# Supplementary material for: An eight-mRNA signature predicts the prognosis of patients with bladder urothelial carcinoma
Source: PeerJ. 2019 Oct 22;7:e7836. doi: 10.7717/peerj.7836 (PMC6814068; doi:10.7717/peerj.7836)
Supplement: Supplemental Information 2 [file peerj-07-7836-s002.zip › supplementary data 1_1.txt]

gene_id	TCGA-GC-A4ZW-01	TCGA-FD-A62O-01	TCGA-FD-A43S-01	TCGA-XF-AAN4-01	TCGA-DK-A6B2-01	TCGA-UY-A9PE-01	TCGA-XF-A9SJ-01	TCGA-4Z-AA7R-01	TCGA-E7-A5KF-01	TCGA-5N-A9KI-01	TCGA-K4-A5RH-01	TCGA-FD-A3B4-01	TCGA-FD-A5BX-01	TCGA-DK-A1A6-01	TCGA-E7-A541-01	TCGA-XF-AAN5-01	TCGA-ZF-AA4W-01	TCGA-GC-A3YS-01	TCGA-DK-AA6X-01	TCGA-GC-A6I3-01	TCGA-BL-A0C8-01	TCGA-DK-A1AE-01	TCGA-MV-A51V-01	TCGA-ZF-AA4U-01	TCGA-FD-A3SS-01	TCGA-BT-A20O-01	TCGA-GV-A3QK-01	TCGA-K4-A3WS-01	TCGA-XF-A9SI-01	TCGA-BL-A13J-01	TCGA-LT-A5Z6-01	TCGA-GC-A3RD-01	TCGA-DK-A1AF-01	TCGA-XF-A9T2-01	TCGA-KQ-A41N-01	TCGA-E5-A4U1-01	TCGA-4Z-AA87-01	TCGA-CF-A47Y-01	TCGA-5N-A9KM-01	TCGA-E7-A8O8-01	TCGA-DK-A3X1-01	TCGA-GV-A3QF-01	TCGA-DK-A6B5-01	TCGA-G2-AA3C-01	TCGA-E7-A8O7-01	TCGA-BT-A42C-01	TCGA-ZF-AA56-01	TCGA-G2-A2EF-01	TCGA-E7-A6MD-01
time	15	216	455	823	477	189	98	522	20	76	276	510	173	2020	778	2293	1830	758	467	0	1219	491	410	262	391	370	832	761	2423	81	474	428	536	575	1604	1181	1454	373	530	13	2009	617	1542	211	466	873	259	1884	129
event	0	1	0	1	0	0	1	1	0	1	0	1	1	0	1	0	0	0	0	0	0	0	0	1	1	1	0	0	0	1	0	0	0	1	0	0	0	0	1	0	0	1	0	1	0	0	1	0	0
ENSG00000242268	0	11.24243112	10.58367848	10.0401083	11.85305173	10.43803328	12.50536026	9.373250393	9.242720986	0	8.476265396	0	10.06837074	0	10.57351011	0	0	0	12.73356459	11.64149445	12.10047587	9.705346416	13.63044746	0	10.58073792	13.06270706	13.90669702	9.419532401	0	0	12.68893055	0	8.850316219	10.45659877	11.90053424	15.63261253	0	0	9.604364068	15.18215646	9.761338901	14.54885981	8.925939369	14.60500158	8.968105375	0	0	0	0
ENSG00000270112	8.585853304	0	7.740094589	7.199181241	0	0	0	0	7.399500508	0	0	0	0	6.25886678	0	7.729773271	0	0	0	0	0	7.860431311	0	0	0	6.767007231	0	0	0	0	7.67644937	0	0	0	0	8.903549514	0	7.902174172	0	0	0	0	6.094826846	0	9.43982136	8.033566932	0	0	0
ENSG00000167578	16.24108463	15.06835228	17.94205323	16.20417534	16.7709209	16.82688649	17.61457588	16.83945906	16.46958742	19.48275256	16.89279845	16.40318454	17.66057038	16.80917655	17.14165697	15.9466752	15.85112873	16.45430717	16.39487762	19.12015242	16.14938362	15.62904473	18.46095469	17.3139196	16.48942729	16.60562124	17.17879888	17.47076799	17.0121406	15.31477895	16.66046369	17.37406508	16.3258255	15.97874174	17.36853879	17.78157351	17.69612306	17.76016795	17.49654033	17.61780964	18.14723289	17.81350449	17.75212344	17.39318254	16.47987368	16.94348185	16.47385779	16.43967673	17.6620194
ENSG00000273842	0	0	0	0	0	0	0	0	0	0	0	0	0	0	0	0	0	0	0	0	0	0	0	0	0	0	0	0	0	0	0	0	0	0	0	14.19932518	0	0	0	0	0	0	0	0	0	0	0	0	0
ENSG00000078237	16.61522094	15.67009845	16.7190736	17.16054549	16.68541747	16.53179347	17.91031192	16.64950377	16.763129	16.28624822	16.63716135	17.20616043	16.7648519	13.80667612	16.81564086	19.1635189	15.69048253	16.52556687	16.92559052	18.16934314	16.21171013	16.36508836	16.69000441	16.38744335	15.89060874	17.51302447	16.31067205	16.24024204	17.23669139	15.09017959	17.06351858	16.80563034	16.66249787	16.77912246	16.21947662	15.00862296	14.84805301	15.10669987	17.38587195	15.97005955	17.60623073	15.82659877	16.77247218	17.20804707	16.38096015	16.35153448	16.78477686	16.94323258	16.82167688
ENSG00000146083	18.43518439	18.55450846	17.67728432	17.24962878	18.04428287	17.83655069	17.40589276	18.24653156	18.88431783	16.99624543	17.39914684	18.45913476	17.33773907	18.52746702	18.19695969	18.33568454	18.41254257	17.93664056	18.04678597	17.12726844	18.94160506	18.63166568	17.21501738	18.8853948	17.1553826	17.57758958	18.22133543	18.38830148	18.08090855	18.20736802	18.15460303	18.21948839	17.73645301	17.76558877	17.95305695	18.22874041	18.97684311	18.91710666	17.06601547	18.35821852	17.81325762	17.85283317	17.89457037	16.3008076	19.17274303	18.19883299	17.81048446	17.84531971	19.08773338
ENSG00000225275	0	0	0	0	0	0	0	0	0	0	0	0	0	0	0	11.90486822	0	0	0	0	12.69552308	0	0	0	0	0	0	0	0	0	0	0	0	0	0	0	0	0	0	0	0	0	0	0	0	0	0	0	0
ENSG00000158486	12.66393262	10.84547248	10.5441093	7.969286454	10.65280795	11.56388419	11.08263494	12.34924193	13.55066961	11.00788802	9.883943969	11.16883834	9.993223403	9.978995689	7.988462628	10.69965044	11.56369567	10.04993088	11.79604278	11.78862383	12.73883495	11.22593561	11.51378774	9.743052146	12.49275386	10.90715065	11.00658296	12.10806645	9.998722388	12.11782461	12.09924847	12.60599612	12.10141971	10.22955155	12.45746233	13.5377904	11.03144148	11.96346173	12.65679666	9.03769627	12.86256788	13.28350265	12.34627883	8.495591975	11.82585971	10.70999067	10.77808888	7.650552218	11.5280348
ENSG00000198242	21.06787019	22.62171786	23.21599857	21.89463111	21.23657661	23.09759684	22.81794041	22.10315202	22.12548523	21.93453912	20.40980391	21.98659336	22.40707418	22.64932005	21.85669324	22.32167014	22.08956528	22.32899312	21.87453911	24.08130059	22.34634483	22.40506473	21.83955862	22.51548427	21.26999061	21.572346	22.7566273	21.94435139	21.7722075	22.41643121	21.58018547	21.59202846	21.40006137	22.47512483	22.43737239	22.75324095	23.83660639	22.34684669	22.56699131	23.22829781	21.6824923	22.31429171	20.59612462	22.57869085	21.86880624	21.67187868	22.36780806	20.97116993	21.68741421
ENSG00000259883	13.40018548	13.85998632	13.98747703	0	13.1489462	14.40561043	9.580730608	11.83751825	14.25078277	9.265401135	10.35439928	8.79149516	0	13.49408572	10.45467961	10.45448478	10.84224055	9.329049645	13.02965094	13.93726043	14.86880896	9.586583045	14.4590185	11.21285614	10.46190702	0	15.74854685	13.82217384	10.36974725	0	15.84284325	11.88438185	13.63527916	11.33721763	13.10333704	14.33153894	14.72407838	12.6268542	12.94321244	13.31332581	15.06707055	12.34270271	11.38955864	0	13.37000814	11.92884102	11.62300065	0	12.4137287
ENSG00000231981	0	0	0	0	0	10.39996132	0	0	0	0	0	0	0	9.053927705	0	0	0	0	0	0	0	0	0	0	0	0	9.063846667	9.381488988	0	0	9.482705154	0	10.39512147	0	9.86360645	0	9.347621618	9.709162718	0	0	0	0	8.887918954	0	0	0	0	8.546832956	0
ENSG00000269475	9.006626886	0	0	0	0	0	0	0	0	8.95719062	0	0	0	0	0	0	0	0	0	0	0	0	0	0	8.570950079	0	0	0	0	0	0	9.991685538	0	0	0	0	0	0	0	0	0	0	0	0	0	8.453896273	0	0	0
ENSG00000201788	0	0	0	0	0	0	0	0	0	0	0	0	0	0	0	0	0	0	0	0	0	0	0	0	0	0	0	0	0	0	0	0	0	0	0	0	0	0	0	0	0	0	0	0	0	0	0	0	0
ENSG00000134108	19.03494958	19.96647032	18.98668698	19.48107062	19.07607576	19.20322963	20.00577365	19.86616021	19.26516114	19.75081907	19.26096488	19.5104111	19.35020243	20.45870367	18.73995643	19.91719293	19.94843047	19.19541226	19.63890529	19.38273056	19.20440543	18.9828807	19.14650332	20.11223064	19.88184986	18.9359898	19.9632422	19.54312044	19.26461901	20.08825402	19.42354325	19.46595678	19.31704782	18.62097136	19.56276335	18.77118671	20.85043306	19.65417324	20.53976572	19.54183153	19.30258743	18.58369799	19.03008821	19.38736394	19.64242139	20.64451505	19.69394064	19.56687634	20.21324416
ENSG00000263089	0	9.873709631	7.001980901	10.03302065	9.000390134	0	0	9.366166712	10.10901923	7.796414142	8.46919096	6.333097033	7.483056148	0	10.15169997	9.567176745	0	0	11.36423563	0	10.99422467	8.699996115	8.235715873	8.159196231	7.411276548	8.01663162	10.41513882	8.414563948	8.484507484	9.067301257	11.01489036	9.635063077	8.58083092	8.866608876	8.312644602	9.744529478	9.600662677	9.740131456	7.021599073	7.389238963	9.170125209	10.04057533	8.656421214	0	10.28121526	7.87651561	8.830642229	10.69032612	10.74851296
ENSG00000172137	8.174316307	10.7174707	14.10199234	16.33880972	15.93034729	12.63446398	20.00019692	12.27910111	13.02271757	14.11986031	11.45846144	16.95558405	12.39007024	0	9.312646098	13.70260622	18.76964442	16.675396	9.887726442	13.74819395	9.518000805	8.445573824	11.14639038	11.29194046	15.84119463	14.56979732	7.843356235	16.2845377	14.54736916	10.39555024	11.25718908	15.78514419	13.94264314	14.55099635	12.88608743	12.39491208	10.12261245	12.18410019	13.83227397	14.13682162	13.85513747	8.204049839	12.18465451	12.98929666	13.2267467	10.20145856	12.47952014	8.906853763	13.27033463
ENSG00000167700	18.28903958	18.94391068	19.05994502	16.63252427	16.95441083	18.78220491	19.06780632	17.15021096	18.81949629	16.07684645	18.99366652	16.85279767	20.18941197	17.53141091	17.91777764	18.91930649	19.81000675	17.91184733	17.84054081	18.93286951	17.58522106	19.10765315	19.02384579	19.04577247	17.49239829	17.51415391	17.64722417	17.47907314	17.77100732	17.55363803	17.42983461	18.02763718	17.31966221	19.03326013	21.28561813	19.92284864	18.59483794	19.46460107	17.31891025	19.23795183	17.14745476	16.47161642	17.41898026	18.63085474	17.64919925	17.59652621	18.91163571	17.6279212	18.00009446
ENSG00000234943	11.34531011	0	10.49699124	0	0	12.35052373	0	12.60648727	11.15422525	0	10.97114453	9.821996693	0	0	10.48682328	0	0	10.36006924	0	10.97005419	0	9.618708008	0	0	10.90883819	0	10.0138987	0	10.40188954	0	12.43230259	11.33176386	0	0	0	12.66341799	11.29733314	11.65923855	0	0	11.67337189	10.37567757	10.83701354	0	11.46394955	0	0	11.49482443	0
ENSG00000240423	8.603110314	0	9.752306293	0	9.437675578	0	10.45164471	13.93137756	11.21619351	8.553705665	9.641910078	12.71911205	9.237313263	0	0	9.741948364	10.12954926	0	10.90200136	12.54614409	0	0	9.992290368	0	9.749367233	0	8.271817954	9.587195403	9.65725059	9.241982905	11.00930968	11.17143214	10.01647503	0	9.070736733	9.91932623	0	0	9.772054905	0	13.68256731	13.1529516	9.67758986	0	0	13.87833807	9.58929547	8.752313827	9.702003745
ENSG00000060642	16.91930753	17.46963801	16.91572652	16.28262479	16.60256775	16.83965555	17.18049079	16.43651647	16.9541475	17.92114975	16.02114454	16.5255417	16.7068379	16.55158537	17.23497181	16.28618469	17.61828085	17.4952349	16.83893132	16.84576596	17.77179264	17.01197528	17.27144188	17.31599463	17.32687909	16.80440432	17.12223301	16.74853425	16.13344811	17.61900688	17.56487132	17.40078956	16.66264955	16.93830713	17.27571408	16.21565073	17.21899185	17.29446107	16.64285946	16.52804874	18.11317448	17.11022805	17.04277173	16.16926558	17.44286485	16.48035622	17.42375808	16.49274953	16.93324688
ENSG00000271616	0	0	0	0	0	0	0	0	0	0	0	0	0	0	0	0	0	0	0	0	0	0	0	0	0	11.05865027	0	0	0	0	0	0	0	0	0	12.78997423	0	0	0	0	0	0	0	0	0	0	0	0	0
ENSG00000234881	0	0	0	0	0	0	0	0	0	0	0	0	0	0	0	0	0	0	0	10.18248379	0	0	0	0	0	0	0	0	0	0	0	0	0	0	0	0	0	0	0	0	0	0	0	0	0	0	0	0	0
ENSG00000236040	0	9.172497907	0	0	0	0	0	0	0	0	0	8.424475126	11.90245394	0	0	0	0	8.961735528	0	9.571100685	0	0	0	0	8.511913176	0	8.616052267	0	0	0	0	8.934024657	8.364692903	0	9.415393679	0	0	0	0	0	0	0	0	0	0	8.394872797	0	0	9.048226313
ENSG00000231105	9.215025808	10.43900781	12.58646025	12.042567	9.465873445	10.21929883	12.35359715	12.77686493	9.024206289	11.57857122	10.99097846	12.42547046	10.84890403	8.290059714	10.76952242	10.76932756	10.15776248	12.10160921	11.34507759	13.15926126	10.29742683	7.905778361	10.60500053	7.948183671	11.65084611	12.323083	9.619144597	12.25770759	12.63812362	10.26900617	11.03753431	9.937482305	11.50324837	10.97434976	12.00353149	11.4060371	10.16585687	8.944601623	10.38468415	9.171301406	9.542706408	10.65836237	11.8743746	10.86325158	10.16261365	10.9811949	10.61657876	11.17014623	11.63585278
ENSG00000243044	0	0	0	0	0	0	0	0	0	0	0	0	0	0	0	0	0	0	0	0	0	0	0	0	0	0	0	0	0	0	0	0	0	0	0	0	0	0	0	0	0	0	0	0	0	0	0	0	0
ENSG00000182141	14.81314122	15.45353276	14.28731962	14.87212487	15.97421135	15.06001468	13.58109018	15.83693939	16.29349582	14.3796491	14.89297251	14.63919408	14.0052959	16.11576835	15.06394067	14.73492002	10.48001964	14.093725	16.04209389	15.4912311	15.59334864	14.67846415	14.7408454	15.48597554	15.35900032	14.81667983	15.6491378	16.59714698	14.9464236	14.77626461	16.66680037	15.39277493	15.00684158	14.42053661	14.62049081	16.47023367	16.06808106	15.76245758	15.53396423	15.78779003	15.35730415	15.10930344	15.49040361	13.38675563	15.90005234	15.04288206	13.43655075	14.45027447	15.57147082
ENSG00000269416	10.80244625	13.50826072	11.45588928	9.410995392	15.46229677	16.14105084	11.94273002	16.30601293	13.04805044	14.77452325	11.65014974	10.50067314	11.43768382	6.886728705	13.33515728	0	11.20558365	12.51653977	14.88780883	16.52075042	16.06724065	9.660500733	15.81763181	11.70173041	8.369339571	13.83132397	14.4158703	16.36500722	11.66550462	14.48629798	17.40068522	12.24781499	12.72003838	14.12347032	13.79395755	13.68497244	18.66453847	12.23145237	14.45383763	14.23364729	7.552555567	15.83525077	0	12.03682481	10.45186654	14.1056578	9.791293196	15.67461124	7.326566808
ENSG00000264981	0	0	0	0	0	0	0	0	0	0	0	0	0	0	0	0	0	0	0	0	0	0	0	0	0	0	0	0	0	0	0	0	0	0	0	0	0	0	0	0	0	0	0	0	0	0	0	0	0
ENSG00000275265	10.07479182	10.29997035	10.22589575	0	9.911150824	11.07961221	10.34082253	11.01372374	0	10.02530431	11.11481186	9.551024404	0	10.73211147	11.79988272	0	0	11.08833186	0	12.69824987	10.42122422	0	0	10.38922616	0	0	10.74204324	0	10.13080813	0	10.16199931	11.64531496	9.491145608	0	11.54259301	0	10.02684134	10.38856703	0	12.19988595	10.40269422	10.10460019	10.56587468	10.72418731	10.60809883	9.521374756	10.06282886	9.225434574	11.17495271
ENSG00000185105	9.227278599	11.03589133	8.794397114	0	9.478129518	8.648997358	7.912164959	11.48687269	7.456978138	0	9.682371622	9.924393804	8.280081043	8.885732321	11.10355296	0	8.173777016	8.657699364	8.36119032	11.84983972	11.30912201	8.500973512	11.93864295	7.960407541	9.205684549	9.813117447	8.312200246	8.629477597	8.699448908	9.282428476	11.63453749	11.3273568	8.061005356	16.84389912	10.91666429	7.964136074	10.17811959	0	0	9.767688785	7.973831745	7.676810641	8.136511999	9.2920909	7.183586342	9.08851631	9.215324558	0	9.327991129
ENSG00000233540	0	10.50018806	0	11.88143843	0	11.27989188	12.12536122	11.79875942	10.083986	10.2254909	0	0	0	9.933105654	0	0	0	10.28918866	10.99141765	0	0	10.54690054	10.66618548	10.58945277	9.838728074	0	0	12.26003686	0	12.91420932	0	0	0	0	10.74331729	10.59319389	12.22612504	12.17313144	0	10.81578349	13.40948172	0	10.76611738	0	0	10.72063158	10.26302006	9.425488132	11.37523791
ENSG00000102174	15.10846218	8.492315077	10.99983555	12.19240404	11.55903931	10.43938758	11.98897405	11.24749123	11.85351749	11.53581113	11.51358585	13.42520938	10.80615328	11.09132722	12.49170669	13.89574612	12.6989042	14.39095622	15.7313911	11.34749595	10.07042349	15.25959817	12.08100683	10.74839172	12.7091219	13.6145612	12.77637413	12.37840839	12.15220559	12.51808992	11.52063345	10.15753409	12.90762375	11.19450834	11.90188917	12.71086959	7.224613995	9.748571289	12.26712247	6.816947489	12.49824586	16.00359544	14.82053945	11.43689445	11.35179299	14.00359665	13.42101373	15.83248512	13.06441453
ENSG00000271647	0	0	0	9.063962051	0	0	0	0	0	0	0	0	0	0	0	0	0	0	0	0	0	8.729546588	0	0	8.022917079	0	0	8.444098996	8.514046599	0	0	0	7.875868576	0	8.925653233	0	0	0	0	0	0	0	0	0	0	0	0	0	0
ENSG00000166391	0	16.44665321	14.73983921	0	15.00512251	12.06386364	15.22586588	8.83085376	20.15484134	12.16081865	10.51476628	8.368129051	9.525593874	0	15.38235234	8.034489685	0	12.94690215	12.64961758	13.09781605	16.72669429	0	11.52800359	14.56041794	7.459660982	8.648278178	17.38796409	6.886280077	15.5772017	9.115877637	12.26109189	11.12313268	13.07214754	0	12.21504998	14.46400145	8.429267711	18.81685957	13.03656978	14.45170516	16.26069678	12.41006365	11.66542525	0	17.60733257	13.04848228	12.65771859	6.059474155	8.577728146
ENSG00000270469	10.82537593	11.05063294	10.39192931	12.43207809	10.07715244	0	9.507857295	10.18043422	10.0498164	11.19070124	9.866834234	10.30137076	10.87591147	0	11.38122113	0	0	0	11.54195377	0	13.04593854	10.51272219	13.09069289	0	9.804564386	0	0	10.81130682	10.88141292	10.88058636	13.5749499	0	9.657092126	10.26486192	12.29352385	13.95046675	10.77740709	10.55461457	0	10.7816012	9.569692465	0	9.732783799	0	10.7741629	11.0082036	11.22824551	8.393483709	9.342716893
ENSG00000070087	20.69946575	19.06291376	18.98350242	18.54930984	18.11336754	19.5202268	19.97294921	20.73242664	19.08016651	18.77478036	20.22782406	20.05584701	19.25913515	20.70931539	19.51309626	19.93157001	20.11508638	19.75040121	19.99761031	19.82668812	17.00950715	21.47639564	19.19706656	19.82034445	18.83855642	20.00760928	20.40910225	20.5247467	18.15503554	20.07247489	20.28785958	20.64215019	19.00347497	20.26452772	19.72265985	20.70869062	20.85224256	19.53410168	20.68642829	20.95220859	21.43853595	19.89217975	19.25309134	20.3338076	20.23403179	19.61827234	21.37962201	20.81581158	17.95196233
ENSG00000262950	9.50855349	0	0	10.11510925	0	0	0	0	0	0	0	0	0	9.166893125	0	0	0	0	10.22466689	0	9.854848496	0	0	0	0	0	0	0	9.564545289	0	0	0	0	0	0	0	0	0	0	10.0490971	0	0	9.000859396	0	9.043029734	0	9.496595895	0	0
ENSG00000255420	0	0	0	0	0	0	0	0	0	0	0	0	0	0	0	0	0	0	0	0	0	0	0	0	0	0	0	0	0	0	0	0	0	0	0	9.613357311	0	0	0	0	0	0	0	0	0	0	0	9.444714873	0
ENSG00000280038	0	0	0	0	7.040430441	0	0	0	0	0	0	0	0	0	0	0	0	0	8.913115855	0	7.547680471	0	0	7.515831847	0	0	0	0	7.258749523	0	7.289766577	0	0	0	0	8.515618326	0	8.511227213	0	0	0	7.232690824	0	0	6.740507167	0	0	0	0
ENSG00000266261	10.7466692	12.97138095	13.06715947	11.35361709	13.38951684	13.07341671	11.01278386	12.2706561	11.14026768	12.28154736	11.78694529	12.681127	0	10.40470349	10.88765303	11.88707731	12.8598512	12.93015476	10.46374047	12.69255462	0	11.82569797	10.13858746	12.38272409	13.55720859	11.91780801	11.99889147	11.73217652	12.38712844	11.38657106	12.15535971	11.31780558	11.16214498	11.77031309	11.7998523	15.45661887	12.28308556	13.22994137	11.91721081	12.60915159	12.88155	10.77648777	12.40748898	13.71774519	11.60194232	11.99949337	11.31938235	12.35510524	9.848270365
ENSG00000153561	17.99358516	18.28017415	16.55228132	17.15871611	18.11965155	18.23246566	16.25106466	18.21059109	17.57557645	17.6514001	17.1133478	17.45079428	17.23595032	18.13288943	18.21143252	17.48180876	17.4556043	17.43137935	17.92063837	17.10734661	18.63147272	18.71064665	17.0593509	18.04795308	18.01017987	16.88081548	17.86320912	18.15658458	17.46787539	18.20728593	18.26497613	17.93595093	17.27670185	18.04683391	17.86969108	17.38427507	17.89078966	17.3979434	18.02326108	18.33742865	18.44718956	18.24660886	18.49872946	16.29054934	17.54708741	17.79905583	17.82615245	18.59743275	18.22790167
ENSG00000269148	10.32687109	12.13640239	11.4774905	12.51819224	10.74774736	12.65339139	11.17758906	12.26561273	13.71965342	11.86156341	11.53686569	12.50208224	11.96163458	11.30605494	13.71484426	13.27411504	10.85539164	11.34051946	13.3647015	11.95069119	12.84258703	11.92016405	12.71743939	12.44805706	12.79617294	12.81948089	13.69404312	13.48172162	13.38194985	13.13603548	13.73506733	13.39979224	11.3269576	13.34995632	11.79480933	13.34476587	13.08527261	13.34036313	13.40377957	12.86710379	12.82404596	14.21364009	11.81761625	11.97598629	12.56014676	13.29540963	10.89949126	13.475443	12.59678041
ENSG00000274458	0	0	0	0	0	0	0	0	0	0	0	0	0	0	0	0	0	0	0	12.5279998	0	0	0	0	0	0	0	0	0	0	0	0	0	0	0	0	0	0	0	0	0	0	0	0	0	0	0	0	0
ENSG00000273406	0	0	0	0	0	0	0	0	0	9.960273171	0	0	0	0	0	0	0	0	0	11.63339194	0	0	0	0	0	0	0	0	0	0	12.09597408	9.996220246	0	0	0	0	0	0	0	0	0	0	9.5018189	0	0	0	0	0	0
ENSG00000179262	20.0439442	20.06717462	19.88124612	20.17910339	19.73819738	19.81119442	20.28595262	20.09924026	19.60537127	20.79916668	20.35512517	20.64710115	20.3905563	20.21365263	20.67937396	20.01968727	20.72360936	19.65093838	19.0840446	19.74348584	19.83269684	20.10126217	19.98759867	20.37246661	20.0911756	20.15414935	19.95522511	19.64549327	19.53257562	20.16115256	19.57365824	20.17371344	19.68591073	20.06266168	20.14383358	20.67466172	20.31851739	19.83575457	18.35148731	20.50885495	20.75596334	20.40465671	18.96837419	19.37323282	19.50675513	19.88658835	20.01125028	19.50277617	20.27281915
ENSG00000214198	8.277792658	10.66931987	10.67318507	10.46635565	10.43230741	10.60148557	8.864419678	10.53560935	11.60599811	9.395670914	10.17307548	8.921686101	9.910162283	10.45553595	10.9998659	10.73677753	9.12651359	10.19547376	11.4499733	10.80541294	11.2642977	11.42841952	9.836118668	10.58877028	9.645625971	10.76749843	11.5263355	9.069103178	10.72237557	11.0015062	10.53132287	9.961472644	10.49717612	10.8829341	11.64913235	10.49946429	10.92632221	11.23162985	10.0304877	9.815901476	9.603167416	9.626726592	11.19148755	10.09426277	10.39289331	9.528403307	10.72144891	10.70896997	11.32876908
ENSG00000278099	11.53733948	0	0	0	0	0	0	0	0	11.4878222	0	0	0	0	0	0	0	0	12.25403862	0	0	0	0	0	0	0	0	12.52302225	0	0	0	0	10.95326783	0	0	0	11.48936018	0	0	0	13.45012002	0	0	0	0	0	0	0	0
ENSG00000166368	0	0	0	0	8.62668499	9.793950303	0	10.72725586	0	8.740674612	0	0	0	0	0	0	0	0	9.505707452	0	0	10.06030035	0	9.104152688	0	0	0	0	0	0	8.877189697	8.776574281	8.207407424	0	0	0	0	0	8.960739121	0	0	0	0	0	0	0	8.778148073	0	0
ENSG00000206072	7.062262751	0	12.01036892	0	0	0	0	7.002296738	0	8.590602671	0	6.542632732	8.690448961	6.722959002	0	8.197218131	10.16651086	8.654190743	14.46881976	7.683043776	7.406672984	10.57241871	13.11549286	8.953998209	0	0	11.17922822	0	0	0	7.148914888	9.361997924	9.928026512	0	9.843582175	7.378563145	0	0	0	12.11647735	0	0	8.5467593	0	0	16.28530458	13.83396775	6.220474529	12.85293702
ENSG00000234900	0	0	0	10.00204518	9.232000591	0	0	0	0	0	0	10.8698188	0	10.05256988	9.536407383	0	11.50772458	0	12.11061671	11.01867605	0	11.25107201	10.78569647	0	8.959633946	0	11.06182341	10.38040706	0	0	0	0	0	11.4179993	9.86360645	0	0	0	0	9.936037998	0	0	8.887918954	0	8.930082673	0	0	13.12809381	9.496275314
ENSG00000258630	0	0	0	8.781527385	8.012803555	0	0	0	7.985548895	8.126645731	0	0	0	7.835149926	0	0	0	0	0	0	0	0	8.566297533	0	0	0	7.845044152	8.161977743	0	0	10.25947228	0	0	0	0	0	0	0	8.346456491	8.715607908	0	0	0	0	7.711628451	0	8.164073206	7.329574904	0
ENSG00000127511	17.27889989	17.53683827	17.14658719	17.44776893	17.45685385	17.36375338	17.3850782	17.42052376	17.69065824	16.74495601	17.60281039	17.61303206	16.97155661	17.13744062	17.31596705	16.93606446	17.45536538	17.3132439	17.04608473	17.24763338	17.82766763	16.9901765	17.78526736	17.51229496	16.8851694	16.77456432	16.78090034	18.19287033	16.83200555	16.95464237	17.80608881	17.65120646	17.11720564	17.20603917	17.31945259	18.36973924	17.11926569	17.69560858	17.29039714	17.5432799	17.01066684	17.44130054	18.01345741	16.33314548	17.66774841	16.78296333	17.0157025	16.55919034	17.78527695
ENSG00000220993	0	0	0	0	0	0	0	0	0	0	0	0	0	0	0	0	0	0	0	0	0	0	0	0	0	0	0	0	0	0	0	0	0	0	0	0	0	0	0	0	0	0	0	0	0	0	0	0	0
ENSG00000225269	0	8.363922657	8.290018602	0	0	0	11.72277608	0	0	9.08728545	8.179856161	8.613499455	0	0	10.27639067	10.27619585	11.4708935	9.150920643	0	0	0	9.729909196	9.5275987	0	0	10.30691005	7.808362551	8.125264136	0	8.777658736	0	0	10.35830528	0	10.18901963	9.454662512	0	13.35523009	0	0	11.4628507	0	0	8.787314672	8.671428445	7.587641336	8.127359409	11.28431239	0
ENSG00000214062	9.405459312	10.62961327	9.556484639	0	10.24072138	10.40988311	0	9.345122615	10.2133826	0	8.4481746	9.8805081	0	10.06248968	12.35202329	0	0	0	12.12054359	0	11.75046733	10.26158481	12.117061	0	8.969543188	9.576826507	11.39354194	9.391403269	0	0	13.73864943	10.97545806	10.40504324	0	10.87275576	0	9.357535547	10.71822389	0	0	10.73235322	9.435251525	12.21703061	0	9.938522037	0	9.393502939	0	10.50519842
ENSG00000095587	8.913410048	11.69081221	11.10670043	10.42559119	10.55492731	12.00372101	11.30652378	9.552349641	12.88936661	11.71928957	12.79052997	13.78276843	10.8686402	10.02903751	10.63734547	12.47779964	10.68808244	14.8701225	10.94996168	10.70578322	7.84836928	10.73796497	10.30303505	9.397177641	11.94984513	10.78327925	11.90046754	11.38872923	11.28898696	11.50531036	11.58313371	10.06813291	11.30395153	10.93522259	9.381235739	14.30574179	9.56476512	8.550233578	9.542790472	10.70037297	10.23978311	8.943184562	12.46822781	8.885277901	13.36313577	11.84861598	10.35897135	12.65266491	10.33433595
ENSG00000274219	0	0	0	0	0	0	0	0	0	0	0	0	0	0	0	0	0	0	0	0	0	0	0	0	0	0	0	0	0	0	0	0	0	0	0	0	0	0	0	0	0	0	0	0	0	0	0	0	0
ENSG00000230100	0	0	0	11.43411849	0	0	0	10.76676123	0	0	0	10.30314936	0	0	0	0	0	0	0	0	11.1737035	0	0	0	0	0	10.49510773	0	0	0	0	0	10.24323741	0	0	11.14543773	0	12.14071706	0	0	0	0	0	0	0	0	0	0	0
ENSG00000064601	19.47328275	18.89246194	19.91443317	19.36649155	20.25718475	19.36127727	20.13717174	19.58001157	18.59532744	20.29839779	20.23885726	19.21268286	20.23306547	19.7550176	20.35617993	19.29777034	19.94390362	20.02740219	21.34694485	19.60801422	19.64427688	18.88480305	19.91962564	20.04466566	20.57783023	20.02120234	18.87340924	19.21299935	20.03588527	19.51174875	19.46398149	19.74543095	19.53522569	18.78278245	18.99184426	19.56137083	18.9558026	19.11540817	20.4368242	19.42873666	20.57090974	19.2462443	19.52651826	20.3892636	18.83651942	21.06544244	19.23852933	19.52582066	18.91068204
ENSG00000227766	18.98781882	15.49485767	17.19680507	12.55500246	15.62924301	16.16249129	19.54021387	16.70089336	17.17843739	14.96412641	18.51864416	19.55888388	19.83216674	11.19091562	19.29071444	13.89584296	19.4363956	18.54858548	13.91243663	14.03162337	11.29481888	18.07918256	16.75686962	19.07440277	16.2922361	19.19461367	15.04158099	17.44915732	18.34789385	12.17300408	15.35677483	16.6482344	17.97054825	13.77905461	11.41670995	13.78963023	15.73244711	15.91979798	11.70392979	15.44291829	14.73518543	14.26283769	18.86840519	19.78970144	19.23446614	13.20099123	20.01370439	18.42577427	17.56016153
ENSG00000008517	17.86445294	15.9359904	19.84789478	18.10925023	18.0347191	17.86439248	20.79663113	15.72234415	15.14629355	17.58511962	21.08952897	19.59025704	18.86592806	17.55333014	17.88618411	19.54079536	17.4098506	19.01767933	16.77630125	19.72768945	14.67885696	15.55255398	16.67742682	13.99631772	18.17230334	20.32339667	17.7166253	19.31198528	19.92028472	16.1194929	15.86614029	15.86379268	18.63276911	18.35080557	16.07709166	15.43172186	17.99436428	14.5917313	17.84413525	16.63249598	17.34832298	16.70718216	19.3655837	19.77667074	18.92950205	16.09785027	18.28153171	20.06861884	17.98823521
ENSG00000215246	7.147686136	11.82267771	11.98950736	11.44566916	11.97403258	12.60263127	8.407985533	9.885928579	10.64765163	10.08926646	10.63852033	10.31469508	0	11.38078891	10.7388139	8.282982048	7.673425557	11.73707655	10.44036611	7.768685802	11.80652486	0	9.116517484	0	13.11036192	11.11708613	9.392333822	11.98173659	11.00160179	10.94833386	11.39522251	9.126507765	11.64107636	13.29097344	9.193560144	7.46410963	12.21906566	10.45254256	11.21598141	8.682155543	11.16671775	7.177313627	9.438380678	0	9.258516397	8.173400988	9.128082331	6.305402418	11.99359217
ENSG00000266644	11.77430514	11.58469751	9.926613442	0	0	0	10.04151895	12.03573726	10.58367019	11.30988986	9.81620207	10.83529197	0	9.433790296	9.91644891	0	0	12.95821512	10.4917847	11.98379124	12.12093535	10.04737347	0	0	10.92293109	11.94586474	11.44215893	0	0	10.41515298	9.862729594	12.08260248	9.192047881	0	12.56471527	12.41452566	10.72674907	0	0	10.31618853	0	12.12597987	9.267704771	10.42482383	10.30875184	10.22105922	0	11.50891977	11.46024293
ENSG00000236893	0	0	9.796293488	0	0	0	0	0	0	0	0	9.121671565	0	8.305808805	0	0	0	0	0	0	0	0	9.037658504	8.961027319	0	0	8.315715103	0	0	0	0	0	0	0	0	0	0	0	0	9.187073445	0	0	8.140025422	0	8.182129425	0	8.635092148	0	0
ENSG00000254465	0	0	0	0	0	0	0	0	0	0	0	0	0	0	0	0	0	0	0	0	0	0	0	0	9.322830735	0	0	0	0	8.401719051	0	0	0	0	0	0	0	0	0	0	0	0	0	0	0	0	0	0	0
ENSG00000088179	14.94445441	15.5275823	14.58855516	14.75730934	14.90123565	14.3668019	14.58105824	15.50154243	14.99277655	14.20569653	14.82676066	15.31096241	13.51576358	15.15512539	15.42351136	15.09427227	14.70058892	14.97829777	15.40653761	14.8024253	15.27490226	15.5366856	14.26790395	14.89066727	14.97227162	15.25958534	14.18697864	15.19699336	14.90393593	15.05693112	14.21223725	14.29290012	15.10748412	15.04377978	14.52209283	14.76592917	15.49748636	15.24222181	15.56685299	14.71901229	14.33420335	15.06481094	15.28051329	14.26251922	14.85544532	15.23199761	14.5983861	14.43772475	15.28936513
ENSG00000070081	16.7864816	16.07714087	16.9460406	17.4233188	17.29097636	17.00138754	17.36376913	17.46607215	15.12211012	17.19295699	17.49635981	16.7801751	17.84829749	16.94080373	16.60718151	16.26230091	15.4770747	17.02626411	17.522026	16.67014918	16.08798736	15.90845922	17.12698276	16.70228167	17.27815063	17.30893535	16.45214373	17.06935181	16.88369235	15.95731605	17.50571666	15.95072725	16.89949952	15.9797138	16.06666823	15.86973104	16.06569922	15.16980755	17.14079844	15.40222239	16.66726156	17.10872741	17.6399353	18.6092122	15.89447011	16.52939025	16.84045086	16.98561916	16.30378982
ENSG00000275479	15.56440409	15.4027565	15.79809886	15.25410977	15.01359298	16.18286252	14.74322025	14.87596338	14.8707587	16.55667522	15.32500921	15.7599388	13.1125998	13.13488142	15.42536122	15.61780724	16.70623	16.57860467	15.36375992	16.27143399	13.82372917	15.39291744	14.67579928	14.37663832	17.86042859	14.23355467	13.46671415	15.46286652	14.11802241	15.57657542	15.73414897	15.46339192	12.47781291	14.82296008	18.61799622	17.94510438	14.42898115	16.49140376	14.45533907	15.82545451	16.8494924	14.31417298	16.55335809	16.03370429	14.71112571	15.31522105	15.0499424	15.53340142	14.38520891
ENSG00000166634	0	9.810483674	0	9.193207178	0	0	0	0	8.396627969	0	0	8.06454954	0	0	0	0	9.114973694	8.601438863	9.302679632	0	0	10.4416206	0	8.901221243	17.39239729	0	0	9.571324804	0	0	12.57791672	10.57090138	0	10.60849919	0	10.48791164	0	0	0	0	0	0	10.66082713	0	0	0	12.47867339	8.736459509	0
ENSG00000261789	0	0	0	0	0	9.212397569	8.474788612	0	0	9.157465941	7.254657534	0	0	0	9.347749529	0	0	0	0	8.832219594	0	0	0	0	7.774408125	9.378246895	7.878363043	9.777002484	0	0	8.296353959	0	0	0	0	8.526828445	0	8.522437238	8.379817621	0	0	8.239090106	0	0	0	0	0	7.362832006	0
ENSG00000254092	0	0	0	0	0	0	0	0	0	0	9.242364308	0	10.83558777	0	0	0	0	0	0	0	0	0	0	0	0	0	0	0	10.25651982	0	0	0	0	15.2233811	0	0	0	0	0	0	0	0	0	0	0	9.647029952	0	0	0
ENSG00000197421	0	12.09912976	7.63960151	8.093638901	0	11.48710608	8.750720758	0	10.29109994	7.439910046	9.693487565	0	8.121825391	0	11.6226311	0	0	7.503300693	8.202905157	10.10699951	14.39775211	9.754898448	13.04268521	11.7962137	8.049897796	7.659868808	7.158989033	12.37419693	0	9.708002741	9.891844949	11.275497	6.908853803	0	8.952681935	15.6883221	12.13387649	0	7.659274414	10.83042218	7.815703747	13.7589788	11.22111256	0	11.26334673	10.25018139	7.477256639	0	9.169456728
ENSG00000161558	14.56523616	15.4397882	15.74763456	14.98767447	15.12888923	14.71323394	15.83145756	14.64015731	14.99278395	14.66533401	14.87813494	15.16540741	15.38547566	13.11683971	16.2485491	14.64983162	16.35971899	15.54753832	14.81081035	15.97785919	15.0182903	15.60007156	14.44101943	14.23461289	16.08043527	15.10376662	15.13511655	15.36635094	15.0481012	14.79825471	15.24008792	15.72245253	14.34174923	15.31198775	16.41599458	15.96039654	14.6810161	16.03242022	15.32904476	15.50953424	15.84528146	15.59897789	15.69325799	15.19124918	14.47200427	14.38424429	14.9859144	15.70091001	15.49467906
ENSG00000276644	11.36590209	13.5402224	13.45315593	13.45458926	12.25075918	9.100459423	11.02225187	12.53465267	9.126150006	11.10235265	11.94076647	11.47538063	12.42856372	11.12002856	12.83845795	9.971607122	9.360364387	11.60951459	12.22456506	10.94004308	14.337978	15.86432317	14.02822149	11.466437	10.3197632	12.13873173	12.71449497	12.53793419	10.88613225	10.31863229	10.59559305	9.495822491	14.46615592	17.40489752	11.83440628	10.7335526	9.047071023	12.24797265	11.00101502	12.66346987	11.47991033	11.96383608	10.17002127	10.96533175	12.50077565	12.50816765	14.02686815	13.52125214	12.22326105
ENSG00000260900	0	0	0	0	0	0	0	0	0	0	0	0	0	0	0	0	0	0	0	0	0	0	0	0	0	0	0	0	0	0	0	0	0	0	0	0	0	0	0	0	0	0	0	0	0	0	0	0	0
ENSG00000278732	0	0	12.91504875	0	12.60005544	0	0	0	0	0	0	0	0	0	0	0	0	10.77866197	0	11.3887423	0	0	12.15541892	0	11.32751845	10.93596727	10.4324164	10.75038572	0	0	10.85169183	0	12.17962189	0	12.81744307	14.08214813	0	12.66284677	0	11.30535832	14.99873413	14.37849087	0	0	10.29849163	0	0	12.23542112	10.86527357
ENSG00000196167	13.39601095	12.99066019	16.35555933	14.19958738	12.93269953	13.59788262	13.35343303	14.45445475	14.72309233	12.98072738	9.497475788	13.15708368	11.83915127	7.064505319	13.43592261	12.80996359	10.73294528	12.64553435	19.17773602	16.7069704	15.93901548	20.35831985	16.17107871	12.56879211	8.699648887	10.79068998	16.24686462	12.5385472	16.55961234	14.57011779	17.50784885	11.704686	12.31434673	11.5903408	13.85709648	16.65977495	12.53134693	14.72119468	18.39290851	17.33436721	13.71662519	14.61229743	16.79875086	8.464884215	13.53951336	16.32297816	16.13769689	7.774442767	11.69358504
ENSG00000268465	0	0	0	0	0	0	0	0	0	0	0	0	0	0	0	0	0	0	0	0	0	0	0	0	0	0	0	0	0	0	0	0	0	0	0	0	0	0	0	0	0	0	0	0	0	0	0	0	0
ENSG00000264438	0	0	11.01071857	0	0	0	0	0	0	0	0	10.33554546	0	0	0	0	0	0	0	0	0	0	0	0	0	0	0	10.84548949	10.91559648	0	0	0	0	0	0	0	0	0	0	0	0	11.88899831	0	0	0	0	0	0	0
ENSG00000204113	0	0	0	9.254211053	0	0	0	0	0	0	0	0	0	0	0	0	0	0	0	0	0	7.922684506	0	0	0	0	0	8.634168907	0	0	0	0	0	0	10.11456792	0	8.600336459	0	0	0	0	0	0	9.296786577	0	0	0	0	0
ENSG00000207000	0	0	0	0	0	0	12.4282272	0	0	0	0	0	0	0	0	0	0	0	0	0	0	0	0	0	0	0	0	0	0	0	0	0	0	0	0	0	0	0	0	0	0	0	0	0	0	0	0	0	0
ENSG00000254131	0	10.41535953	10.34128029	0	0	0	0	11.12914728	9.999177657	0	10.81540169	11.66502146	0	9.848306193	0	0	0	10.20436963	12.49103307	10.81431142	0	11.04669163	0	0	9.753934659	11.36108507	0	11.17547771	10.24618636	10.82992631	10.27737966	11.17600289	9.606468608	11.21360907	10.65847939	10.50836159	12.46311861	11.50346462	11.36048795	0	0	11.21937167	0	0	9.724357946	9.636700953	0	11.33905665	0
ENSG00000118972	0	0	7.503011428	0	0	8.353708027	0	7.292602919	0	7.303427152	0	0	0	0	0	0	0	7.366782154	0	0	0	6.630549987	0	0	0	0	0	7.338662738	7.408383898	7.989689085	0	0	0	13.17538075	7.818858597	10.98487934	0	0	0	7.89105283	0	0	0	0	0	6.802736635	0	8.497365801	0
ENSG00000264104	0	0	7.782531144	0	0	0	0	0	0	0	0	0	0	0	0	0	0	0	0	8.254039451	0	0	8.021766379	0	7.197918665	0	0	0	0	0	7.718877061	0	0	8.65238744	0	0	0	0	0	0	0	0	0	0	0	0	0	0	0
ENSG00000179833	14.75158309	17.52740653	17.31730323	17.84215521	17.69169221	17.49807729	17.45739928	17.0405689	17.36363808	16.46128307	17.15765377	18.11127928	15.49721022	17.66521172	17.60150322	18.30922673	17.91293382	16.88060667	16.58799305	17.35450101	17.61843798	18.0287521	19.20133234	17.24295718	18.01687909	17.55039378	18.17764758	17.6065328	16.94213767	18.42955292	17.45211609	18.18996571	17.73091393	16.17937533	17.49729407	17.68727085	17.22657324	16.95188879	17.14114161	16.93246903	17.64409405	17.9612531	17.05211593	16.2732957	17.6270751	17.77048671	18.35251822	17.9537735	17.50067702
ENSG00000264576	0	0	0	0	0	0	0	0	0	0	0	0	0	0	0	0	0	0	0	0	0	0	0	0	0	0	0	0	0	0	0	0	0	0	0	0	0	0	0	0	0	0	0	0	0	0	0	0	0
ENSG00000064225	15.40376508	11.75850671	13.39035847	14.55742286	13.38791004	12.53845271	13.22362307	11.58238558	9.096265589	13.73520817	14.73069292	13.56791086	16.71311987	11.72438641	12.44847872	16.08389005	13.18884998	15.11922583	14.78963345	13.21330267	14.39312721	12.3515989	12.06892174	11.05959496	14.79945813	14.2246562	11.97526403	13.885519	13.72466889	13.78307687	12.43842589	12.71439741	14.25513936	13.73523201	12.36842925	13.04634485	12.01850249	10.76957931	13.23730829	13.01595274	12.97069706	11.74131269	12.70721293	15.74847884	11.5194427	11.12371161	13.64796845	15.65234536	12.8452935
ENSG00000267108	13.09598609	0	13.984113	13.70316586	11.3476107	15.51638153	11.77752598	11.45094655	0	0	14.01108547	11.9868607	13.14654334	0	0	13.65183797	12.04006674	14.52513561	13.81281079	0	0	13.59044694	15.07230344	11.82595277	0	13.68257433	0	0	13.15204711	12.15137878	13.920166	0	0	13.53505109	15.88642903	0	0	11.82529333	11.6823063	0	0	0	15.08983213	14.48273063	0	11.95717845	11.49938312	14.66048344	11.61219482
ENSG00000221372	0	0	0	0	0	0	0	0	0	0	0	0	0	0	0	0	0	0	0	0	0	0	0	0	0	0	0	0	0	0	0	0	0	0	0	0	0	0	0	0	0	0	0	0	0	0	0	0	0
ENSGR0000264510	0	0	0	0	0	0	0	0	0	0	0	0	0	0	0	0	0	0	0	0	0	0	0	0	0	0	0	0	0	0	0	0	0	0	0	0	0	0	0	0	0	0	0	0	0	0	0	0	0
ENSG00000057294	17.54064298	16.99044114	15.02736963	14.97641051	17.66649078	16.21946985	16.76684934	17.00915234	15.79888629	15.68456351	11.65421031	15.5641043	10.92739328	16.23538452	15.65675452	18.7473984	14.08477844	16.58044704	16.33196402	15.78472569	17.08906652	14.63654873	16.72701204	15.54706419	16.36491057	13.46286044	16.47546536	16.3068151	17.17021728	17.25626946	16.13034894	16.19513244	16.41111735	16.04917572	16.18046415	14.5741274	18.72403684	14.24266812	15.4215262	14.00230305	17.39702175	14.92587103	15.30967402	9.095650092	15.99368108	16.12272662	15.44911001	15.55388913	15.78434494
ENSG00000227535	0	0	0	0	0	0	0	0	0	0	0	0	0	0	0	0	0	0	0	12.5393132	0	0	0	0	0	0	10.5831794	0	0	0	11.00248097	0	0	0	0	0	0	12.81369135	0	0	0	0	0	0	10.44924454	0	0	0	11.01606345
ENSG00000252628	0	0	0	0	0	0	0	0	12.30290741	0	0	0	0	0	0	0	0	0	13.21082669	13.1185268	0	0	0	0	0	0	0	0	0	0	0	0	0	0	0	0	0	0	0	0	0	0	0	0	0	0	0	0	0
ENSG00000166007	0	0	0	0	0	0	0	0	0	0	0	0	0	0	0	0	0	0	0	0	0	0	0	0	0	0	0	0	0	0	0	0	0	9.054980569	0	0	0	0	0	0	0	0	0	0	0	0	0	0	0
ENSG00000273055	12.61569373	16.81812827	14.62473902	14.74631468	13.77369313	14.94292969	13.8818156	15.43771171	12.74643848	12.88804804	13.65628326	14.73501935	13.05851332	13.91722284	15.24841605	14.84384282	13.46638473	13.33025926	15.19037265	15.59762423	15.57692141	13.53155812	14.46643696	13.73762092	15.71798152	13.95708536	15.64079123	15.38278043	14.25656736	13.57771275	15.06034411	14.99427399	15.27911364	14.09904842	15.40608099	15.14339715	13.47448547	15.48412109	16.27834354	14.24416431	15.43552409	15.66769514	15.12934103	14.65771781	14.64109414	14.27094696	13.51050397	16.44452905	14.96431159
ENSG00000242041	10.53346254	10.75869376	0	0	0	0	0	0	10.34243702	0	0	0	0	0	0	0	13.06152291	0	0	0	0	13.50516887	0	0	10.09713866	0	0	0	10.58949273	0	0	0	0	0	12.00149654	0	0	0	0	0	0	0	15.15328054	0	0	9.979874971	10.52149655	9.683812924	0
ENSG00000278923	0	0	0	0	0	0	0	0	0	0	0	0	0	0	0	0	0	0	0	0	0	0	0	0	0	0	0	0	0	0	0	0	0	0	0	0	0	0	0	0	0	0	0	0	0	0	0	0	0
ENSG00000167768	8.626061587	12.93542449	14.14876139	9.816205531	7.466782245	15.91332299	11.79595801	10.37042295	0	12.70237071	0	18.5929111	0	0	11.67080066	10.34934134	15.62703271	13.88464397	12.42701953	0	9.556004029	10.48049435	0	16.63060316	21.12430701	10.11723885	8.294754073	14.1002638	7.685498077	21.44810369	16.19755072	16.96861478	13.20816891	14.004116	9.093704259	17.86120444	0	0	7.799902433	11.86439543	13.70557555	0	16.16374277	12.66482578	7.166205894	15.74786854	16.33496266	15.84346128	12.11592304
ENSG00000280159	0	0	8.810296444	10.84882341	7.500031983	0	8.925069259	0	9.788239267	7.613692562	8.286141287	7.14174116	0	7.322691931	10.38294743	0	0	11.25561034	9.959143856	0	0	9.252254081	10.37033823	9.971975809	9.221592732	7.833785429	8.328085409	9.229133622	7.718774102	0	9.744810551	0	8.660061413	0	0	8.977147717	0	9.556758326	0	10.51991632	0	0	9.956119208	8.310274928	9.776171552	9.104422222	8.647470155	10.50684255	7.763372449
ENSG00000235240	0	0	0	12.0678052	0	0	0	0	0	0	0	0	0	0	0	0	0	0	0	12.08514408	0	0	0	0	0	0	0	0	0	0	0	0	0	0	0	0	0	0	0	0	11.78881513	0	0	0	0	0	0	0	0
ENSG00000264172	0	0	0	0	0	0	0	0	0	0	0	0	0	0	0	0	0	0	0	0	0	0	0	0	0	0	0	0	0	0	0	0	0	0	0	0	0	9.992218141	0	0	0	0	10.75403128	0	0	0	0	0	0
ENSG00000199903	0	0	0	0	0	0	0	0	0	0	0	0	0	0	0	0	0	0	0	0	0	0	0	0	0	0	0	0	12.25909816	0	0	0	0	0	0	0	0	0	0	0	0	0	0	0	0	0	0	0	0
ENSG00000200058	0	0	0	0	0	0	0	0	0	0	0	0	0	0	0	0	0	0	0	0	0	11.40763929	0	0	0	0	0	13.12107694	0	0	12.22257983	0	12.55091834	0	0	0	0	0	0	0	0	0	0	0	0	0	0	0	0
ENSG00000275358	0	0	10.75603974	10.21242109	0	0	0	9.545472449	0	10.555393	0	0	0	0	0	0	10.13411791	0	11.3214213	11.81391076	0	0	10.99615247	0	12.62696001	0	0	12.17516579	0	0	0	0	0	0	0	10.92315145	9.557887849	0	9.776622413	0	0	0	0	0	0	9.052644336	9.593862273	0	0
ENSG00000218358	13.62925669	13.85461223	9.752306293	9.623499515	12.75773008	11.02061953	11.28126893	10.27709653	11.82366762	11.77266606	12.88822097	11.73842919	11.97224561	11.67268451	12.74066833	11.74068419	9.545230552	14.07312641	12.97942837	12.80913829	12.94629648	9.288857551	12.57607203	14.28339817	11.82608998	12.64569554	12.89182332	11.4602998	14.41041654	10.97727968	11.56162799	11.00158533	9.753719176	11.36098042	13.39011378	13.37740275	10.96715809	10.32959146	12.09266237	13.68498881	9.344827993	11.50419711	12.93235142	11.47217652	12.63584324	11.92019367	12.00281045	11.91926195	12.20307692
ENSG00000266460	0	0	0	0	0	0	0	0	0	0	0	0	0	0	0	0	0	0	0	0	11.02899789	0	0	0	0	0	0	0	0	0	0	0	0	0	0	0	0	0	0	0	0	0	0	0	0	0	0	0	0
ENSG00000260371	0	0	0	0	0	0	0	0	0	0	0	0	0	0	0	0	0	0	0	0	0	0	0	0	0	0	0	0	0	0	0	0	0	0	0	0	0	0	0	0	0	0	0	0	0	0	0	0	0
ENSG00000264091	0	13.10634403	0	0	14.30204052	0	14.14714411	13.82048045	15.85959425	12.83147212	14.50654056	14.67843794	0	14.53867858	14.02195719	14.02176222	13.4098063	12.89521342	16.18267954	0	0	14.15300386	15.27232263	14.19558184	12.44439937	15.63740501	12.54879635	13.86682809	0	14.52107258	14.55311696	13.86735346	15.1038903	0	13.34960245	0	0	0	14.05190181	0	0	13.91073785	13.95733073	13.53081104	13.41466127	13.91182129	12.86902717	12.03072218	0
ENSG00000238921	0	0	0	0	0	0	0	0	0	0	0	0	0	0	0	0	0	0	0	0	0	0	0	0	0	0	0	0	0	0	0	0	0	0	12.83287099	12.68267694	0	0	0	0	0	0	0	0	0	0	0	0	0
ENSG00000274815	0	0	0	0	0	0	0	0	0	0	0	0	0	0	0	0	0	0	0	0	0	0	0	0	0	0	0	0	0	0	0	0	0	0	0	0	0	0	0	0	0	0	0	0	0	0	0	0	0
ENSG00000269349	0	10.9328892	10.27421905	0	13.48170277	0	0	0	0	0	9.749164077	0	0	9.781266523	0	0	12.45829314	10.13731366	0	0	13.0536669	0	11.83561715	0	10.27127896	10.29457145	8.792820235	0	0	9.763679914	0	0	8.541379962	10.14716007	0	10.44129456	10.07515877	0	0	0	0	11.95936952	0	9.773346732	0	0	10.11114742	10.27255226	9.225104316
ENSG00000200291	0	0	0	0	0	0	0	0	0	0	0	0	0	0	0	0	0	0	13.94773142	0	0	0	0	0	0	0	0	0	0	0	0	0	0	0	0	0	0	0	0	0	0	0	0	0	0	0	0	0	12.33190584
ENSG00000233614	12.73764299	0	0	0	9.990086712	10.1592234	11.74107503	9.09468274	11.13187386	10.10424627	8.198097773	0	0	10.13349182	11.99432465	0	0	10.16793946	9.87090006	11.58487318	11.08481432	7.432958673	0	11.46767526	8.719228545	0	12.99031869	12.78245332	9.795123816	0	14.21711095	0	0	0	13.47923239	12.64106019	9.691182243	10.78924972	11.493903	9.695373672	15.44646043	14.75221289	10.64483971	0	10.85689308	11.92072627	10.46344539	7.311151342	12.2536398
ENSG00000022567	16.91453988	15.98340414	16.19364152	15.43898272	15.89193744	15.32909395	15.92771592	15.34496803	16.33056592	14.84022054	15.89411926	14.3130557	15.82920784	16.83881695	17.12316798	15.31691219	17.00264186	13.7708452	16.42667038	15.55698541	15.74070084	15.98036937	15.71306644	16.25756448	15.12640532	16.14416935	13.09208327	15.49009365	16.36251823	13.85571828	14.54111223	16.5822193	15.71197249	15.92189703	18.26832096	16.42978086	15.16530035	15.75310721	14.67166258	15.50989917	15.28920751	14.38909387	15.9470873	15.30180926	16.38365165	14.33030872	17.01942297	16.06677627	16.0450498
ENSG00000241670	0	0	0	0	0	0	0	0	0	0	0	0	0	0	0	0	0	0	0	0	0	0	0	0	0	0	0	0	0	0	0	0	0	0	0	0	0	0	0	0	0	0	0	0	0	0	0	0	0
ENSG00000278933	0	0	0	0	0	0	0	0	0	0	0	0	0	0	0	0	0	0	0	0	0	0	0	0	0	0	0	0	0	0	0	0	0	0	0	0	0	0	0	0	0	0	0	0	0	0	0	0	0
ENSG00000202175	12.04553655	0	0	0	0	0	0	0	0	0	0	0	0	0	0	0	0	0	0	0	0	0	0	0	0	0	0	0	0	0	0	0	0	0	0	0	0	0	0	0	0	0	0	0	0	0	0	0	0
ENSG00000120662	15.90882277	16.07305196	15.61478135	15.23254045	15.16753771	15.51713252	14.41197945	16.69538407	15.97218714	16.08338763	14.50020427	16.03572735	14.55035877	15.63102788	16.1759105	16.32167001	14.73428159	15.41530007	16.59239706	15.03838465	15.70897733	15.8511334	14.87125166	16.55379549	14.82138675	15.30197781	16.28206073	16.47570436	15.28563308	14.89354803	16.36630144	15.85582693	15.0300246	15.35093211	14.79553341	15.98679761	16.12535397	17.20174016	15.82872131	16.62719992	17.00181521	16.71750264	16.23559064	15.50380274	16.57403962	15.51871308	16.02835158	16.11847897	16.89931324
ENSG00000235523	0	13.80271917	11.55903649	0	0	0	10.6744604	0	0	10.35888598	0	0	0	0	0	12.54842913	11.93655462	0	0	0	10.75487454	0	16.1207473	0	0	0	11.07573691	0	0	0	0	0	0	0	11.87636081	0	0	14.18086741	0	12.94866697	0	13.60719758	0	0	14.18904669	9.854836832	11.39588259	0	0
ENSG00000249848	0	9.962576723	0	0	0	0	0	0	0	0	0	0	0	0	0	0	0	0	0	10.36143444	10.08380627	0	0	0	9.301378536	0	10.40456997	0	0	0	0	0	0	0	0	10.05555445	0	0	0	0	0	0	0	0	0	0	0	8.888374664	0
ENSG00000277826	0	0	0	0	0	0	0	0	0	0	0	0	0	0	0	0	0	0	0	0	0	0	0	0	0	0	0	0	0	0	0	0	0	0	0	0	0	0	0	0	0	0	0	0	0	0	0	0	0
ENSG00000230225	0	9.822941157	0	0	0	0	0	0	0	0	0	8.076974467	0	0	0	0	0	0	0	0	11.26520798	7.874253572	0	0	9.745951151	0	0	0	9.65383477	0	0	0	9.598486099	0	9.06732304	0	0	8.913008332	0	0	0	0	9.090094143	9.248230445	0	0	0	0	8.700322987
ENSG00000239877	0	0	8.411199011	0	8.09719399	0	0	0	0	0	0	0	0	0	0	0	0	0	8.97547595	0	0	7.535630493	0	0	0	0	0	0	0	9.89743409	8.347440043	9.828716172	0	0	0	0	8.212593662	0	9.428820997	0	8.58764731	0	0	0	0	0	0	0	0
ENSG00000201398	0	0	0	0	0	0	0	0	0	0	0	0	0	0	0	0	0	0	0	0	0	0	0	0	0	0	0	0	0	0	0	0	0	0	0	12.13447437	0	0	0	0	0	0	0	0	0	0	0	0	0
ENSG00000281474	0	0	0	0	0	0	0	0	0	0	0	0	0	0	0	0	0	0	0	0	0	0	0	0	0	0	0	0	0	0	0	0	0	0	0	0	0	0	0	0	0	0	0	0	0	0	0	0	0
ENSG00000272905	11.10508954	9.746524417	10.67159379	13.29677669	11.67803856	12.52520864	11.37123533	12.45930045	10.9140189	11.05557818	13.01978494	12.69577553	0	10.76307439	14.12004662	11.66078466	10.04969907	13.62126488	12.55852843	13.60359874	10.86696283	11.11416727	10.91169879	13.1562546	12.40499816	9.692821973	12.64687566	13.59297464	11.57601186	10.16093546	13.06635779	12.50616846	8.938102222	0	12.79568559	15.81521695	9.473507023	13.53407019	11.69091682	14.76112688	13.75464151	10.55027013	13.09856838	12.75452395	11.05387145	11.77319587	11.09312089	12.83916276	9.622178863
ENSG00000259952	0	0	0	0	0	0	0	0	0	0	0	0	0	0	0	0	0	0	0	0	0	0	0	0	0	0	0	0	0	0	0	0	0	0	0	0	0	0	0	0	0	0	0	0	9.343722059	0	0	0	0
ENSG00000260812	0	0	0	0	0	0	0	0	0	0	0	0	0	0	0	0	0	0	0	0	0	0	0	0	0	0	0	0	0	0	0	11.01687704	0	0	0	0	0	0	0	0	0	0	9.523163286	0	0	0	0	0	0
ENSG00000225630	20.06386039	23.5528836	19.61428661	21.36782221	21.58356655	22.62916492	20.65870453	22.68212149	20.72336943	20.34635576	20.73894781	19.98618268	19.74800726	21.2453924	22.53682842	20.77685805	20.80448213	21.38983034	22.12329751	18.09976749	25.34196302	21.89631344	23.38301085	21.46550981	22.94794453	19.55070364	24.63132949	22.77800603	20.21616282	14.76345242	23.02839326	23.21727646	21.06780112	19.4365614	23.62266599	20.00508637	21.24618182	25.07866854	21.7354035	26.59699346	24.75118291	22.77643393	21.4623017	22.7951544	21.35881821	22.11767258	19.64793273	20.16119073	23.43005909
ENSG00000230231	9.320471982	9.545517608	0	0	11.47684626	0	0	0	9.129628226	0	11.16690393	11.37936429	11.5391865	0	11.04492128	0	0	9.334665467	12.03544667	10.94352576	14.95037971	8.594068192	11.29522818	0	10.46752759	9.491824698	12.15620198	11.62652129	10.95996797	0	13.40563271	10.30580246	0	0	10.7876859	13.09625017	10.27138576	11.63270505	12.811351	9.860929288	11.23195077	11.34860282	8.812894371	10.96881446	10.43793735	9.765828619	9.308516685	0	9.421194681
ENSG00000164283	16.16176238	15.88224969	13.38639893	12.75840747	16.17304711	15.54605177	16.42443094	19.28036199	16.97237933	14.19911612	16.136549	15.2259647	15.13135698	16.23639726	16.17175021	14.79777151	15.13404419	15.80674967	14.00544334	12.93922457	20.77510876	15.83453004	18.86581371	18.11067437	13.11499551	15.65028407	17.28077138	15.20042722	13.44594631	15.86157922	17.34091571	13.88596791	14.485098	18.84519717	15.54564826	16.09703035	14.08855038	16.46501572	15.51103603	19.23747911	15.57677777	18.86898199	14.44985136	14.92521808	17.79739006	17.27837797	18.08946234	17.07137131	11.85629844
ENSG00000231880	0	0	0	0	0	0	0	0	0	0	0	0	0	0	0	0	0	0	0	0	0	0	0	0	0	0	0	0	0	0	0	0	0	0	0	0	0	0	0	0	0	0	0	0	0	0	0	0	0
ENSG00000227489	0	0	0	0	0	0	0	0	0	0	0	0	0	0	0	0	0	0	0	0	9.900465551	0	0	0	0	0	0	0	0	0	0	0	0	0	0	0	0	0	0	0	0	0	0	0	0	0	0	0	0
ENSG00000254555	0	0	0	0	0	0	0	0	0	0	0	0	0	0	0	0	0	0	0	0	0	0	0	0	0	0	0	0	0	0	0	0	0	0	0	0	0	0	0	0	0	0	0	0	0	0	0	0	0
ENSG00000013392	15.26166692	15.47738366	15.59346869	15.86889069	16.05390623	16.49775066	14.438684	15.2853029	15.22539003	16.25242243	15.99686872	14.28331733	14.96300285	15.09580372	14.75888809	13.98112272	14.05361477	15.04706973	16.22545299	15.37852384	15.89918957	14.78071244	14.29472578	15.30754554	14.39062664	14.75905819	15.70058574	15.4450317	15.30323361	15.36653542	15.03900363	15.0799976	14.94439829	16.16542633	14.47881044	15.89430709	15.46058121	14.91675067	16.57452214	14.87780345	15.59463493	15.77003222	14.41916424	15.2449718	15.89971119	14.74560734	14.44716675	15.91711337	14.17815855
ENSG00000258279	8.878339183	12.68582372	11.83425738	10.48351464	13.35546225	12.68833569	13.2291395	0	10.270238	13.07383084	12.16421977	12.35119278	0	10.53405309	11.60175904	11.01683374	13.65217513	13.93397214	11.59262667	14.66982986	12.39218184	9.149928352	13.0742702	10.19120129	12.24625423	0	12.4501658	0	10.51728473	12.32310953	12.77011773	12.76881607	9.293257518	13.80633227	15.27469978	12.19401823	11.82767147	10.77509316	14.04636395	9.418543238	12.52561761	10.90585813	12.53690713	10.52612963	8.413229127	12.02201365	12.32300934	13.45123273	8.979007228
ENSG00000226688	11.19781264	11.47038459	10.90173071	12.30721974	11.37497673	10.20391396	10.08145801	10.47881887	10.82785869	10.85626179	10.98993642	11.15890267	10.09707596	11.79401366	10.71762898	11.07569958	10.94918594	11.1631336	11.43398324	10.30834265	10.76713702	12.10191102	9.853271049	9.928413666	10.85441927	11.85462056	11.22544407	11.5246481	11.04749654	10.93124955	11.13312375	11.38581994	11.68371227	10.12302769	11.34448097	10.89490789	11.47163879	10.81459927	10.92149183	10.00280284	10.74860412	10.49107125	11.35218441	9.527107648	9.779866828	10.46520586	11.16160661	11.82397893	12.02088665
ENSG00000250929	0	0	0	10.3925452	0	0	0	0	0	0	8.828120598	10.84562827	12.42002386	0	0	0	0	0	0	0	0	11.64176547	0	0	12.15523849	9.957292892	0	0	9.841875393	10.42548738	0	9.772334325	0	0	0	0	0	0	0	0	0	0	0	0	0	0	9.773909909	0	9.886635112
ENSG00000204581	11.74372564	14.26643066	11.31014774	8.768889884	12.77610597	11.33431817	9.748205171	14.05219594	13.7616987	11.1968857	11.05770803	8.637615723	8.797114707	10.51757616	13.44928054	0	10.27333639	11.26060898	10.19838811	12.42703986	13.38783824	8.755728224	12.40806662	12.42749714	10.97032126	8.334424662	13.1660965	12.50206622	8.219258786	10.79935497	14.5855371	11.14542794	10.48192812	9.184894083	10.43539536	10.4777945	12.39601658	13.7204137	10.1379867	13.22321849	12.07181464	13.58061334	11.173998	0	13.4201152	12.06406774	10.31742436	9.479858208	11.34723419
ENSG00000225620	0	0	0	10.99936488	10.22882449	0	0	0	0	0	0	0	0	0	0	0	0	0	11.10896614	0	0	0	0	0	0	0	0	0	10.44852366	12.03197092	0	0	9.808719096	0	0	0	0	0	0	0	0	0	0	0	9.926627454	9.838956468	0	0	10.49329988
ENSG00000258477	12.52548744	12.16596621	13.09168257	11.5479985	14.36150944	11.94613783	11.79190582	11.88023529	12.91922806	12.89093594	13.83906733	12.58608628	12.57604194	12.76822159	12.40353666	12.08148021	12.46939996	12.76205846	0	13.88688284	11.87234578	13.21254846	12.65390995	12.25527188	13.4106354	11.11253774	13.5150412	13.09629307	12.80390421	12.58071855	13.02773902	14.31911674	12.52613583	12.96453146	12.99407539	13.58076614	12.89247425	13.71385613	11.11194067	13.94096685	13.59049987	13.14020079	12.43201043	14.17520143	12.05930153	13.08684254	12.51351538	11.41230667	12.62634601
ENSG00000225488	0	0	0	0	0	0	0	0	0	0	0	0	0	0	0	0	0	0	0	0	0	0	0	0	0	0	0	0	0	0	0	0	0	0	0	0	0	0	0	0	0	0	0	0	0	0	0	0	0
ENSG00000184178	17.19832292	16.99331882	16.94482408	17.29960865	16.73348704	17.0231454	17.01012394	17.38060502	17.04792558	16.46687868	17.1253985	17.23760934	17.64814534	16.88392198	16.52091812	16.13490614	17.15472334	16.85586559	16.62324702	16.44528287	16.35092629	17.00786758	16.88400045	17.57939289	17.02542877	17.46837946	17.17464679	16.72371021	16.76097071	17.10352831	15.67534027	17.64701681	17.38569656	16.2731811	17.51119514	16.91322526	16.40299484	17.15946127	17.50589305	16.9262145	18.11685977	17.29735148	17.47096214	18.1205555	16.57462114	16.97650913	17.17150632	16.14360788	18.03053716
ENSG00000237786	0	0	0	0	10.36542902	12.53387203	13.11648352	10.46872752	0	11.47910803	9.570742825	12.00413446	0	0	11.66964176	0	12.05734065	11.54283603	11.24562031	0	0	0	0	10.84361863	12.09179943	10.70060975	0	0	0	14.16841796	0	0	10.94455502	0	10.99749845	0	10.48115075	0	0	0	0	0	11.02030067	0	0	0	10.51714749	0	0
ENSG00000166913	21.55286799	21.32766642	21.03915962	21.28953137	21.64240543	20.76152613	21.46109279	21.26135123	21.64582654	21.61093555	21.36218423	21.02415843	20.93830404	22.05477729	21.2238284	21.29915531	21.00968352	21.555707	21.84798877	21.8366964	21.61002868	21.04318469	21.57319818	22.34219128	20.92884357	21.31970146	21.57974083	21.46782363	21.28890899	21.08471105	21.49315321	21.62038215	20.96109486	20.6663667	20.96645979	21.21757081	21.56972403	20.83835207	22.14569408	20.94728414	20.91307764	21.21635975	21.21822484	21.43738569	21.835682	21.7896351	21.33596552	22.01257289	20.66593936
ENSG00000275856	0	0	0	0	0	0	0	0	0	0	0	0	0	0	0	0	0	0	0	0	0	0	0	0	0	0	0	0	0	0	0	0	0	0	0	0	0	0	0	0	0	0	0	0	0	0	0	0	0
ENSG00000164112	11.42892001	8.570106721	10.81490006	12.53337607	9.985910313	0	10.77793687	10.98165946	7.159894431	9.877896198	13.16315847	8.40580278	8.979320509	13.08637208	9.484011918	10.06810792	9.871340243	11.26262733	8.063227019	9.966955329	12.85777137	18.7179797	10.05569582	8.659203324	8.907273845	13.12741068	10.01008069	9.650581097	13.20450887	10.98185014	9.015971771	7.336337285	11.51200137	10.36609807	7.816005965	8.66293762	10.61578586	0	7.519824817	10.69032537	9.256431736	11.17874697	0	10.31387648	10.46064118	11.17983001	15.02249001	12.32367421	10.76456654
ENSG00000259345	11.56291289	14.86680758	13.32262308	12.16998543	12.46927789	14.0274459	10.9669166	14.15743904	15.3208427	11.19159058	12.65647842	13.92570033	11.78333323	10.89907308	12.7393329	13.87332416	12.85703048	13.73056303	13.93476913	13.35707773	13.01366527	13.22702009	12.67660011	14.97310175	13.17903494	11.41264295	14.6225577	13.61886306	13.25091947	13.73879719	11.02892422	13.47501059	12.0488518	11.07260353	14.40966968	14.21723515	8.78075858	12.46169114	14.4339493	13.63976515	13.29674628	11.85569544	12.86145386	11.21292458	13.6323232	14.06158843	13.92906596	14.24813192	14.3072384
ENSG00000130204	18.99491398	18.47253083	19.12118484	18.10943212	19.12952324	19.89542093	19.69788767	19.11110419	18.99489478	18.50855358	19.21306865	19.4229039	19.84859203	20.20685593	19.74732097	18.87462076	20.01513922	19.67325763	17.79946814	20.95240292	18.68063534	19.7045787	20.35683802	19.18022168	19.50826192	19.73273399	18.93211914	19.47032902	18.97118595	18.84324208	18.88047262	20.33173306	18.76728325	19.27688426	20.56212827	19.84002571	20.44546271	19.28855592	18.57889678	20.16789626	20.29907455	20.18434414	18.76884996	20.25712075	18.28134167	19.73408757	19.23203104	19.99287424	19.02429297
ENSG00000280387	9.61960911	10.84393115	9.770663648	10.22621531	10.0403054	0	0	10.1435848	9.428705497	9.570138931	10.46685634	10.90152973	0	10.86132178	11.08143008	0	0	10.95464484	13.03527482	10.24354382	10.55041705	10.21303433	9.012048809	10.93320855	10.18234824	8.7926368	11.8708689	12.30442207	11.25939245	10.25915452	8.708512833	11.41210694	10.35648894	0	10.08775617	9.937685899	10.57072716	0	0	10.16019864	0	10.64850883	10.69507612	9.269993459	10.9595743	11.06440462	10.92846844	11.76775674	11.04126194
ENSG00000189099	0	9.181208835	0	0	0	0	0	8.895953495	10.34825574	0	0	0	0	0	0	10.0955358	0	0	0	0	0	8.230277901	10.34593621	9.270384142	8.520615348	0	10.62201239	0	9.012213536	9.595418472	0	8.942732875	0	0	11.00766871	10.27295608	0	0	0	0	10.86725915	8.98603326	0	0	0	8.403572956	0	9.105539815	9.056935885
ENSG00000232879	0	12.69413773	11.62024342	0	0	0	0	13.40825302	13.27752987	13.00415188	10.51024518	12.52940096	0	0	0	0	0	11.48326762	13.18559209	0	14.40029542	12.32590777	11.86041382	0	12.03222457	13.22526696	11.13693593	15.45450323	12.52486012	13.69382218	12.55607361	0	11.88461559	0	12.93738775	16.64498314	13.0056902	11.78299436	0	0	13.79682397	0	12.54522101	0	12.58746566	13.49959184	0	12.94022859	12.56966043
ENSG00000111863	11.46975187	12.69483273	16.37315657	13.77702198	11.76528741	14.93421275	18.38595693	12.82405188	16.1909883	18.09978045	11.90264505	14.77360645	12.47425591	16.50788992	11.27385293	16.55263969	13.47936144	14.77506462	13.90504463	17.06920321	12.78579197	10.40538851	16.25019147	9.522867689	17.0335249	14.76329741	16.55626318	13.19228594	14.14010016	14.18277247	16.40203585	14.99489461	17.36269593	8.911350795	9.676628462	11.29075949	15.18505176	9.522208968	14.81022677	9.013201182	9.214885072	7.920085198	15.0340042	10.53513391	17.0225654	14.65672272	15.94110771	15.29598024	12.65780431
ENSG00000164182	17.76794711	17.2728797	19.00682657	19.26682525	17.37133077	18.41442336	18.60559681	17.82419434	17.4600091	17.7308234	18.45959548	18.69819841	18.93876952	18.14453398	16.63157734	18.64639989	19.98012791	18.1512945	17.20739985	18.73487154	17.43472429	19.04860313	17.92660764	19.25705832	17.66128666	18.63542839	18.17141134	18.17744969	17.57277331	18.46317214	17.68686566	18.36916685	17.89672025	18.96781295	18.83294228	18.30565825	18.56204779	18.84733206	17.93270942	18.86150633	18.33136365	17.75026949	17.34999385	20.09336061	18.05966677	18.65938508	17.67589211	18.02987284	17.28074296
ENSG00000109618	14.71137842	15.40268527	14.88777322	15.38474708	14.88882994	14.42219544	13.79287323	15.26244529	15.43972109	14.77569091	15.03367568	15.24302213	14.83413834	14.61377528	14.8094964	14.95430906	14.99653116	14.81975685	16.45339387	15.17024263	16.10386701	15.23696186	15.56264839	16.45946659	14.53351498	15.40597367	15.55043641	15.13540893	15.24254447	15.34307569	16.06272346	15.21492049	14.55579295	15.80560841	15.7522206	16.56159553	15.7869449	16.84656329	15.27609644	15.66861042	15.36061521	14.80736305	15.00595553	15.60938439	15.76808123	15.33801291	14.98273469	15.59449972	15.65834297
ENSG00000271623	0	0	0	0	0	0	0	0	0	0	0	0	0	0	0	0	0	0	10.31286108	0	0	0	0	0	0	0	0	0	0	0	0	0	0	0	0	0	0	0	0	0	0	0	9.088958011	0	0	9.043530573	0	8.747766132	0
ENSG00000279345	8.129438899	10.67246211	8.280163144	10.31760756	7.966256385	0	0	10.64971087	11.93348321	10.07608064	8.753295056	11.06003166	0	10.10532568	10.85108355	10.2663167	9.654933755	11.30898711	12.01144146	11.33437835	11.27893159	10.71917816	8.519691776	10.76173355	11.01023757	11.61827062	12.49271495	12.28041588	11.18096658	10.76530968	13.34098585	10.91882659	10.34842569	11.14898395	10.17914097	11.25066496	11.07695003	9.440392662	0	8.668989832	0	12.67789565	9.617584543	8.777449972	10.98064071	11.27125805	10.6981348	11.4442895	10.54804486
ENSG00000214866	0	0	0	0	0	0	0	0	0	8.061391347	0	0	0	0	0	0	0	9.122321341	8.825587298	8.733487448	0	0	0	0	0	8.28176366	0	0	8.166611635	0	8.197722881	0	0	0	0	0	0	0	0	0	0	0	0	0	0	0	0	0	0
ENSG00000153015	17.99000912	16.64128275	17.21350623	17.59579365	16.66009943	16.71933908	16.38011154	17.37588059	16.3901015	16.73302553	17.39248234	17.05690512	17.66988602	17.71938479	16.51305304	17.27589217	17.91305893	17.14792703	16.78192284	16.93040753	16.6687981	17.91842268	16.78119534	17.65966995	16.99323096	17.53912239	17.1798688	17.10642322	16.98978898	17.41603171	17.2535059	17.33028729	17.34107255	17.97878285	17.07855916	17.05497702	17.44886828	17.00661302	17.0461507	17.11080251	16.90557184	16.67891303	16.54403806	17.58812356	17.08673792	17.73888307	16.97658707	17.40309944	16.61502341
ENSG00000202290	0	15.27614178	0	12.4882959	14.30204052	0	12.14738264	11.82077959	14.27468028	12.83147212	0	13.35659237	0	11.53910284	13.60694859	14.60669581	0	13.48011279	0	0	14.22760182	11.15355811	12.27257779	13.19565872	13.02927559	13.05258403	14.35597928	14.4517584	0	15.32840121	14.77550081	14.45228379	14.46648314	12.90506725	0	0	11.83320813	12.19515301	0	12.42223456	12.2092877	13.91073785	13.95733073	0	14.22195957	14.64874944	0	13.35244338	12.98186186
ENSG00000254578	0	0	0	0	0	0	0	0	0	0	0	0	0	0	0	0	0	0	0	0	0	0	0	0	0	0	0	0	0	0	0	0	0	0	0	0	0	0	0	0	0	0	0	0	0	0	0	0	0
ENSG00000240710	0	9.714524654	9.640480253	12.41686279	10.90934546	0	9.755360836	11.01266772	11.88161593	10.4389399	8.532044781	8.965968774	0	0	0	0	0	9.503638881	10.205546	0	14.22654534	10.34562238	0	0	0	12.24430014	0	11.05899643	13.00310912	0	12.15999827	10.47489704	0	0	11.54153684	11.3913742	9.441515117	0	0	10.0299783	0	10.51825426	13.5639852	10.13859558	10.0225429	0	10.47647332	10.22317335	11.91061243
ENSG00000248778	0	0	0	0	0	0	0	0	0	0	0	0	0	0	0	0	0	0	0	0	0	0	0	0	0	0	0	0	0	0	0	0	0	0	0	0	0	0	0	0	0	0	0	0	0	0	0	0	0
ENSG00000250210	0	0	0	0	0	0	0	0	0	0	0	0	0	0	0	0	0	0	0	0	0	0	0	0	0	0	0	0	0	0	0	0	0	0	0	0	0	0	0	0	0	0	0	0	0	0	0	0	0
ENSG00000225215	8.694773806	8.919642189	0	0	0	0	8.960443108	9.632678782	0	0	0	0	0	8.35351502	0	0	0	8.708955277	9.410298994	9.31812914	9.040748028	0	10.66861481	0	0	9.864442241	9.361230372	8.680731042	0	0	9.780215624	8.681255174	8.112197238	9.717073818	9.162463616	10.01112674	0	9.008129497	0	10.23364993	0	10.7219781	0	0	8.229822324	0	0	0	0
ENSG00000257246	10.93045743	9.572024202	11.08162093	9.953447714	12.18126436	11.93557831	9.612855403	11.28490614	10.15485813	0	0	10.82119953	0	11.58799628	11.48632051	10.48662844	0	10.36006924	12.06198219	11.55477693	9.693217478	10.20305869	12.05849963	0	12.23031598	9.518329957	12.59769792	13.33081864	11.7231777	10.98566997	12.89166302	11.65358	10.3465125	10.36991689	12.13566007	11.98547951	11.61914659	12.65901551	11.83808616	10.88668099	12.25818714	12.18225665	11.64403041	9.99604967	0	11.79111943	10.91848949	11.07995356	12.0309379
ENSG00000245017	9.584631889	12.13037365	12.23678807	12.60525716	11.00461476	12.58847792	11.72390358	14.58127658	12.56175194	11.11882888	11.56253591	11.56137592	11.21888255	12.4632092	11.46129111	11.72404532	10.5276322	11.7128744	14.14102306	13.42985416	12.80414077	11.85525741	12.38953589	12.0132745	10.88381313	11.33987671	12.47314504	12.07151039	12.80894509	12.54512403	13.12963036	10.5701495	11.73582637	14.48135465	13.16704162	11.48665713	12.65045762	12.7714641	13.59517901	11.99873669	12.78559978	13.07218663	13.75614915	11.23323185	10.3399784	12.30201271	11.68669256	11.14799405	12.85374673
ENSG00000281091	15.2609173	14.73628367	11.78803478	14.24370044	13.97517779	13.37898265	11.31824846	13.79845568	13.9478179	11.0025963	14.41412903	13.33456818	10.68782749	11.70966753	13.36255121	13.19244838	10.5812345	14.23564259	13.7684198	12.6762269	13.39827902	14.45289078	13.25040793	13.9511773	12.61498927	14.39302504	14.47412522	12.84490132	14.01447226	14.01364531	13.94615955	14.35987241	14.22207618	11.07616629	13.32757827	0	12.0037828	13.82499513	14.39242772	0	14.77197077	13.25133591	0	10.70217413	13.97755478	13.58496421	13.84690592	15.288495	13.32236814
ENSG00000250885	0	0	0	0	0	0	0	0	0	0	0	0	0	0	0	0	0	0	0	0	0	0	0	0	0	0	0	0	0	0	0	0	0	0	0	0	0	0	0	0	0	0	0	0	0	0	0	0	0
ENSG00000273797	11.86190473	0	13.01292869	12.79088515	11.28325673	10.86778127	10.12906214	10.80189774	0	12.39721281	11.90260161	11.65953761	10.49804043	10.52030926	0	0	11.39091973	12.19796787	13.16352605	0	0	10.13491699	11.25358585	0	12.42511152	11.61854427	11.85158275	9.849005354	9.919075315	0	11.53425212	10.8487481	12.08489013	10.88635019	0	0	9.815123742	0	11.61794711	11.40321312	0	12.21358471	11.35353763	12.09668972	9.397378743	9.309748959	0	11.01178488	9.963837538
ENSG00000089116	12.9661414	13.27394093	11.83748452	15.11998117	12.03696788	15.50851201	10.88248445	12.04080542	12.88392292	15.42394342	0	15.28885445	8.932017926	0	7.442913239	15.26732942	13.3143958	12.73422787	11.59585365	12.50332604	12.72792947	14.20235315	9.6867651	13.75808353	0	11.37257636	10.28436829	11.86480823	13.28048539	14.57765375	10.3819034	12.23447999	10.51756118	11.12560726	13.46275908	15.13557786	0	14.64105213	14.15112403	11.15725895	14.79168622	14.00995949	11.42938425	7.949265547	12.41248364	11.9877753	13.32609626	11.80106104	15.64236657
ENSG00000036448	11.32733004	11.25017014	14.52127898	13.81211465	11.53896072	10.70863191	11.3383249	9.865789418	12.17439136	11.19767827	11.01670028	13.35465049	11.27698401	10.23575326	9.719521024	9.581993895	11.81650549	11.77579842	12.53488719	11.49728105	12.92365063	8.71479723	12.81277416	12.64169079	10.14135678	10.81328487	9.956440063	11.46130197	13.83881681	8.76084757	10.3756125	10.10507415	10.44092995	10.60174617	12.28669943	12.97509319	8.657858227	12.73534436	10.19644422	11.86831769	9.769072208	11.43307496	11.41666699	11.97700713	10.60615802	9.025474615	12.08295352	9.516782325	11.02623705
ENSG00000234055	0	12.8008236	12.14184323	0	0	12.99595545	11.25713262	12.51506819	0	10.94148644	11.03168386	11.46644322	0	10.64899519	13.13150971	12.13147554	12.51939796	11.00520458	11.70760754	0	14.79648741	0	0	0	0	11.16252222	14.46545273	0	12.63154406	12.6307172	14.77806399	0	11.40650445	12.01470632	12.45919893	0	12.94247445	12.88947645	0	11.53193745	11.31902628	13.60520093	0	0	10.52498708	11.43676419	0	12.14017546	12.0914926
ENSG00000267552	0	0	0	0	0	0	0	0	0	0	9.913793958	0	0	0	11.42821305	0	0	10.30198624	0	11.91158119	0	8.562564487	0	9.603180042	9.851521925	0	9.955827941	0	0	0	0	0	0	0	9.756951564	9.606918779	10.23982526	10.60159308	0	0	0	0	10.36415401	9.937979622	0	0	0	10.43723721	0
ENSG00000224695	0	0	0	0	0	0	0	0	0	0	0	0	0	0	0	0	0	0	0	0	0	0	0	0	0	0	0	0	0	0	0	0	0	0	0	0	0	0	0	0	0	0	0	0	0	0	0	0	0
ENSG00000106038	16.4398832	17.35836766	17.09137971	8.802410821	18.74966737	17.59831811	13.72508872	15.05636661	9.003589536	14.32238474	8.820803579	7.674664269	11.63527341	10.17292738	13.7424977	10.33392474	9.308045083	8.211031944	16.38457898	15.26776642	14.82410962	10.78680066	16.51416997	9.094240488	9.342458125	7.372279217	16.42575703	13.01092737	12.29268845	14.38679846	14.5081061	13.06119983	14.1468638	12.80117484	16.04432092	17.93769812	11.53674683	9.507959228	17.95727818	17.62489357	16.88863241	16.51641136	8.273042435	0	17.612888	16.49122145	15.97115071	0	10.99396184
ENSG00000255189	10.5758956	0	10.40532327	0	9.091866546	0	8.523204862	0	0	0	8.881753867	8.732065236	11.4740172	0	0	0	0	0	9.971349097	0	8.60345416	0	10.23066349	0	9.403448548	9.426725605	7.926710581	0	10.89480974	0	0	10.24066343	7.675780924	0	0	8.57524945	0	0	9.426129125	0	0	0	7.751202938	8.905913523	7.793261277	7.705905191	0	0	9.356100235
ENSG00000164114	8.601647354	12.22570044	13.4655004	14.1121372	13.90763665	13.23915847	13.13380611	14.9323161	15.59661899	13.48935789	11.15384291	12.91026384	14.67408195	10.90856571	12.63230284	15.68969141	15.067674	14.32449601	13.75549489	10.93944988	12.66107674	15.11801308	15.56578562	13.59723986	10.60276147	16.05363622	10.85141946	14.26441027	14.90467988	12.78853256	12.74843425	15.53194029	15.19071685	14.79768879	14.6035835	15.26639744	9.651263942	14.60451453	11.79487838	13.49173368	14.55343665	14.23411238	14.27929498	8.765701085	15.59578671	15.13743743	14.71234412	15.39035659	15.38333577
ENSG00000238698	0	0	0	0	0	0	0	0	0	0	0	0	0	0	0	0	0	0	0	0	0	0	0	0	0	0	0	0	0	0	0	0	0	0	0	0	0	0	0	0	0	0	0	0	0	0	0	0	0
ENSG00000199836	0	0	0	14.74669943	11.39118349	12.56017892	0	0	0	13.0900418	10.59608808	14.35209156	0	11.21286555	0	0	13.08347961	11.56913857	0	0	0	0	0	0	0	11.72647968	12.22249713	11.54085546	11.61097668	0	11.64218554	0	0	0	0	0	0	0	0	0	11.88300469	0	13.36798175	12.20463447	0	0	0	0	0
ENSG00000149089	15.96432899	15.38701355	15.80961623	16.42093739	16.21244849	15.77954595	15.91692544	16.23244345	16.16469019	15.63927511	16.39971522	16.30422797	16.18204732	16.2519935	16.22659328	15.98868168	15.94506888	16.02945556	16.11171664	16.2570963	15.81647336	15.98579422	16.41668292	16.06008225	15.37474783	16.63109227	16.68197841	16.1220161	16.25868704	15.34647571	16.98369953	15.70013136	15.77785253	16.96750969	15.34760535	15.20616338	15.91425973	15.89341526	15.75579253	15.54637213	16.57747273	15.91754421	16.49666342	16.50217607	16.09813151	15.46520343	15.8448037	17.07980271	15.84143112
ENSG00000251710	0	0	0	0	0	0	0	0	0	0	0	0	0	0	0	0	0	0	0	0	0	0	0	0	0	0	0	0	0	0	0	0	0	0	0	0	0	0	0	0	0	12.68530353	0	0	0	0	0	0	0
ENSG00000224570	8.097079966	0	8.247792577	0	0	9.099925075	0	8.036877627	0	0	8.137641033	8.571245843	11.72775239	0	0	10.23386715	12.42828355	11.42846877	8.811904499	11.03899473	9.440597441	0	11.48378313	8.410743546	0	9.849934002	0	8.083054724	0	0	0	9.080916582	7.515394406	0	0	8.414476104	0	0	0	0	8.424182192	0	7.590773954	9.743366409	7.632809558	0	8.085149774	0	8.197599201
ENSG00000179632	20.56246391	20.61839119	21.03747231	20.55169605	21.3539733	21.12941287	20.48344961	19.44480799	20.13144517	20.27941377	21.38079476	19.93889079	21.79925599	20.59798665	20.56126839	20.15723224	20.96677602	20.33568904	20.01339545	20.75266102	20.37843264	20.83966311	20.30523763	21.08875159	20.07196188	19.97392488	19.97438408	20.45553386	20.61179005	20.30537603	19.40580527	20.43562738	19.89326738	20.58268641	21.63668656	21.03959746	20.98302418	20.54459431	20.32278396	21.03535933	20.57341052	19.72896518	19.60178573	20.81690116	19.88040692	19.85658896	20.15731975	20.54463966	20.26308565
ENSG00000271677	0	0	0	0	0	0	0	0	0	0	0	0	0	0	0	0	0	0	0	0	0	0	0	0	0	0	0	0	0	0	0	0	0	0	0	0	0	0	0	0	0	0	0	0	0	0	0	0	0
ENSG00000114861	16.88614991	15.94983257	17.67686101	17.64070652	16.53599734	17.03703002	16.02669012	16.44832844	16.44024507	16.89580062	17.22380195	16.51991715	17.11844226	15.59325763	16.44503615	16.77431569	15.64615068	16.86127768	17.02789708	16.2682075	16.20212786	16.29667133	16.85844247	16.57899828	15.83946377	16.02876768	17.29377045	17.13317609	16.12885927	17.1721422	16.36471758	15.67598475	17.43574754	17.01554245	17.48852181	18.13119128	17.06708002	17.22271695	16.96653136	16.95323862	17.73368341	16.73935135	15.01023692	16.4734226	16.55203084	17.0497462	15.82936601	17.26720031	16.4546565
ENSG00000205030	0	0	0	0	0	0	0	0	0	0	0	0	0	0	0	0	0	0	0	0	0	0	0	0	0	0	0	0	0	0	0	0	0	0	0	0	0	0	0	0	0	0	0	0	0	0	0	0	0
ENSG00000138193	12.21242659	15.97703646	15.85598243	14.4946947	14.72889013	14.95126662	13.18840522	14.51339436	17.80293504	15.99216112	15.24656276	13.49044826	13.23744955	17.39738716	16.42412279	14.5016959	13.2997593	12.90878549	16.01320336	14.47299645	16.89911671	14.34806208	15.86386028	15.44043678	15.93480146	13.36132288	17.40271042	16.19456575	13.76881862	14.1219498	16.7735204	16.51771591	16.72413865	14.02595242	17.59437091	16.07298559	15.15011873	13.7390394	12.77298932	16.21476838	15.26888705	13.91030487	15.32266674	14.03573727	15.52987449	15.13674008	16.13511649	14.09706088	16.71064428
ENSG00000243073	0	0	0	0	0	0	0	0	0	0	0	0	0	0	0	0	0	0	0	0	0	0	0	0	0	0	0	0	0	0	0	0	0	11.41365364	0	0	0	0	0	0	0	0	0	0	0	0	0	0	0
ENSG00000152942	17.34366621	16.97998254	16.70836283	17.1818883	16.69178165	16.68756077	15.64329465	16.79658821	17.20175405	16.89637561	17.41272207	17.16336111	16.92608321	17.32850721	16.40809629	17.24603328	17.40155075	16.70273932	17.22376275	16.37919558	16.86451017	17.58842816	16.53943471	17.5871027	16.67211711	17.05558666	17.52332465	16.78446322	16.87974903	17.41315003	17.56183987	17.06728662	16.7996857	17.81512533	16.26869259	18.06378674	17.51703909	17.08089895	16.47424432	16.98457208	16.3991711	16.25530537	16.3078072	16.6238074	17.0314356	17.37219758	16.84647332	17.33222912	16.29719783
ENSG00000240809	13.79832723	13.71054771	10.59284546	13.50746585	14.385464	13.90569152	11.29246792	13.38038156	14.13223392	13.43566405	13.95720576	13.2018757	12.98326815	13.2279169	12.75187017	12.90365741	11.55498134	13.94683403	11.47999643	0	14.10940188	13.03489021	14.56013189	13.92538822	13.61883058	14.61233735	13.39395735	13.98127511	13.14075719	12.66606126	13.33545449	14.51464694	14.73905576	11.46525504	11.90970479	11.34463139	12.09344811	12.45540748	11.61214334	11.78959973	13.01695013	13.59990893	13.06159484	12.79119794	13.88138088	13.17218925	13.28682521	13.74009544	14.03348818
ENSG00000280004	0	0	0	0	0	12.13420208	0	0	0	11.07952175	10.17034935	11.60449896	0	0	0	12.26954846	0	0	0	0	11.47561406	0	0	0	0	0	0	0	0	0	0	0	0	0	0	0	11.08105955	0	0	0	0	0	11.62031661	0	0	0	0	10.27911961	11.22986508
ENSG00000224560	0	0	0	10.34661409	0	0	0	0	0	0	0	0	10.37488162	0	0	0	0	0	0	0	0	0	0	0	0	0	0	0	0	0	0	9.726421878	0	0	0	0	0	0	0	0	0	0	0	0	0	0	0	0	0
ENSG00000227233	0	0	0	0	0	0	0	0	8.501074072	0	0	0	0	0	0	0	0	0	0	0	9.621763101	0	0	0	0	0	7.364776817	0	0	0	8.778824435	0	0	0	8.16195179	8.012288688	0	0	0	0	0	0	0	0	8.22679456	0	0	0	0
ENSG00000118363	17.74698065	18.41144657	18.39652345	17.96553318	18.44464808	18.50871455	18.54100907	18.23879798	19.90740834	18.42532371	17.87502373	18.65933241	18.90503267	19.21644748	18.58565672	18.31094737	18.6229959	18.44410962	18.5032207	18.17798864	17.92215481	18.44901551	18.63981359	18.32506878	18.63697432	18.13170548	19.03483687	18.03965564	18.14425352	18.88243144	18.47146294	18.87552884	18.72004842	18.16818553	18.68151998	17.87800279	18.16096124	18.53157793	19.0344574	18.57116365	18.57879393	19.11375752	19.06173214	18.68783443	18.47509494	17.77502159	18.44453865	18.72287632	18.17709566
ENSG00000258116	10.00975853	12.81889265	14.74461059	12.20086382	14.23694878	13.821305	12.59677565	14.80596213	15.69986519	13.12891029	14.29706531	13.06913525	13.45136762	13.12576105	11.73480637	0	15.89479947	15.51445799	14.42575296	16.0252768	13.94013095	12.98109287	13.20734369	16.0509967	11.57216445	14.18004199	13.67621582	14.38666634	14.70833585	14.55551178	12.90318776	13.99489535	12.42430696	0	15.43124324	14.97069966	11.54580787	17.8301962	12.50154382	15.45644442	15.86011927	14.03827997	15.30721808	13.65835077	14.8996784	14.62429736	14.31838308	13.61747381	16.06345094
ENSG00000273311	15.00994897	14.35602753	14.26397522	14.09849507	13.38195755	15.13611873	14.3789887	13.28504242	15.47612189	15.04502591	15.1215037	13.69275684	14.96546605	15.63839911	14.61835665	14.25360575	15.39645108	13.78233465	14.20814189	12.5030274	13.18200429	14.16096381	14.55731375	14.29532956	15.70282402	14.04989042	15.91793878	14.20300107	14.11367195	13.78859349	15.32926891	15.07184787	15.41102697	13.72180484	15.80631218	14.15365007	13.4152984	14.87300603	15.66221271	13.79143337	12.92645157	14.06858396	13.54911274	14.48507447	15.55330614	14.92324045	15.48615318	14.40797757	14.74964518
ENSG00000136169	15.67170924	16.1597695	15.71337442	15.91637123	15.31729771	15.20350602	14.53038218	15.75044283	15.44147307	15.24651081	15.05250716	15.55934851	15.14642401	15.41232453	13.38356701	15.39415886	14.33424133	14.72399743	16.47138701	15.31844546	15.23472944	14.84300625	14.14412215	15.52951117	14.70972901	15.98431374	15.59876738	15.46005536	16.0630284	14.76304305	14.70738058	15.01101654	15.40322878	15.92942883	15.19414716	15.89365015	14.40743436	15.98371024	15.93506136	16.13147664	15.25750631	14.04167835	14.96095323	15.23591124	15.70470338	13.60405042	15.51470749	15.61903647	15.270431
ENSG00000279700	8.503081001	13.11695093	8.653922272	12.4285253	11.65767198	10.50558375	8.768666888	13.0826939	12.83169554	11.03521497	10.34826882	11.6756263	0	10.74271335	10.96281225	12.81009207	9.030725437	11.51380816	12.80115297	10.7095027	11.43130229	12.1638472	8.893613449	12.51448193	11.23295571	12.25596238	12.92191965	13.43934838	11.14076799	11.72469074	12.58661969	10.48655351	12.08504218	9.525129212	9.969194916	11.62535082	8.45521978	13.2727134	11.67055018	11.04094725	9.828860884	12.43608581	11.45051541	10.1502499	12.98719382	11.53050614	10.4881298	13.60298028	12.05974378
ENSG00000121644	18.2305259	17.3219086	16.8178307	18.11261332	18.7280268	17.05887167	17.65373514	17.77030077	18.08110592	17.33389964	18.29580377	17.97018352	17.11763159	18.10194789	18.2508822	18.33950353	18.11815191	19.16746248	17.59957631	17.1804585	18.13766914	18.71508668	16.75697376	18.28254826	18.91438472	18.21731799	17.46662294	17.93144204	17.72664595	18.09864644	17.7671338	17.83841919	18.06282607	18.59781251	18.43542561	16.97835632	18.03362829	17.27702014	17.69782645	17.73518832	18.21829426	17.79302526	18.64162395	17.5164228	17.52356914	17.9848311	17.90750981	18.36081738	18.1023856
ENSG00000135903	0	0	7.88280773	8.337149658	0	0	7.997358364	0	8.538167939	6.689952408	10.22678898	10.20231672	0	0	0	8.869400377	14.07457316	0	0	9.352233584	0	12.4240888	8.122110499	0	13.64644187	13.20098502	0	6.725070467	13.83689359	0	0	13.23560531	8.467141842	15.14187332	7.203919815	9.63066891	0	0	0	0	7.064439024	6.768574232	6.236180471	13.23345678	0	0	0	8.878083684	6.838977649
ENSG00000138495	17.92820428	16.91719562	18.5337582	18.56387974	18.46433813	18.29350609	20.49640076	18.98435512	17.61589628	19.24304887	17.87379944	17.72133377	18.88016101	19.62051877	18.56768842	18.03605588	19.62916496	18.57236776	18.15548183	19.28294045	18.19988979	17.61894536	18.49293786	18.91360706	18.4019896	17.87567601	19.41759327	18.32687686	18.65661782	17.77598969	17.69356324	18.14689599	17.81808302	18.82686014	19.05769019	18.58079113	18.89320307	18.20521206	18.94865664	18.9150818	19.3855463	18.86918655	18.79214391	19.11210729	17.761486	19.06117804	18.02556767	18.42121151	19.6153429
ENSG00000204528	0	18.09159079	14.09053522	13.10604288	16.4223203	15.01875143	14.81557513	12.80098742	18.52803432	14.28568212	11.73241966	12.4891134	0	0	16.8435895	13.63962297	16.74372835	13.29061003	13.40830987	13.48591797	14.4303889	11.9637654	18.68639546	12.59118078	10.25580048	12.44811443	15.11396326	13.99922723	12.91746673	15.54097436	17.31774161	16.88720171	15.56643528	14.62230647	16.74491939	15.33169108	17.39818806	19.43577943	13.44738804	17.69188964	16.55863628	18.65776512	18.21893539	16.19916882	19.38235771	14.80972028	12.26456957	18.54649302	15.14975472
ENSG00000169992	17.21310652	16.97799974	17.64819399	18.49945729	16.69879054	18.49484714	17.23101561	18.46179535	13.91045906	17.28574368	17.90783037	16.81554443	17.39160869	17.26801819	17.69740839	16.98082183	16.45116647	17.92310513	16.42736247	17.79339338	16.53615141	16.96825285	17.85286152	17.7767866	17.41410692	17.39640651	16.48581386	17.70881106	16.96703214	18.07665575	17.23870006	17.70284186	17.23539986	16.15433061	16.50532814	17.23559483	17.22909514	17.01137293	16.57550661	16.44487547	16.48134484	16.81780718	16.69447915	16.9043303	16.29670539	16.79351669	16.51768821	17.47440399	16.80539039
ENSG00000239344	11.35490524	13.38721591	12.96520343	0	10.7763378	10.36094371	9.622441989	10.29507537	10.74899195	12.11250084	8.399341205	10.41601955	11.5753151	9.014955268	10.49641542	12.81734938	11.46869127	10.36966077	0	9.980362497	10.70193888	12.08623401	11.74625209	11.66949382	11.50314603	11.11157478	12.92917704	11.34083374	11.41095155	12.57975531	12.61179586	10.34191486	10.77086625	11.96374878	11.82340827	12.4804018	10.30749748	14.06079307	9.527319178	12.70308888	10.68340648	13.2912246	9.847390365	10.00563911	12.34778347	11.12288625	9.344600987	12.20466863	11.04087684
ENSG00000253309	11.36235108	9.366969162	8.70913644	10.48461981	8.978471716	0	8.823891363	10.08031609	9.365473493	9.092521491	10.98818357	10.73138305	10.5128893	11.21286555	8.698985813	8.698791311	0	9.1561571	11.97213615	9.181514135	8.904180686	9.151032343	7.951764766	9.870686421	10.11907801	9.727756358	11.03024013	11.00050716	9.933919138	0	9.229102629	10.54186465	9.971571704	8.582287718	8.028639255	12.5169905	0	9.455503817	10.31155471	9.682330827	8.885676034	9.586162002	11.43875442	11.20494008	8.676661269	8.589118427	9.13001371	12.79168332	9.657111152
ENSG00000101323	0	0	0	0	0	13.97151101	8.378545877	0	0	8.063815805	8.153730745	0	0	0	0	9.25118478	0	0	0	10.73337523	0	0	9.5014179	0	0	0	0	0	0	0	0	0	0	0	9.578492267	10.012748	0	0	0	0	0	0	0	0	0	7.561562222	8.101237374	10.958682	0
ENSG00000272456	0	0	11.08497171	10.54127517	10.77009489	0	10.20055306	8.875717185	0	10.46951646	11.29627987	9.410837784	9.570494454	0	11.88186963	10.07527528	0	9.948746521	9.651754202	12.14293115	0	0	0	0	12.49665209	0	10.1870181	0	10.98984723	0	0	8.922495197	8.353174918	12.54234545	10.98739945	0	0	0	11.10473405	0	9.263594068	0	8.42873225	10.58389131	0	10.38011007	10.50705045	9.085297709	9.036695049
ENSG00000251538	7.695228025	7.919592924	11.54041126	8.300070943	9.847942644	11.27928506	10.95523304	0	7.505050541	10.63962042	8.732353841	0	9.91023807	0	8.832480262	0	9.803693005	9.289735073	9.40726557	9.315096011	8.040458355	6.971905005	9.666466721	0	10.95274993	0	0	8.677700559	9.331520852	0	8.778824435	0	7.114385714	0	8.16195179	8.012288688	0	0	12.50336318	0	10.01781689	0	0	8.342581956	7.231602276	8.139332619	7.683311937	7.844111254	8.792382706
ENSG00000263711	0	0	8.636818929	9.354429396	14.65091512	11.48794725	7.434644384	14.57538967	5.9917134	8.115701213	0	0	10.60383253	0	7.310206042	0	6.702806384	15.09909405	0	11.95489257	15.08421339	16.55174572	14.63370839	8.478771029	6.736946173	16.3386753	5.85295135	6.16617865	7.225762835	0	7.256775225	12.46865599	5.605647576	7.193982405	14.1365554	13.72649886	11.945285	0	0	0	16.65688551	8.515735773	11.73937881	6.82270704	5.721352893	6.620716807	16.46547929	14.98383055	11.06892658
ENSG00000262662	14.60992651	0	0	10.41081042	0	0	0	0	0	0	0	0	0	9.462369998	0	0	0	0	0	0	0	0	11.19460733	0	0	0	0	11.37394319	9.860134334	10.4437529	0	9.790592289	0	10.82737882	0	11.70634826	11.34003729	11.70194641	0	10.34478698	0	9.833931275	0	0	9.338464861	11.24906353	9.792167895	8.954992803	9.904894657
ENSG00000127564	17.76556454	15.96807236	15.41516829	15.36777534	16.58017143	17.11898344	17.97195373	17.75289003	15.58947824	15.68803678	16.61867058	17.53100529	16.84113728	17.28240094	17.40764434	16.9388581	18.77931284	16.96198831	16.1523185	17.68560007	15.75333095	17.01352316	16.53827626	15.99989005	17.69699125	17.06962464	15.99796976	15.99889962	17.46589302	15.62529644	16.49873221	16.43292947	16.41906382	17.43712051	17.4208645	16.7443189	17.47133637	14.41164293	14.55154231	16.60629608	17.55041768	17.37193292	17.2115584	18.00040678	13.55737965	16.03892894	17.09257215	16.56101445	16.15159649
ENSG00000219395	11.28536886	13.0952901	0	9.893544678	11.12163653	12.29057066	9.55296881	11.80972747	12.26384568	10.23645289	9.911959205	10.76126858	0	10.94333312	11.01151428	0	0	11.2995788	10.00308651	11.4948325	13.43899376	12.80503609	12.67648888	12.59971969	12.17036394	12.77852996	13.04017199	12.27100575	9.343081138	10.92573537	10.95776481	10.8569798	11.02309823	10.30999837	0	13.77325884	12.69644399	10.59975761	11.45631269	10.82674854	9.614806542	12.4848032	10.36231874	11.52012524	11.81891084	12.73095972	10.85855634	12.68250665	11.70802521
ENSG00000255349	0	0	0	0	0	0	0	0	0	0	0	0	0	0	0	0	0	0	0	0	0	0	0	0	0	0	0	0	0	0	0	0	0	0	0	0	0	0	0	0	0	0	0	0	0	0	0	0	0
ENSG00000254843	8.053747527	0	0	0	7.890598365	9.056511854	0	0	10.1803164	0	7.099573423	0	0	0	0	0	0	9.065219191	8.768509058	0	9.397167295	0	0	8.367379599	0	0	9.717769306	9.036980016	8.109607855	0	10.72141112	0	8.468073691	9.075055981	8.520896634	0	0	8.366721979	8.224148951	9.59134255	9.378651368	8.083472149	0	8.701657821	7.589538328	8.498259869	0	7.207669933	8.154255909
ENSG00000277998	13.4160424	14.15593462	15.21926198	13.80085545	14.44481835	14.19908663	13.1968934	13.13325087	14.11791292	10.55997722	13.23437535	13.084368	15.15101115	14.17333371	13.0717132	15.33441997	12.13774098	12.94488217	14.13287994	12.81829702	14.12527941	14.40430022	13.80748879	14.62374887	12.7570585	12.78036636	13.73583999	14.05399502	14.24965934	11.24935103	13.01794355	16.05445681	13.02441464	15.21762658	15.46956052	14.38649453	14.80853754	16.24453906	13.36466321	15.05665168	14.25873177	14.88636639	12.42221556	13.58048207	13.94972231	11.63992689	12.18185442	13.0802191	14.03144483
ENSG00000275248	9.796275249	0	9.947350825	10.40295409	0	0	0	0	0	0	0	0	0	0	0	0	0	9.81047495	0	0	11.7267582	0	0	0	11.3585334	0	9.464442534	0	10.8515001	0	11.88232001	0	0	0	10.26448096	12.11341747	0	0	9.967102316	10.33693092	0	0	9.288429894	0	10.32949415	0	0	10.53015915	0
ENSG00000226086	11.22078625	9.447621262	12.17908477	10.82821176	9.05908705	11.22627589	0	9.162274149	10.03039838	10.17189858	9.263239024	8.699302981	11.85609629	10.46397547	12.5314124	10.36214525	0	11.23499593	9.938541816	0	0	8.496298589	12.41927774	10.53585028	10.36956714	0	11.69571869	0	9.278573796	9.861935655	13.11498522	9.20906985	10.22203856	10.24544134	11.27438251	9.54056024	11.49461408	11.53470491	9.393337039	11.76176044	10.54931931	12.25031355	10.71251079	0	8.757240362	0	9.210644573	10.69255069	10.32218409
ENSG00000235023	7.43278083	11.23533965	9.899083524	9.034396993	9.847134497	13.75193122	11.86097568	12.11919075	8.821398318	12.13008176	0	0	10.06128295	7.092823761	11.88777751	0	0	8.44277435	10.46424552	12.04932631	10.57942291	6.710366007	12.90353551	0	11.15829508	0	9.416195017	10.99599878	7.488529815	9.651367034	11.09731378	11.58125104	8.843237223	9.45054077	0	10.06612117	14.61487312	11.32396888	11.76575443	0	10.07584664	11.3616813	13.06579111	8.079630108	12.51296304	7.87651561	8.416660589	6.589039573	8.529192096
ENSG00000176973	19.42888972	18.37366498	19.8230893	18.64449731	18.97695603	19.61927328	19.29809555	19.16111248	18.72678284	18.84968159	18.80588868	18.32437924	19.71367695	18.15581446	19.2183375	18.20315806	20.17078837	18.81169711	18.30751159	20.30164879	18.13244187	18.27562408	18.88948071	18.82963436	19.38352432	17.82710807	18.35577341	19.25814391	18.59667709	18.77338786	18.1495772	19.08462057	19.06588823	19.15556669	21.54592938	20.27932323	19.81352195	19.0450627	18.66112831	19.64881177	20.13942958	19.39046534	19.52194991	19.4914002	18.61974104	18.87484744	17.95128842	18.47371145	19.55969432
ENSG00000255521	0	9.884522628	10.8096646	11.26544608	9.495821322	11.24867099	13.50896596	8.600916324	8.470532986	10.19428368	11.39930513	12.22103499	11.29372374	0	11.38418792	12.12074267	12.99402061	14.25687533	12.37478441	0	10.00574569	11.63063455	10.63497132	8.975189541	11.02900112	10.83002206	11.64774845	10.96619604	11.88399758	12.75746631	11.74532983	10.96672119	10.65916446	14.81102746	0	12.56126482	0	12.55686238	8.831801641	9.201239776	9.987220233	9.6892079	15.40651369	12.4776822	10.77712911	11.10423578	12.45326162	12.71429774	12.34373869
ENSG00000211682	0	0	12.92531576	0	0	0	0	0	0	0	0	0	0	0	0	0	0	0	0	0	0	0	0	0	0	0	0	0	12.83015864	0	12.86137313	0	0	0	0	0	0	0	0	0	0	0	0	0	0	0	0	0	0
ENSG00000231630	0	0	0	0	0	0	0	0	0	0	0	0	0	0	0	0	11.68764514	10.17380752	0	0	0	0	0	0	0	0	0	0	10.21562349	0	0	0	0	0	0	0	0	0	0	0	0	0	9.651606325	0	0	10.60522561	0	9.310185743	0
ENSG00000249514	0	0	0	0	10.42753937	0	0	0	0	0	0	0	0	0	0	0	0	0	0	0	0	0	0	0	0	0	0	0	0	0	10.67845989	0	0	0	0	0	0	0	0	0	10.91921307	0	0	0	0	0	0	0	0
ENSG00000272374	10.01751744	11.24209264	12.12704254	12.97717716	10.68327572	12.60681064	10.43542637	12.14364308	11.82535907	11.1896009	11.55981086	11.6798381	11.38915391	9.505995	12.60220382	11.57250324	9.377236269	11.94824348	12.81121738	11.71913467	10.8941161	11.40425075	13.23782701	11.68489664	11.86934926	11.77310546	11.83626973	12.71498063	12.11204649	10.8091351	14.35140746	11.4181382	10.51080254	12.19250698	12.31513884	13.43155709	0	12.61989763	12.94812825	10.55824529	10.8755823	11.92080191	12.48766734	13.40310439	12.48869612	12.75179747	11.15678592	12.76416054	12.15684432
ENSG00000159479	18.98308978	18.32665616	18.56492957	18.63113717	18.75000923	19.52529504	19.08087131	18.28657938	18.22701744	19.95211161	18.86690666	18.44758905	19.00355823	18.67433069	18.9339566	17.99189755	18.71766598	19.03762473	18.5229706	18.99647267	18.80974413	17.68656073	19.6398707	18.71937178	19.92302823	18.41621615	18.12569888	18.55498557	18.36813648	19.08208141	18.66305845	19.42722429	18.37639364	18.16661737	18.13586454	18.37628887	19.42008741	17.81069341	18.79872187	18.61711084	18.74560712	19.08480424	19.14256272	19.54127292	18.21406459	18.50763452	18.44161146	19.09195883	18.88046228
ENSG00000112511	17.88298171	17.83993904	19.49490337	18.88063265	17.91872477	18.15719173	19.0995671	17.6498812	18.47821214	19.0411151	18.88993277	17.95520651	19.02057337	18.40613107	18.94200921	17.78261918	18.8195397	19.4829693	18.18510352	18.81952475	18.08607989	17.90227987	18.18205399	18.56051729	18.76155134	18.2703374	18.26058784	18.50266633	18.3455156	17.81468731	18.5711427	17.93387872	17.99402806	18.54552598	19.01498468	18.79422592	17.87668994	19.36612586	18.55892731	18.70094386	17.97280842	18.31867009	18.39384692	18.46539748	18.44330588	18.78755339	17.88316181	18.73217377	18.39950266
ENSG00000196381	12.21218544	13.00858515	13.89214179	14.39034163	13.14777419	14.70285423	11.87280121	13.02234407	10.35197084	11.28157128	13.1678569	12.17326699	12.96623158	11.06301048	14.04392477	10.54635856	12.25561491	14.55630546	12.75389276	12.61429833	14.31203053	8.680164081	14.63400419	11.98261391	13.02114343	11.57660467	12.87981992	14.24850466	12.59832993	11.89310551	15.39873646	13.17772702	13.42915248	11.27717551	13.55137434	16.81890341	16.75742317	14.24219975	13.64603676	12.87188161	11.80349403	13.48759914	8.577847998	14.41904545	13.79632958	10.23019643	11.07129487	12.06539394	11.64335613
ENSG00000211950	13.39024103	17.76748821	20.25711624	16.44214407	17.61862941	17.8695358	20.00213903	18.77078198	0	16.02864998	18.72849818	20.3003824	15.31517408	13.2000726	19.48277917	17.16841343	11.74946604	17.34293039	15.52206403	21.07117377	0	9.494299626	12.19692922	0	15.82793266	21.96259223	17.9213576	18.13684709	16.81542026	17.61527914	17.79128981	15.96154027	18.29050817	13.24440105	15.01080926	10.5395913	20.89414027	12.85634121	16.52048845	12.34658444	14.8703325	0	16.95958959	14.67747234	14.79834713	15.71055944	19.47265213	15.92436262	17.54988295
ENSG00000202534	0	0	0	0	0	0	0	0	0	0	0	0	0	0	0	0	0	0	0	0	0	0	0	0	0	0	0	0	0	0	0	0	0	0	0	0	0	0	0	0	0	0	0	0	0	0	0	0	0
ENSG00000231062	11.26713709	13.07705308	9.834407279	11.87417236	11.10340565	13.00918414	0	0	10.49142819	12.63228212	0	0	0	11.33995531	0	0	0	0	0	0	11.02899789	13.04133934	12.3952628	0	13.49297385	9.854753853	15.99321455	9.669285156	9.739345267	0	15.19517835	0	13.62095158	0	15.95762252	0	9.63540848	9.997038483	13.02269593	15.03015042	11.01046322	14.4663761	9.175555301	0	9.217734909	12.29775744	0	0	12.36769971
ENSG00000154511	15.62675942	15.93131817	16.17825123	18.30565264	16.24093212	15.57222768	15.26909795	16.13765386	13.64182969	16.05746673	16.42016335	17.22791759	15.75865093	16.20076666	15.615316	17.26076618	16.38123233	17.87812874	17.00921203	15.08368624	15.32140764	17.07729999	16.82492979	15.34514866	16.02241917	18.19173534	16.08822181	16.7003964	16.45815875	16.93821727	15.68665052	14.77155181	16.6334111	16.81318182	13.88659382	14.91320734	14.7043201	15.71084494	16.42285766	14.64495374	15.47041467	16.5265214	16.92492031	16.52906987	15.43926125	16.28081399	17.37015524	16.76837649	15.51874857
ENSG00000253946	0	0	0	0	0	0	0	0	0	0	0	0	0	0	0	0	0	0	0	0	0	0	0	0	0	0	0	0	0	0	0	0	0	0	0	0	0	0	0	0	0	0	0	0	0	0	0	0	0
ENSG00000144504	13.1311246	15.55351226	15.37695341	14.39470903	15.07632544	14.29879874	14.96610787	13.33942335	15.44475571	14.52459218	14.14575584	14.01915604	14.20206736	14.65012317	14.89767758	14.98389461	14.00095402	15.17412429	14.26810694	15.35421494	15.04192869	15.15953281	15.15474931	15.06013195	14.47796542	14.79049879	14.86587344	13.97258672	14.58397998	15.30488423	15.45386315	14.21381434	14.2333586	15.16192754	15.95417509	16.64431547	14.50321099	15.50227573	14.66459786	14.56527136	14.98572866	14.84320789	14.12743651	14.33813167	14.94766413	14.56317435	14.4188305	14.51032893	14.99337102
ENSG00000142507	20.70682656	19.46159436	21.18665442	20.63764545	20.73837855	21.00966508	21.38833395	20.90443001	20.18407087	21.47322411	20.9833187	20.32683595	21.67729211	21.23497373	20.23831604	20.77721864	21.12633753	21.48380385	20.03086364	21.60013659	20.28726807	20.9579566	21.04273628	21.48765862	21.04897849	20.99199817	20.53076619	20.35251187	20.30880385	20.15922833	20.12179469	20.33229445	20.36132383	20.49349124	20.49312325	20.52024317	21.3790895	20.82752504	20.82907295	21.31381887	20.51368509	20.46210914	20.20626516	22.27479846	20.29597806	21.4250632	20.62257831	20.82902445	20.43973986
ENSG00000259677	9.362338022	11.58598579	11.09700276	11.55282358	11.19695726	0	11.62685684	10.30086085	11.16960742	11.63299259	0	11.15835026	0	10.60384379	11.82353265	11.50150916	0	10.37544649	12.0773675	0	11.29240043	11.217829	12.07388494	10.67572319	8.926444702	11.53223739	9.030652714	10.34717548	0	10.00175507	12.61758502	11.66896415	11.58365545	0	9.830385746	11.26413369	11.31271595	11.67462271	0	9.902815525	0	11.71233827	10.85239406	10.01142357	10.47983824	11.12867375	10.93387048	9.511691069	12.63117193
ENSG00000164116	11.83648041	13.99283362	14.3684813	16.01989422	15.4603704	13.85835368	14.13558906	14.19496039	10.21986791	16.68897545	14.61297767	15.3033557	15.43769646	14.61458262	13.97723736	16.1394228	15.91884929	16.03138857	14.81326097	14.46909223	15.37495876	15.18778756	14.09600201	10.72537004	17.14746468	15.71331072	11.93591751	16.19989439	16.49794972	15.14809573	13.33013725	14.37361751	17.04770889	15.83905792	13.25366408	13.05035935	13.48089265	13.30896268	13.10455532	13.10089572	15.70668947	13.0980329	12.80838195	13.95461046	13.00980595	14.9617316	14.25590174	14.19609152	15.26895596
ENSG00000273305	13.25658495	11.74526425	13.08591244	12.86386746	15.99954832	10.94073554	14.66025294	15.30038225	15.41580435	14.34447617	14.18474794	14.61966651	13.37752535	16.55811822	12.07590568	11.07604493	10.46439623	14.03627376	14.55834905	17.83521929	12.86638335	0	14.64797149	15.41916389	16.21210605	0	13.60237258	14.82737275	13.31264663	14.89668763	15.87980039	13.0910483	12.80982799	14.28058076	0	15.29737945	13.6939775	15.33604406	15.35347986	13.06080406	16.19344062	11.54978899	14.9495861	14.04390719	13.7902601	15.85622396	12.24476072	14.57599053	13.62046159
ENSG00000138669	11.10659205	14.25076519	13.1088155	12.14412714	13.74959548	11.67577151	13.49261321	13.39244688	14.47873828	10.78158877	11.96329469	12.51769974	13.62740605	10.76457672	13.4917473	14.75671787	12.75530586	13.19665781	13.42867877	12.20726008	12.92927885	15.72025192	13.46583406	13.77981783	12.25452751	14.06694849	12.64266587	11.09252157	12.13061784	12.54474805	13.69213853	13.37631479	13.19788756	13.56076212	10.75230784	13.36038456	10.99451887	13.33949527	13.24538579	12.82417762	13.21448281	11.93450816	11.46667206	9.234653174	13.3256903	13.63577611	13.71006059	12.70943995	11.63789986
ENSG00000250927	8.987158753	0	0	0	11.62832188	0	10.25175293	10.5098376	0	8.937723818	10.34805605	8.464050655	0	0	0	0	0	0	0	0	10.33215077	10.25760821	10.37687614	0	8.551495406	9.158445685	0	11.29273937	11.04106513	0	0	11.55620317	8.404263611	0	0	9.305035627	9.937788978	0	0	0	10.31362164	11.01484615	12.28342645	0	8.521963781	0	9.97377433	11.45632353	0
ENSG00000174013	17.76229542	16.5722833	15.65922386	16.5447792	16.27524569	16.19027152	16.62307269	16.93984727	16.09039653	17.46413627	17.52143161	17.49073776	16.35130648	17.92066178	17.31306389	17.10456862	17.91567972	17.26801183	16.59867751	17.11594344	16.61483745	17.8953629	16.71548725	16.47382407	17.66133146	16.78367786	16.81631993	16.71374566	16.337624	17.79283682	17.35014108	17.25980195	16.43212559	16.51672424	16.99680364	16.49205081	17.28535656	15.75175963	16.78779903	16.78965208	17.67223523	17.08763036	17.56350444	16.89074744	16.45990461	17.69899311	17.10696786	17.56915933	17.40234261
ENSG00000235110	0	0	0	0	0	0	0	0	0	0	9.287982137	0	0	0	0	0	0	0	0	0	0	0	0	0	0	0	0	10.23208787	10.30217514	0	0	0	0	0	0	0	0	10.55995765	0	0	0	0	0	10.89560297	0	9.692665945	0	0	0
ENSG00000277670	0	0	0	0	0	0	0	10.80463637	0	0	0	0	0	0	0	0	0	0	0	0	0	0	0	0	0	0	0	0	0	0	0	0	0	0	0	0	0	0	0	0	0	0	0	0	0	0	0	0	0
ENSG00000227863	0	0	0	0	0	10.51948241	0	0	0	0	0	0	0	0	0	0	0	0	0	0	0	0	0	0	0	9.686365138	0	0	0	0	0	0	0	0	0	0	0	0	0	0	0	0	0	0	0	0	0	0	0
ENSG00000196704	18.33591174	19.04721607	18.4563862	18.30943352	18.01976967	18.75567896	19.21791065	18.06152247	18.69202155	18.46012982	18.60551851	18.91504372	18.14158823	18.18134878	18.75145979	18.21739255	18.5980849	18.39851248	19.165464	18.84543517	18.53141517	19.0879713	19.03627083	18.95127627	18.35775277	18.99706754	19.01603229	17.9020565	17.84753345	18.65088452	17.37890287	18.09598947	17.51031628	18.49082951	18.35669341	19.06786494	18.03519412	18.50435631	19.69231574	18.17815682	19.36343082	19.47723666	18.92661066	18.03662943	18.11488835	19.11632071	18.58239863	19.23983998	18.61413201
ENSG00000251332	0	11.24243112	9.584618262	0	9.270037849	10.43803328	0	0	9.242720986	9.384127483	0	0	0	11.08997256	0	0	0	9.447784	11.14902569	0	0	0	0	0	0	9.604960649	10.6850872	11.00308972	0	0	12.68893055	9.420057046	10.84796995	0	0	0	11.38404519	10.746378	0	0	0	0	8.925939369	0	9.96666428	8.880522088	10.42057991	10.58201143	0
ENSG00000259235	0	0	0	0	0	0	0	0	0	10.15620219	0	0	0	0	0	0	0	9.221106579	0	0	0	0	0	0	0	0	0	9.192861941	0	0	9.294057606	0	0	0	0	0	0	0	0	0	0	0	0	0	0	0	0	0	0
ENSG00000258507	0	0	0	0	0	0	0	0	0	0	0	0	0	0	0	0	0	0	0	0	0	0	0	0	0	0	0	0	0	0	0	0	0	0	0	0	0	0	0	0	0	0	0	0	0	0	0	0	0
ENSG00000178821	15.50317612	14.99795105	12.73811665	12.45719578	13.38647544	16.95674412	16.03881256	14.87678592	12.65876251	13.91573915	12.94948656	12.49552407	12.48547984	13.6505825	16.37160366	10.99127877	17.02723611	14.42876846	13.37408285	15.38120649	14.9690555	13.23744567	16.47001516	14.48639029	15.9573781	11.4368666	12.32508606	14.25073742	13.74717729	15.6192173	14.25899053	14.74309453	12.00270601	17.82019874	16.37003778	16.45971334	14.14756142	12.16405412	13.52333414	14.93523265	14.49986777	15.85684281	15.47048672	12.6152907	10.79927087	14.06833307	12.50094264	10.58517367	13.88927245
ENSG00000244019	0	10.36477119	0	0	11.2970044	11.14443405	9.406687965	9.080544171	0	0	10.18025624	8.617628631	9.775477127	0	12.44954963	0	0	0	9.856750657	11.34839983	0	9.412539423	0	0	10.28775381	0	11.12862437	0	0	0	9.227998535	9.12733518	0	0	9.608809352	9.458796351	12.09063972	11.03799034	0	10.68034734	0	10.16939374	0	0	9.673792783	0	9.128909747	0	10.24037288
ENSG00000222054	0	0	0	0	0	0	0	0	0	0	0	0	0	0	0	0	0	0	0	0	0	0	0	0	0	0	0	0	0	0	0	0	0	0	0	0	0	0	0	0	0	0	0	0	0	0	0	0	0
ENSG00000106069	15.59340654	14.25252808	13.84451656	14.68513641	14.45227609	14.36802037	13.36707796	16.69885647	15.40626767	15.27950232	14.23646416	13.65006674	11.6827827	13.73959215	13.65311513	12.75179551	9.861028832	13.90825327	14.67482902	15.31026253	16.18060682	10.65424914	14.05947692	14.64214038	13.92273176	13.86488391	15.68988005	14.85795625	13.71898206	14.93829223	14.60495377	16.28780008	15.04227297	14.1473195	11.41870407	14.38092292	15.59293297	14.96662139	15.74277804	14.74042942	14.58280883	14.53043306	10.53925729	13.71240342	15.52359411	14.99023745	12.99527478	10.5806583	14.41210024
ENSG00000243911	0	0	11.13619118	0	0	0	0	0	0	0	0	10.4609833	0	0	0	0	0	0	0	0	0	0	0	0	10.54860863	0	0	0	0	0	0	0	11.98531735	0	0	0	10.93705331	11.29892262	0	0	0	12.01449749	0	0	0	0	0	0	0
ENSG00000232301	0	0	0	0	0	0	0	0	0	0	0	0	0	0	0	0	0	0	0	0	0	0	0	0	0	0	0	0	0	0	0	0	0	0	0	0	0	0	0	0	0	0	0	0	0	0	0	0	0
ENSG00000267871	11.96102363	13.18618853	15.25489364	13.88992124	13.29950334	14.77356009	13.22706837	13.31541306	12.88516623	12.4963397	10.73917926	13.85144324	12.59642012	13.28158117	14.21727673	13.68660072	13.60512004	14.67537219	13.41464867	16.3222242	13.72252415	14.50585848	11.76759083	12.4980001	14.79706299	12.35493537	14.658212	15.55147692	13.82418342	11.60132893	13.85540002	13.61019062	12.5989727	14.10029182	15.33624301	15.27913808	13.78723716	15.77722466	14.13175054	15.50185609	14.16338406	13.72756944	14.15264977	14.02566645	13.66441857	13.46563972	13.61176788	14.5476962	14.90288617
ENSG00000227851	0	0	0	0	0	0	0	0	0	0	0	0	0	0	0	0	0	0	0	0	0	0	0	0	0	0	0	0	0	0	0	0	0	0	0	0	0	0	0	0	0	0	0	0	0	0	0	0	0
ENSG00000225715	0	0	0	0	0	0	0	9.241507598	9.110997918	0	8.344702198	10.361256	0	0	0	0	0	0	0	9.925613356	0	8.575452959	0	0	11.18542968	9.473186944	8.970176513	12.09315814	0	0	0	10.28715346	0	0	0	9.61982478	0	9.615427222	0	0	0	10.91509548	0	0	8.836430121	0	0	9.451181319	9.402558237
ENSG00000271934	0	0	0	0	0	0	0	0	0	0	0	0	0	0	0	0	0	0	0	0	0	0	0	0	0	0	0	0	0	0	0	0	0	0	0	0	0	0	0	0	0	0	0	0	0	0	0	0	0
ENSG00000271919	0	10.01100602	0	10.3925452	11.20600666	0	0	9.725512604	0	0	0	9.262232916	0	0	0	0	0	0	11.50162202	0	11.13159653	9.059058683	0	0	9.349780052	0	12.03728807	11.35567138	0	0	0	11.3561966	0	0	0	0	9.737929947	10.09958757	0	10.32652239	0	0	0	0	10.31908566	9.23259213	0	8.936751135	9.886635112
ENSG00000176928	10.27238664	18.22013548	15.22984922	15.52234291	16.44728401	16.95519737	14.50497005	12.9885771	15.72393911	13.87385825	11.63430935	14.61552568	13.30898572	16.02708292	15.37645019	14.43768687	12.82581882	14.43234194	14.69650817	14.3364413	18.90730105	15.30207076	17.30346775	14.76160681	16.17569293	13.85473647	18.31338977	17.24745866	13.41488193	17.80451359	17.40758462	15.33909133	14.75304712	10.94809755	16.2225583	16.56858931	16.86089601	17.82707575	17.01209466	15.77323812	14.33900344	17.86928906	14.35200765	9.700443032	17.64370118	16.62751221	13.71878421	12.99731444	13.68379057
ENSG00000233714	0	0	0	0	0	0	0	12.04219075	0	0	0	8.581693197	0	0	0	0	0	11.70188757	0	0	0	0	0	0	0	9.27621079	8.773324406	0	12.48052419	0	0	0	0	12.71152467	9.572827766	0	0	9.418423148	0	0	12.75258809	0	0	0	0	12.00801503	0	9.254209736	9.205597003
ENSG00000129455	12.94528984	17.57193476	8.194386942	0	11.19695726	10.62958169	15.74744221	7.983500262	0	14.64694979	0	17.82788562	0	0	0	13.42714188	19.77043125	15.53627806	0	10.24894417	0	0	8.433871943	0	16.73341861	0	0	9.026907763	0	13.63272902	8.130659118	11.02535716	15.33658022	10.06363577	0	13.40118387	7.995883316	0	8.214091285	10.16559873	8.370755891	0	18.99474435	9.689844879	0	0	14.67015374	11.18840357	9.141647927
ENSG00000253049	0	0	0	0	0	0	0	0	0	0	0	0	0	0	0	0	0	0	0	0	0	0	0	0	0	0	0	0	0	0	0	0	0	0	0	0	12.16899329	0	0	0	0	0	0	0	0	0	0	0	0
ENSG00000240250	0	0	0	0	0	0	0	0	0	0	0	10.23536169	0	0	11.89995759	0	0	0	0	0	12.10556359	0	0	0	0	0	0	0	0	0	0	0	0	0	0	0	0	0	0	0	0	0	0	0	0	0	0	0	0
ENSG00000277889	0	0	0	0	0	0	0	0	0	0	0	0	0	0	0	0	0	0	0	0	0	0	0	0	0	0	0	14.31931429	0	0	0	13.31991022	0	0	0	0	0	0	0	0	0	0	0	0	0	0	0	0	13.43432605
ENSG00000216902	0	0	0	0	0	0	0	0	0	0	0	0	0	0	0	0	0	0	0	0	0	0	0	0	0	0	0	0	0	0	0	0	0	0	0	0	0	0	0	0	0	0	0	0	0	0	0	0	0
ENSG00000265875	0	0	0	0	0	0	0	0	0	0	0	0	0	0	0	0	0	0	0	0	0	0	0	0	0	0	0	0	0	0	0	0	0	0	0	0	0	0	12.94508461	0	0	0	0	0	0	0	0	0	0
ENSG00000237666	0	0	0	0	0	0	0	0	0	0	0	0	0	0	0	0	0	0	0	0	0	0	0	0	9.418769174	0	0	0	12.90958249	0	0	0	0	14.1994032	0	0	0	0	0	0	0	0	9.347013846	0	9.389201523	10.30042893	0	0	0
ENSG00000161896	0	10.4744153	10.91458672	11.37038347	12.08455926	15.74997282	8.710378452	9.966651313	13.13231426	10.71392701	16.78859517	11.56065424	11.24671822	10.09979882	13.13648507	0	7.975283601	13.54247333	11.61745404	9.652010056	15.58832134	17.16298028	9.419222958	7.762031987	8.592710291	10.42068759	12.06295463	9.42869199	12.19748817	9.667614266	0	9.42921664	9.857915488	14.04979226	13.55330598	11.34463139	9.979070907	9.756379888	14.16634972	12.06963573	0	0	9.519073201	11.55046736	13.41747005	12.71973463	11.12978355	13.31830459	10.35000978
ENSG00000254672	0	0	0	0	0	0	0	0	0	0	0	8.679307732	0	0	0	9.343227796	0	0	0	0	8.550708466	7.480355892	0	0	0	0	0	9.188535635	8.260915995	0	0	0	7.623160157	0	8.672334237	8.52250649	0	0	0	0	0	0	7.698568756	0	0	0	0	0	0
ENSG00000143033	17.49731374	17.07761865	16.01357685	16.17895046	16.49724948	17.46611408	15.63794189	17.72662675	17.0606092	16.45295411	16.70809584	16.93028721	16.05168376	18.33493078	16.69546267	16.6054719	16.66822871	16.97084677	17.4653278	16.93275941	16.90360226	16.7439811	15.83206963	16.56417071	17.11399336	16.68436924	17.17537704	16.31461505	16.54950136	16.9905398	16.60260824	16.60411492	16.34572903	16.92994169	16.43560708	16.7896459	17.43892984	17.10109496	17.07785275	17.04106538	16.74158469	18.16794595	16.93540833	16.20179734	16.93680695	16.88922488	16.40417963	17.27476296	16.81410194
ENSG00000256150	0	0	0	0	0	12.12763089	0	0	0	0	10.16378241	0	0	0	11.26346554	0	0	0	0	0	11.46904372	0	0	0	0	0	11.78997113	12.10806645	0	0	0	0	0	0	0	13.02539213	0	0	0	0	11.4505067	0	0	0	0	0	0	10.27255226	0
ENSG00000106410	0	0	0	0	7.72661115	11.47454701	0	0	0	0	0	0	0	0	0	0	0	0	0	9.510144636	9.23270372	9.742349591	0	8.203185541	12.76905238	8.060605132	0	0	0	0	0	0	0	14.68907057	13.9961858	0	0	0	0	0	0	0	0	0	0	0	0	0	0
ENSG00000259956	19.13024976	18.68462346	18.22257987	17.89538278	17.75730014	17.90584715	17.55173991	18.6303902	18.93982891	18.49714576	18.71494465	17.59827104	18.37971003	18.08055205	18.68690691	18.16624421	17.72921684	18.00566501	18.01960125	18.07968938	18.44753144	18.97683506	18.27871215	18.45069006	18.79861393	18.17607391	18.42328673	17.89798472	18.49987011	17.83630438	18.82782664	18.94063567	18.14671376	19.04143955	18.85019987	18.31722623	18.71809302	18.14208516	17.98849138	18.27414747	18.11725388	18.60869587	17.42027631	18.04075286	18.67874379	17.97838329	18.12992405	17.88133183	19.11924696
ENSG00000150773	13.60794192	13.78675788	13.63987753	13.14483272	12.37390705	13.6361517	14.16366777	13.87399559	13.05426248	14.42656777	12.57838061	13.77872084	13.62373817	13.17115545	13.35670853	13.72571632	13.51708683	12.89287926	13.5174837	14.85508725	12.06506421	14.19736024	13.63684731	13.58921623	14.44187087	13.29414897	12.34296543	13.108486	12.68683256	13.07827099	14.87775173	12.86511585	12.69030692	13.78400248	13.30879781	12.40868349	13.36404727	13.75204284	13.35628132	13.52938374	13.24427194	14.68280487	13.95499642	13.49000593	13.90582816	13.07667022	13.61868704	14.33477404	13.22342549
ENSG00000227958	11.86190473	0	0	0	0	0	0	0	0	0	0	0	0	0	0	0	0	0	0	0	0	0	0	0	0	0	0	0	0	0	0	0	0	0	0	0	0	0	0	0	0	0	0	0	0	0	0	0	0
ENSG00000267083	8.564916186	8.789737126	0	9.1708432	0	9.568494826	0	0	0	0	7.609216977	8.042231324	0	8.223745119	8.705623326	0	0	0	9.280312835	0	0	8.836377429	0	0	8.129594241	10.31879985	8.233649585	8.550876637	0	9.203753074	8.651978544	8.551400649	7.982503153	0	11.35223741	0	8.517049322	0	8.73549874	0	11.88965642	9.592806852	8.057994334	0	8.1000897	8.01265548	0	7.717541123	0
ENSG00000274335	0	0	0	0	0	0	0	0	0	0	0	0	0	0	0	0	0	0	0	0	0	0	0	0	0	0	0	0	0	0	0	0	0	0	0	0	0	0	0	0	0	0	0	0	0	0	0	0	0
ENSG00000259847	0	11.33144667	13.06427514	10.71361046	12.40141119	11.11165877	9.373946893	9.047815493	0	10.64184619	9.148766291	9.583043344	16.1504509	8.766640532	0	0	0	10.70555701	10.82320043	13.05219194	0	8.381962108	0	0	10.25499041	9.279443947	0	13.09160309	11.16221167	0	0	9.094604547	12.69134384	12.71476256	0	9.426053546	0	0	10.27768582	0	10.43473201	0	8.600704854	11.75581266	0	8.55531161	0	0	11.20700021
ENSG00000226668	0	6.901367399	0	0	10.58847435	11.75724766	0	7.610847724	0	7.62168566	5.731986375	0	0	0	10.12815589	0	7.202569334	7.685118835	0	8.293062217	0	0	0	0	6.246338171	0	7.340551958	0	0	8.308636199	0	6.664615957	0	0	8.720917568	0	7.623216363	0	6.847467206	0	13.10073935	9.865184528	6.175445445	0	0	6.1305727	0	0	6.777957785
ENSG00000268140	12.56630688	10.67684535	0	9.474894516	12.02410197	9.872660924	9.134454754	9.806813237	9.676230277	0	11.07692996	11.34183162	0	11.33135373	11.00739233	10.00789822	10.39556601	8.88290413	0	0	11.79771527	10.13902554	10.84285526	10.18156861	0	11.62265516	9.535321994	12.93919892	8.924668437	9.507815136	9.954370192	10.85285808	10.28247409	9.89122003	0	0	9.819231381	10.18090956	9.039382216	10.40785487	0	11.89584367	11.52751218	9.517479801	8.403616545	9.313854687	8.856770399	12.01554669	11.28900914
ENSG00000278987	9.398842108	11.94436956	8.965866024	10.74174809	11.34893194	10.403261	10.4009925	11.55914626	11.79090963	9.349382521	9.66158587	11.9316128	8.451393629	11.37698354	11.41276376	11.27511826	12.42833077	10.99658774	14.48288939	9.438400996	11.96617458	10.40684825	11.90403482	10.12772746	12.41973038	10.79151575	12.23467486	11.79806913	10.67604512	8.456057668	12.59969904	11.25821009	10.39842114	12.42103717	11.45083713	13.93762778	11.3492607	11.29627653	12.23097695	11.52331933	10.4628661	12.08983511	12.94724882	11.04726596	11.86940917	12.71734347	10.80057583	11.42126754	10.91336417
ENSG00000250006	0	0	0	0	0	0	0	0	0	0	0	0	0	0	0	0	0	0	0	11.04663827	0	0	0	0	0	0	0	0	0	0	0	0	0	0	0	0	9.375554663	0	0	0	0	9.453272075	0	0	0	0	0	0	0
ENSG00000236313	0	0	0	0	0	0	0	0	0	0	0	0	0	0	0	0	9.531617018	0	0	0	0	0	0	0	0	0	0	0	0	0	0	0	0	0	9.471490588	9.321497832	0	0	0	0	0	0	0	0	0	0	0	0	0
ENSG00000273085	0	0	0	0	0	0	0	0	0	0	0	0	0	0	0	0	0	0	0	0	0	0	0	0	0	0	0	0	0	0	0	0	0	0	0	0	0	0	0	0	0	0	0	0	0	0	0	0	0
ENSG00000260729	6.821253177	10.49424291	6.971220011	10.2242366	10.2308005	9.815532601	8.08003617	11.14096746	9.940672164	7.76554973	8.852271355	9.870589553	0	7.474383777	11.03765006	8.952221381	8.341757786	8.825837152	10.84803895	7.44134253	0	10.54095526	11.00797214	10.29420968	8.959633946	10.30311496	10.47719832	10.60264486	9.673628562	12.73425549	12.25357224	6.807822082	8.812300076	11.4179993	10.08577763	8.715277915	6.773688948	11.82331351	7.985152261	9.351811684	8.724989355	8.841423062	9.471865964	0	10.59102259	10.34296955	8.385746917	10.41849379	9.718382334
ENSG00000205362	13.00334773	0	16.51699455	17.61041561	14.98625603	14.00875148	13.04720622	15.75012542	11.59008421	13.14644198	17.03743538	15.37193724	14.416371	12.85382154	10.33799419	12.33696305	20.44407225	15.33935052	11.91308046	14.90790615	17.68209351	10.4689516	15.71660467	0	14.66609528	15.4118501	13.0336613	14.88222769	16.10988579	15.15798746	10.28426051	10.18350675	13.61161835	14.67937444	12.66469512	14.68423697	12.95535795	12.51010135	14.36689383	13.73708603	13.69402555	11.81101693	11.68772361	13.84579581	9.731236211	11.22733823	14.3538369	18.99284722	15.34112107
ENSG00000245667	0	10.00067413	0	12.96627238	10.61101413	0	10.04151895	0	0	9.726063463	11.13716966	9.251907874	0	9.433790296	0	0	10.30390026	0	10.4917847	10.39954096	11.12125921	9.048736198	0	10.0899141	0	12.53070534	0	10.76064812	11.41545129	10.41515298	11.86156699	0	9.192047881	0	10.24373939	10.09365421	9.727600157	0	0	0	0	0	9.267704771	10.42482383	0	0	0	9.924947018	0
ENSG00000203818	0	0	0	0	0	0	0	0	0	0	0	0	0	0	0	0	0	0	0	0	0	0	0	0	0	0	0	0	0	0	0	0	0	0	0	0	0	0	0	0	0	0	0	0	0	0	0	0	0
ENSG00000258517	0	0	0	0	0	0	11.67601792	0	9.220577646	0	0	0	0	0	0	0	0	0	0	11.61932121	0	0	0	0	0	0	0	0	0	0	9.49860258	10.39683976	0	0	0	12.72797352	0	9.725063359	0	0	0	0	0	0	0	0	0	10.14512682	0
ENSG00000254768	0	0	0	9.201117485	8.431809942	0	0	14.38904846	0	8.54575936	0	8.072443829	0	0	0	0	0	0	0	0	0	0	8.98575421	0	0	10.34910271	0	9.579238223	8.651088386	0	0	0	0	0	0	0	0	0	0	0	0	0	0	0	0	0	0	7.747724891	0
ENSG00000202050	0	0	0	0	0	0	0	0	0	0	0	0	0	0	0	0	0	0	0	0	0	0	0	0	0	0	0	0	0	0	0	0	0	0	0	0	0	0	0	0	0	0	0	0	0	0	0	0	0
ENSG00000259799	0	10.52590073	0	14.15479288	10.13702985	0	0	11.56152768	11.10903976	10.83576774	12.34053574	11.3607075	10.93581199	11.7651289	11.44113088	12.02572549	9.830001145	9.316030716	11.0171354	0	11.23183058	10.15789201	0	9.616086	0	10.47217167	11.28980147	10.87120591	10.94131356	10.94048698	13.08744139	10.28715346	12.52283597	13.90867693	12.35344391	15.80783966	9.253919113	10.6145073	9.472590437	12.84090981	9.629546971	11.91472186	10.79183301	0	8.836430121	8.748864099	10.87330759	12.77125329	14.48795061
ENSG00000230533	11.8728938	0	11.60917055	0	0	11.87838428	11.13940496	9.813685392	9.683101705	13.28255127	0	12.51832643	0	0	0	15.71384272	11.98669244	13.88681995	12.17467291	0	12.54139742	0	0	0	14.2432705	12.04445646	0	9.859985496	15.17654286	10.51369905	9.961243092	0	0	0	11.92649809	0	9.826103602	0	0	0	0	0	0	0	10.40729256	9.32072372	12.44575611	9.024850325	0
ENSG00000196296	12.80613168	13.17482243	12.61922788	12.3473543	13.05194254	13.67618053	13.2730295	14.33769451	11.30413577	13.64461576	12.28863172	12.7855474	11.76809758	12.35212286	13.42019351	13.2384094	13.35630677	13.26199816	13.94867461	14.25931165	13.15280685	13.14139998	13.54083079	11.86228004	13.05822978	12.0817047	12.99272769	13.87560724	12.00571257	14.60892027	12.44209619	12.15287114	11.36552728	12.62212163	15.54837696	16.50744524	13.74723266	13.96085902	10.99901742	13.06253267	11.59204499	14.27754408	14.16802646	12.84934888	12.10677891	13.95407304	12.63498436	15.46308909	13.31659098
ENSG00000270457	0	10.72851934	0	11.11018596	10.33960877	11.50828408	0	0	0	12.03806814	11.12861146	13.43750486	0	0	10.64426055	0	0	0	12.21948856	14.12695671	11.84940602	12.09667056	10.89453262	0	12.3878262	0	0	12.81034885	10.55932051	11.14313764	0	12.07404244	0	13.5264898	14.14095747	0	0	10.81713356	12.99541002	0	0	10.53310651	11.99411961	0	0	11.53370276	0	12.45947682	0
ENSG00000230481	0	11.66138815	12.58704224	11.04349074	13.97229834	0	13.2869337	10.37622887	0	10.38711416	0	12.91140436	0	0	14.03615022	11.57691008	0	0	0	14.38214562	0	0	0	0	0	16.33511438	0	10.42254534	12.07693445	0	12.8449809	10.42307037	9.852817719	11.46015357	0	0	10.38865152	0	12.60681043	0	10.76457482	0	0	0	12.9694713	0	12.00890917	9.587016662	10.53741682
ENSG00000252861	0	0	0	0	0	0	0	0	0	0	0	0	0	0	0	0	0	0	0	0	0	0	0	0	0	0	0	0	0	0	0	0	0	0	0	0	0	12.47599941	0	0	0	0	0	0	0	0	0	0	0
ENSG00000231952	12.23577244	12.75056129	13.30439082	11.6732265	11.70953224	12.07137549	11.91714006	13.32718908	12.19662034	12.01636235	13.46393565	12.54143673	13.87109501	10.72421093	13.45466636	10.20763591	11.5948801	13.98674337	12.59002645	13.938147	10.99793462	12.03844726	11.45753914	12.83987324	12.21414655	13.14420405	11.31882281	13.05164132	13.02867884	11.70618294	12.85346899	12.5116755	10.80396958	13.25969114	12.11949087	14.55397335	9.020333575	13.46717544	11.23715453	13.30729362	10.97940014	10.0967022	11.55749614	13.52290651	11.76960729	12.68164967	13.4460209	13.07326562	12.1667372
ENSG00000280956	0	0	0	0	0	0	0	0	0	0	0	0	0	0	0	0	0	0	0	0	0	0	0	0	0	0	0	0	0	0	0	0	0	0	0	0	0	0	0	0	0	0	0	0	0	0	0	0	0
ENSG00000205331	0	0	0	0	0	0	0	0	8.914106623	0	0	0	0	0	0	0	0	0	0	0	0	0	0	0	0	0	0	0	0	0	0	0	0	0	0	0	0	0	0	0	0	0	0	0	0	0	0	0	0
ENSG00000279123	9.42751461	11.23635059	9.57854315	10.03403104	10.26279088	13.01604657	12.86179296	12.36526373	11.23485327	10.37696905	10.05244735	10.48703244	13.86839478	12.08355994	12.15175959	13.56640396	12.76184593	10.440672	12.46449057	0	12.09439421	10.6984027	9.818494374	9.741800475	10.98945983	9.598885425	9.095804237	10.41240004	10.48249401	10.06696637	0	9.413982893	9.842676021	10.45052006	13.21615349	9.745539652	10.9631076	9.741141627	12.18169948	10.967302	12.92370324	11.7775928	12.08714369	0	10.95986319	12.45659392	10.99911141	10.8976714	0
ENSG00000206791	12.51971763	0	0	0	0	0	0	11.45955661	0	0	10.56113481	0	0	0	12.66075679	0	0	0	0	0	12.86638335	11.79199508	0	11.83456353	0	0	11.18783765	0	0	0	11.60722048	0	0	0	0	11.83830605	11.47198418	0	0	0	0	11.54978899	0	0	0	0	0	10.66992667	0
ENSG00000109805	17.28770562	15.88897577	14.52444833	15.2625218	15.91760541	16.04055855	16.57359637	17.13069189	15.91286679	15.44691948	17.3843569	17.15095719	16.65335822	18.14409531	17.37476844	17.83595138	16.83265402	16.94153357	16.71509262	16.3398527	16.76980638	17.0398504	16.39406959	15.22929892	16.70163194	18.09891743	16.18118833	16.21122233	16.66318842	17.427128	17.08877644	16.25426402	16.98782818	17.35774804	16.04963202	17.25380594	18.40543179	14.75342947	14.91801993	16.57408118	16.49801207	17.72356529	15.72426079	17.96340171	14.50314016	16.08723293	16.86965236	18.19713987	16.66265691
ENSG00000211978	11.69903907	15.09394335	17.03967742	12.89099391	13.8568286	14.0261116	14.6653565	15.54509816	13.96696337	14.23410821	12.32455654	15.56659864	0	11.35696476	13.83976553	11.83986578	11.22807196	0	13.41562634	14.49317193	13.3673879	10.97144003	12.09041371	0	13.58398276	16.04015729	13.82588319	14.59147722	16.11224475	13.33894713	15.24535988	13.00715694	14.28428839	0	12.7524325	0	16.82054682	14.01272928	13.6770786	11.24036481	11.027471	12.31368676	10.19130864	0	13.69186646	12.14488045	14.38713803	12.43339736	13.96949512
ENSG00000212039	0	0	0	0	0	0	0	0	0	0	0	0	0	0	0	0	0	0	0	0	0	0	0	0	0	0	0	0	0	0	0	0	0	0	0	0	0	0	0	0	0	0	0	0	0	0	0	0	0
ENSG00000203780	12.85128296	14.98150781	15.14372049	13.64399245	15.550166	16.14417617	15.95669388	15.40367018	15.44285856	15.07753709	12.66253607	14.58510482	13.72118523	11.79107539	14.4796589	16.32517157	13.51500586	15.51933819	14.69002205	16.32289551	14.19788269	13.23228826	14.76001669	13.68329314	14.64894122	12.87402232	15.64085362	13.53974606	14.15367207	15.21122063	15.13635318	13.89312617	15.1179509	13.37279413	16.41551902	14.81908045	15.09070992	16.44400018	13.97911678	16.38872744	15.49555288	14.13931542	15.50305257	13.35224301	15.25545181	14.71742984	14.73659673	14.05623645	15.20438819
ENSG00000111641	17.68529812	17.45962797	17.82935693	17.90468404	18.25013033	18.5159313	17.79994838	18.20385201	17.92483728	17.74931188	18.11275337	18.32744222	17.56463834	18.54209002	18.22537641	19.24887446	17.72342844	18.15653314	17.89424634	18.85883027	17.54630376	18.98014157	18.21655361	18.47875484	18.057517	18.29607919	18.55077959	18.70657969	18.6071484	16.816548	18.11963601	19.09445616	17.54174582	18.64419339	18.90828054	18.98100269	18.24851357	18.17505377	17.61275812	19.26878833	19.11271766	18.44635744	18.41906629	18.79219649	17.90200377	18.59347942	18.06308053	18.50305755	18.06522625
ENSG00000221923	14.93734094	16.43025687	16.08855273	15.46992433	17.29653685	16.30537479	14.93083138	16.03735339	16.39048937	15.89684845	14.45393655	15.86244372	16.82267331	16.85511702	16.92838464	13.99078781	15.80018649	17.41535226	15.75374597	16.77559379	16.7598958	14.23353158	17.4946587	13.52722093	16.61004418	14.39405909	16.75872422	16.55197727	15.41599011	14.88240011	15.00632401	15.91464544	15.72497637	16.57435736	17.20637084	14.68290021	16.7035788	16.42261972	15.13238905	13.58375798	17.12721819	17.25098705	15.68117869	15.97778249	15.81223719	17.14665539	14.73099586	16.63085219	14.46534416
ENSG00000163975	15.69795524	12.55324904	15.06660838	16.75622555	13.39103837	14.73793624	19.73832131	12.81920456	13.80126431	16.03179688	18.6226253	17.55148375	14.83469704	13.74043944	15.15396522	16.90390196	19.84905598	16.28651616	13.78486915	14.05511182	13.03527439	16.47013384	15.09892802	11.64278476	17.39408039	16.06220006	13.43694941	15.20068051	16.29388797	15.21234974	15.733595	14.35456863	14.68695808	15.61681866	14.1949191	13.19802622	14.49269756	14.66611354	13.47396884	14.49689388	14.75485285	12.81710429	16.99495018	19.28751298	12.94900301	14.56688701	15.81190625	16.61723662	14.8456464
ENSG00000239893	16.84071494	14.71249144	0	0	16.032506	14.15921276	14.7533741	12.44961601	15.24939672	0	17.00788526	0	0	11.16822236	14.95467399	0	10.04002207	15.15339759	15.33523435	0	0	13.84808904	0	0	14.44822183	0	0	13.4500341	0	0	8.600792614	0	0	0	13.73343502	14.07623688	0	14.84623947	0	0	0	15.99085479	0	0	13.13113016	13.41530622	0	7.666473503	10.93332691
ENSG00000127329	14.29205593	15.231385	14.28183008	15.96789926	16.04524207	12.97572696	14.43167202	15.1518412	14.25047096	13.71580911	14.94650671	13.28573865	14.45902048	13.09953429	15.80784769	14.66737178	13.26958548	14.20327241	15.21212556	13.8698388	17.1613249	13.40547908	15.708726	14.6777021	13.57826741	15.15977269	15.03649986	15.69871892	15.32116525	14.18312406	14.47320039	17.52061354	16.55534509	13.83411729	14.78473641	15.40912643	12.13608743	15.95439986	14.2321635	14.98931084	14.67493092	14.17929314	14.97932177	12.78060635	14.79388501	15.65050598	14.74455501	14.13478036	15.34105493
ENSG00000257815	15.22009841	14.47015824	16.11324987	15.3443901	15.65773732	17.31594763	15.08780883	15.05658176	14.43776774	14.2433571	16.60981602	14.23011851	15.16756924	15.37747505	16.37352337	14.75092652	14.02031477	14.75138696	16.02150503	16.61602988	13.83817934	14.8339176	16.06646135	17.72935083	13.7328726	13.89133236	16.06327082	15.39243037	14.77575035	14.46177797	16.04929976	18.60356032	13.94778191	15.40855133	15.67625303	15.83029156	15.41214906	16.87580086	15.32753901	16.50317126	16.79355471	14.93112036	15.84225797	15.16174681	14.67721512	17.20892534	14.4999149	15.73567665	15.24435159
ENSG00000262358	13.07407384	0	10.41884294	11.87417236	11.68814956	13.27218938	11.53329461	13.52817414	11.0760566	11.2176233	13.30740159	11.32772192	11.90245394	12.92454673	11.40814461	11.40794971	11.79582275	13.60281128	10.98415323	13.69859433	11.61373024	12.70880837	12.65825257	0	10.83067608	14.43822239	12.25652172	12.57463932	12.90776916	12.49196738	13.93889201	12.25329565	10.68311535	11.29119814	11.73563054	13.17011071	14.54054452	11.58105949	0	12.39294565	12.59495941	11.29696087	12.34326089	11.9168055	9.801889505	11.7129382	10.25575799	12.41638448	0
ENSG00000250594	0	0	0	0	0	0	0	0	0	0	0	0	0	0	0	0	0	0	0	0	0	0	0	0	0	0	0	0	0	0	0	0	0	0	0	0	0	0	0	0	0	0	0	0	0	0	0	0	0
ENSG00000077044	15.83502464	18.20153446	16.24619076	16.25190774	16.00080574	15.58218503	15.4716797	15.66930324	16.06692205	15.10520397	16.0471667	15.73096387	15.39296913	15.31095123	16.09489005	15.33668212	15.41379828	15.60123968	15.51555287	16.28331171	16.69779018	16.13655499	15.98436565	15.34515986	14.60673833	17.33373437	15.78833357	15.7858509	16.3488265	14.78499466	15.61731442	15.18996168	15.81697736	16.49315106	15.69876925	16.57559539	14.60937634	16.83868429	14.91797286	15.81395553	15.47294706	16.22852494	15.22785527	17.43704637	16.64716626	15.75664665	15.61993384	15.64632314	15.58584051
ENSG00000263570	0	0	0	0	0	0	0	0	0	0	0	0	0	0	0	0	0	0	0	0	0	0	0	0	11.65959941	0	0	0	0	0	0	0	0	0	0	0	0	0	0	0	0	0	0	0	0	0	0	0	0
ENSG00000143183	18.32028356	18.84857255	18.43308798	18.29515505	19.44552854	19.84258859	19.14467929	18.59227109	19.61794031	19.51459502	19.88273195	19.33807948	19.17043882	19.15299542	19.19730266	18.70875118	18.94568717	19.17010038	19.31764268	19.10996206	17.72911384	18.40218493	19.93138391	19.12641844	18.79194905	18.76757309	18.89244099	19.00735897	18.71612335	20.46179907	18.80194822	19.05033681	18.68516281	18.30512693	18.71061329	19.08372778	18.89367801	18.89328431	19.68272454	19.25670762	20.49367553	19.91768897	18.80126469	18.91735133	18.83628662	19.65725207	18.89764972	18.79641575	18.96503524
ENSG00000229941	0	0	0	0	0	0	0	0	0	0	0	0	0	0	0	0	0	0	0	0	0	0	0	0	0	0	0	0	0	0	0	0	0	10.39498908	0	9.690034185	0	0	0	0	0	0	0	0	0	8.819001216	0	0	0
ENSG00000279455	0	0	0	0	0	0	0	0	0	0	0	0	0	0	0	0	0	0	0	0	0	0	0	0	0	0	0	0	0	0	0	0	0	0	0	0	0	0	0	0	0	0	0	0	0	0	0	0	0
ENSG00000108774	20.41159765	19.81521773	19.99847893	19.64882015	19.80400604	18.99634891	20.52901032	19.84144316	19.61195631	20.37304152	19.8172616	19.55541083	20.05390305	19.89467637	19.9628222	19.32731584	19.74800215	19.76602887	19.87952633	19.56693263	19.51675754	19.10681166	19.73674002	19.39700173	19.25591378	19.98031481	19.85548278	19.54127292	19.77560414	19.56000558	19.33139135	19.78536152	19.92526386	18.7920439	18.85823199	18.14268954	19.80250176	18.78412629	20.24776389	18.44591027	19.43518873	19.9188358	19.79101446	20.35210329	19.72979766	20.29265509	20.18963648	19.86047478	19.67078084
ENSG00000125522	0	10.31376525	8.657112042	0	0	0	0	8.44601191	0	0	0	0	0	9.162625918	0	0	0	0	0	0	0	0	0	0	8.071003766	0	0	0	9.560276287	0	0	0	0	0	0	0	8.458408379	0	0	0	0	8.536024442	0	0	0	0	0	0	0
ENSG00000183696	15.14817085	18.04518259	18.57590807	17.53882245	18.4759026	17.52492227	20.08706424	18.61514942	16.99062915	18.30540681	18.36018595	18.00000127	19.2996144	18.1586108	19.00039841	19.26810313	19.45425133	17.61208085	16.58659801	21.52901626	17.80481816	15.46840835	19.67047346	17.68522691	17.96096343	18.89116254	18.97607972	17.44230737	17.37932398	16.52531481	19.64345739	16.86002085	17.9518782	15.90663522	19.48835345	17.20354634	18.04040452	17.71077406	18.79281856	17.86064333	19.16458426	17.66992146	17.4971487	18.55274546	17.5085393	17.52210944	19.06919742	17.48829012	17.13043256
ENSG00000273826	0	0	0	0	0	0	0	0	0	0	0	0	0	0	0	0	0	0	0	0	0	0	0	0	0	0	0	12.8892895	0	0	0	0	0	0	0	0	0	0	0	0	0	0	12.39491324	0	0	0	0	0	0
ENSG00000228318	9.780696031	9.007233325	0	12.19395417	12.07501912	10.78536453	0	11.52647129	11.39578194	11.89982328	9.82135806	14.11276375	0	11.8966745	13.87440934	11.92029426	11.30848917	12.60085771	12.95555739	0	0	10.6370399	10.17178395	9.096389507	8.346825113	11.95102514	12.35396826	11.76539249	12.42034794	11.74160718	10.45233351	10.35157053	10.51765346	10.80393286	9.250081994	11.09815325	9.732755785	10.67893462	11.53551195	0	0	12.61647535	13.35812427	0	12.83653485	12.68466245	11.08967105	13.32108224	12.68750365
ENSG00000275261	0	12.8068215	0	0	0	0	0	0	0	0	0	12.0572331	0	0	0	0	0	0	14.29820897	0	12.92815145	0	0	0	0	0	0	0	0	0	0	0	0	0	13.05007406	0	0	13.89537972	0	0	0	0	0	0	13.11513147	12.0275505	0	0	0
ENSG00000212025	0	0	0	0	0	0	0	0	0	0	0	0	0	0	0	0	0	0	0	0	0	0	0	0	0	0	0	0	0	0	0	0	0	0	0	0	0	0	0	0	0	0	0	0	0	0	0	0	0
ENSG00000279874	0	0	0	0	0	0	0	0	0	0	0	0	0	0	0	0	0	0	0	0	0	0	0	0	0	0	0	0	0	0	0	0	0	0	0	12.7788781	0	0	0	0	0	0	0	0	0	0	0	0	0
ENSG00000269680	13.65114861	15.93532519	15.89915868	13.54789993	14.63929427	14.80858177	14.33240007	15.74263818	15.49943254	13.89110381	11.10743566	14.08612384	12.11696172	14.34844353	15.23692071	15.57620437	15.29541487	15.44955562	15.44596052	15.66030745	12.63541135	13.66022975	15.75525836	15.41055096	14.99868393	12.65294128	15.27817792	15.57558856	14.44413408	15.2088152	15.06029281	15.19551888	13.65179706	13.31267892	14.53479056	17.08496413	14.38737937	17.76093915	14.40707382	16.92917689	13.89684348	15.09595092	15.14254546	10.1322782	16.19476052	15.2308865	14.46920097	13.48878689	15.4149096
ENSG00000279859	0	11.4566363	11.38252842	10.83877521	10.06829343	0	0	11.17094906	13.94656943	10.18245869	9.273791128	0	0	11.47403018	12.3720851	0	0	0	12.53284608	0	13.16258894	9.504854267	0	0	0	0	13.06859097	13.53872332	10.2879726	11.87133882	14.12547256	0	9.648235905	0	11.69984045	0	12.76792452	15.00426331	0	0	12.14420673	10.26176223	0	0	13.46503892	0	0	0	11.33218565
ENSG00000222129	0	0	0	0	0	0	0	0	0	0	0	0	0	0	12.98913329	0	0	0	0	0	0	0	0	0	0	0	0	0	0	0	0	0	0	0	0	12.16664769	0	0	0	0	0	11.87811287	0	0	0	0	0	0	0
ENSG00000225758	0	0	0	0	0	0	0	0	0	0	0	0	0	0	0	0	0	0	0	0	0	0	0	0	0	0	0	0	0	0	0	0	0	0	0	0	0	0	0	0	0	0	0	0	0	0	0	0	0
ENSG00000269113	9.447043142	15.00667393	15.19913453	15.18564892	13.82970859	11.82937476	15.38085844	10.45596381	13.23581349	13.42237194	13.4400085	13.12241676	11.56640274	10.30555853	12.47381566	9.266258478	10.35345481	13.1147048	12.36377154	10.65541125	11.89640805	10.68144384	12.09981558	8.441897793	11.1464469	11.68740733	12.31463893	14.22798597	13.55427328	13.25525007	12.09330589	9.433511159	15.53028494	12.43278052	12.2067175	11.7638297	8.885459629	15.57922004	9.995908349	9.251541242	14.19276523	7.162984683	11.88168464	9.360086869	14.36764202	10.56995277	12.99389242	6.291156632	13.55495846
ENSG00000231302	0	0	0	0	0	0	0	0	11.41333383	0	0	0	0	0	0	0	0	0	0	0	0	9.877618881	0	0	0	0	0	10.59082706	0	11.24476565	0	10.59135213	0	0	0	14.09241588	10.55693048	0	0	0	0	0	11.09609652	0	10.13896901	10.0512853	0	0	0
ENSG00000268442	9.860335039	13.40621511	12.59521485	12.05132094	11.69541536	13.18635692	12.29525035	13.88591256	13.42263758	12.39447835	11.07008597	11.50485004	10.49530736	13.56110514	12.17008224	11.00035362	9.389799648	13.04309366	13.82369835	12.29100422	15.31406018	12.03813202	13.83532108	13.42153764	13.97679254	10.61626979	13.95288498	14.01471737	11.91522299	11.49948329	15.82873598	10.84601462	12.36220499	13.05294762	14.88207456	15.76221064	14.71773052	14.21728888	12.93686515	14.30690716	11.77233169	13.6436181	12.59841139	12.96827448	14.14746984	12.5529065	11.43229265	14.82857958	13.3521126
ENSG00000244031	0	0	0	0	0	0	0	0	0	0	0	0	0	0	0	0	0	0	0	0	0	0	0	0	0	0	0	0	0	0	0	0	0	0	0	0	0	0	0	0	0	0	0	0	0	0	0	0	9.404411053
ENSG00000281158	0	0	0	0	0	0	0	0	0	0	0	0	0	0	0	0	0	0	0	0	0	0	0	0	0	0	0	0	0	0	0	0	0	0	0	0	0	0	0	0	0	0	0	0	0	0	0	0	0
ENSG00000268957	0	0	0	11.39720544	0	0	0	0	0	0	0	0	0	0	0	0	0	0	0	0	0	0	12.1812225	0	0	0	0	0	0	0	0	0	0	0	0	0	0	0	0	0	0	0	0	0	0	0	0	0	0
ENSG00000231392	0	0	11.706117	12.1619993	0	0	0	0	0	0	0	11.03078421	0	0	0	0	0	0	0	0	0	0	0	0	0	0	0	0	0	0	0	0	0	0	0	0	0	0	0	0	0	0	0	0	0	11.00110891	12.54271578	10.7048816	11.65577037
ENSG00000166126	14.12236312	14.72161526	14.586944	8.916590239	14.51766441	17.06006064	15.25448241	16.70401589	14.8340695	16.3389975	11.12031068	12.44523542	11.74966466	13.31009173	15.19789357	12.61738698	16.68907361	14.32065141	13.86465349	17.28557031	15.4431928	16.7017543	14.79241149	15.82075909	16.14894088	12.25085662	12.63730391	16.33305221	15.02544086	14.61905077	16.96478317	16.06981605	14.19244828	15.80078123	16.76938746	13.10609568	15.85085101	15.77355771	14.25003729	16.90282277	16.08577174	15.80111236	17.2387129	11.27875489	12.89916858	13.26553815	14.5674691	11.29780964	13.97211478
ENSG00000276289	0	7.304418738	0	7.684159032	8.495055621	0	8.924082537	0	0	11.41320308	7.121000162	6.560899531	0	8.731099431	7.220657931	8.215619228	7.606179515	7.094700173	0	0	9.004383447	0	8.465455825	0	0	8.246255638	0	0	0	10.03339899	0	0	7.493604329	0	0	0	0	0	7.250405616	7.61841462	0	0	0	0	0	7.523708876	0	7.229107949	0
ENSG00000129451	12.51521818	12.60933009	11.78691135	13.97377524	9.152074122	12.24512642	9.581478305	6.942757244	13.33954433	15.53436296	11.42495965	20.76354306	10.79767091	6.663521592	7.142717545	19.04442035	21.62969811	15.38936327	11.40926925	8.619661442	8.926059454	14.87828375	7.391505512	8.894104347	16.33119238	9.971807874	9.660940138	9.978763339	13.27644116	15.19389348	8.66721148	13.00040215	18.20638214	16.01550227	7.468235925	11.01098881	0	14.23625876	8.167444928	11.11818471	9.906051317	7.032309275	18.92660237	12.22655404	9.985985442	9.247097623	17.19740295	13.84151669	13.04665168
ENSG00000260000	14.00868373	13.84704299	14.13134451	13.89769808	14.25990542	14.51164956	14.15709485	15.46559961	15.17846934	14.43644881	15.63429473	15.17817839	13.97178608	14.08152646	14.4080366	15.70588361	14.64645214	15.70796543	14.57668108	14.48437504	14.96833628	14.67443147	13.93719396	14.40582135	14.98701022	13.71733714	13.78537989	15.06360307	13.78465781	14.33399553	14.42352254	14.34505651	13.63461334	15.31447331	14.87096401	14.92144396	14.0431481	15.39170831	14.77401734	14.52125167	14.64168182	14.00995026	13.93625646	13.50973723	14.34569431	14.42604936	14.55307546	15.4341396	14.45947781
ENSG00000254312	10.892708	0	0	0	0	0	0	0	0	0	0	0	0	0	0	0	0	0	0	11.51702061	0	0	0	0	10.45630829	0	0	0	0	0	0	0	0	0	0	11.21099777	0	0	0	0	0	0	0	0	0	0	0	0	0
ENSG00000259981	0	0	0	0	0	0	0	0	0	0	0	0	0	0	0	0	0	0	0	0	0	0	0	0	0	0	0	0	0	0	0	0	0	0	0	0	0	0	0	0	0	0	0	0	0	0	0	0	0
ENSG00000117139	18.75451321	18.4383073	16.57348035	16.67998012	18.81435016	17.09426704	17.02869078	18.36878184	18.81391995	17.55133328	17.02101786	17.04948893	16.41053839	17.4953331	16.66674237	17.15205883	17.97945957	17.78189773	17.81152321	17.18577347	18.12978158	18.35605148	16.41589981	18.30064425	17.36033572	16.88534963	17.70243401	18.00681964	16.63111215	19.06126785	16.71411263	18.44241926	18.00310073	17.35984371	17.80017707	17.53176389	18.29024627	17.61943483	17.85255378	18.35628428	17.13974598	18.70887199	18.21131517	16.0452389	18.19141805	17.92804355	17.88546981	17.66341435	17.65570109
ENSG00000244025	0	0	9.801002888	0	0	0	0	0	0	0	0	0	0	0	0	0	0	0	0	0	0	0	0	0	0	0	0	0	0	0	0	0	0	0	0	0	0	0	0	0	0	0	0	0	0	0	0	0	0
ENSG00000001460	15.20345263	15.75996183	15.25200276	14.28192059	17.40237451	17.12269202	15.67849646	19.02872768	16.03196083	16.17032526	14.66361361	15.6900592	14.95530934	14.89823751	15.69305614	15.39410533	15.29880534	15.21986871	14.07283088	15.69667141	16.20602783	14.9130166	15.73142067	15.34021414	16.06157069	15.37945249	17.08092292	15.90144432	14.39203773	15.79663047	16.8460043	15.91668417	15.50099036	15.13426899	17.0369741	15.31628584	18.48482012	15.94184247	15.74019729	15.65604105	16.27297126	16.76741595	15.80614392	14.32456281	15.55424151	15.61146149	15.0935183	15.08778607	15.65286996
ENSG00000241057	12.2961328	14.49090693	14.18412608	11.64049985	13.24766965	13.03847493	12.14738264	13.77984131	12.42687261	11.98363355	12.55918507	14.81593646	10.34751655	11.53910284	13.89643419	13.02184896	13.0472741	14.91497028	12.59793037	13.65750244	11.86534327	11.56843728	13.00942674	11.61100374	14.15693753	11.20502855	13.46622088	13.69691516	11.76736462	14.10605554	13.79827072	11.50518326	11.58647024	11.73537734	14.70315527	17.50911148	13.12248109	14.63968669	11.20443146	13.15909501	12.62424903	12.54831497	12.66200676	12.82039522	13.19895389	12.85747431	13.09139204	13.21815575	12.61934273
ENSG00000135723	16.71810997	16.09646265	17.3859765	17.14735686	16.56277834	17.43732206	18.03853624	17.16409933	15.34485783	17.07692128	17.53054288	17.46957001	18.99956644	15.79157562	17.19918299	17.36965734	18.42213938	17.40324622	17.26112115	16.91668817	16.97082654	15.87405167	16.40383299	16.19448988	17.23958214	17.72810191	15.87769382	17.08468682	16.59481908	17.09551794	16.25697958	15.5524372	16.84603979	16.81896843	18.31163033	17.62675466	16.28747591	15.82224994	16.50172407	16.71085185	17.62678492	16.83619242	17.52444669	19.12470868	15.63250247	16.9471222	16.865641	16.3961421	16.72757329
ENSG00000080031	12.02816666	14.48674619	14.53190823	12.3800712	11.24012507	11.28387013	17.86434941	12.00621841	16.41675455	17.86093608	13.53867684	14.12064373	13.70192905	13.25768441	16.85728749	15.6597025	17.25413298	10.92079068	15.26321421	9.445018465	10.48801902	9.677209819	16.48831075	14.79132673	14.48505065	10.31303625	15.60248794	11.80469428	16.67373056	11.78090878	13.54963038	13.19728738	16.66869591	17.21748747	16.40338426	11.30730232	9.941764776	11.22047233	10.57528467	14.71713668	11.0541117	12.95690952	15.4026274	9.470283919	15.95016386	11.84967806	18.15844209	13.36039138	14.9471946
ENSG00000168300	17.58066435	18.6074627	17.21197087	17.76231244	18.6676877	17.53806222	17.27373693	17.6787286	17.92840382	17.42958776	16.49746101	17.17723791	17.28169221	17.05257364	17.86289697	18.3286566	17.28992964	17.25348354	18.25758441	16.38478158	17.95905757	17.05347479	17.92709957	18.51664863	17.99352362	17.0891028	18.56282704	18.02888101	17.34141146	18.05941462	18.73603444	17.08070329	17.72144115	17.00939167	18.20913377	18.72603084	16.7295017	18.7780081	18.99210766	17.40216836	18.08923509	17.520541	17.30336932	15.90715416	18.51344057	17.80812308	17.14508941	16.69128591	18.18681702
ENSG00000234206	0	0	0	10.27317419	11.08659572	12.99236858	0	9.606196049	0	0	8.708930944	0	0	0	0	11.80604152	10.1948682	0	10.3827417	13.09687037	11.01218837	0	0	0	0	9.837954505	9.334754618	0	9.722547439	10.30611427	9.753729614	0	9.083119947	0	0	0	15.17140371	9.980237418	0	0	0	0	0	0	0	0	0	0	9.767303012
ENSG00000196772	0	0	0	0	0	0	0	0	0	0	0	0	0	0	0	0	0	0	0	0	0	8.318731082	0	0	0	0	0	0	0	0	0	0	0	0	0	0	0	0	0	0	0	0	0	0	0	0	0	0	0
ENSG00000255531	0	0	0	0	0	0	0	0	0	0	0	0	0	0	0	0	0	0	0	0	0	9.97215838	0	0	0	0	0	0	0	0	0	0	0	0	0	0	0	0	0	0	0	0	0	0	0	0	0	0	0
ENSG00000200693	14.55273901	12.45637962	15.38202174	14.15999418	13.87440005	15.40620105	16.25191305	14.87081107	13.62466418	15.42917686	13.44151324	12.70661313	15.18824305	12.88875067	15.61976909	15.17901177	14.92958744	14.82997853	13.94773142	16.85534233	14.89944439	14.82484494	13.20734369	13.86747204	15.1160517	11.40288958	14.068507	14.5386627	13.60886176	12.87114627	15.31807223	13.53924868	13.81646189	14.57680875	16.60631176	12.54943165	15.18279395	15.24526466	16.82803649	14.941885	15.55895537	14.26066015	12.72243349	15.340098	10.76530074	12.67692798	12.21907941	12.70246437	15.41912175
ENSG00000268947	11.72227352	13.84040163	13.5252826	12.69187098	12.65780358	13.82697335	13.08780403	14.80831044	14.27798959	13.32452956	12.20343265	13.43466237	11.87232992	13.43041277	14.699464	13.22543425	12.44361587	15.52865051	14.33189045	14.78704937	14.90511295	13.54428056	15.03393276	13.62161996	13.68738636	13.33416455	14.10588246	15.45503561	14.2560348	13.36218629	16.11032242	13.85523372	12.03096204	12.52376979	14.55313237	15.3827125	16.00606909	14.72043499	13.7294624	14.45571902	12.24296379	15.45215412	14.92956884	13.26495855	14.69619413	14.42660302	12.22474698	13.23413521	14.05984524
ENSG00000231982	16.55923677	13.93224332	13.01019406	12.72926537	13.54309806	15.54237618	15.0510802	16.96829067	0	12.07261725	15.03703621	11.01319861	0	11.78003635	13.00002027	13.26283037	14.06580346	14.79904775	15.77733088	16.11564992	12.46878924	14.39399977	15.0982979	0	12.68536765	10.70932175	10.20582323	12.52302225	13.40040967	13.49910952	16.23886854	14.69328198	13.12262678	17.58329991	11.00621142	13.85539143	11.48936018	13.43598361	0	13.66309101	12.86522198	13.56680867	14.93525977	15.18677341	11.0712454	13.15289419	11.52536943	9.688172817	11.6381818
ENSG00000145451	8.485892449	8.226632265	9.287487033	0	6.526441704	0	12.81132945	7.941887356	12.58161186	13.19498305	0	6.748596174	8.314571852	9.142227784	8.988338303	10.40140449	8.208259414	12.3754955	0	8.887099958	12.80278766	8.273222943	9.068674867	8.992040491	8.700742997	7.852369913	9.431808218	9.363063153	9.902008817	11.07026924	10.01112011	14.3192384	9.092838393	0	9.72982619	12.62253331	5.655423343	6.011089473	6.858006991	7.225344612	9.589518722	11.09731965	5.205612149	7.333362058	10.88141889	11.14347031	9.571321921	11.07267426	9.47784735
ENSG00000250420	8.768642878	7.414223658	7.340534637	0	0	0	9.448690943	15.23372061	7.994871978	0	6.240287327	10.24216927	10.62416341	6.850732377	0	9.907701014	11.51708127	12.10180316	10.89801416	8.808170054	13.97012029	9.040190399	9.159334301	9.08269098	9.745382591	8.939877659	0	0	12.96453696	7.826939297	7.276986992	7.176822753	0	12.01214366	8.652613885	16.20273147	15.21455995	8.498400471	0	7.728351193	15.44521357	14.15279817	7.678895433	12.87483562	0	11.27076567	8.756696344	14.29001158	8.285873725
ENSG00000227097	17.75879282	24.63226047	24.79433858	23.14268098	22.99451558	24.13179655	22.87092884	22.73120209	18.71886981	21.97623618	17.89498021	22.95430803	24.87311334	21.43826311	23.98731129	22.86992601	23.59162472	24.14327644	22.20273644	24.51264868	23.27585144	22.95939774	22.99667839	17.91302402	17.42469634	22.05053481	22.89593983	23.42129765	23.42956359	23.94645203	23.6610006	23.58291267	23.28387701	23.28043595	24.97669415	25.79385637	18.34061167	25.28545403	23.48825588	19.85937852	22.60456837	21.87608529	22.63713919	22.48896589	17.83118208	23.35684123	23.31554854	22.76214104	23.87734904
ENSG00000236764	10.93812744	0	0	0	10.77441402	0	0	0	0	11.88823835	11.56353884	0	11.57339086	0	0	0	0	0	0	11.56244832	0	0	11.32943044	0	0	12.10932429	11.60560211	12.50852515	0	0	0	0	0	0	0	0	0	12.25172471	0	12.47880798	12.85072436	10.96794815	0	13.17239145	0	10.38442844	10.92615947	11.67236546	12.03861
ENSG00000106125	10.87052402	13.0952901	14.1562289	12.6922205	11.9213363	13.06805825	14.2052478	12.88480442	12.6396453	11.71373338	12.67318248	12.37120706	13.35627279	9.891652415	11.15828804	12.59581587	14.01761537	13.47761983	11.8240796	13.85699982	11.26768276	12.55392301	13.18195177	12.13230373	13.50849725	12.94843215	13.52468373	12.25806933	13.26835895	12.02487544	13.02022272	13.12582382	12.20631007	12.67165268	12.57568459	16.28924901	10.87315296	12.73419897	12.64302326	12.0301713	12.03477296	12.91260015	12.09335642	13.68966814	12.88171242	13.09348264	13.00479605	10.49836715	12.14087281
ENSG00000076984	18.00676825	17.87374035	18.10158845	17.54887952	17.89524785	17.7154288	17.67416468	17.56160619	17.81612746	17.58336223	18.38745351	17.17464456	17.87153041	17.22851329	18.50848364	17.3998449	18.24965949	17.9930514	17.31348676	18.16747184	17.79208061	17.53983164	17.87634735	17.81299384	16.89328696	17.3420251	17.82975171	17.66278281	17.86331464	17.79280272	18.11375322	17.81511378	17.45802976	17.76947486	17.94902138	19.27501704	18.04979241	18.53392001	16.24509377	18.36568683	17.53812116	17.8286675	16.56853663	16.91934152	17.85025714	17.81541186	17.38083739	18.53275777	18.2773354
ENSG00000234595	0	0	0	0	0	0	0	0	0	0	0	0	0	0	0	0	0	0	0	0	0	0	0	0	0	0	0	0	0	0	0	0	0	0	0	11.49646544	0	0	0	0	0	0	0	0	0	0	0	0	0
ENSG00000232360	0	0	0	0	10.15567723	0	0	0	0	0	0	0	0	0	0	0	0	0	0	0	11.66537616	0	0	0	0	0	10.98667202	0	0	0	0	0	0	0	0	0	10.27138576	10.63315932	0	0	0	0	0	0	0	0	0	0	0
ENSG00000271824	0	9.427606362	10.35247882	9.808983451	9.623129141	12.20593518	8.470467089	9.726376767	8.014564148	12.67438628	0	0	13.35936251	7.864152677	8.345641635	0	0	0	0	0	0	0	0	10.10111099	8.76678588	0	9.454904668	9.772673709	0	8.843484723	10.87315576	9.189060148	0	14.35356051	9.670565033	13.42559963	10.15340943	13.68420935	0	0	8.53221463	0	0	0	10.05714147	9.647894058	9.190634833	7.358524652	9.303298252
ENSG00000218018	9.316725723	10.86253677	12.78783078	14.47635012	11.15129422	10.90566827	10.58165948	11.95483709	0	11.07295214	11.16315343	11.49104902	12.2722068	8.975140727	10.45655069	11.04097604	0	10.6515025	11.61677278	10.93977553	8.664739085	11.39446878	11.51378774	12.08892094	11.04840005	12.94568188	9.98363439	13.34491748	13.83005958	12.41436033	12.10251544	9.887396661	11.53798776	12.50870491	11.78352671	12.63312878	11.26705139	10.62940955	10.80820296	10.4416251	10.22880145	11.5147155	10.12914762	8.967227699	11.308183	12.40454067	10.88821139	10.46505154	12.32250897
ENSG00000133624	15.01526294	16.31833134	16.67677821	16.52616394	15.30457954	16.14315336	16.12118769	15.81518217	16.49513928	15.53820245	15.43733489	16.5648147	15.64543951	15.03800599	17.07695783	16.86836533	15.41616496	16.19997055	16.84472868	17.68436094	16.39874631	15.74630944	15.62835733	15.76349264	16.40930834	15.96888477	16.66826569	16.88045509	16.3133359	16.4951297	17.70423499	14.8022124	14.96351133	16.68507522	16.2721091	17.14785275	17.06872049	17.31185888	15.72249097	16.63411913	16.1591101	16.14283512	16.57175919	16.13371791	16.28698807	15.91043199	15.87531655	16.14470532	16.48310983
ENSG00000253801	0	0	0	0	0	0	0	0	0	0	0	0	0	0	0	0	0	0	0	0	0	0	0	0	0	0	0	0	0	0	0	0	0	0	0	0	0	0	0	0	0	0	0	0	0	0	0	0	0
ENSG00000209082	15.25935682	20.47715936	12.82579333	13.28173879	16.3179283	17.76731878	15.26257851	16.52083578	16.48320986	0	17.64580957	16.73497967	14.89489282	15.9171529	17.62278165	15.40022047	14.78823634	16.38902968	17.71318157	15.88392318	16.19102002	14.94651947	18.3877676	15.79643434	16.82266458	0	18.20009046	18.11971732	13.73053098	13.31470194	17.00958202	16.3612629	15.79050871	0	20.89790159	17.24073444	14.94833554	19.39778747	16.43034482	18.12241646	18.70297523	16.28917381	18.27435566	13.32437891	17.41753987	16.12033456	14.24742012	14.14593415	18.09716587
ENSG00000125843	16.71182042	16.0074759	16.48046158	15.55545768	15.69835405	15.41092335	16.4175147	15.08553551	15.5932323	16.06588364	17.27535492	15.98139406	16.69732538	15.65017605	16.51950865	15.27970062	16.14389736	16.0513287	17.13559437	15.79518842	16.82308359	16.15679892	15.73007109	16.05033215	16.12342288	16.19910523	15.01565523	16.25116224	16.00019948	14.76469662	15.76757003	15.55452712	15.95157699	15.30559205	16.00995941	15.60640971	15.72032917	15.39456904	15.59999052	15.45640938	14.88027059	15.70027321	16.12689318	16.81522764	15.68499016	15.73714061	15.7655538	16.69760266	14.42701644
ENSG00000155974	13.98547598	11.53454039	12.54504935	13.94843109	15.75872353	13.6792807	13.28557601	15.97702173	15.43070909	13.03510446	14.12206005	13.84332022	12.35951944	14.03070805	14.04929118	14.17341733	12.77063956	13.42838145	13.91200801	13.19280196	14.11093347	15.19643841	14.58063699	14.73890847	10.28820578	10.68469794	15.75542831	13.92978349	14.95702513	13.53396891	14.76525361	14.24516409	14.56267651	11.81232175	13.17604305	13.81164695	14.7747643	14.84516031	14.58510211	11.76006344	14.5291614	11.50407377	14.90046237	8.917155959	15.11772127	16.58984249	14.35041489	9.001636592	14.62731479
ENSG00000243664	11.65569594	0	0	0	0	0	0	0	0	0	0	0	0	0	0	0	0	11.66990717	0	0	0	0	0	0	0	0	11.32355888	0	0	0	0	0	11.0716052	0	0	0	0	0	0	0	0	0	0	0	0	0	0	0	0
ENSG00000105053	16.42903228	16.16865333	17.10705924	15.99392464	16.84115919	16.4304268	17.2490865	16.59880648	16.94740228	16.2440411	15.65675966	16.09671413	16.72575275	16.70069689	16.62390343	16.47083074	16.24554542	16.50648762	15.95082581	17.56899389	16.48077749	16.13589869	16.25949022	16.33386582	16.80286848	15.97164552	16.37837938	16.58169287	17.38908794	16.1983105	16.81264904	16.40067568	16.20747291	16.08503243	15.67993651	16.55891166	17.21008145	16.18566763	17.29448062	16.41279117	16.54514149	17.46945874	16.81835842	17.19520156	16.63785325	16.55213871	16.29056152	17.31146192	16.5109613
ENSG00000235976	0	0	0	0	0	0	0	0	0	0	0	0	0	0	0	0	0	0	0	0	0	0	0	0	0	0	0	0	0	0	0	0	0	0	0	0	0	0	0	0	0	0	0	0	0	0	0	9.440113715	0
ENSG00000267717	0	0	0	0	0	0	9.593871725	0	0	0	0	9.803009717	0	8.986404196	0	0	0	9.342187502	10.04400383	12.75788991	10.67334931	0	0	9.642250434	0	11.49785214	0	11.31223796	0	9.967392013	9.41514814	9.314463597	0	0	0	10.64508867	0	0	0	9.86845488	0	10.94127955	0	0	0	0	0	0	0
ENSG00000232002	0	0	0	0	0	0	0	0	0	9.723492561	0	0	0	0	0	0	0	0	0	0	0	0	0	0	0	0	0	0	0	0	0	0	0	0	0	0	0	0	0	0	0	0	0	0	0	0	0	0	0
ENSG00000221539	15.27872166	18.44266088	17.48882396	17.10832438	17.88747899	18.55719954	18.48354493	17.27716044	16.5900369	17.89212207	16.43488653	17.72396478	16.32926581	17.35154103	18.6927693	18.15652297	17.7461567	18.89776599	17.31751152	19.56623151	16.94734307	16.60970972	17.94318734	17.65228258	17.61461415	16.18727609	17.94643821	18.46100967	16.9197268	17.14129057	18.56237233	17.68017824	13.69448019	17.17723495	19.70153918	20.26955192	18.26044157	19.13704529	17.77162835	19.44434152	19.08798924	19.06341126	18.11593439	18.76987156	17.3567352	17.81211124	16.85168596	17.23561856	17.25403881
ENSG00000279064	0	0	0	0	0	0	0	0	0	0	0	0	0	0	0	0	0	0	0	0	0	0	0	0	0	0	0	0	0	0	0	10.05493127	0	0	0	11.97088789	0	0	10.23932833	0	0	0	0	0	0	0	0	0	0
ENSG00000254920	0	0	0	0	0	0	0	0	0	0	0	0	0	0	0	0	0	0	0	0	0	0	0	0	0	0	0	0	0	0	0	0	0	0	9.701140911	0	0	0	0	0	0	0	0	0	0	0	0	0	0
ENSG00000231378	0	0	0	0	0	11.93749248	0	0	0	0	0	0	0	0	0	0	0	0	0	0	10.27951208	9.206193487	10.32423618	0	0	0	0	0	0	10.57278301	11.60434464	0	9.349531856	0	11.40082215	0	0	11.2462636	0	0	0	10.96219176	9.4252018	0	0	9.379756711	0	9.083862693	0
ENSG00000257323	0	0	0	0	0	0	0	0	0	0	0	0	0	0	0	0	0	0	0	0	0	0	0	0	0	0	0	0	0	0	0	0	0	0	0	0	0	0	0	0	0	0	0	0	0	0	0	0	0
ENSG00000257364	0	0	0	0	0	0	0	9.250794022	0	0	0	0	0	0	0	0	10.83850504	0	0	0	0	0	0	0	0	0	0	0	0	0	9.398277257	0	0	0	0	0	0	0	0	0	0	0	0	0	0	0	9.299169395	0	9.411846278
ENSG00000260286	0	0	0	0	0	0	0	0	9.033530049	0	8.267335388	0	0	8.882806813	11.68536608	0	0	0	9.940296199	0	9.570554628	0	10.6143362	0	8.788536184	0	0	0	0	0	0	0	0	0	0	13.24096663	0	0	0	0	9.552035567	0	0	9.873357502	0	0	0	8.375856301	0
ENSG00000117394	20.83320853	19.71731398	19.70380061	17.84197749	20.11018604	18.78810974	21.11048749	19.29607362	21.12312922	21.52102375	17.95816657	21.82829125	17.84491425	18.83462314	20.55387001	19.97353824	22.97514027	20.38051988	18.53783098	19.57159236	18.73703859	21.03610862	20.53521248	22.55216329	22.11269375	17.61565037	20.75898677	18.07845169	18.35364135	23.71301129	19.89655375	21.44739416	20.22978918	22.05253414	21.80615766	17.29831721	20.17833911	21.73484339	21.84283405	20.01901829	19.7077997	23.22762729	21.32966348	17.2276202	20.16343125	21.13244588	22.61760269	20.14792232	19.67272434
ENSG00000226235	0	10.68803496	9.614866412	0	8.302562972	8.471350719	7.734832954	8.405621115	0	8.416482567	7.510430069	10.74563004	10.42029492	7.129934998	0	9.604509689	7.99631455	7.484084645	10.98674347	8.091665792	0	6.747395166	0	9.363638861	9.027886761	7.640641734	7.139801884	0	8.521786044	8.107232352	9.55099877	7.456474134	6.889692421	8.489877503	0	9.36737673	0	0	0	0	0	0	8.542095339	0	0	0	0	7.61871614	9.150167248
ENSG00000261654	11.31080503	11.58188341	9.678963853	10.13448613	11.09978698	9.947956509	8.625953271	11.78787417	11.45079498	10.11516276	10.04197368	10.4177047	8.580302727	11.94495354	11.95689731	9.820432366	8.473931809	11.22883854	12.24315254	10.44108972	8.706217194	10.87685187	9.749195818	11.99301929	12.29469939	10.22928856	10.02517301	9.344185206	10.87230945	10.99694961	12.1160771	11.62834721	10.09497451	10.18870303	13.42474056	10.48284419	9.769130917	10.37160669	7.534849821	10.80490123	12.70679892	10.08764262	14.35140457	10.32897156	10.84474243	12.40217686	11.73680679	9.755207519	10.54534436
ENSG00000125084	10.50863272	0	8.662444126	0	9.930282165	11.83545695	8.777190359	11.03286564	10.63931157	8.462204362	10.87104836	0	9.14571683	9.167961909	10.64960251	0	9.039252152	0	0	0	8.857473999	7.786308434	8.902138541	11.14490398	10.65683057	11.00187968	10.1766363	10.07986132	11.88601871	10.14911599	9.596792496	13.35220957	8.926296596	10.53268707	10.56221491	0	9.461693889	10.40770394	8.682167043	0	9.837394519	8.541355369	12.08690571	0	9.044098351	7.959406883	10.08196218	10.2433642	11.19409559
ENSG00000264799	0	0	0	13.34062669	0	0	0	0	0	0	11.7743708	0	0	0	0	0	13.26226339	0	0	0	0	0	0	0	0	0	12.40126509	0	12.78952231	0	0	0	0	0	0	0	0	0	0	0	0	0	0	0	0	0	0	0	0
ENSG00000263834	16.18437735	14.8248172	12.75084187	0	15.60554759	13.60500321	12.86584494	15.34635734	15.40826523	12.55010182	11.64055509	15.07508368	0	12.2574997	0	13.74036797	0	15.4209989	15.63824109	0	14.53113712	12.87170423	16.16081793	0	14.74774251	15.09297065	13.26728895	15.58534792	14.9774356	0	18.54466628	15.39323244	12.01542999	0	15.39001299	0	15.87335188	13.91352589	13.77050717	0	15.2495352	13.62934509	16.99776621	0	15.94049407	13.0455229	13.58753858	12.74917397	14.28530533
ENSG00000251615	15.65948884	15.40531596	16.13684614	16.93210696	15.56947907	14.54672917	13.36177042	14.44381979	15.64988718	15.05209057	14.78198081	14.60184387	14.85025039	16.23061486	16.51546475	15.28519	12.67337299	14.97275587	17.10404279	14.52024836	17.59395031	14.25105342	17.55961877	14.81892918	13.94037142	13.33987849	17.53814612	16.17170607	14.73645985	14.00696965	18.18111261	15.8892044	14.80287979	13.34906805	17.66461168	17.35350641	16.79489268	16.26569694	12.99354406	15.56649176	14.41112707	15.45708859	16.07318214	15.06722803	16.63995361	14.72780026	15.12632924	14.02367637	16.34951583
ENSG00000254227	0	0	0	0	0	0	0	0	0	0	0	0	13.45136762	0	0	0	0	0	0	0	0	0	0	0	0	0	0	0	0	0	0	0	0	0	0	0	0	0	0	0	0	0	0	0	0	0	0	0	0
ENSG00000259443	0	0	0	0	0	0	0	0	0	0	0	0	0	0	0	0	0	0	0	0	0	0	0	0	0	0	0	0	0	0	0	0	0	0	0	0	0	0	0	0	0	0	0	0	0	0	0	0	0
ENSG00000241537	9.040185923	11.26340197	0	0	8.876713548	0	0	0	0	0	8.083479141	8.517032896	0	0	0	0	0	0	0	0	9.386318582	10.31069557	0	0	0	0	0	9.02613589	0	0	9.127311062	0	0	11.06218857	0	10.94157927	8.992282892	9.353686683	0	0	0	0	9.530863676	0	0	9.485413838	0	9.189484953	9.140875941
ENSG00000030304	0	0	11.97898969	9.803978184	6.723117811	9.465695171	0	6.825547387	0	7.830018832	6.925821343	10.74200534	10.83144436	8.534903348	7.02537817	8.019636035	7.410568732	12.64252764	9.913512903	9.085398919	10.22112626	6.165554658	10.72496091	0	7.444835312	9.631587095	8.544814241	10.56051732	0	10.32188419	0	9.446678854	9.291189472	0	11.42984057	10.99969863	0	9.996004193	8.049662463	7.42279471	11.52379162	10.48900134	9.688345754	0	9.216701345	10.40768095	9.448253981	10.2718627	9.975507693
ENSG00000172288	0	0	0	0	0	0	0	0	0	0	0	0	0	0	0	0	0	0	0	0	0	0	0	0	0	0	0	0	0	0	0	0	0	0	0	0	0	0	0	0	0	0	0	0	0	0	0	0	0
ENSG00000270369	0	0	0	0	0	0	0	0	0	0	0	0	0	0	0	0	0	0	0	11.30915566	0	0	0	0	0	0	0	11.67037351	0	0	0	0	0	11.70850959	0	0	0	0	0	0	11.01288065	0	10.17672381	0	0	10.13125141	0	0	0
ENSG00000258678	10.16971967	0	0	0	0	0	0	0	0	0	0	0	0	0	0	0	0	0	0	0	0	0	0	0	0	0	0	0	10.22573923	0	0	0	0	0	0	0	10.12176631	0	0	0	0	10.19952979	0	0	0	10.61534335	0	0	10.27051018
ENSG00000233469	12.94046377	13.97309687	14.17905791	11.5479985	13.09857098	12.94595501	13.666079	13.78684521	11.74953585	11.47621497	13.73598113	12.87555023	13.16092568	12.40571059	15.08138388	13.40320856	10.47016295	13.76195461	11.65761608	13.88688284	10.28815269	12.38259167	13.13927282	13.95550728	13.96313427	11.11253774	14.60808513	14.57011882	12.31855808	13.90250534	14.02765264	13.51181475	11.67833458	14.13435619	13.57897894	13.42877613	13.89237937	14.95480228	13.28135858	14.65142456	14.17542339	11.55555786	13.95540211	0	12.47425452	12.55640152	13.62885973	11.89758226	13.84860804
ENSG00000238211	0	0	0	0	0	0	0	0	0	0	0	0	0	0	0	0	0	0	0	0	0	0	11.74817898	0	0	0	11.02472155	0	0	0	0	0	11.77238024	12.38062307	0	0	0	0	0	0	0	0	0	0	0	0	0	0	0
ENSG00000220256	0	0	7.402080889	0	0	0	7.516446227	0	0	0	0	6.731575533	0	0	8.387665048	0	0	0	0	9.868412492	0	0	9.221148556	0	0	0	0	0	0	0	8.334052621	0	0	0	0	7.568350182	0	0	0	7.789985614	0	8.276783959	6.747250153	0	0	0	0	6.408936806	7.352021896
ENSG00000212497	0	13.36050109	0	0	0	0	0	0	11.94419463	0	11.1763231	0	0	11.79320801	0	14.2759317	0	0	0	0	12.48196232	11.40763929	0	0	0	13.30674008	11.80314281	0	0	13.77529761	12.22257983	0	0	0	0	14.03848021	12.08732775	12.4492868	0	0	0	12.16514182	0	0	11.66915571	11.58141953	0	12.8697161	0
ENSG00000280799	0	0	0	0	0	0	0	0	0	0	0	0	0	0	0	0	0	0	0	0	0	0	0	0	0	0	0	0	0	0	0	0	0	0	0	0	0	0	0	0	0	0	0	0	0	0	0	0	0
ENSG00000261840	14.78271461	13.4873289	14.56199136	13.8050381	14.15950882	16.95322598	15.2899637	15.2477343	14.52444702	14.33266118	13.8665364	13.64029345	13.28083029	13.64411905	14.66074676	12.68671013	13.51518536	15.8077925	14.40942114	15.75519209	14.08507052	13.68292059	14.55607171	13.95994696	14.7773862	13.43356746	14.26407076	14.7466127	13.54934445	14.13343989	12.63313737	15.50610853	13.47601001	15.01031126	17.94839781	17.06234446	14.44522575	16.5680209	13.36884575	15.73889057	15.73889562	13.29181088	15.30658961	13.38828458	14.13005149	14.45107702	13.42686593	13.93232464	14.19677323
ENSG00000234769	14.07960283	14.54595992	15.16368167	13.9823009	13.9799373	14.67002928	14.55882917	13.46667822	14.31163845	13.99690664	13.7901804	12.55540559	13.95614379	13.40731323	14.54257009	13.46152256	14.19342432	14.06065267	14.19503502	16.27810831	13.96689618	12.41603008	14.81897047	14.32717201	14.35341389	12.79189712	14.1458956	14.71458909	13.72065617	13.71982923	13.35136814	13.99894193	12.89394442	13.96617685	15.84365573	16.8810544	15.11129172	14.76706654	13.87865495	15.13857107	14.53328581	16.83481132	14.52100929	14.69628769	13.85434574	14.3329011	12.85623586	13.91949703	13.52844
ENSG00000252705	0	0	0	0	0	0	0	0	0	0	0	0	0	0	0	0	0	0	0	0	0	0	0	0	0	0	0	0	0	0	0	0	0	0	0	0	0	0	0	0	0	0	0	0	0	0	0	0	0
ENSG00000199812	0	0	0	0	0	0	0	0	0	0	0	0	0	0	0	0	0	0	0	0	0	0	0	0	0	0	0	0	0	0	0	0	0	0	0	0	0	0	0	0	0	0	0	0	0	0	0	0	0
ENSG00000164266	21.4197712	23.32535317	24.58888975	12.97920983	17.62585259	24.66481879	20.58203177	18.82707002	24.38329094	22.13473901	0	10.84822397	17.86219463	15.17939031	18.32182539	13.68269656	17.76175348	13.81237542	21.14532233	23.41092729	24.90526564	12.81403637	25.62567987	15.87633984	16.14460014	8.547262216	24.77961255	23.03988968	14.80295197	20.57471792	22.54546609	19.60439186	23.19029314	16.11013142	24.36945409	23.65890174	18.39794468	24.57157576	24.57321178	25.17545671	21.48501357	23.18830871	11.03387714	11.02236926	23.99432452	20.95089446	22.10202514	11.32927941	20.57398994
ENSG00000261399	11.03349995	10.25936106	10.18528818	0	0	0	10.30021233	9.973819213	9.843219553	0	0	9.510437367	0	0	0	0	0	0	11.75011962	0	10.38061229	9.307206884	0	0	9.598006403	0	9.702291472	10.02012464	10.09020291	0	10.1213933	0	0	0	11.50196485	0	0	0	0	0	0	0	0	0	9.568433645	0	10.02222542	9.184861449	11.13432856
ENSG00000258467	0	0	0	0	0	0	0	0	0	0	0	0	0	0	0	0	0	0	0	0	0	0	0	0	0	0	0	0	0	0	0	0	0	0	0	0	0	0	0	0	0	0	0	0	0	0	0	0	0
ENSG00000241815	0	0	0	9.966890486	0	0	0	0	9.169555865	0	0	0	0	0	0	0	0	0	0	0	0	0	0	0	0	0	0	0	0	0	0	0	0	0	0	0	0	0	0	0	0	0	0	0	0	0	0	0	0
ENSG00000187135	0	0	0	0	8.205112551	0	0	0	9.175351425	0	0	0	0	0	0	0	0	0	9.083568278	0	0	0	0	0	0	0	0	0	0	0	0	0	0	0	0	11.68289636	8.32054152	0	0	0	0	0	0	9.016686189	0	0	0	0	0
ENSG00000206344	10.87297211	12.68275658	14.31301719	13.8641996	13.66786967	15.08285056	13.36098835	15.21174356	12.41826839	11.90104817	13.56328344	13.01098883	10.33891739	10.68289314	13.8207193	13.01324421	13.78583394	13.964511	12.94291204	12.64900963	13.85644802	10.14559307	13.04812204	10.01836588	12.85076753	13.33345481	12.37029727	14.48267961	14.52659038	11.80231605	16.07035539	12.77639462	13.09540839	12.18608961	15.85745827	14.30619113	12.90239786	13.60139311	12.33299734	12.05113581	14.92531635	12.73232541	14.37372379	14.70976419	12.09430932	11.31872431	12.69052178	12.49595252	13.32685509
ENSG00000274491	0	0	0	0	0	0	0	0	0	0	0	0	0	0	0	0	0	0	0	0	0	0	0	0	0	0	0	0	0	0	0	0	0	0	0	0	0	0	0	0	0	0	0	0	0	0	0	0	0
ENSG00000240877	0	12.49944079	14.42512226	12.29638033	10.52603403	15.15382024	14.9551587	12.95053977	14.4046508	12.22458685	12.72977717	12.16481774	13.32452317	11.93199842	13.83001822	12.82992234	12.80288683	10.70393788	13.99079746	16.67100222	13.35764085	11.54641828	15.32829745	11.00425617	13.71172835	14.18246859	13.35674178	14.25981625	13.33002701	12.32934027	16.13371521	13.48278657	10.10585291	13.71303528	16.64938006	16.13660022	13.96287983	14.70338781	12.4450868	15.39997875	13.82448607	12.30394071	14.50231648	14.79822008	13.80764096	12.71999023	11.67732358	13.42351985	14.37476262
ENSG00000278126	15.80687528	14.40550592	15.61890976	15.92868279	14.38830167	15.65271339	14.7512305	13.61725421	13.14952746	14.56669176	14.84760671	14.29624316	15.63504896	12.55800832	14.4036582	14.40346324	14.26539936	15.31630893	14.66753025	15.00263004	15.52681619	15.06520264	13.73211589	12.72944167	14.72207926	13.78787435	13.66735322	14.4005225	14.05564721	13.43337754	13.57232649	14.20841233	14.00023173	16.59242336	15.05315594	14.87052444	13.79959755	15.02139473	14.39296312	14.49181148	13.74281252	12.12276388	15.07596857	15.29711	13.98396637	13.12368551	13.32869824	14.71796049	14.32283311
ENSG00000253713	0	0	0	0	0	0	0	0	0	0	0	0	0	0	0	0	10.49640267	0	0	0	0	0	0	0	0	0	0	0	0	0	0	0	0	0	0	12.28526742	0	0	0	0	0	0	0	0	0	0	0	0	10.06875732
ENSG00000278981	0	0	0	0	0	9.250152042	8.512501087	0	0	0	0	8.721357514	0	0	0	0	8.77445263	8.261214449	0	0	0	0	0	0	0	0	0	10.55110203	8.302931683	0	0	0	7.665100553	0	8.714383529	0	0	0	0	0	8.574253535	0	9.320978031	8.895202925	0	0	8.235110874	0	8.347599772
ENSG00000214929	0	0	0	0	0	0	0	0	0	0	0	0	0	0	0	7.718314187	0	0	0	7.204971011	0	0	7.967832066	0	0	0	0	0	6.641174156	0	0	0	0	0	0	0	0	0	0	0	0	0	0	0	0	0	0	0	0
ENSG00000248548	0	0	0	0	0	9.499152189	0	0	0	0	0	0	0	0	0	0	0	0	0	10.7020733	0	0	0	0	0	0	8.164449568	0	0	0	0	0	0	0	0	0	0	0	0	0	0	0	0	0	0	0	0	0	0
ENSG00000168237	15.1979787	16.09514584	16.61638377	15.20139346	15.98654269	18.48995893	16.45795352	15.08670494	15.80251151	14.95491394	15.86468138	14.82188749	16.86742514	15.28943906	16.06470319	15.45287479	14.81762105	15.59884069	15.83128957	16.7973317	16.70694343	15.31531043	18.60495139	15.89453116	14.74877955	15.42472046	17.38136161	15.03951634	16.13698821	14.05256817	17.06284446	15.69021907	15.27366634	16.18406257	16.83722722	15.25712522	15.86807527	16.11968006	15.11715315	16.7730638	16.6939702	15.80231703	15.72643024	17.28609986	15.75030289	15.07296067	15.12867331	15.22371836	16.10529831
ENSG00000009724	12.55026995	12.74759683	9.587665464	12.58634369	10.68666345	14.23019613	8.704271328	10.95981152	12.49156681	9.12457053	11.77335259	12.23242653	8.489135748	11.3153204	12.45034115	10.9911657	8.966304739	8.866898706	13.39950244	11.17523269	13.38626719	11.9800441	10.70136577	11.6882854	12.39047043	9.830136198	13.21792797	11.92334711	11.95041569	9.077427988	14.83779179	12.90231585	11.43572158	11.78096104	10.77849869	12.59452779	11.70891558	12.02195453	10.48103951	11.4787214	10.17900929	11.63476671	11.09660526	7.507421219	12.90706021	11.85052603	10.00894144	11.24767956	12.53567028
ENSG00000237424	14.72927366	14.80148629	14.11914962	13.46557091	14.42382321	15.62702718	15.7713792	15.65316759	13.7411495	15.59969328	17.1882152	14.91252115	16.12234207	15.32882	15.48608257	14.5840953	14.70905426	16.64964868	14.30451992	14.96282438	16.00686813	13.76514239	17.30097419	13.83196553	17.16230609	15.87466642	13.8016896	14.99712612	15.3174338	14.55432299	16.97834745	13.45483747	13.83341923	16.22682606	13.50532412	15.19554453	13.53968482	15.07410532	14.38126837	15.73643167	14.66643	12.44772842	15.87326209	16.99149029	14.25259857	12.98715128	14.55256172	14.11748158	15.21898704
ENSG00000228045	0	0	0	0	0	0	0	10.37622887	10.24559609	0	0	0	0	0	0	0	0	0	0	0	0	0	0	0	0	0	0	0	0	0	0	0	0	0	0	0	0	0	0	0	0	10.46642648	0	0	0	0	0	9.587016662	0
ENSG00000177519	12.77311824	13.30654883	16.46258508	16.54243504	12.46497559	14.70806863	10.23301262	11.78000892	15.62408806	13.46047147	11.94523021	10.85701914	11.01681657	17.73189783	12.60935048	11.10707847	12.99709933	13.94949035	16.27741118	18.44604718	12.42801444	14.09573684	13.16454702	12.01756732	13.3363837	10.553161	15.66307948	16.6929609	14.24409127	12.60599144	14.30084222	12.17471021	12.04454976	12.9898053	14.20687881	14.67636979	16.4253725	14.44958359	10.13784671	11.2442809	13.66307682	14.19186726	12.77915966	10.03185419	15.58677008	15.47763478	13.1761314	8.534060824	11.06710487
ENSG00000263392	0	0	0	0	0	0	0	0	12.17316641	0	0	0	0	0	0	0	0	0	0	0	0	0	0	0	0	0	0	0	0	0	0	0	0	0	16.83268559	0	0	0	0	0	0	0	0	0	0	0	0	0	0
ENSG00000105048	10.40505911	16.97515276	13.52498053	17.26862808	11.56259803	10.82531949	18.17010167	16.5530354	16.2535961	17.39704022	14.54630071	19.20757034	15.45458977	13.33496238	16.93452037	16.94859538	19.20898682	15.77578805	14.7839001	15.70102642	11.75113151	9.677873385	14.42002916	19.02019015	20.84805901	12.99081526	11.73513013	10.97559695	14.69533286	15.64908766	17.00172626	16.85261683	10.82047872	15.16507032	16.98466669	14.70738182	15.45756908	15.12179428	10.57594862	15.50997353	11.31769713	14.38809407	14.32179904	13.22395123	13.58168932	11.51341009	14.62729408	15.02392688	18.64186445
ENSG00000280106	14.03056676	15.38628288	14.48012202	13.71377317	15.5398987	14.95584754	14.39113125	14.726437	14.88729921	14.85900434	14.35365686	14.09117212	13.58595296	12.12301639	15.35444109	12.76945582	11.80972606	13.94385881	13.74747468	14.32831965	15.13356981	13.72260678	15.38246372	16.66711904	12.242638	14.31463188	14.86386214	14.68964793	14.26948496	14.43857489	13.86260638	15.84092328	14.64616038	14.77588669	14.24395367	16.21094864	16.83913296	16.01160288	14.16203934	16.55696228	14.67281897	14.56516798	14.74717699	13.171504	16.11963977	14.93236601	13.50961651	13.4942831	14.93317565
ENSG00000228360	11.80029299	13.02543347	13.27319932	11.40765594	13.95810534	16.44925267	12.06648099	10.74030435	12.60895595	11.75077288	12.42582081	11.27611668	11.43593467	0	13.26302532	15.74813663	14.78823634	14.13611225	13.10190426	13.74650077	12.73178123	10.07334433	12.19167461	11.11523545	12.68536765	0	12.46789024	14.10782133	12.85615031	13.44022103	14.05718409	13.37143557	12.21587772	12.82415811	14.96902894	14.2883256	13.92191065	17.06813214	0	13.34119072	12.12838528	13.1518108	13.09887691	11.45028481	11.91894427	11.83120368	0	12.7570207	11.90114077
ENSG00000228166	0	0	0	0	0	0	0	0	0	0	0	8.607738493	0	0	0	0	0	0	0	0	13.06023879	9.402638554	0	0	0	9.302281893	8.799378103	0	0	9.770245025	0	0	8.547935014	10.15372694	12.18231793	0	0	10.44346249	0	0	0	0	0	0	8.6656669	0	0	8.282598568	0
ENSG00000260414	0	0	0	0	0	0	0	0	0	0	0	0	0	0	0	0	0	0	0	0	0	0	0	0	0	0	0	0	0	0	0	0	0	0	0	0	0	0	0	0	0	0	0	0	0	0	0	0	0
ENSG00000198888	24.73333675	27.35155529	25.95892513	26.28067219	25.47588251	27.14392136	26.76192854	26.16817163	25.15757319	25.60861336	25.52010339	25.18664911	25.44767835	25.9858724	26.59992643	25.13381236	26.5157156	25.46754294	27.24991741	25.73214251	26.64168179	25.8913765	28.11596767	25.72262945	27.13551937	23.38762714	27.66796925	26.93923259	25.81929157	24.91200425	27.57404863	26.33832427	26.23179541	24.0304251	28.68018774	26.7140813	25.52356116	29.06711873	27.23568029	28.6533722	28.90390192	26.9545728	26.28932362	25.68879309	26.01598407	26.59553573	24.73495901	24.67686385	26.4022852
ENSG00000143224	16.55375831	16.25127648	16.98284463	16.57682968	17.62165833	19.3670482	16.98993556	17.99788528	17.37529942	16.74473918	18.16900753	16.16633241	15.93516683	15.54622215	17.84041682	16.13183935	16.24258785	16.02857231	16.34831632	18.12302027	17.83015816	15.49555978	17.34905242	16.73477463	17.13611024	16.11220483	16.56623328	16.85135661	17.96393883	18.45125453	17.33754404	16.28227338	15.34895725	16.64334555	17.29894426	19.37252507	17.88524692	17.0755177	16.90880498	17.87278613	17.65233299	17.82072121	16.73778712	16.41963513	16.29934869	17.08642208	15.67871979	17.87678533	16.33629406
ENSG00000280483	12.04553655	12.2708592	0	12.65265568	0	0	0	0	0	0	11.08656646	11.52133252	0	12.70322113	14.18633466	0	0	0	0	0	0	0	0	0	0	0	13.71304981	13.61619573	12.10159084	12.68561704	15.13252143	13.03181602	0	0	12.51409771	0	11.99755237	0	0	13.58647579	0	0	0	0	11.57938749	0	0	0	0
ENSG00000242524	0	9.224072077	0	0	0	0	0	0	0	0	0	0	0	0	0	0	0	0	0	0	0	0	0	0	0	0	0	0	0	0	0	0	0	0	0	10.315858	0	0	0	0	0	0	0	0	0	0	0	0	0
ENSG00000236878	0	9.759526217	12.00600478	11.72511392	0	10.53895078	0	11.05770061	0	0	10.89588194	10.5940314	10.1692677	0	12.67377168	10.67423906	10.06270373	11.86901827	11.24997054	12.96460352	11.87958995	0	0	11.43266986	11.09647993	11.28963354	10.20146174	11.51890363	9.590428741	12.17300408	13.20489015	11.10455518	0	0	11.58657632	12.43615174	11.07012677	11.84691743	0	12.07398674	11.8610513	11.14792301	12.34616314	12.76753896	10.6520689	11.56388471	9.522477711	11.00468817	9.635179306
ENSG00000206047	0	0	0	0	0	0	0	0	0	0	0	0	0	0	0	0	0	0	0	0	0	0	0	0	0	0	0	0	0	0	0	0	0	0	0	0	0	0	0	0	0	0	0	0	0	0	0	0	0
ENSG00000231496	0	0	0	0	0	0	0	0	0	0	0	0	0	0	0	0	0	0	0	0	0	0	0	0	0	0	0	9.821915911	0	0	0	0	0	0	0	0	0	0	0	0	0	0	0	0	0	0	0	0	0
ENSG00000258743	0	12.43983773	0	0	0	0	0	0	0	0	0	0	0	0	0	0	0	14.53333707	0	0	8.477514597	11.79158388	0	9.443513231	0	11.99914118	0	11.69806308	0	0	0	0	9.54436261	10.15208241	8.599124137	10.03152486	0	0	8.302328983	8.671449224	12.45517473	0	12.37337174	0	0	0	12.69994844	0	9.814184229
ENSG00000049239	17.96513693	17.55146546	18.60328077	18.21972359	18.38935723	17.50212627	17.48351521	16.85922769	18.02982328	18.1123929	19.11880729	18.19185381	18.77738941	17.17238804	17.85832749	17.83219504	16.77130623	18.51902921	18.12292589	17.94140505	19.14477841	17.6400822	17.66967983	17.46049528	18.6375199	18.6859753	17.21359366	18.43287988	18.31165289	16.90015362	18.50181632	18.38657388	18.49138565	18.15936258	17.28491986	17.80972882	16.78136379	17.57639867	18.36086457	16.53769622	17.0094336	17.17406556	17.89881677	18.74589877	18.41239381	17.04207498	18.25159107	18.65438218	18.47867352
ENSG00000089902	17.86976652	17.80149977	16.27768763	17.12743787	16.98007154	17.468768	17.02007409	17.79930544	17.51117735	16.28580937	16.52030711	17.80406548	16.84257123	17.36548853	17.11815594	17.65742076	17.53743489	17.24369583	17.55780234	16.36388303	17.12204561	18.0595879	16.7199039	17.18351413	17.98238913	17.31940894	17.32886629	17.38862201	16.56286444	18.45265988	17.84470661	16.98373356	17.53493448	17.60369687	17.23480304	16.45125107	17.70530201	16.89366765	16.91654769	17.01700936	17.4450184	16.37890522	18.02585303	16.96857086	16.43830824	17.31095689	18.06871128	17.11557026	16.31694317
ENSG00000178075	13.30239038	14.53215395	14.32231053	12.70806571	15.64202813	15.27606701	15.06417746	13.76898734	15.09535803	15.12885104	12.03475004	13.12661851	12.48975002	15.38406147	15.9484659	13.78472533	13.85784519	15.18280178	16.47450539	14.61277584	16.68110225	13.46757597	16.64822471	15.49551181	14.57364094	12.80135009	17.27933183	13.55728631	13.35845224	14.57737679	16.99600158	15.70095768	13.76649858	13.75039362	13.87471078	15.60494927	14.75627711	16.50455163	15.50869229	14.84345991	15.07103666	14.84041941	16.60492133	10.86991004	16.29704616	15.07017437	14.90777075	14.62080277	15.25463704
ENSG00000227964	0	7.95075588	7.876928382	0	10.36418893	8.728438164	8.988639856	9.66089645	7.536170937	10.99264292	0	10.00394789	8.359465603	9.379518018	8.863703167	8.863508613	8.253142514	11.43471744	8.440588508	9.346338222	8.071631587	7.997314198	0	0	8.287497653	7.897211066	0	11.9537552	0	8.364128763	7.813255493	7.712882269	0	8.746973438	0	9.624771959	7.678604172	0	10.21369282	0	10.37073356	7.756065779	7.220714672	0	0	7.175512284	0	10.9572984	7.826784423
ENSG00000261733	0	0	0	0	0	0	0	0	0	0	0	0	0	0	0	0	0	0	0	0	0	0	0	0	0	0	0	0	0	0	0	0	0	0	0	0	0	0	0	0	0	0	0	0	0	11.7348465	0	0	0
ENSG00000223316	0	0	0	0	0	0	0	0	0	0	0	0	0	0	0	0	0	0	0	0	0	0	0	0	0	0	0	0	0	0	0	0	0	0	0	0	0	0	0	0	0	0	0	0	0	0	0	0	0
ENSG00000108443	16.81516275	16.7182085	15.93086628	16.78212955	16.32003143	17.18162518	16.12388501	16.55202606	16.45756466	16.40999936	17.05493275	17.5541045	16.11029736	17.57053324	16.80138187	16.86547117	16.67866845	16.64310439	16.97396655	15.88870101	16.70474261	17.81447034	16.77877929	16.89933075	16.44934368	17.26461832	17.18138128	16.4176224	16.38979176	16.88548441	16.55394751	17.05624083	16.78026743	16.69324789	16.76970169	16.67207636	17.62205762	16.34382449	16.80352289	16.34993301	17.54655182	16.97245519	16.92732113	16.20137719	16.52093761	17.29346653	17.05781821	16.99395636	17.16597713
ENSG00000269921	12.85624689	10.08275528	13.46684843	12.46354415	0	14.18354989	12.44449543	11.38112812	9.666665063	12.97662208	13.65175958	13.03231066	13.49170299	12.51410852	13.16719621	13.58199954	13.55496251	12.87046059	14.15798297	10.48164094	11.78814101	13.37623177	11.83288811	12.75591993	13.22688982	11.02834901	12.52404442	11.42746181	11.91249391	11.49675444	14.26533971	14.3661311	11.85708976	11.88050574	12.6468612	14.08146621	12.39328729	13.87062526	11.61248409	12.71935763	0	11.47135877	11.93285298	13.67596827	13.19728158	12.30229475	12.65165736	13.59070069	13.65747878
ENSG00000272734	14.5176812	16.29793328	15.01269582	14.04402149	15.29222516	15.54397533	14.79957972	13.38746183	15.74479517	13.43101747	15.0306219	15.41161183	14.15846066	15.87629643	14.42582419	15.33002104	16.59067024	14.48389289	14.7606297	16.06959927	18.46927579	11.8161313	15.91174155	14.90400115	15.96637119	14.95667045	17.31570754	16.04593474	13.92992324	15.20432002	15.81679247	16.17393911	14.86623979	15.61335708	14.34248877	16.99134906	16.88598432	17.23617277	15.78012282	17.15149236	15.16461052	16.30527236	15.82766674	15.21399768	14.32750115	15.33808175	12.53188443	13.21510422	14.55418594
ENSG00000106571	14.07846679	14.79428181	14.82052138	16.1329513	16.17597496	13.51663	14.62167748	15.35751222	12.70863235	13.90421678	16.82022392	16.97927618	16.38895183	14.52707724	15.47622845	16.48708686	15.01345167	15.88472446	16.11544977	13.95423825	15.40956193	12.46963141	12.92867297	15.29231523	16.35031947	16.27740458	11.84073925	15.76545278	14.45467177	14.43601232	11.40243683	17.61886286	16.18975465	13.18014617	12.57358718	13.8873943	11.38263966	15.04091442	16.41736512	11.59321363	13.65039907	11.28363178	12.60506022	15.38519421	14.2662642	15.7311863	15.65581841	17.05758836	14.4744499
ENSG00000263631	0	0	0	0	0	0	0	0	0	0	0	0	0	0	0	0	0	0	0	0	0	0	0	0	0	0	0	0	0	0	0	0	0	0	0	0	0	0	0	0	0	0	0	0	0	0	0	0	0
ENSG00000228316	0	9.766071426	0	0	0	0	0	0	0	0	0	0	0	0	0	0	0	0	10.25711018	0	0	0	0	0	0	0	9.209228138	0	0	0	0	0	0	0	0	0	0	9.854637559	0	0	0	0	0	0	0	8.987842752	0	8.692102839	0
ENSG00000229406	0	0	0	0	0	0	0	0	0	0	0	0	0	0	0	0	0	0	0	0	0	0	0	0	0	0	0	0	0	0	0	0	0	0	0	0	0	0	0	0	0	8.73305846	0	0	0	0	0	0	0
ENSG00000226824	13.2778049	16.14994173	15.52084987	12.95907778	14.42058493	15.84260353	14.50550368	14.92354716	14.59351455	14.30219739	13.15806046	15.14927441	15.2198842	12.14729135	14.89876184	16.12481569	15.58099468	14.29194716	13.99463724	15.93973657	16.9156208	14.58730919	14.70666605	14.7367989	14.68058199	14.48680297	13.86750078	15.06009157	14.57771151	15.25493432	16.11703844	15.14550345	13.65498333	15.33923987	15.83826256	15.39259984	15.32162162	15.86735511	15.61016034	15.7002055	15.76732351	16.90506968	15.82500683	13.58662071	14.56351243	13.68525178	13.87583498	14.71851337	14.74536958
ENSG00000221523	0	0	0	0	0	0	0	0	0	12.6250517	0	0	0	0	0	0	0	0	0	0	0	11.94683927	0	0	0	12.84615927	0	12.66050349	0	0	0	0	0	0	0	13.9928861	0	0	0	0	0	0	0	0	0	0	0	0	0
ENSG00000152049	11.98116735	14.1740801	15.3114067	18.62858187	16.35891957	14.86467219	15.37880616	13.75188774	11.02480488	15.41749353	15.1772682	16.07637403	13.79576103	14.35858076	14.42679258	13.12183938	13.32924371	15.20680939	13.44325638	13.99374876	13.63249684	14.89343171	13.999159	11.37851112	13.35163549	15.80981236	13.30270452	16.61568701	15.88607667	16.2784024	11.56607204	13.37178533	16.62079624	17.03377306	13.77149753	10.02053225	14.46012574	14.05295945	14.74388874	12.98927717	15.17575749	13.24526005	12.70696061	18.47839733	12.49340775	12.33958276	13.91488992	13.98551999	15.63810719
ENSG00000230707	9.227864678	0	11.37723611	11.41818274	0	0	0	0	0	9.178414484	9.268505397	0	0	0	0	0	0	0	0	11.43551934	0	8.50155895	0	0	0	0	0	0	10.86725892	0	0	0	0	0	0	0	0	0	0	11.35213434	0	0	0	0	0	0	0	0	9.328577274
ENSG00000266563	12.03315577	12.25847799	13.99149208	14.22508573	10.86978087	12.0386464	11.29964012	12.55758565	13.84174635	11.98363355	12.6587048	10.50944798	15.75582585	10.69149371	13.98131768	12.17399082	11.56215402	13.63210326	14.91967228	13.24250216	0	11.30549787	14.00933926	11.34806158	13.40363166	12.20472296	12.70077536	13.01890843	12.67406208	11.67345607	13.70516806	12.6044542	10.44952957	12.05722081	13.50159172	14.9362601	10.9855275	13.34698689	14.78883342	13.57409308	14.36105466	14.06273158	13.52440307	14.49010984	11.56700782	11.47927369	13.02101098	11.18300109	0
ENSG00000123364	18.00933116	16.1897696	13.81193492	14.74361994	13.35491442	13.36666579	11.73463204	9.187608637	14.32748528	0	15.88372342	17.21973272	13.29626639	15.3240668	11.26167891	15.7440054	15.73638374	15.62320896	15.9166689	13.60722053	15.42520104	9.741754746	15.06334469	17.02787291	12.92455492	11.15476435	15.64578543	15.23901498	12.17640817	14.69317223	14.69045264	16.02210716	11.07695154	14.61546309	12.03648742	17.2102683	12.74209543	14.33225639	12.87619201	18.10112286	8.991609119	7.697400754	16.46269541	9.312748642	15.64142972	16.9722988	15.08329322	13.11410994	15.84895992
ENSG00000225082	0	0	0	0	0	11.79013452	11.05117138	12.30905429	0	11.73512418	9.826532583	10.26105772	0	0	10.92603888	0	0	0	0	0	0	0	0	11.09958929	0	13.27791431	0	10.77098412	10.84108914	0	10.87229103	10.77150923	0	0	12.25318653	13.10283923	11.73666224	0	0	12.3256795	0	0	11.27628605	0	10.31908566	10.23139253	10.77308572	12.74136971	10.88587288
ENSG00000255153	15.52007868	15.34106449	15.83766807	14.4934748	14.2907298	15.67757054	15.46440796	16.3940487	14.81436145	15.33624752	15.77628738	13.50396548	14.36422843	14.79457965	14.72389909	13.97650638	15.33845473	15.84978984	16.03050788	15.35324834	14.41937304	14.00083885	14.66765559	14.62835059	14.91350181	13.44785731	13.28104946	14.71461136	14.33225964	14.57534738	15.34433428	16.58451368	13.65344621	15.44461539	17.4968585	14.66861844	15.08876501	16.14960656	12.78437034	15.52358509	15.73143542	13.70199509	14.56411767	13.5850836	14.14695764	13.28165146	14.37384074	12.93283582	14.58856015
ENSG00000261663	15.06252628	14.20701242	15.97154274	14.69577008	14.02429977	15.57204818	14.40542806	15.93496526	14.76243823	13.98656655	14.2761011	14.58971934	14.82359018	14.79696563	15.59214066	15.22938396	15.51046035	14.93924213	16.2648185	16.52042888	14.94981629	15.19713525	16.31647604	14.18086112	15.27075775	13.9122554	15.71708266	14.26712068	14.65917556	13.09141752	15.20133875	14.31203797	13.60381689	15.55315266	15.74980641	16.95712782	15.608197	16.32309937	14.58147472	16.29803902	15.58660824	15.03892348	15.02056444	16.08077306	14.96463738	15.29697262	14.26922337	13.92263934	13.90565547
ENSG00000196227	15.16904773	16.8875274	15.02516087	15.82938106	15.92552322	15.67022334	15.23023793	15.58628753	15.83186552	16.30059475	15.76923388	16.64105783	15.13799774	16.97494994	16.27356294	15.88521181	15.1362068	16.1187042	16.75182968	16.5484904	16.37571328	16.18422824	15.45582105	16.27240903	16.26965499	16.19462924	16.16876707	16.01889184	16.06304018	16.23146312	16.56228003	16.28310845	15.99206945	15.2771799	16.1737368	15.9043119	14.94887748	15.80211054	16.43932845	16.09424227	14.83636986	16.03882534	15.46992391	15.76377366	15.81378566	16.02233976	15.41105684	17.54007552	15.26992018
ENSG00000249996	9.7729692	12.31890177	12.50776658	13.37869111	11.19309627	0	11.62299542	12.88100784	13.48717208	12.52938401	11.39752431	11.24755916	10.40790698	9.431220077	11.49784276	11.91256061	11.30075658	11.37104217	13.07333839	0	11.70343264	12.50311567	11.16342616	11.67142067	9.336884048	10.94365774	11.76141012	12.07950384	10.82818032	10.41258092	13.31817818	12.343008	12.64666188	13.11748044	0	11.67516307	0	12.08568812	12.942511	11.31304968	13.55904502	9.802771205	12.43297431	12.421463	13.30518254	11.80264245	11.75976126	11.50634671	12.67976918
ENSG00000248842	0	0	0	0	0	0	0	0	0	0	0	0	0	0	0	0	0	0	0	0	0	0	0	0	0	0	0	0	0	0	0	0	10.03483593	0	0	0	0	0	0	0	0	0	0	0	0	0	0	9.768997419	0
ENSG00000230080	10.98860456	9.892856573	0	10.274368	9.504152546	9.673226317	9.933698334	8.609237644	9.47682898	9.618268837	10.29278699	9.728277047	0	9.326025383	10.39306409	9.808443172	9.197291296	10.68106087	9.38501487	0	0	0	9.060149263	9.982089981	8.234097751	0	9.335947547	9.653681608	0	0	12.56084601	8.655995735	9.668388816	14.39054389	9.137186528	0	8.621637911	0	8.84012613	0	0	8.69927702	9.159959626	9.318108944	9.202138451	10.92002275	0	10.13874356	8.770149582
ENSG00000253829	0	14.7023376	14.85058979	14.08423092	13.46524031	14.31254932	12.57347935	10.24774584	12.43801115	10.25863037	12.51786515	11.78304231	0	11.96515689	12.44830668	12.44811174	10.8366409	12.90635252	13.8313296	14.63206229	13.65381661	0	13.50594318	11.62214075	14.45534529	13.06372328	14.4342304	14.19987683	10.36414879	14.85412858	13.20178056	13.99396313	13.30777725	11.3316171	14.94561301	13.94744596	12.25928506	14.08053828	14.06304171	14.1701561	14.22019916	13.1443365	0	11.95723005	11.42619406	13.07503853	10.29616024	13.15715306	10.40892311
ENSG00000072694	10.05674324	12.39650489	15.79960571	16.59652633	14.68519012	14.39246123	14.09431622	18.11078944	9.418874905	15.61666133	15.57293902	14.11607822	15.42791181	12.68916853	13.79745548	15.09030579	11.72218398	14.41544453	14.10387337	16.27094683	8.49920829	10.32862663	10.5409439	10.37117428	11.23598978	14.93485917	13.75298705	13.88940314	15.96779964	14.28062586	12.21336725	13.11238882	15.36834859	12.81662438	9.7887103	12.71507963	12.80114361	11.71089232	15.07109188	11.3906379	12.149415	13.91989329	14.17531993	16.97331508	13.03994151	11.63930069	14.72153926	14.40142087	14.08234575
ENSG00000188186	19.50983573	20.2595347	21.47135959	19.78630782	19.17366043	20.79393674	21.43451514	20.01134951	19.58309253	20.01326453	19.44313882	19.50572099	21.05811113	18.80388743	20.16840354	19.8700154	20.48076582	20.52917973	19.92761586	22.1247156	20.51156296	19.51470274	20.49958982	20.20777859	19.82986633	19.21052548	20.42643643	19.38015945	20.11753107	19.54635862	20.19378113	20.07928726	19.34617639	19.94207581	20.70119374	21.89544405	21.25344777	20.34137827	20.69835411	21.05880666	20.75128025	20.04894904	19.96538063	21.30108398	19.04257811	18.81829017	19.55354135	19.60505086	19.87309215
ENSG00000175309	15.16361467	16.11995742	16.87977053	16.67725731	15.51345981	15.83507178	15.98156057	16.01448762	17.21466403	15.71196956	16.16005196	16.35773779	16.12973859	15.08293098	16.05213655	16.29294642	16.13025421	16.19943675	16.6999059	16.27097604	16.57314171	16.00298352	15.78563946	16.48629307	16.25973237	16.70450246	16.81750714	16.67197686	16.31076149	15.31746893	17.40310216	15.81023482	15.57239361	16.8949622	15.0564565	17.45773703	16.48223729	17.90180115	13.35973295	16.61607115	15.53248609	14.81242444	16.00920183	17.11553301	16.66542271	15.76282212	15.80015418	15.59933991	16.94697087
ENSG00000212211	0	0	0	0	0	0	0	0	0	0	0	0	0	0	0	0	0	0	0	0	0	0	0	0	0	0	0	0	0	0	0	0	0	0	0	0	0	0	0	0	0	0	0	0	0	0	0	0	0
ENSG00000275592	0	0	0	0	0	0	0	0	0	0	8.130459205	0	0	0	0	0	0	0	0	11.70960415	0	0	0	0	0	0	0	0	0	0	0	0	0	10.10997086	0	11.40356677	9.039342893	0	0	0	10.41382658	9.117030365	0	0	0	0	0	10.557049	0
ENSG00000248935	0	0	0	0	0	0	0	0	0	0	0	0	0	0	0	0	0	0	0	0	0	8.692953443	0	0	0	9.59082482	0	0	0	0	0	0	0	0	0	0	0	0	0	0	0	0	0	0	0	0	0	0	9.520188126
ENSG00000150477	12.71900101	13.20262406	13.39412997	14.18765395	12.97725637	13.12526407	13.05874132	13.06647559	13.31477146	13.52051217	14.00004673	12.97064832	13.73365513	13.48565671	13.34406695	12.83128291	12.25734574	12.87668606	13.80044134	13.60965583	13.39321398	14.28433451	12.78381887	13.42008352	13.65783809	13.46602249	13.2167607	13.18218712	13.79369248	13.87648497	14.85023024	12.94787617	13.1440311	13.9201912	13.18759748	13.61915769	14.41909385	13.84699636	13.40072535	12.98002095	12.28171663	13.42800378	12.21056055	13.49510914	13.22888986	12.6823625	13.41534142	12.24788937	12.99707898
ENSG00000231203	9.406454523	10.9523554	10.55652236	9.014355967	11.0485614	10.99548828	10.99321922	9.346117764	11.21377115	0	7.45329036	0	0	11.86987701	8.549245406	11.13080012	0	0	10.70704205	11.35138666	11.07364286	9.263754644	10.7966161	9.720734349	11.13822434	9.577821883	12.15985231	10.71303794	0	0	0	11.39131272	8.823201661	12.01370919	12.0432497	9.724473462	8.360726775	10.71921997	8.579112692	11.53094042	0	11.01982028	7.901841086	0	8.940986157	8.853406298	8.396640172	7.561553188	10.82792411
ENSG00000236489	0	10.90529899	0	0	0	0	0	12.20401517	0	10.63055064	0	0	0	10.33809907	0	11.82044058	0	10.69426115	11.39659901	0	11.0265845	11.95165507	0	0	11.82786606	0	12.3471986	11.66554184	10.73608795	11.3199418	12.35169913	11.66606709	0	0	0	0	0	10.99391905	0	0	0	12.29426007	10.17189484	11.32961594	0	10.12642258	10.66808739	11.4142347	0
ENSG00000238731	0	0	0	0	0	0	0	0	0	0	0	0	0	0	0	0	0	0	0	0	0	0	0	0	12.51255893	0	0	0	0	0	0	0	0	0	0	0	0	0	0	0	13.27729983	0	0	0	0	0	0	0	0
ENSG00000011052	16.12575489	16.18219712	14.1347581	12.40331655	14.63206882	15.24612773	13.7502307	13.69485295	13.29285016	13.93399878	15.87119171	13.59350505	16.49024862	15.67604335	14.59989898	13.57422911	15.13207425	14.92555302	12.66492832	14.89437167	16.39888848	16.60882594	12.47705128	15.96297575	14.88970816	13.4414805	14.96610638	14.4698565	12.76962559	15.45594829	10.71403399	15.38055548	16.01887647	14.85946146	15.57030773	16.98873411	14.35932146	15.1878919	12.49758649	15.48901156	12.1243116	15.16355854	13.54374351	15.25308641	13.20415656	14.02612838	14.36887042	15.60203525	14.04877715
ENSG00000236690	0	0	0	0	0	0	0	0	0	0	8.576979306	0	0	0	0	0	0	0	0	0	0	0	0	0	0	0	0	0	0	0	0	0	0	0	0	0	0	0	0	0	0	0	9.026726632	0	0	0	0	0	0
ENSG00000181649	20.35033412	19.27358771	20.58184619	17.39242378	18.13693869	17.23813927	21.03660506	18.40692014	17.42737391	19.85590775	19.34830988	19.47735281	20.70341466	19.28185094	18.62668434	18.81711484	20.94578432	19.13697849	18.01992198	19.83785349	16.47983631	17.46329561	21.68761913	19.33810874	17.97654793	18.30213404	19.05203016	16.82264486	18.57559014	19.04490421	18.25350128	16.82317027	19.50365125	18.79938267	18.25055688	17.29381191	18.74698975	17.75665458	17.48317466	19.08994959	20.43331407	20.36625219	19.98513777	21.66352907	19.09117191	19.20633478	20.29219889	16.73836393	19.12011198
ENSG00000110395	15.58567498	16.18471549	15.06536167	16.20787729	16.06822786	15.44056016	15.27697704	16.20487625	15.0615773	15.08469676	16.17019149	16.26457963	15.87714413	15.41814466	15.53229977	15.91226478	15.922964	15.55659435	16.24104385	14.73285773	17.44575281	16.02128231	15.26917341	15.76637291	16.39520425	17.29763274	14.81394518	16.32823831	15.95106377	16.58396579	16.53274363	16.63950757	16.28823081	16.56384664	16.03156309	14.35144643	15.38289007	15.45339575	15.22045079	15.67709472	15.6727257	16.08380214	16.64949125	15.9400364	16.42465546	14.436002	15.71006105	17.13195596	15.82974014
ENSG00000223922	8.650562026	11.87272431	0	10.83995372	10.48417329	11.65290757	9.91471916	11.3944308	10.77855375	11.40532022	10.27380351	11.12326084	9.284807785	10.89049977	11.37353593	10.78865042	11.17645633	10.24733306	10.36495117	10.85728722	0	10.24220352	10.03981648	11.28417077	11.01835026	11.4040683	12.77435224	12.09265261	9.704764694	11.6095602	12.64136999	11.95570739	10.64851509	9.6728069	11.70101925	12.77296867	11.76931017	11.76877288	11.14054328	0	10.5610599	12.48441001	11.1390765	0	10.98875332	11.79377043	9.636806779	11.60435482	10.74868137
ENSG00000254425	0	0	0	0	0	0	0	0	0	0	0	0	0	0	0	0	10.32987509	0	0	0	0	0	0	0	10.3643154	9.972930496	0	0	9.857511692	0	0	0	0	0	0	0	0	0	0	0	0	0	0	0	0	0	0	0	0
ENSG00000276499	0	0	0	0	0	0	0	0	0	0	0	0	0	0	0	0	0	0	0	0	0	0	0	0	0	0	0	0	0	0	0	0	0	0	0	0	0	0	0	0	0	0	0	0	0	0	0	0	0
ENSG00000107018	13.88482594	10.02402601	10.94923464	10.99017603	10.95612037	10.80356708	13.3855868	12.3220843	0	11.33325524	10.83876334	10.27407971	0	9.457131278	11.52378232	10.93886991	0	8.814690861	11.09977696	14.22927704	12.60364935	9.072066924	11.77411996	9.114569247	12.36087411	11.29137734	9.467054783	11.59101348	13.1014267	12.6076267	13.20663446	12.48440773	0	12.14358544	10.26709478	11.43815591	15.8153862	9.113910819	12.96845618	10.92413616	13.64911657	11.63491212	11.98953138	11.03279971	10.65381231	10.56610451	10.78611087	12.99140794	11.70592966
ENSG00000248480	0	0	0	0	0	0	0	0	0	0	7.91370562	0	10.50352218	0	0	0	10.39693833	0	0	0	0	0	9.260834016	0	0	0	0	0	0	0	0	0	0	0	0	11.99315155	0	0	0	0	0	0	0	0	0	0	0	10.01796366	0
ENSG00000254174	11.22429926	13.03420263	14.8344142	14.1529398	15.30785739	16.39912976	13.07508199	12.16358294	0	13.49621485	13.07192627	12.69955943	11.85960982	10.88227021	16.271667	0	11.75297951	0	11.94095234	14.43330312	0	0	0	0	0	16.03917954	10.89220256	14.79463249	15.92364283	0	15.01146556	0	14.09889597	12.24806347	0	0	13.49775322	11.53821821	12.39497247	0	0	0	10.71602318	0	12.34265714	0	13.21187409	13.69530192	13.90962747
ENSG00000239679	0	0	0	0	0	0	0	0	0	0	0	0	0	0	0	0	0	0	0	0	0	0	0	0	0	0	0	0	0	0	0	0	0	0	0	0	0	0	0	0	0	0	0	0	0	0	0	0	0
ENSG00000228790	0	0	0	0	0	0	0	0	0	0	0	0	0	0	0	0	0	0	0	0	0	0	0	0	0	0	0	0	0	0	0	0	0	0	0	0	0	0	0	0	0	0	0	0	0	0	0	0	0
ENSG00000260799	0	9.640508968	0	0	8.254259123	9.420926458	0	0	8.226987983	0	9.041738444	10.47495121	0	8.076492249	9.556307777	11.13979736	0	9.429637441	0	0	0	7.692436047	8.808028423	0	9.978091508	8.588686271	9.667812669	8.403518199	0	0	0	8.40404206	0	9.439478323	8.885038802	8.735157873	8.369700724	9.729066119	0	8.957396676	8.744869628	9.445235059	8.907804222	9.065903442	0	0	0	8.566707082	9.516174955
ENSG00000128973	17.95516143	17.77206937	18.16386779	17.36655233	17.36883957	18.40309551	18.76945759	18.54956073	17.99595762	17.64101227	17.9401286	19.08584285	19.1109768	18.5698404	19.14480047	18.6057165	19.03880882	18.23021291	17.88935247	19.51850825	17.56381745	18.75581233	18.43231679	18.15542267	19.68372239	18.33668212	17.59698683	18.01366785	18.74423392	16.83181112	18.91870933	18.26748412	17.92338858	18.8690675	19.8033379	18.465174	17.47756432	18.3739931	17.51226472	19.11642587	18.86169314	17.37310775	18.16689824	19.74762313	17.41730914	17.77810954	18.37833951	17.50387232	18.60001617
ENSG00000100842	19.33681444	19.78947261	18.19406744	17.69389881	18.66952326	19.27889592	17.34504977	18.793796	19.66444138	17.59408707	20.06080163	17.86622791	19.02036977	19.02886342	18.72975954	16.75865409	18.56276651	18.31020175	17.49296136	19.09913761	17.64474225	18.69600648	16.00927364	18.97264751	19.7044808	17.25197755	19.46866523	19.31346828	16.2789596	18.95507282	19.41748551	18.90602463	17.99046266	17.73033632	16.56315434	19.3980161	19.27088866	18.59500826	17.18853974	18.41598839	18.7136578	18.32650061	18.30406376	11.98043521	17.91792969	18.83175872	18.62147043	13.07897077	18.29562732
ENSG00000234363	0	0	0	0	0	0	0	0	0	0	0	0	11.48935499	0	0	0	0	0	11.57069128	0	0	0	0	0	0	0	0	0	0	0	0	0	0	0	0	13.97921201	0	0	0	11.39502676	0	0	0	11.50370532	0	0	0	10.00430198	0
ENSGR0000167393	0	0	0	0	0	0	0	0	0	0	0	0	0	0	0	0	0	0	0	0	0	0	0	0	0	0	0	0	0	0	0	0	0	0	0	0	0	0	0	0	0	0	0	0	0	0	0	0	0
ENSG00000266246	0	0	0	0	0	0	0	0	0	0	0	0	0	0	0	0	0	0	0	0	0	0	0	0	0	0	0	0	0	0	0	0	0	0	0	0	0	0	0	0	0	0	0	0	0	0	0	0	0
ENSG00000223905	0	0	0	0	0	0	0	0	0	0	0	0	0	0	0	0	0	0	0	0	0	0	0	0	0	0	0	0	0	0	0	0	0	0	0	0	0	0	0	0	0	0	0	0	0	0	0	0	0
ENSG00000116285	19.00303628	18.77799389	18.02938817	19.11069037	19.11023303	19.45096077	19.01689581	18.81491298	19.09375777	19.90991544	18.4582198	18.08345027	21.26160683	20.58880553	18.33537757	20.58325491	18.30457125	19.55890439	16.35027736	17.25795935	18.56283746	16.66653128	19.90286568	19.90119246	20.81845179	17.88342246	18.13669321	19.17515778	17.32342986	19.08898169	17.88095258	19.11182275	19.69782617	18.22905041	18.85223115	17.97244451	19.28351392	19.40139162	20.32533848	18.95359815	18.78402036	21.28745096	18.95364472	20.30121565	19.19548389	18.86105297	19.50730589	21.05015864	16.81348518
ENSG00000244756	0	0	11.88486982	0	12.15472834	11.73916525	0	0	10.54305506	0	9.775605808	11.20950698	0	0	0	0	0	11.74788638	0	0	0	0	0	11.04862901	0	0	10.40206497	0	0	0	0	0	0	0	12.78707368	0	0	11.0479697	0	12.85957113	0	0	0	0	11.26755727	10.18045177	0	9.884347436	0
ENSG00000167880	17.54231419	20.78307733	18.709738	15.85742684	20.09749921	19.82869146	19.13384462	18.12676607	19.96153833	19.76796862	11.52920653	19.04592975	13.49711926	20.54091706	20.18862481	17.78691995	19.47052273	17.55603625	18.05608634	20.48842021	20.09265365	18.56982567	20.36842509	20.24988551	20.69925167	16.03467737	20.75710735	19.56885301	17.23376769	19.69617123	20.20075768	21.84588971	19.12495672	17.56934214	21.34620058	21.52591781	20.9100274	20.52795695	18.02176537	20.4881407	20.14363707	19.97522869	20.38215378	9.265767852	19.81378374	19.09154661	19.41053368	15.85853177	20.50524122
ENSG00000265948	11.40785227	0	0	0	0	0	0	0	0	0	0	0	0	0	0	0	0	0	0	11.03258935	0	0	0	0	0	0	0	10.39431665	0	0	0	0	0	0	0	0	0	0	0	0	0	0	0	0	0	9.854836832	0	11.14249096	10.50918654
ENSG00000270930	8.78362566	10.59161798	0	10.38866117	0	0	9.049330022	11.72034817	11.17477151	10.73166269	0	0	0	8.442311244	0	0	0	0	11.49773644	0	9.129644331	0	0	0	0	0	8.452220367	8.769580857	0	0	0	8.770105066	0	9.806031498	0	12.4209795	9.734047583	0	8.954268131	0	9.111134043	9.811790093	11.73167324	0	0	11.03434796	0	0	10.88198802
ENSG00000279273	0	0	0	0	0	0	0	0	0	0	0	9.315672283	0	0	0	0	0	0	0	0	0	0	0	0	0	0	0	7.830037299	0	9.479984608	0	0	0	0	0	0	0	0	0	0	0	0	0	0	0	0	0	0	0
ENSG00000139656	9.219098482	9.444120346	0	0	0	10.22337494	11.06856627	11.47868172	0	0	8.262090382	8.695805482	0	10.46047201	9.359935016	0	9.747220679	9.233290356	11.5190191	0	11.56387052	8.492802366	0	0	11.58783148	0	8.887472403	10.78837727	9.275073505	15.41150046	9.306242387	10.20434754	9.634178346	0	9.687082717	11.12072631	9.17118464	0	10.97336439	10.75867192	0	12.94713387	8.71159024	12.45177647	9.752070451	10.24878118	10.20592359	0	0
ENSG00000232140	0	0	0	0	0	0	0	0	0	0	0	0	0	0	0	0	10.40244073	0	0	10.49808627	0	0	0	0	9.437922748	0	0	0	0	0	0	0	0	10.89733642	0	12.51312408	0	0	0	0	0	9.903851613	0	0	0	0	0	0	0
ENSG00000254418	10.99699172	0	11.14815853	0	10.83327477	0	11.26312892	12.52106591	12.39035345	0	11.62241346	12.0572331	0	0	0	12.13747295	11.52564037	11.01120041	12.71338969	0	0	11.26898661	0	11.31154989	10.56057331	11.16851834	11.66447728	12.98238702	11.05303211	12.63671499	0	11.98309056	0	12.02070361	12.46519661	0	0	11.31089053	11.16792126	12.53769156	12.32474148	0	11.48825702	0	12.11529407	0	12.56951139	12.14617288	0
ENSG00000104998	15.17821414	15.19614359	17.79935109	16.4456784	16.99656316	17.0237815	16.29887247	15.7282717	13.60603734	16.61821661	17.38164231	18.05775194	17.60254273	14.79686486	16.29326002	18.39891216	18.46479169	17.52715061	15.65759305	16.36173893	15.42493043	15.9648872	16.40617087	14.50575781	16.06859971	19.31721537	15.61979668	15.88814865	17.26136784	15.917937	16.11633812	15.62876032	16.65534283	16.51902771	13.83957453	14.74459536	15.2176802	14.83465371	16.17847282	15.43557808	14.89871447	13.70454488	17.28856318	18.22405374	16.15248835	15.21769437	16.24760799	16.19460073	16.2758446
ENSG00000278530	0	0	11.55770542	12.4560011	13.29677902	12.68088798	10.19542948	14.07147083	14.33463533	10.87917434	10.65404385	9.767814715	12.18268801	0	7.271020576	0	8.653041093	12.86291721	13.68307644	0	13.57594827	0	14.07439129	13.45778004	9.685672473	12.52125739	5.814205559	11.42896201	11.7316679	11.84864435	13.31653938	7.11746331	8.126407985	13.41157715	11.79910155	6.455560221	0	0	12.84638068	13.65054762	13.31926794	0	7.206818046	11.77088109	14.33385816	12.05873554	11.27911901	0	7.812855468
ENSG00000279952	0	0	0	0	0	0	0	0	0	0	0	0	0	0	0	0	0	0	0	0	0	0	0	0	0	0	0	0	0	0	0	0	0	0	0	0	0	0	9.643447783	0	0	0	0	0	0	0	0	8.623864961	0
ENSG00000230806	7.539718427	0	0	0	0	0	0	7.479622347	0	0	9.382170328	9.010390762	0	0	0	0	0	7.553858011	0	0	9.465666689	6.816913574	7.929352397	0	0	9.705279132	7.209472132	7.525717546	0	0	0	0	6.959270718	8.559842916	0	7.85662201	8.48797226	0	0	0	8.86322001	9.149285368	0	10.18306634	8.654212721	0	0	0	0
ENSG00000082068	18.61763028	17.33821525	16.96239423	16.6361626	16.40325113	17.14572352	17.20046451	16.20499608	16.65964281	16.84563868	18.04155175	17.40704237	16.66445137	16.47507513	17.32581305	16.62922497	17.11646333	17.80024615	16.9912066	17.61928278	16.50492878	16.5189206	16.2532983	16.79318266	16.91718638	16.1485155	16.30252691	16.20204138	17.98987035	16.25609814	16.34759659	17.53997514	16.28591836	16.74787609	16.19617601	17.5312432	16.2046154	16.66489094	17.03450764	16.49925066	16.24137756	16.53665614	16.91499844	16.86202671	16.55813225	17.04978829	16.91660864	17.41880354	17.23692636
ENSG00000258064	0	0	0	0	0	0	0	0	0	0	0	0	0	0	0	0	0	0	0	0	0	0	0	0	0	0	0	0	0	0	0	0	0	0	0	0	0	0	0	0	0	0	0	0	0	0	0	0	0
ENSG00000186723	11.93904238	14.85215169	10.9207314	0	11.92724666	10.77506538	15.70745838	9.710045746	12.16286364	13.41978704	0	10.24558516	0	13.74859237	12.49502439	9.911116169	0	0	12.29328151	10.39440147	11.70086405	0	15.60320015	10.08477553	9.918535996	0	13.02163305	8.758009215	0	11.40948318	12.44125787	11.34071729	13.50648797	0	9.239793969	14.8421266	11.30628649	14.29231209	0	10.89563317	10.09824124	15.57997483	8.264916809	0	13.30261343	13.34412844	13.07887065	0	10.45561523
ENSG00000137948	9.146169398	0	7.978660728	9.431020725	0	0	7.098514655	9.348442459	6.645017209	0	5.886987714	0	7.465404661	0	0	7.96833199	16.38399798	6.848482218	8.542456572	9.033989353	8.756712701	0	8.801370369	7.146607376	6.402184403	0	0	13.48016749	0	0	8.91197697	6.820958384	7.246908311	10.16894535	15.11693769	10.31119383	0	0	7.003985214	8.367231738	0	7.857761452	8.317690686	0	0	7.858840294	8.398961538	7.976999205	6.934411658
ENSG00000222805	0	0	0	0	0	0	0	0	0	0	0	0	0	0	0	0	0	0	0	0	0	0	0	0	0	0	0	0	0	0	0	0	0	0	0	0	0	0	0	0	0	0	0	0	0	0	0	0	0
ENSG00000165312	17.89874837	17.32292268	17.39579509	17.76704478	16.78727984	16.35630829	18.19720561	16.81243975	17.06268454	17.90058861	17.76167759	18.56413605	16.88473836	16.73283563	17.71219787	19.04059867	17.93764029	17.59645446	17.28926518	16.22878146	17.2728388	17.09176967	17.46998754	16.39669565	16.59041328	16.93167164	16.10535053	17.74163196	16.89230514	17.39809109	18.96515834	16.65224816	17.40896398	16.24830793	17.26942159	16.10435486	14.47663378	16.96584959	18.57561774	16.63009594	17.53656429	16.27905492	16.98893458	15.74228104	17.38736806	16.20820123	17.33160223	17.83035892	16.64577537
ENSG00000235204	0	11.86214928	15.17998304	15.76721389	12.05788877	13.22699461	12.48785954	12.16123951	10.44626067	12.58708994	13.58410543	11.69743306	14.44190494	0	0	15.23672574	15.16529427	14.65066139	12.93842521	12.84612741	11.98346421	13.07859772	11.02855825	12.53629161	13.7847865	13.13008451	10.30527747	13.20742782	13.49993645	12.27688323	0	12.94494927	11.63749109	14.46787901	14.56453666	0	12.5886282	11.95079108	12.80759938	11.17817569	11.96492521	0	12.45004475	14.45625959	0	10.08367656	12.62464405	13.78606075	12.73747606
ENSG00000136319	15.2715687	15.53332234	14.51386604	14.73355862	14.80779516	14.37846893	14.77046157	15.79178683	15.89378875	13.86661392	16.00317411	15.11876914	15.00503946	14.94040065	14.31943259	14.82194843	15.62634942	15.17276429	15.15366967	14.19021079	13.93028685	16.07163069	14.94803259	15.58072001	15.17768466	15.53938363	15.24531125	14.70533677	14.43930982	15.23259466	15.44988557	15.50623015	15.00513093	14.9911178	14.43572368	13.68457251	14.44362276	15.323675	14.82407535	13.95480536	14.32675854	14.60443678	14.69128399	14.52292485	15.29176824	15.56612968	15.14657529	14.97066892	14.55401467
ENSG00000249915	18.78196645	18.51790658	17.84141881	17.44815428	17.62542327	18.60366522	18.68066168	17.62233758	18.4264057	18.98223723	18.18874949	18.89356593	17.91664617	17.93963172	19.32544755	17.87579505	17.99336207	19.18009936	18.50281799	18.70447297	18.47993437	17.80814044	17.85432628	18.24034576	17.78938472	17.25446031	17.97827125	17.41412908	19.33706743	17.236879	18.28214086	18.43437045	17.4926231	17.78539679	18.86373882	18.88817122	17.99098921	18.326779	17.85448073	17.58097972	18.11014294	18.42297333	18.8324909	18.21616267	17.96803676	18.45601965	18.1142291	18.3912084	18.8675535
ENSG00000232167	0	0	0	0	0	0	0	0	0	0	0	0	0	0	0	0	0	0	0	0	0	0	0	0	0	0	0	0	0	0	0	0	0	0	0	0	0	0	0	0	0	0	0	0	0	0	0	0	0
ENSG00000277073	0	0	0	0	0	0	0	0	0	0	0	0	0	0	0	0	0	0	0	0	0	0	0	0	0	0	0	0	0	0	0	0	0	0	0	0	0	0	0	0	0	0	0	0	0	0	0	11.28513905	0
ENSG00000244657	0	0	0	0	0	0	0	0	0	0	11.82534042	0	0	0	0	0	0	0	0	0	0	0	0	0	0	0	0	0	11.84069585	0	0	0	0	0	0	12.10300321	0	0	0	0	0	0	0	0	0	0	0	0	0
ENSG00000241231	0	0	0	0	8.98566679	0	0	0	8.958359674	0	0	0	0	0	0	0	0	9.163353826	0	0	9.495338399	0	11.53858272	9.463361589	0	0	0	0	0	0	9.236299976	9.135635622	0	0	0	0	0	0	0	0	0	9.178946878	0	0	8.683853026	0	0	8.300771127	0
ENSG00000255774	15.75692855	10.62563593	0	10.00798865	9.237939984	0	9.667381953	0	14.98959112	10.35092136	0	8.878066427	0	16.11246283	14.58486536	0	0	0	12.11656463	0	0	10.25760821	15.11279706	0	0	0	0	0	11.04106513	10.04092342	12.8087657	0	13.6225058	0	19.24738699	12.52539022	0	13.52086507	0	11.94088076	0	0	12.59149309	0	8.936019768	8.848440545	11.38791485	0	12.50047458
ENSG00000181991	16.49404135	15.98381607	17.28678291	16.36794185	16.54267167	16.79533938	16.88298375	16.76990782	16.77795021	16.68603714	16.6155439	16.86810359	17.45502496	16.80553367	16.56246376	16.06216043	17.04587719	16.67165657	16.67616945	17.71758325	16.22690408	16.75521509	16.20772308	16.95500358	16.75371783	16.45321108	16.42618532	16.40732651	17.03689225	15.66696996	16.83889887	16.81678361	16.42824657	16.712797	17.04863163	16.64663603	17.24068835	16.62222741	16.90080483	16.61789352	16.83846852	16.16539221	16.14282115	17.8036476	16.56611423	16.8787716	16.63447753	16.4437469	16.78721803
ENSG00000226544	0	9.612722736	0	0	9.224119372	10.39207279	9.65355541	0	0	0	9.428309995	9.862703625	0	0	9.52852366	0	0	0	10.10370782	0	0	9.659408223	9.77862807	0	9.950297933	0	0	0	9.443647455	0	0	9.374131093	0	0	0	0	0	0	0	0	0	10.41639865	0	0	8.922204518	9.833046207	0	8.538959738	9.488391891
ENSG00000201920	0	0	0	0	11.99826011	0	0	0	0	0	0	11.63780845	0	0	12.3030568	0	12.69079278	0	0	0	0	0	0	0	11.72546744	0	0	12.14795027	0	0	0	0	0	0	0	0	0	0	0	0	0	13.19169921	0	0	0	11.60812823	0	0	0
ENSG00000079819	16.82344868	16.8656667	15.74554605	17.62941245	16.37720337	14.53418223	15.9112846	14.68730739	15.4170378	15.22076377	16.92932051	15.89198274	16.19308686	14.36226161	14.81940628	16.34136652	15.17794477	17.1341314	16.74940581	13.99283259	16.50631189	16.51238982	15.82507442	14.79285506	13.69444996	18.46633222	14.72784282	16.99821622	17.09320761	15.7846401	13.48145562	14.53831495	17.22176763	16.28030815	14.13114752	15.12515489	14.13967677	14.81916157	14.96806157	13.91593473	15.7318306	15.10998469	13.42500937	17.1226959	16.3062936	14.91348639	16.21935875	17.43309407	16.55305759
ENSG00000234460	0	14.76785261	14.32176763	0	12.24142151	17.35528435	14.74162352	13.92955263	14.69924299	0	9.126288835	11.14424373	0	0	11.22466229	12.2241659	16.00420196	0	0	15.35146724	15.47414128	0	16.1183515	0	9.648128514	11.25519341	16.49222704	13.52847408	0	0	16.34022569	14.1569876	15.33160826	0	16.16638254	15.44586378	18.49033268	14.98204125	12.25430104	12.94627144	13.21867813	18.59665244	0	14.90285008	16.47471483	13.11407927	11.65643266	0	12.1841824
ENSG00000044524	10.28745792	14.12473275	14.32742742	17.26141304	15.06850342	13.94589061	12.90822761	13.53941318	10.81583233	14.05025787	14.41204161	13.34705047	17.09764517	13.50063047	14.07469553	11.79954373	13.41433825	14.46104735	14.53784196	9.99475924	15.76233027	13.48230983	13.62385531	10.32201918	13.15464799	14.457973	12.85546676	16.06589835	15.22361206	14.60728519	11.745978	11.94054336	16.27454034	15.78899051	13.31149418	10.51826436	11.87914803	12.32051417	13.5891343	13.78449989	12.86705798	13.44797364	11.97606974	11.43420493	13.4875741	12.88339271	13.5357158	15.62223339	15.88657895
ENSG00000213753	17.07874612	16.80256228	16.89332842	16.81100127	16.78932224	16.82223361	16.15983896	15.83549641	16.88758417	16.08865046	16.30991942	16.43437238	17.79524355	17.9586495	16.69477045	16.41277843	16.54133413	17.06072733	15.74649333	17.38345044	16.30879428	17.00639426	16.63980978	16.66876752	16.82259199	16.99817704	16.49554716	16.8100444	16.56773917	16.54077874	16.95490777	17.29826955	16.66858179	16.49714567	17.2592645	16.1884485	15.08823474	16.50834439	16.87893615	17.38840298	16.27004186	17.47605405	17.19739855	17.00564711	16.87413113	16.88818819	16.89092363	17.65512628	16.93111629
ENSG00000197927	14.82584796	15.55816019	14.37303202	15.19637283	13.99911956	14.95844746	14.11099502	14.96869919	16.11124158	15.69327069	17.52772912	15.67925352	15.78327739	12.5578477	14.11133176	15.7631579	15.26664403	16.45628857	15.6784918	14.99691004	14.41650804	15.01493752	13.99180491	16.25890791	13.44511298	14.94919452	14.47449998	15.42180773	15.71078057	14.87633303	14.60772909	13.14944057	15.58977578	15.20189263	15.16550692	16.94071643	13.59608075	16.43108282	15.0250469	15.06159074	15.74527542	14.65215668	15.46168928	15.63717074	15.41540526	15.93972987	13.54329745	16.55559116	15.79251345
ENSG00000221725	0	0	0	0	0	0	0	0	12.84184461	0	0	0	0	0	0	0	0	0	0	0	0	0	12.42455172	0	0	0	0	0	0	0	12.12042159	0	11.44901363	0	0	12.35152766	0	0	0	0	0	0	0	0	0	0	0	0	0
ENSG00000251359	12.39630996	11.62187216	11.6632015	12.66646564	11.89558421	11.40206745	10.07867071	9.337845822	13.72854713	10.34761572	11.31178674	13.24107155	13.5760064	10.27740718	11.75991283	10.53788012	12.73247456	12.73239804	11.98775592	10.02200981	11.85862627	12.03773554	11.37302662	11.58567743	10.69720921	13.02725255	10.6496503	11.96728826	11.77444959	10.77403483	9.899876765	12.65573291	12.08507889	14.08316119	11.45017634	11.30001718	9.350258658	13.79764338	12.62617267	12.43996559	12.94679207	10.42692644	13.64251175	13.04609361	11.04592279	11.06506504	12.12135765	12.24634792	12.86634444
ENSG00000254146	0	0	0	10.25892507	0	0	0	0	0	0	0	0	0	0	0	12.79158136	0	10.66561487	0	0	11.58266195	0	0	0	0	0	0	10.63733995	0	0	0	0	9.068885678	0	10.12046321	0	9.604369669	0	0	0	0	0	0	0	0	0	0	0	0
ENSG00000253346	0	0	0	0	0	0	0	0	0	0	0	0	0	0	0	0	0	0	0	0	0	0	0	0	0	0	0	0	0	0	0	0	0	0	0	0	0	0	0	0	0	0	10.08763277	0	0	0	0	0	0
ENSG00000211452	10.74793232	0	9.48530698	11.16231407	8.587047806	13.45315345	8.018922168	9.688415042	10.55688775	15.69758606	10.37385099	11.22334309	0	9.728532364	9.475146202	10.88872135	0	11.08390165	11.78631898	10.95736069	12.95197443	10.19036965	15.19389184	8.067178857	12.92532057	10.24181899	10.41589671	10.05629994	10.80396765	9.389448702	10.42039481	11.05614747	9.749418749	10.35722667	13.30335453	11.52545433	12.78676444	10.86925645	20.02270171	10.6111072	10.88338661	14.26885509	10.56144537	10.39804345	9.867321805	14.00049287	9.322336885	12.7297645	9.849532854
ENSG00000143793	17.58526853	17.24804779	17.5002717	16.25461215	17.53771464	17.43578661	18.18011405	17.409295	17.99676779	17.58497782	17.07505151	17.35519658	17.20400093	17.12481795	17.99172677	17.06400843	18.27661563	17.96548078	16.84648318	18.33912784	16.29085205	16.77227372	17.06891929	17.81307502	18.10150141	16.5038322	17.35688753	17.09243152	17.42463813	16.51771579	17.01570269	17.0311521	16.10406117	17.28490601	19.08856574	18.55820844	17.37203762	17.52920198	16.80552576	18.44434354	17.53793423	16.79095951	17.28185379	17.40507523	16.58931649	17.74547005	16.85595871	16.67344338	17.23959714
ENSG00000134333	20.40181871	20.2299115	20.37699279	21.62046529	19.66855115	20.17788567	21.49400698	21.39184079	20.58013294	21.36562302	20.67445908	22.11563172	21.36032368	19.82121182	20.52800568	21.98058107	22.65513097	21.25553775	21.02390904	20.89793401	18.86778039	20.85125822	20.1171309	21.95026642	20.18128154	21.15437993	19.67585593	20.06464196	20.25623992	21.44577164	20.77891005	19.91723843	20.92995548	21.56639382	20.26343396	19.57234314	19.94600264	20.88105899	20.67975392	20.03748865	20.88828819	21.36524037	20.60413728	22.25610371	20.89535748	20.41952335	22.00031265	21.94154169	20.0494461
ENSG00000275212	0	0	9.653194119	0	0	0	20.40847311	0	0	10.45166051	0	0	0	0	0	0	0	0	10.21826501	0	0	0	16.35109084	0	0	0	0	0	0	0	0	0	0	0	0	0	0	0	0	0	0	0	0	0	10.03526045	0	9.490197542	0	0
ENSG00000244544	0	0	0	0	10.53089649	0	0	0	0	0	0	0	0	0	0	0	0	0	0	0	0	0	0	0	0	0	0	0	10.75062777	11.33448444	0	10.68105038	0	0	0	0	0	0	0	0	0	0	10.1864306	0	0	0	0	0	0
ENSG00000277250	0	10.7157784	0	0	10.32687016	0	10.75663859	0	0	0	11.11586869	0	0	10.14862937	10.63152006	0	11.01910896	0	12.20674275	0	0	0	0	0	0	11.66159949	0	10.47648435	0	0	0	0	9.906738044	11.51411238	0	11.80839067	10.44258962	10.80439216	0	0	0	0	12.30323099	0	0	10.93624153	0	11.63956948	0
ENSG00000143184	8.490395825	0	14.5918705	12.90115861	16.27679136	14.19238742	14.03812285	16.5757129	16.3613216	14.50299579	16.70700894	15.67629817	15.80842979	13.42972121	12.94955123	14.79722145	17.20507812	16.39542881	16.66271345	15.85244935	14.71579356	13.96803834	14.08739271	14.88858563	8.055145195	15.75604265	14.84067554	15.98011876	16.20780098	17.40271424	11.7440104	13.86524131	11.90244161	15.21092719	17.92082462	18.58289957	14.27134595	12.38564774	16.211995	11.02823293	16.97443583	14.85611311	16.53245188	16.39366402	10.82824807	14.25433739	15.30733019	15.159549	15.57596802
ENSG00000266392	15.73327771	14.1513476	17.16460603	17.11810533	14.34712621	14.93143441	16.51409599	14.45049555	16.19418374	0	14.28860416	13.98659409	15.56145156	18.3385977	15.65194887	14.06684745	16.2621349	15.26207672	14.64284193	14.55053571	0	12.19831957	15.3174094	13.24074188	14.07427454	15.41946311	15.17864484	16.08176521	14.56698555	0	13.01335683	15.49733851	14.34165179	16.53494473	0	16.70378151	15.87792454	17.04729879	0	16.63699873	13.25421856	12.95591365	16.58730507	19.6632416	15.04462222	13.9569063	14.49894701	12.07579946	14.61179152
ENSG00000261798	13.26428369	13.07463881	12.4156382	9.288719482	11.68573574	16.47909815	12.8525164	12.61897622	11.65838252	12.87775953	12.6270009	11.96253741	9.316963735	10.33809907	13.9496108	10.82083943	11.53045576	12.01566672	11.39659901	14.39128381	12.02623867	11.75906202	14.56256503	12.90095031	12.5646729	11.8511709	13.51696977	13.5232012	11.73566496	12.31965961	13.67346161	14.02326172	9.097496588	11.70367788	14.60731979	14.45711039	12.53831197	15.12253492	10.43618716	14.61271283	15.05178574	11.03162774	14.34063821	9.331296632	11.91370898	12.03236637	11.47506226	11.15130602	12.58763897
ENSG00000114062	17.66364572	17.44778433	16.37993425	17.18161135	16.91748946	16.54999656	16.04050794	17.63330227	17.4877469	16.38524841	16.78624219	17.12620752	16.60040279	17.05512015	17.0745815	17.27409673	17.12827853	16.58180352	16.96270034	16.36298831	16.98554628	17.80825504	16.35541764	17.17178611	17.12035527	17.1804452	17.29414873	16.79041693	17.2610796	17.09853635	16.34696053	16.80765111	17.24903382	17.18135338	16.74356872	16.69647304	16.59730133	17.01906822	16.17300399	18.01046565	16.79250654	16.41701823	16.09089292	16.38278093	17.08949666	16.62447248	17.28624691	16.77775585	17.41762492
ENSG00000119772	17.20451534	16.23897572	15.823217	15.96991035	16.67257119	16.6615945	16.11215852	17.43235269	17.36344322	16.81275189	16.86013418	15.81651144	16.08492094	16.38560614	16.52039157	15.51051566	15.6034351	16.12165281	16.74200426	17.01422165	17.38980485	16.79926389	16.07579889	15.66193079	17.1523707	16.40581988	16.77142161	16.86099352	16.42570137	15.98601914	15.97358262	17.25572047	16.21022926	17.5059624	17.10409523	17.67620203	17.27537894	16.29343844	16.30405144	16.14032365	15.97857645	17.78048176	16.80873489	16.48273138	16.61804826	16.78503613	16.01667475	17.07986486	15.85287255
ENSG00000213509	11.56083839	13.00830031	13.29670371	11.58310496	12.13384559	11.98124708	10.24284554	11.50043113	11.36974262	11.92623477	12.18634051	12.03635067	12.93303627	11.95549921	12.4386483	11.11691509	11.50476014	12.31182576	13.01438996	12.18524986	10.32324298	12.05520847	11.95220266	12.61225332	12.1240161	11.14764012	11.6435964	12.28353886	12.03181015	11.61606076	11.64809639	12.9620276	11.71344203	11.00017353	13.90357985	13.87889661	10.92814314	12.28972334	10.14767907	10.51754606	0	12.32744285	11.0525093	13.43276438	11.50961389	12.00666817	0	10.12625859	10.07760907
ENSG00000271821	9.890676352	13.43658599	12.84794345	13.6664281	12.89546829	13.70211087	10.15667638	13.82882722	12.28324429	9.8411952	13.78794642	12.36507566	0	9.548892656	14.03030403	12.03036775	12.00333503	13.36293993	12.19131599	0	13.2360235	9.163789552	12.28092345	10.205075	12.62264163	13.52031596	12.1421846	13.04517455	13.26729749	10.53033439	15.78382228	9.877139205	11.30541191	10.91397441	15.05829358	14.29513044	0	12.5253655	13.06033311	0	11.21793615	11.91936403	11.70298577	12.53927886	10.42392704	10.33622895	12.46239981	10.0400956	11.57546616
ENSG00000229642	0	15.43122715	15.18717323	11.64358487	15.45709024	16.1288724	16.34656509	16.41842976	17.41459793	16.25316826	0	0	12.67164405	16.30843465	11.76233739	13.17692035	11.56523898	10.05147324	14.75283897	15.18407748	11.38315593	0	17.5359073	16.13197382	16.80869551	0	17.94682432	16.13036516	11.09262557	15.58302028	17.2830639	0	15.12404923	0	17.17698838	10.35543921	17.52706821	14.93494296	17.69876581	14.16210196	15.79036229	15.31369618	13.11249201	0	16.50037112	15.54797356	13.83137728	0	16.42219123
ENSG00000138735	14.13219137	13.75641455	15.07802348	17.18405969	14.63429727	13.99372562	14.27217633	15.43025057	12.94113105	15.03967301	13.99287215	15.17790645	13.56934157	13.51079954	14.11586803	14.6900837	13.82831144	15.43897636	14.8246658	13.19189194	14.91987249	15.09288028	14.08425018	13.49449824	14.53361626	14.98233694	13.62903921	16.49996718	16.33464712	14.7479821	14.44989126	13.92945697	16.04342779	18.09811154	13.85851518	14.00574201	13.32836024	14.07094044	15.37775829	13.78947325	15.5425541	13.43314894	12.78382514	13.02626936	14.01815328	13.98003767	14.7630775	13.12894211	14.93161086
ENSG00000251838	0	0	0	0	0	0	0	0	0	0	0	0	0	0	0	0	0	0	0	0	0	0	0	0	0	0	0	0	0	0	0	0	0	0	0	0	0	0	0	0	0	0	0	0	0	0	0	0	0
ENSG00000265727	0	10.89568602	0	11.27737428	12.09104794	0	0	12.19439921	10.47940403	0	0	11.73059006	0	10.32848852	0	0	0	0	12.9715879	0	12.01662298	0	0	0	11.23348795	11.84155551	11.92263786	10.65637382	0	11.31032757	12.34208298	10.65689891	11.08590642	0	11.13885231	0	10.62247626	12.56879344	0	11.21132841	11.99808388	10.70025968	10.1622852	11.32000169	10.20450048	0	0	9.820721663	10.77125736
ENSG00000275491	12.35398802	0	15.06298708	13.49158877	11.02068017	0	12.45030139	11.44580509	0	9.136818269	12.03219448	13.90745522	10.82011104	9.84316848	9.327097348	12.64680755	14.52006905	12.65765793	14.29306593	13.39346327	11.11611822	8.460006414	12.57550155	9.500477111	12.83477983	12.52556291	0	13.33977467	13.56190211	11.40948318	9.273406638	10.75603289	11.40735957	11.20846793	11.65289132	14.71173461	11.1364327	11.08345182	9.356997609	10.72580283	12.51220898	12.91424979	12.67547707	15.83369283	8.720931301	10.95240052	11.49424159	14.33342622	0
ENSG00000252130	0	0	0	0	0	0	0	12.10160985	0	0	0	0	0	0	0	0	0	0	0	0	0	0	0	0	0	12.33359457	11.82985274	0	0	0	0	12.14847556	0	0	0	0	0	0	0	0	0	0	0	0	0	0	0	0	0
ENSG00000279013	10.51041767	13.19438582	11.5356205	9.533649989	10.5689689	0	10.19195583	12.32375114	13.34815054	7.881064356	7.970935136	7.408628188	0	12.79193213	13.8985123	9.068023336	0	0	13.6414679	0	15.2935877	12.15109556	10.31707488	14.85392086	9.075437054	8.101334423	14.82108144	11.37036554	8.983386288	12.37229563	15.88829253	11.71869732	12.51032407	0	13.85265073	12.76667484	10.19962548	13.63093383	10.90358246	13.95757282	14.86739847	10.95502846	10.8761343	0	13.1307727	11.37096736	11.61339192	8.662561873	13.19541967
ENSG00000131845	14.92774132	16.1307578	14.99274395	16.16991686	16.1199034	15.56500836	14.13882568	15.06915723	16.27650254	14.95957362	15.44433445	16.07124289	14.23890294	17.44874751	15.10766076	15.89063728	15.64984884	15.80787487	16.24100892	15.88110332	16.33706165	16.10047198	15.81094156	16.01919998	16.16973395	15.7718485	15.98190819	15.66433289	16.24640491	16.17082206	15.68133857	16.12879776	15.36540421	15.62740213	15.19031727	15.50262043	16.07728074	16.09411962	17.04861551	16.05875743	15.15390948	17.03541446	15.23567194	14.89856597	16.51578775	16.54850734	16.05860711	16.99234882	15.15578089
ENSG00000280186	12.47158448	10.26491606	11.67547606	10.64650772	11.36054481	11.30746672	8.985548053	12.78550262	12.81088252	11.3678944	10.2177942	10.19332206	12.2591533	13.15577029	11.94533369	8.860417364	9.247683465	10.53898347	11.43385374	13.19915662	12.06349823	8.99139659	10.91602248	12.42371949	11.60216726	7.894126167	11.96951237	10.02567882	10.58080743	10.94234159	13.29572554	13.09537373	10.71794823	11.91081341	13.54277166	11.49481462	11.36943233	12.49016225	9.888973776	12.57976998	12.50429749	12.87575368	12.49356446	9.952742688	11.33818386	11.55519663	8.707923043	10.03731043	11.40281346
ENSG00000259631	0	0	12.70590109	11.16231407	10.39172053	0	0	0	0	10.50590634	11.59562198	0	12.77514183	0	0	0	12.66849751	10.5696133	0	0	0	9.828152299	0	0	10.11907801	11.72647968	0	10.54133959	10.61143784	0	10.64263683	0	0	11.57899046	12.02345047	14.87293623	0	0	0	0	0	0	0	0	0	0	10.54344098	11.28955596	10.65621744
ENSG00000182220	20.94585394	19.88212833	19.92147375	20.38421998	20.73305347	20.1723578	20.8674123	20.58815695	20.3552195	19.91296321	21.36320845	20.87016553	21.61580425	21.00550809	20.63535627	20.21565062	20.15197491	20.96861787	20.77640829	20.18365135	20.51381731	19.47973512	21.60961298	20.72921909	20.5824177	20.64358164	20.29272771	20.66462699	21.06841046	20.24619018	20.42277878	21.31944549	20.47003903	19.59095138	20.24961178	20.55705099	19.65748197	20.18374754	21.12188889	20.30801409	20.82451443	20.25460477	21.36282798	20.70612583	20.10095474	20.73489481	20.08037496	20.68260661	21.39131408
ENSG00000241757	0	0	0	0	0	0	0	0	0	0	0	0	0	0	0	0	0	0	0	0	0	0	11.07615384	0	0	0	0	0	0	0	0	0	0	0	0	0	0	0	0	0	0	0	0	0	0	0	0	9.835156919	0
ENSG00000253153	0	10.21986539	0	0	0	0	0	9.9343307	10.80292749	0	0	9.470963949	0	0	0	0	0	0	0	0	0	11.26598534	0	0	0	0	10.66192102	0	0	0	10.08190092	0	0	0	0	0	11.94565321	0	10.16554828	0	10.32258477	0	9.486764482	0	0	0	9.98273559	0	0
ENSG00000166896	16.41081422	16.67698965	16.37278137	16.30648302	17.72777613	17.29934239	16.89607544	16.9818862	16.8280681	16.46946097	16.09443579	17.28214526	17.39171854	16.60140875	16.94756326	16.83039313	17.2086075	16.06415259	17.10984908	16.74850889	16.03625335	17.56275565	17.03645574	17.34165999	16.78149748	16.73382839	16.87573991	16.93767012	16.16550387	16.19709792	16.85737735	17.20461064	16.08064247	17.19064122	16.11866141	16.35310647	14.97126832	17.21195924	18.03909141	17.74232936	17.62842099	16.6079426	17.27303473	16.56458415	15.62851937	17.19748971	16.84747682	16.58384024	16.68423692
ENSG00000167676	10.27384734	15.44352979	17.90370478	18.4200501	18.77444095	16.41518113	18.17057443	17.00016744	17.65659159	15.80625527	10.92883932	14.15779784	15.95535361	14.0546972	17.71981198	14.23380248	12.60913274	13.40597117	14.12920266	16.57146793	18.28073705	12.46391644	18.21394874	16.10703479	13.33599907	16.6922285	16.13397413	16.64663601	17.95263604	14.54956915	16.97100362	13.95966035	14.45330347	14.59143149	16.35053339	17.85615666	16.29079303	17.33575858	16.62485655	17.43315595	15.06442264	18.48180837	14.8463487	15.78056891	18.1073319	19.25184869	15.34820489	11.83203719	17.09038646
ENSG00000280007	8.177133129	9.207309713	9.869241056	10.24000156	9.011137091	9.295407125	8.028893166	9.528704446	9.099087028	9.998486038	8.952727927	9.152823626	11.52697275	9.417024111	9.190143206	9.315273589	8.290582745	9.772968151	10.73118056	9.121240452	8.397611786	9.948217801	9.787643514	8.490852483	10.08257815	9.08337349	9.956816884	10.5740474	8.454717678	8.553154398	10.19925325	10.21869353	9.00567304	9.613091755	8.866283077	11.42970271	8.790371512	10.03187628	8.848781439	9.378437642	8.379123521	9.012127672	10.05728132	8.940437566	9.737299437	9.965315598	8.666221977	11.48544264	9.818933882
ENSG00000232177	11.27076505	12.81768098	0	11.87780082	13.10654279	13.59771744	10.53740826	17.49516337	11.07968434	11.80601226	10.31202401	15.17213127	0	11.51344665	12.41150791	11.4115778	0	12.60655608	11.9874256	15.1427277	13.42438539	14.18623086	12.24691814	10.58581656	13.41860738	10.4428237	15.25989303	13.57815019	15.49620455	10.91113323	12.94261283	14.42662006	12.27112143	14.61623731	19.77501207	10.58955767	17.82952181	16.71351438	0	21.0437659	14.40577701	14.6923887	11.76206558	0	17.57209349	12.52373774	11.84356204	9.421854853	13.37119229
ENSG00000275944	0	0	0	0	8.836394993	11.5879604	0	8.939550873	10.39191044	0	0	0	0	0	0	0	0	0	8.717358121	0	10.6665714	0	0	0	0	8.173648146	0	12.890041	9.055817908	0	8.089629075	7.989174918	0	0	9.467732015	9.901948556	9.535948741	10.89679352	9.170551445	0	10.32633593	0	0	0	8.534653559	10.02933768	0	7.156752365	0
ENSG00000201683	0	0	0	0	0	0	0	0	0	0	0	0	0	0	0	0	0	0	0	0	0	0	0	0	0	0	0	0	0	0	0	0	0	0	0	0	0	0	0	0	0	0	0	0	0	0	0	11.38086091	0
ENSG00000185839	12.93233987	12.28334763	12.94607167	11.08062636	13.21596408	13.28571501	12.06124556	11.99761133	13.18860538	10.42423976	12.90593675	12.27059019	13.56779954	11.45297603	13.42127216	11.61405107	10.00299564	13.18753366	12.77478128	12.41949443	0	12.91495174	13.77119523	13.59489173	14.12359944	12.2295924	12.94800832	12.91826478	12.11407896	12.92046751	11.56048745	14.3661311	12.34811802	12.08208969	12.26360102	13.37626193	11.74707582	13.8743195	13.73130105	10.01528166	9.802514737	13.59013927	12.96437331	13.58215365	12.32865299	12.37838305	12.46100548	12.87041279	13.0332025
ENSG00000233290	0	0	9.666021307	0	0	0	0	0	0	0	0	0	0	0	0	0	0	0	0	0	0	0	0	0	0	0	0	0	0	0	0	0	0	0	0	0	0	0	0	0	0	0	0	0	0	0	0	0	0
ENSG00000223608	0	0	0	0	0	0	0	14.50720746	0	0	0	0	0	0	0	0	0	0	0	13.60730558	0	0	10.56768442	0	0	0	0	0	0	0	0	11.1623339	0	0	12.22917461	13.3011937	13.9347071	0	0	0	14.82540815	0	0	15.28460426	9.710699252	0	0	0	0
ENSG00000231261	10.85410729	11.07936658	11.00526679	0	0	0	0	0	10.66305429	10.80460028	12.47925053	10.33009526	0	10.51212545	10.99509673	11.99454835	0	10.86831526	0	0	0	10.1267349	0	0	10.41771486	12.02527962	12.52132024	0	0	0	12.52582087	0	11.26959816	0	12.32226523	0	0	0	11.02502862	0	12.18181282	10.8839271	10.34590574	0	10.38812537	11.2998568	12.42657816	10.00430198	11.95456631
ENSG00000228696	10.4464876	9.672594252	10.33477356	12.37488948	11.0896686	12.67355856	9.935575924	8.803296158	11.06231967	11.66938062	11.68299707	12.96567424	0	12.49583012	11.85992208	11.32384893	11.47732511	11.33469678	12.22153839	11.73342142	11.01526117	12.30281766	11.33998811	10.7609815	11.6337304	12.38991749	11.05247939	10.65466411	12.2744014	10.08698322	11.90235013	10.93513923	8.864238478	11.3445481	10.78939368	11.08648513	7.818898593	12.17483982	10.49193309	12.04585156	13.07147611	12.53442601	12.61897587	11.75871549	11.25278392	11.26123182	9.850080766	11.09818087	11.96172769
ENSG00000229456	0	0	8.344612704	8.799408818	8.030656501	0	0	10.12979126	0	0	7.239218996	8.668128047	0	7.852993836	8.334469091	0	0	8.208033358	8.908824651	0	8.53953134	8.465135137	0	9.505613326	8.755604581	8.364919212	11.31667519	10.98292174	0	9.83071867	0	0	9.928026512	0	8.661154686	0	0	10.08925509	0	0	10.10337986	8.223600967	9.267704771	0	7.729465388	10.22105922	0	8.3429497	10.29095783
ENSG00000281222	0	0	12.45475747	0	0	0	0	0	0	0	0	0	0	0	0	0	0	0	0	0	0	0	0	0	0	0	0	0	0	0	0	0	0	0	0	0	0	0	0	0	0	0	0	0	0	0	0	0	0
ENSG00000213187	0	0	0	0	0	0	0	9.228606544	9.098098894	0	0	8.765592486	0	8.947362363	0	0	0	0	0	0	0	0	0	0	0	0	0	9.274881298	0	0	0	0	0	0	0	9.606918779	0	0	0	0	0	9.318724136	0	0	0	0	9.276980705	0	0
ENSG00000207176	13.87352501	0	0	0	0	0	0	0	0	0	0	0	0	0	0	0	0	0	13.00553106	0	0	0	0	0	0	12.4603282	11.95657655	0	0	0	12.37602385	12.27520598	0	0	12.75733059	14.19194604	0	14.18754312	12.45973096	12.82982783	0	0	0	0	0	0	0	11.43855519	12.38961037
ENSG00000199077	0	0	0	0	0	0	0	0	0	0	11.1896142	0	0	0	0	0	0	0	0	0	0	0	0	0	0	0	0	0	0	0	0	0	0	0	0	0	0	0	0	0	0	0	0	0	0	0	0	0	0
ENSG00000102007	20.70778999	22.08081509	21.90369465	21.82374282	20.9587026	21.08372329	22.79526423	20.72437879	21.97723138	21.60329831	22.45597361	23.60319785	22.67091467	19.90418946	21.65288152	22.08956529	22.91950153	22.16419123	19.66011373	21.8460699	19.34060704	20.16737611	21.89271705	22.14203091	23.11031955	21.62550218	21.83002836	20.64444719	21.8449999	21.5599221	21.15146176	21.35795077	21.27171217	21.21007335	21.98195394	21.56170349	20.18318811	22.96435124	20.17387196	22.45277494	21.18492903	20.7353637	20.90039402	22.97140428	21.17932355	21.09979545	21.67549206	21.36061851	21.9407863
ENSG00000242411	11.23607153	0	12.38697974	0	12.48696031	13.24111425	0	0	12.26699503	9.602833136	10.69209076	11.71154994	10.28719126	10.30945768	0	11.79178483	0	9.666502781	0	13.73462754	0	10.5085802	0	9.966649873	10.79961502	11.40761025	12.3185404	11.95872448	10.70744116	11.29128936	0	13.5439707	9.068885678	12.67480219	13.81970611	11.9693107	12.18778683	13.13463313	0	12.19198243	10.97940014	11.26589504	12.60164366	10.30153512	10.77002044	11.41892267	10.63944142	11.9703643	9.753058764
ENSG00000118094	0	9.494831115	13.48491021	9.461704498	10.68949266	9.275280217	13.96006956	10.01577957	9.40035929	10.67823621	7.89918439	9.552382129	8.905994155	0	9.994897218	0	7.80279891	7.290916027	10.98505928	12.35174504	11.70207223	0	15.07683013	8.585914069	0	7.447353717	8.938149441	9.839918781	9.647253752	0	8.942641671	7.263327949	10.38466337	0	11.3216402	9.587774249	0	12.86709035	12.34563436	7.815042022	12.76576487	14.23988294	9.346108169	8.92031967	11.88902211	10.17409576	8.260197214	9.419135903	8.372692324
ENSG00000270507	0	0	0	0	0	0	0	0	0	0	0	0	0	0	0	0	0	0	0	0	0	0	0	0	0	0	0	0	0	0	0	0	0	0	0	0	0	0	0	0	0	0	0	0	0	0	0	0	0
ENSG00000048162	16.84874067	17.64292681	18.018694	17.3222342	17.03629654	18.08586129	17.96740084	17.66942385	17.66696385	16.99655391	16.99538986	17.75166838	18.75112526	18.13685107	17.42717177	18.15929277	19.47622377	18.32333153	17.38043994	19.06870453	17.30819198	18.89062554	17.89798816	19.06205861	17.6902032	17.78303968	17.97914518	17.9454559	17.01754306	17.15069341	17.97220566	18.27255461	17.39639546	18.35283594	18.13339294	19.21656898	18.5903339	18.11595321	16.54849381	19.07592721	18.19666397	17.49323913	16.92167762	19.36314788	17.49616135	18.54888454	17.69611334	17.57907336	18.03694857
ENSG00000146535	18.30935093	17.8421352	17.96695608	18.89471825	18.32276889	18.11071704	18.65553609	18.39497225	17.28372244	18.01579848	19.50675674	18.37007824	18.2970121	18.36078169	18.79191669	18.26077156	17.55230557	18.65577464	17.01086633	17.82112068	18.89397987	17.63250071	17.65785953	16.73264775	18.70896973	19.05508482	16.8371098	18.36777938	18.3749923	17.87620995	16.89093846	18.91694826	18.3597704	17.95711543	17.38591565	16.13016051	17.92062797	16.62375342	17.65348542	17.01858646	17.72081984	17.72111748	17.83805013	18.67894482	17.47826696	17.993221	18.54521004	19.04126916	17.64632954
ENSG00000135547	12.57038967	13.10054331	14.17316359	15.2698716	13.72838503	13.29567996	12.83660587	14.66072236	13.81518824	12.01846566	12.98300711	14.47409925	16.54029494	10.60086004	14.09956727	12.20882397	14.91849212	14.06684491	14.10655123	13.10743238	16.429337	14.34733211	14.75686254	14.3824162	12.66095433	12.90241137	12.76535383	14.60822183	14.03069622	12.93043216	13.47699278	11.9289398	14.31629885	16.46097265	14.08071172	14.80118022	11.60508209	14.96669658	12.78318576	14.77879171	14.57910748	14.12731584	11.72947116	13.08693246	14.36520686	13.37172599	13.81066592	14.07528562	13.39105394
ENSG00000168306	9.313362414	12.16904653	14.84089085	16.36790781	13.18307021	13.48663563	12.84058027	11.38870699	9.607207347	13.36603207	14.06887551	13.0195739	16.06350324	10.2331361	10.93831726	13.30010001	9.841531624	13.34336933	13.99154492	11.70164023	16.34432906	11.75355214	11.96596583	13.058918	12.13777967	12.71557405	11.90521574	14.66863035	14.24497885	13.08896491	9.885332092	11.14617512	13.90479085	16.01325745	11.26576168	10.63044346	11.18971446	11.39120188	12.55273091	9.532277865	12.07256198	10.02039044	10.87372052	14.96101895	10.69368197	13.89464802	12.50100166	11.04630677	13.15628722
ENSG00000280341	0	0	0	0	0	0	0	6.283488251	0	0	0	0	0	0	0	0	0	0	0	6.96147743	0	0	6.730404452	0	0	0	7.004304004	7.902204418	0	8.554283576	0	6.329772229	0	0	0	0	6.295761297	0	0	0	0	0	0	0	0	0	0	5.506925075	0
ENSG00000064102	17.33877765	17.51616246	16.87801624	17.57246736	17.42068565	16.99205163	16.90459716	17.74783309	17.11014101	16.95643447	16.49585227	17.76775376	18.00459378	17.90712703	17.38902423	18.83510509	19.89041562	17.98192149	17.95804029	17.59311152	17.13830369	18.39750422	17.11043565	17.74131002	17.80584803	18.3131712	17.72267433	17.51670688	17.60681136	20.37668621	16.82184303	17.72487272	17.23130093	17.63731606	15.85882268	17.42222664	21.17322228	17.61926046	17.31330931	17.98921998	17.99828578	17.37878199	17.52212343	17.91539323	17.40595338	17.52857075	17.81186344	18.4304312	17.26924975
ENSG00000148426	16.35440231	17.24830023	16.16981919	15.91003079	17.27561294	17.43181012	18.76577499	17.19500738	15.9999293	18.16267782	13.49751608	17.18207404	14.38645956	16.96297841	15.82750491	19.16015907	16.91291537	17.48904105	16.62989263	16.88125029	17.71829194	15.81628776	17.41295431	16.11717533	17.0371	13.38585394	15.17094434	16.44904916	15.65962022	16.03102008	17.93547479	16.51230963	16.24990859	16.35991716	18.3508095	15.39406707	16.11967858	16.32093528	16.22123551	17.12714003	17.20472769	17.24268789	17.17055498	13.46926168	16.98072215	15.17214018	16.05241337	19.35108859	16.1223636
ENSG00000115685	17.48215635	18.40702089	19.51969717	18.86844218	18.60008004	18.58731597	19.32174291	17.82006498	19.04874834	18.89390532	18.14845612	18.48331407	19.46391964	18.81918203	18.05147515	18.51264185	19.05875055	18.69373038	17.99172754	19.45015772	18.34405709	18.42901623	18.6067076	19.57321929	18.67570729	18.48772331	17.91759824	17.66008488	18.77513433	18.67494218	17.91729065	18.25478327	18.42299888	18.79340499	19.2388263	18.92812183	18.44078286	19.55696608	19.57630525	18.50450331	19.03067325	18.77765892	18.3528407	19.90392222	18.5833604	17.90389821	18.93257814	18.53670328	18.85421185
ENSG00000249916	0	11.57699193	0	0	13.50939761	13.09377019	0	14.22939449	12.89713892	9.718364493	12.12914297	11.82719112	13.98676191	10.4250444	9.908748813	14.81399287	13.61709335	13.58787282	12.48332632	16.27342566	14.3608994	9.041042696	12.47984356	13.98786104	10.33063796	0	11.43445362	14.79655303	14.40728132	16.16129511	10.85425068	14.70688388	0	0	10.23603767	15.33258766	13.62519417	10.08155409	11.5226465	0	16.11674782	12.79622372	13.90160469	0	0	15.42162812	9.755880616	11.23827946	12.45228017
ENSG00000271200	11.16571211	0	12.90147211	12.35755778	11.58671378	14.17065414	0	12.10498381	10.97463765	11.70094565	12.01349554	11.96301988	0	0	11.8914883	12.89110347	0	12.5014765	13.88206875	14.11167284	12.51204918	12.02250952	12.1418435	10.48079043	11.72884117	13.14420405	12.83302884	11.73639246	12.54332107	11.80568983	11.25296127	11.73691772	11.16636032	14.18923194	16.30618293	15.80547733	10.11838671	14.87148643	13.79562549	15.29124572	13.49338367	11.78029245	13.24166454	14.13697286	12.2840565	12.19631068	11.73849465	13.402249	12.85111683
ENSG00000276669	0	0	0	0	0	0	0	0	0	10.70984538	0	0	0	0	0	0	0	0	0	0	0	0	0	0	0	0	0	10.7452818	0	0	0	0	0	0	0	0	10.71138297	0	0	0	0	0	0	0	0	0	0	0	0
ENSG00000228404	9.783280886	0	0	0	9.619675902	0	0	11.72164226	0	0	9.823942996	0	0	9.44152862	0	0	10.31164364	9.797480442	10.49952884	0	0	0	0	11.09699802	0	0	9.451451971	0	0	10.42289682	10.86969997	10.76891827	0	0	0	0	0	11.68108154	0	10.32393196	10.11112233	0	9.275441732	0	0	0	0	9.932688567	0
ENSG00000253538	0	0	0	0	0	0	0	0	0	0	0	0	0	0	0	0	0	0	0	0	0	0	0	0	0	11.47166376	0	0	0	0	0	0	0	0	0	0	0	0	0	0	0	0	0	0	0	0	0	0	0
ENSG00000275859	0	0	0	0	0	0	0	0	0	0	0	0	0	0	0	0	0	0	0	0	0	0	0	0	0	0	0	0	0	0	0	0	0	0	0	0	0	0	0	0	0	0	0	0	0	0	0	0	0
ENSG00000249309	0	0	10.03065365	0	0	0	0	0	9.688622568	0	8.921722274	10.35478522	0	0	11.60452459	12.60409798	10.40796423	0	0	0	0	10.73596158	10.27068276	0	0	0	0	0	0	0	0	0	0	0	0	0	0	0	0	0	10.20743198	0	10.37059591	10.52889419	0	9.326242666	9.86760768	9.030367307	10.9796264
ENSG00000167332	9.417447535	9.964081421	10.15280361	12.19280577	9.575354767	12.22848372	9.26889538	13.76440312	7.233789632	8.953677102	11.41077016	10.97916031	12.69493541	10.53355102	12.08029338	10.14244275	11.26671526	9.753152664	12.45441059	9.042653746	14.50358349	11.54591603	10.61508901	8.733426331	11.56410733	13.58705923	7.09368459	13.37867468	9.794956551	10.37855123	10.96277688	11.30924394	13.70149521	11.8992163	12.52809248	9.320996198	8.371702584	10.31546821	10.58728269	12.48031392	11.55134649	13.2782072	9.90830742	9.067907625	0	9.862843193	9.726993577	8.889877695	10.10248666
ENSG00000255236	0	9.530587377	11.45501444	9.911998041	9.142017426	11.30932393	11.15511483	13.3304386	0	12.25402453	10.92967337	0	0	8.963964858	12.44458426	0	9.833710573	11.63985926	12.60534665	11.5132988	12.23524334	0	12.01701737	0	11.18914159	0	0	9.291490598	10.36042853	9.944930633	12.56071323	11.29028806	0	12.91248376	15.49987079	12.42931997	11.57766784	10.61821844	12.93388783	10.8452111	0	10.33421712	9.796355884	0	9.838560673	12.99732412	0	12.2604813	0
ENSG00000235382	0	0	0	0	0	0	0	0	0	0	0	0	0	0	0	0	0	0	0	0	0	9.371191568	0	0	0	8.687043057	0	0	0	0	0	0	0	0	0	10.83116482	0	9.827558181	0	0	9.841680383	0	8.009013079	0	0	0	0	7.668609811	0
ENSG00000130649	7.998784516	9.358208623	11.97254831	11.52685799	9.596730559	11.80638291	10.02630819	8.783979021	8.805198485	10.66695261	9.922853156	10.54013814	9.478679058	8.502921983	10.39829902	9.399172934	11.00812598	11.64006911	11.14361965	10.68897598	7.61028803	7.536077858	16.13148122	8.574653049	10.09383894	9.429866614	11.89392022	11.3581176	10.12088603	9.12135558	10.21913359	10.86787917	10.67273767	10.86597405	12.20625543	14.69360318	10.57834955	13.44480301	10.36686844	12.89905777	9.171808266	0	16.57737419	8.909052547	7.534655644	12.70234084	9.12125555	11.56271801	13.64870947
ENSG00000100029	21.56883852	19.30643852	19.69557132	18.81084638	17.93313288	20.69199025	18.74391275	18.90350551	18.56587598	18.87875234	18.92588771	18.07201656	19.91719038	19.13949906	19.81574017	18.99412084	20.44308083	19.25913071	18.33193444	19.89229561	18.46235198	19.63946689	18.79452929	18.82431133	18.77130582	19.12854035	19.21005068	18.7686569	19.7132061	17.92187211	19.10922594	19.17506998	18.5530146	19.14570175	19.30907037	19.74700944	19.57398857	18.61793692	19.05795026	18.51387311	18.48687703	19.15364195	17.91673955	20.63340786	18.75114646	19.05305365	19.16412482	19.99047856	18.78240062
ENSG00000248574	0	0	0	0	0	0	0	0	0	0	0	0	0	0	0	0	0	0	0	0	0	0	0	0	0	8.764087485	0	0	0	0	0	0	0	0	0	0	0	0	0	0	0	0	0	0	0	0	0	0	0
ENSG00000274160	0	0	0	0	0	0	0	0	0	0	0	0	0	0	0	0	0	0	0	0	0	0	0	0	0	0	0	0	0	0	0	0	0	0	0	0	0	0	0	0	0	0	0	0	0	0	0	0	0
ENSG00000259248	11.53972528	13.90518788	11.98628918	12.97262708	11.6169063	14.12977553	11.43404951	14.07474734	13.8999672	11.8380238	11.33053033	12.22818146	11.03794882	11.5454562	12.46905302	12.46885809	11.6091362	12.41621667	13.52474108	11.95267979	13.23403186	12.79507173	12.93090313	13.39463948	12.55027222	12.49959145	13.64248671	12.89881102	12.86399028	13.3925713	13.14453427	13.15387864	11.98770336	13.53026643	13.73839493	13.12633087	12.49149543	13.83688799	13.03234936	12.70865064	14.20247597	14.76074841	12.91131539	11.18973909	13.03996578	13.34608327	12.4943497	11.68924648	13.60706446
ENSG00000211685	11.11919011	15.73625724	18.14630037	15.58378813	16.46255017	14.82452276	20.52562828	13.86556527	0	16.27847866	13.15940674	14.84216442	13.33916853	11.3618617	16.91782656	16.81400983	14.89538155	18.24128611	14.64284193	17.69732376	0	0	12.83214509	0	15.85182287	20.02485815	16.88433253	15.35242648	15.03263272	11.75916046	15.72941592	0	19.64405979	12.14293115	0	0	16.69991583	16.21395698	16.66460315	10.66059621	14.83908262	0	14.19504992	0	12.65248621	14.37192112	19.95048976	13.66053915	16.26382893
ENSG00000268620	0	0	0	0	11.01215265	0	0	0	0	11.12636704	0	0	0	0	0	0	0	0	14.89219244	13.79993621	13.84400018	0	12.56697131	0	0	0	13.16508808	13.16133636	0	12.81565871	15.26257851	0	10.59187684	0	11.64436234	13.0788251	13.71233004	0	11.34681824	0	0	13.79015588	0	0	10.70983813	12.94332381	0	10.32594911	0
ENSG00000207620	0	0	0	0	0	0	0	0	0	0	0	0	0	0	0	0	0	0	0	0	0	0	0	0	0	0	0	0	0	0	0	0	0	0	0	0	0	0	0	0	0	0	0	0	0	0	0	0	0
ENSG00000255508	13.50235172	13.51312875	14.3834428	13.86748551	14.21616583	15.12748755	14.57422105	13.39423696	13.21419133	15.93016193	14.47700076	13.58237137	14.69513858	14.05049747	14.46902287	12.87069759	14.14394033	14.69810408	14.17149806	14.97223961	14.46873714	13.40939056	13.10110197	12.75726086	15.36863178	13.28605197	13.21629631	14.56806319	13.69270474	15.74683639	15.138892	14.92124733	14.44713868	14.28429565	15.61711204	13.9550594	14.90836885	13.6017863	14.88051628	13.20955292	13.84218203	14.95591625	13.62872473	14.10449327	12.79407648	13.50563959	13.31606458	13.52318555	14.17636574
ENSG00000119471	17.75419228	19.59203777	18.87406674	18.148265	19.28811661	19.54812673	19.15895773	18.93807744	17.89639318	19.10550063	17.32063661	18.46631402	17.58190054	18.81214346	19.09026636	19.21735363	18.34379989	18.74506711	18.17052202	19.07306853	20.93772074	18.19849356	20.16315217	17.22163541	18.45645574	17.6931839	18.68566504	18.71064457	17.47741122	19.01893219	19.78722146	18.49710242	18.29316757	17.7388376	18.18532297	18.29924962	20.99021516	19.30666642	18.88767373	19.03361311	19.96145342	19.63078501	17.70357718	18.52139832	19.08597423	18.53681472	18.74545227	16.65364025	18.20958802
ENSG00000252540	0	0	0	0	0	0	0	0	0	0	0	0	0	0	0	0	0	0	0	14.41234446	0	0	0	0	0	0	0	0	0	0	12.29031059	0	0	0	0	15.10617999	0	0	0	0	0	13.23272215	0	0	0	0	0	0	0
ENSG00000229086	0	0	0	0	0	0	0	0	0	0	0	0	0	0	0	0	0	0	0	0	0	0	0	0	9.252130354	0	0	0	0	0	10.77454023	0	0	0	0	13.4644297	0	0	0	0	0	0	0	0	0	0	0	8.839152842	0
ENSG00000228929	15.39541506	15.9427046	17.04488019	15.72511063	14.99715863	15.07898711	13.79924249	14.2610268	16.46726849	14.11146361	15.06839946	15.04099579	16.83827425	14.053276	15.21455348	14.67380738	15.18731998	16.0418868	14.59775583	16.15748413	12.74231035	15.45412633	16.1653906	14.55813483	14.59104035	13.94559045	16.2490138	15.58296794	14.03649725	14.29869039	16.16075922	16.3267061	14.13307598	15.489873	16.21455362	15.29881995	15.27342171	17.18191597	14.24453627	16.0740693	15.30855423	14.42528292	13.88694594	15.93281064	14.81667758	14.60693092	14.58510005	14.64934332	14.42232181
ENSG00000264054	0	0	0	0	0	0	0	0	0	0	0	0	0	0	0	0	0	0	0	0	0	0	0	0	0	0	0	0	0	0	0	0	0	0	0	0	0	0	0	0	0	0	0	0	0	0	0	0	0
ENSG00000231061	0	0	0	0	0	0	0	13.45701444	0	0	0	0	0	0	0	0	0	0	0	0	0	0	0	0	0	0	0	0	0	0	0	0	0	0	0	0	0	0	0	0	0	0	0	0	0	0	0	0	0
ENSG00000172345	14.35535455	14.61750715	15.17595677	13.53870578	14.16469584	14.64500714	13.22604395	11.85695416	15.224118	12.91029039	12.53325626	16.59898445	12.23089036	14.87936132	13.32123028	15.09352511	16.05941096	14.04898864	15.50575675	14.93118514	11.14405447	13.4995738	12.27961447	15.25675504	15.19625675	13.01477241	14.39216202	14.06004414	13.59610702	14.7335714	13.20606543	14.75149059	13.90323596	11.38520972	12.52339728	13.16158981	12.81030432	13.5530779	14.77958677	11.67272292	13.65670542	13.01739196	15.24845863	14.36602921	15.6222693	14.71914693	15.22986691	13.13022565	14.38530644
ENSG00000224650	15.53887985	17.90861733	19.58681918	16.82100302	19.71583652	18.19527206	18.65169931	16.66791351	15.21527375	17.36379298	19.57401175	18.32371739	14.04201021	15.83952711	17.90772338	17.51925963	13.0423508	14.57821512	16.12330869	20.27744622	12.37487748	10.97879083	12.68261926	12.82820938	14.66166471	20.11238403	17.93213316	16.98651449	21.88323692	17.66809736	20.39687296	15.9403585	18.92254833	13.05212824	17.49655125	11.02509207	18.84779142	16.39505262	18.71617512	14.15409254	16.01143589	0	14.86990217	10.35694075	18.57283931	15.05884917	18.89120509	16.76843072	18.94638884
ENSG00000236461	8.33306341	0	0	0	9.167292315	9.336308222	0	0	0	0	8.373646599	9.391341527	0	0	0	9.471483439	0	0	0	0	0	0	0	0	0	0	9.997741619	0	0	0	0	0	0	0	0	0	0	0	0	8.872826685	9.658543502	0	0	0	0	0	0	0	0
ENSG00000132300	16.84052847	18.05667304	16.62053109	16.83496241	17.27604319	18.02480576	16.94307158	17.72602361	17.52237332	16.88120966	16.5429863	16.7200522	16.39495588	17.2725288	17.27125566	17.57049798	16.83425975	16.84761078	17.21953698	18.11970859	17.18368185	18.07265625	17.08545937	17.33401367	17.20075563	16.78944577	17.92752533	17.36623771	16.86178678	17.42141343	17.82330869	17.64049728	16.60946678	18.96921594	16.73485688	18.13172568	17.6264887	17.7278131	17.51162391	17.73261345	17.48146599	17.47904269	17.04853808	16.76250794	17.36024296	17.77076218	16.77663644	18.39407759	17.01818699
ENSG00000229107	0	9.302698023	11.81164071	10.68315385	9.912735428	0	9.343518354	9.017398727	0	12.34771041	0	9.552608541	13.71067278	9.734543782	0	0	13.99631077	12.54892775	9.793555512	0	10.42280931	8.351579471	11.78885339	0	9.640180937	10.24783253	9.744469751	11.06163798	10.13239296	0	10.16358418	10.64735054	8.494730794	0	15.52100617	14.03742181	11.02773521	0	9.248422183	9.618040114	11.98853191	11.69027464	15.25304633	14.89489282	0	10.10726753	11.38553308	13.54665734	13.87645049
ENSG00000211779	10.44478008	0	11.59544798	12.63617013	12.86509867	0	11.71043136	0	0	0	13.65448916	10.92013574	0	11.10221056	10.5857457	14.16965247	0	10.45898554	12.16094891	14.8757268	0	0	0	0	0	15.7446597	10.11279526	10.43071333	15.7092922	0	0	0	13.02952816	0	0	0	11.39628422	0	10.61567282	10.98561955	13.57939199	0	12.93539791	0	11.56290478	10.89046159	0	11.17889846	13.54474044
ENSG00000175894	10.5850888	8.59087542	9.51496721	10.38510999	8.937865443	11.78269587	8.048510071	14.8091741	11.90793454	8.730660291	7.410966743	10.71273233	11.80504049	9.022343574	0	0	11.30622955	0	7.501666307	8.405634246	7.133821939	0	7.178267652	0	0	7.954229138	8.44867669	7.769345241	9.157318668	0	6.87641213	14.28687704	9.779085841	12.97096984	0	13.75355041	6.742336997	7.101375989	0	8.905930924	13.08241526	0	12.02349758	7.435036217	0	13.90934546	7.771438409	5.949892952	12.27027899
ENSG00000213777	8.432637732	13.35440577	9.5815775	9.038438953	12.72429929	13.01908453	9.696452309	9.954445902	11.23789033	8.383249336	0	9.49107141	9.066674722	8.091564512	9.571415802	12.15460232	8.960221048	13.44280146	11.95306434	12.63822438	12.68228459	0	8.823122861	10.74399427	13.1618708	0	9.098837009	11.58477415	0	10.65451691	0	8.419125647	9.431196077	10.45355621	8.900134985	12.83455672	12.84008894	10.32857805	14.15413272	0	11.56446222	15.21321752	8.922900904	10.0796708	12.21040898	12.57508921	0	11.90033077	0
ENSG00000223985	0	0	0	0	0	0	0	0	0	0	0	0	0	0	0	0	0	0	0	0	0	0	0	0	0	0	0	0	0	0	0	0	0	0	0	0	0	0	0	0	0	0	0	0	0	0	0	0	0
ENSG00000100197	13.17245631	13.19619191	13.90859342	10.57884611	11.29286631	14.97620287	13.27269204	13.77823764	13.26507613	12.55364014	11.81912808	12.2539629	11.28484185	11.21404566	14.09366339	10.37565396	12.87823475	12.05561006	13.72328599	13.44337188	13.35314616	12.16909514	13.99450055	13.05106744	12.34163117	12.46445536	13.12400176	12.49289248	12.9903849	8.29354622	14.14549466	13.33576586	11.38689101	13.84283201	14.34628185	13.82525854	12.12462742	14.37223396	12.52043182	15.70562819	11.2994133	14.81817513	14.90843843	12.46879832	13.39204639	13.41675487	11.54413776	11.84309387	12.4503107
ENSG00000162076	21.30507526	18.44008522	19.52084394	18.01161221	18.61125053	19.02341619	19.46383297	19.57717714	18.61700327	18.10251998	18.75982284	18.6550119	19.52276202	18.78835542	18.78057278	17.13716271	19.06038623	18.54847003	18.57824896	20.02146425	18.26147854	18.03906205	18.81070923	18.67201353	19.13796181	17.80221016	18.0204297	17.88381099	18.6267109	17.62055405	17.88412202	18.68804714	18.32308812	19.29883359	18.22159413	18.62711359	17.84989231	19.02290894	19.72626303	18.94254646	19.65192826	18.83234655	19.4434865	19.58545677	18.00378449	18.3533588	18.54260986	18.18592326	19.54574413
ENSG00000182667	11.63144192	15.20374804	13.7334205	15.09513976	16.41829216	14.95202639	15.09542936	14.90847597	9.756993819	14.95073224	13.87342476	16.34356861	13.60766503	13.98190807	13.00829162	13.50894354	13.76613497	16.78362953	14.6762573	14.18164345	12.99382373	13.37138833	12.94018628	9.914757565	14.08192767	14.19955974	12.18223104	17.29749357	14.64646868	15.4728555	11.89922314	14.93620018	15.98947041	15.64704864	13.81734314	9.918497236	14.16267931	12.51950584	15.36002531	13.02032094	14.82050529	11.41742484	14.80807295	11.03762871	13.28770886	13.11663468	15.13001516	16.8264191	15.17373879
ENSG00000250813	0	0	0	0	0	0	0	0	0	0	0	0	0	0	0	0	0	0	0	0	0	0	0	0	0	0	0	0	0	0	0	0	0	0	0	0	0	0	0	0	0	0	0	0	0	0	0	0	0
ENSG00000274010	0	0	10.46297874	0	0	0	8.99484349	8.668878082	0	9.677984737	9.768119844	8.206296031	9.363474001	8.38787964	0	0	0	0	0	10.35144068	0	0	0	0	0	0	0	0	0	10.36705231	0	9.713924102	9.143995045	10.75066501	0	0	11.2633105	10.0411635	0	0	9.056643107	10.75642669	9.219647659	9.377807608	9.846008356	9.174212868	0	8.878394451	0
ENSG00000260933	0	0	0	0	0	0	0	0	0	0	0	0	0	0	0	0	0	0	0	0	0	0	0	0	0	0	0	0	0	0	0	0	0	10.68971596	0	0	0	0	0	0	0	0	0	0	0	0	0	0	0
ENSG00000197919	0	8.960270789	0	11.6616093	0	0	0	8.675105517	10.12708916	0	0	12.66729926	0	0	10.8738305	0	0	0	0	0	0	0	0	0	0	0	0	0	0	9.374377604	0	0	10.14895666	0	0	10.6363087	0	12.21626456	0	13.27330843	0	0	0	0	0	9.180444826	0	13.20364939	8.8360349
ENSG00000263878	0	0	0	0	0	10.34562784	0	0	0	0	14.77210339	8.817873598	0	0	0	0	0	0	0	11.54905006	0	0	0	0	0	0	0	0	0	0	0	0	0	10.36419245	9.809291443	0	0	0	0	0	0	0	0	0	0	0	0	8.492606629	0
ENSG00000226806	8.046007869	0	12.36197503	0	10.87750412	0	12.00758518	0	0	9.577856155	11.66665288	10.10246067	15.9049065	0	9.184083266	11.76678252	8.573196952	9.6415244	8.760757947	9.666894043	8.391559471	7.32170168	0	0	7.611268163	11.0201944	8.7117311	10.83460712	12.26682395	0	10.12911375	9.029750278	8.460326715	9.06730145	0	9.361174326	7.998196782	0	0	0	9.955130086	9.073055748	9.855494229	0	9.576150857	0	9.615367776	11.19072514	8.146514279
ENSG00000255460	0	0	0	0	0	0	0	0	0	0	0	0	12.14670243	0	10.65281723	0	0	0	0	0	0	0	0	0	0	0	0	0	0	0	0	0	0	0	0	10.83009158	0	11.82529333	0	0	0	10.54166276	0	0	0	0	0	10.66131884	0
ENSG00000267567	12.6995208	10.11861924	10.04455272	10.5001818	10.72899741	13.21952027	11.15883628	9.833103816	0	10.84320027	11.25517509	11.36814127	12.11276267	12.87187909	0	12.0331603	12.00612756	11.90654043	12.93095105	15.72600824	11.23926408	11.1646938	11.86877505	13.01417482	9.457334788	11.06422869	13.26028288	13.78486489	11.94838137	11.53263883	12.7867941	13.20047885	11.63001832	13.23809713	13.53065171	13.91092243	13.93150843	10.20720679	11.06363162	14.43317746	13.39018295	0	10.96910046	12.54207161	13.33270014	11.66027964	10.88074022	13.12914178	11.57825846
ENSG00000250694	0	0	0	0	0	0	0	0	0	0	0	0	0	0	0	0	0	0	0	0	10.32324298	0	0	0	0	0	0	0	0	0	0	0	0	0	0	0	0	0	0	0	0	0	0	0	0	0	0	0	0
ENSG00000242976	0	0	0	0	0	0	0	0	0	0	0	0	0	10.33809907	0	0	0	0	0	0	0	0	0	0	0	0	0	0	0	0	0	0	0	0	0	0	0	0	0	0	0	0	0	0	0	0	0	0	0
ENSG00000225675	9.757638872	0	9.908710064	10.36430258	9.594037418	10.7622941	0	11.28108596	0	9.708162848	12.25640548	11.23221754	0	9.415894463	10.8977897	10.89759483	10.28599262	0	10.47387532	11.38109159	0	12.02843294	0	0	0	14.24957926	11.00938099	0	11.39753598	12.7183163	10.84404241	0	11.17228258	13.78014459	0	0	9.70969952	0	0	0	0	11.37131425	10.24862675	0	0	0	11.32952041	10.49150519	11.85723531
ENSG00000249741	9.827948835	11.05241211	14.29959734	14.13411697	11.98484289	11.83224828	11.09327729	9.767589039	9.637010288	10.77764845	11.86745446	12.10968843	14.36884484	11.069804	9.968863012	12.55243039	0	11.84096956	12.8653713	0	12.75824958	12.90601978	13.21798981	12.72623258	10.39076771	12.99814277	11.49460784	13.61975327	13.20450887	11.46707314	10.91439436	9.814412326	13.70158654	12.43565431	0	12.72997558	9.780006802	10.14167521	9.998779841	10.36861553	12.15485163	0	11.31839479	14.17675897	11.3606301	9.274648591	12.62197034	14.10529443	12.24946014
ENSG00000206617	0	0	12.20922795	0	0	0	0	0	0	0	0	0	0	0	0	0	0	0	0	0	0	0	0	0	0	0	0	0	0	0	0	0	0	0	0	0	0	0	0	0	0	0	0	0	0	0	0	0	0
ENSG00000207249	0	0	0	0	0	0	0	0	0	0	0	0	0	0	0	0	0	0	0	0	0	0	0	0	0	0	0	0	0	0	0	0	0	0	0	0	0	0	0	0	0	0	0	0	0	0	0	0	0
ENSG00000266586	0	0	0	0	0	0	0	0	0	0	0	0	0	0	0	0	0	0	0	0	0	0	0	0	0	0	0	0	0	0	0	0	0	0	0	0	0	0	0	0	0	0	0	0	0	0	0	0	0
ENSG00000264212	0	0	0	0	0	0	0	0	0	0	0	0	0	0	0	0	0	0	0	0	0	0	0	0	0	0	0	0	9.113228013	0	9.144390977	0	0	10.07995756	0	10.37408086	0	0	0	0	0	0	0	9.706162184	0	0	9.045312411	0	0
ENSG00000204519	14.72439233	16.10727276	14.36897631	15.0303499	16.23862777	14.57788687	13.13831241	14.70229358	16.01465532	14.08714811	14.46384192	15.54833514	12.82954795	16.93533152	15.27352224	15.3664344	14.89621977	15.61103342	14.96579999	14.58399709	15.52039533	15.77985698	14.8550489	15.01671127	14.76121029	15.38140546	15.63653322	15.07595338	15.04809995	16.23093603	16.10669031	15.00134667	14.72133697	14.9740143	14.95203227	13.99777941	16.14985036	15.39108113	14.18594003	15.19154028	14.75811833	15.91422469	15.29676398	14.46044039	16.20149538	15.6987019	15.16981652	16.033956	14.97781671
ENSG00000201699	0	0	0	12.17087552	0	0	0	0	0	0	0	0	0	0	0	0	0	0	0	13.77297107	0	0	0	0	0	0	0	0	0	0	0	12.55001533	10.97972681	12.58763136	12.0323265	13.46685622	13.51545371	0	0	0	0	0	11.05547336	0	0	11.00998275	0	11.71332486	0
ENSG00000229117	21.68048033	22.6041627	23.58688393	22.03742991	21.8086271	22.72414586	22.61176633	21.59724355	22.72002961	21.65606376	21.12817649	21.48133923	23.08423417	22.19333984	21.59090626	22.40959407	22.75131539	23.43001625	21.94808068	22.77414703	21.81281061	22.80352376	21.29332793	21.88571517	20.87614958	21.54334665	22.91724173	22.06519945	22.73886654	22.34484993	22.81532763	21.95508083	21.80244132	22.40940268	22.79932996	22.29811783	22.73926142	22.09083851	21.93636655	22.6740068	21.84107315	21.47740877	21.55005934	22.89565475	22.09458352	22.3396544	22.20701796	21.93718542	21.94829004
ENSG00000225716	0	0	0	0	0	0	0	0	0	0	0	0	0	0	0	0	0	0	0	0	0	0	0	0	0	0	0	0	0	0	0	0	0	0	0	0	0	0	0	0	0	0	0	0	0	0	0	0	0
ENSG00000251810	0	0	0	0	0	0	0	0	0	0	0	0	0	0	0	0	0	0	0	0	0	0	0	0	0	0	0	0	0	0	0	0	0	0	0	0	0	0	0	0	0	0	0	0	0	0	0	0	0
ENSG00000057149	10.81254325	13.89518854	19.38241357	11.22693418	0	12.62481614	19.23534629	0	10.9432384	12.84986488	11.02306694	19.85463187	15.22866356	11.37698354	13.04043698	21.09152028	21.35026039	18.81606354	17.52015959	0	0	15.27371807	11.52563612	22.24359372	15.29397208	13.34103768	15.03411983	13.38276152	0	13.77397473	15.35849283	15.29007846	17.49070387	10.42182616	11.86574578	11.13082443	7.770368151	0	0	15.29545449	9.726581812	0	18.77488838	13.04675456	11.86940917	17.57850553	21.44418688	12.04911308	15.4124949
ENSG00000200034	0	0	0	0	0	0	0	0	0	0	0	11.23986794	0	0	0	0	0	0	0	0	0	0	0	0	0	0	0	0	0	0	0	0	0	12.78789963	0	0	0	0	0	0	0	0	0	0	0	0	0	0	0
ENSG00000277746	0	0	0	0	0	0	0	0	0	0	0	0	0	0	0	0	0	0	0	0	0	0	0	0	0	0	0	0	0	0	0	0	0	0	0	0	0	0	0	0	0	0	0	0	0	0	0	0	0
ENSG00000100628	11.96188191	13.20453249	16.59914086	18.34306589	13.39449668	14.45501444	13.2626886	10.24516942	11.45771192	14.43101623	14.96664903	15.56748436	14.49694388	12.58394085	13.94479409	13.38882598	17.55280121	13.7163231	14.14111625	14.33714165	12.53589187	13.84196699	10.58135039	11.00682886	12.64325926	15.18500367	14.26047355	16.09373768	16.2318069	13.75207022	12.04914671	9.399908826	14.18965642	10.79877405	12.68755258	11.38238043	13.07970109	13.54748224	13.00397098	12.35486029	11.93251194	10.33536078	13.53850207	13.23127888	13.41394553	12.15876499	14.48080046	14.78149436	14.28987783
ENSG00000251919	0	0	13.10038127	0	0	0	0	0	0	0	0	0	0	0	0	0	0	0	0	0	0	0	0	0	0	0	0	0	0	0	0	0	0	0	0	0	0	0	0	0	0	0	0	0	0	0	0	0	0
ENSG00000243250	0	11.35870911	11.28460314	0	10.38510253	12.13859956	0	9.489405982	0	0	8.592275668	10.60935784	0	9.208076053	0	10.68956603	0	0	11.85006771	12.17271692	10.89530099	10.4059676	0	9.864070569	0	9.721141244	0	0	11.18947281	10.18926413	11.22067831	11.11988456	9.964955374	0	10.01787316	11.45174285	10.50082541	11.44734127	0	11.67439237	9.877534241	11.57813282	9.042033694	11.78307778	9.084206319	10.5796874	9.537793279	11.28293567	9.650496432
ENSG00000272461	0	0	9.696403649	0	10.38070736	0	9.811289499	14.2904259	0	0	13.62864236	0	12.50112907	0	0	0	10.07363139	12.36527066	11.26090392	0	9.891664419	0	13.39447003	0	9.109373167	9.716748	0	0	11.18507623	0	0	0	0	10.56844778	14.47157761	12.86206053	12.30307137	0	0	10.08591798	14.45662793	0	11.62031661	13.1934614	9.079815971	0	0	8.696477348	0
ENSG00000158481	10.73911362	11.81203951	16.56759313	15.72404396	14.83755116	12.22948852	12.68281681	0	9.227586335	14.82628825	12.264697	13.86936394	16.47814719	10.66000517	16.22275803	14.51146636	12.11545669	14.3375171	16.80566837	15.28888404	11.76347443	13.49593726	9.809427703	13.19062367	0	14.61037249	16.06138937	14.95689852	16.26684267	12.05688265	13.50375145	13.26091769	15.53941663	10.44144981	13.52897527	12.64189762	11.69071008	12.81804075	11.58781843	13.81558554	12.32975858	11.0318287	16.41562146	15.62083941	15.9100873	11.76960184	14.92797534	14.42395676	16.44204501
ENSG00000243543	0	0	0	0	13.81055792	0	10.54104439	0	0	0	0	0	0	0	0	0	0	0	10.99141765	10.89915453	0	0	0	0	10.42316531	0	9.943033118	0	0	0	10.36220213	0	0	0	0	12.76239234	0	0	0	9.816583651	9.603849471	0	0	0	0	0	0	0	0
ENSG00000271419	0	0	0	0	0	0	0	0	0	0	0	0	0	0	0	0	0	0	0	0	0	0	0	0	0	0	0	0	0	0	0	0	0	0	0	0	0	0	0	0	0	0	0	0	0	0	0	0	0
ENSG00000270863	0	10.24913026	0	10.63071892	0	0	9.705594854	0	0	8.39237555	9.480338701	7.919228613	10.6589903	0	10.57961492	9.580362634	0	9.45388408	10.1557643	0	9.785963152	7.716601193	0	0	9.003755094	10.19540906	8.110586119	0	8.497674004	9.080479972	8.52880729	9.426156957	7.859521108	0	10.4922301	0	0	0	0	0	10.35185131	10.05376606	0	9.090140069	7.977067768	9.470564058	0	9.589053158	0
ENSG00000173272	17.90000633	18.3769437	18.43376927	17.25631271	17.09579285	18.36300013	20.00219392	17.32359464	18.78386485	17.98977253	17.28089857	17.55293964	18.53482297	17.79086787	18.88055923	17.51067448	19.24768338	17.573987	16.41230193	20.0430348	16.93395758	17.71065913	17.67726087	18.69162405	17.80686496	16.96307098	16.19588112	18.06633478	18.39180238	18.29263342	17.50722689	16.00964473	17.19797978	18.98223268	18.66693887	18.3239969	17.54449541	19.72507529	18.29380945	19.58814366	19.18187228	18.44780067	18.15393055	18.91111901	17.37312755	18.1262168	17.4630716	17.4562894	18.51982626
ENSG00000207546	0	0	0	0	0	0	0	0	0	0	0	0	0	0	0	0	0	12.31776162	0	0	0	0	0	0	0	0	0	0	0	0	12.39081808	0	0	0	0	0	0	0	0	0	0	0	11.79513852	0	0	0	0	0	0
ENSG00000214295	0	0	0	0	0	0	0	0	0	0	0	0	0	0	0	0	10.85633561	0	0	0	0	0	0	0	0	0	0	0	0	0	0	0	0	0	0	0	0	0	0	8.870939901	0	0	0	0	0	0	0	0	0
ENSG00000075914	17.38888982	18.0192881	18.22051269	17.03548136	17.48502595	19.33615819	17.7025997	17.75780709	17.65098637	17.85299837	17.50153165	16.82789539	17.85007425	17.32969723	16.9059668	17.9242349	17.69443304	17.32004323	17.65789686	18.98204323	16.76590889	18.06533132	17.2664577	18.35827121	18.30444239	17.32083679	18.30255709	16.91550053	17.33009864	18.00381967	16.93687516	17.82384622	17.13851648	18.65182114	18.92947492	18.93988641	18.82399431	18.08606658	18.83869046	18.07386537	18.35574881	17.89883855	16.54328181	18.59593825	17.63336032	17.87148604	17.36573934	17.55000872	17.47108853
ENSG00000222346	0	0	0	0	0	0	0	0	0	0	0	0	0	0	0	0	0	0	0	0	12.42997693	0	0	0	0	0	0	0	0	0	13.17043979	0	11.49918174	0	0	0	0	0	0	0	12.41143671	0	0	0	0	0	0	0	0
ENSG00000221118	0	0	0	0	0	0	0	0	0	0	0	0	0	0	0	0	12.30304405	0	0	0	0	0	0	0	0	0	0	0	0	0	13.446271	0	0	12.79816652	12.24284671	0	0	0	0	0	0	0	0	0	0	0	0	10.92420477	0
ENSG00000254814	10.33823706	13.95490248	0	0	13.49537339	11.34316955	13.7734064	0	14.14603834	0	9.964237321	11.81316957	0	12.31714257	14.12212133	0	0	10.93703635	11.05468981	12.28391889	13.59084792	8.612928042	9.73029944	11.97410546	12.07071469	9.510707069	14.39725361	0	12.39345766	11.56276448	11.42493303	14.9383265	11.5606408	0	11.80618093	0	11.28970286	9.652952246	10.50912093	9.879817549	11.66574091	13.53700433	11.41408258	0	12.95848702	10.3691327	10.91086012	0	10.43903689
ENSG00000225455	0	10.24404198	0	10.62562967	9.855236461	0	0	9.958502887	0	0	0	0	10.65390099	9.677052823	0	0	10.54730958	0	0	0	0	0	0	0	0	0	9.68697832	0	0	0	0	10.00533273	0	0	0	0	0	0	0	0	0	0	0	0	0	0	10.00690859	0	0
ENSG00000197444	14.6053015	11.231303	11.57207926	10.02898617	9.428586538	11.59625125	14.17051846	9.946366066	12.8587557	11.58075847	13.68035435	12.35572157	9.642662189	7.670240512	11.6911497	7.568853828	12.4413461	8.025095387	16.36849573	15.96084955	15.34454997	16.03680188	15.56341988	10.82332407	12.80408106	9.179426952	7.09867989	12.05048771	15.25454961	9.384659081	14.76037172	14.95760891	11.59140938	14.92021897	10.97720277	17.8648735	9.182213042	13.10960785	6.606261079	14.45344895	6.761898022	9.037913822	12.58449763	7.080944627	13.2021696	11.11490321	9.580205117	12.18495692	9.523205368
ENSG00000233376	0	0	0	0	0	0	0	0	0	0	0	0	0	0	0	0	0	0	0	0	0	0	0	0	0	0	0	0	0	0	0	0	0	0	0	0	0	0	0	0	0	0	0	0	0	0	0	0	0
ENSG00000168811	9.910322808	0	12.23028515	11.975849	10.915693	11.72209676	11.87590259	11.30839569	11.88796508	12.2519018	13.74405147	11.38500874	12.45149641	11.02675562	12.3720851	15.89520359	12.52539568	12.67814605	12.62594027	11.5338887	9.84207621	13.70460906	12.10798233	11.68338966	8.476211751	13.83541479	12.78622755	10.89550345	14.30481138	9.550950201	11.69698315	12.06553292	11.41250099	10.51883967	10.37856273	9.813829195	10.66906832	12.6825108	8.085153566	11.62036938	10.82275663	0	12.5298189	12.64639139	11.83525583	14.42093452	12.06710994	14.23837545	12.25791999
ENSG00000254081	0	0	0	0	0	0	0	0	0	0	0	0	0	7.207738834	0	0	0	0	0	0	0	0	0	0	0	0	0	0	8.599926947	9.182823925	7.634700354	0	0	0	0	0	0	0	0	9.08396078	0	7.577544964	8.037108612	0	0	0	7.535957172	0	7.64822136
ENSG00000137440	11.08047536	10.30632081	18.187185	15.07940446	0	14.02398699	13.89048068	13.82683551	14.34814636	14.98451556	11.53604006	22.32398463	15.13041214	15.18611773	11.44378145	21.82893127	20.95037915	16.6638941	16.25614827	15.18555367	10.42757509	21.25981793	15.26140041	18.60720815	20.6322999	0	13.7172896	14.00441933	15.81772531	18.30748125	18.79158906	18.32992232	21.27041985	11.51940876	18.53146219	10.39931769	8.45097931	11.6166978	12.25111342	11.84375724	17.21963531	0	16.91113981	13.39278886	10.61445026	17.49348017	21.09574153	17.4109526	17.23958709
ENSG00000249908	0	0	0	11.61000742	10.83929526	0	0	0	12.39637612	0	0	10.47896704	0	0	0	0	11.53166212	0	0	0	11.34958058	0	0	0	10.56659311	0	0	0	0	0	0	0	12.74013439	0	0	0	0	0	0	0	0	0	12.49402864	0	11.5365159	0	0	0	0
ENSG00000240626	0	0	0	0	0	0	0	0	0	0	0	0	0	0	0	0	0	0	0	11.4948325	0	0	0	0	0	0	0	0	0	0	10.95776481	0	0	0	0	0	0	0	0	0	0	0	0	0	0	0	0	0	0
ENSG00000222472	0	0	0	0	0	0	0	0	0	0	0	0	0	0	0	0	0	0	0	0	0	0	0	0	0	0	0	0	0	0	0	0	0	0	0	0	0	0	0	0	0	0	0	0	0	0	0	0	0
ENSG00000158483	15.56565992	15.52209783	16.03685261	15.48892542	14.85325644	15.72902833	15.20210788	15.98150947	16.6845831	15.25897489	15.88039516	16.25525061	15.7362193	15.37252953	15.44956662	14.31425064	15.83148583	15.623376	15.4227299	16.44176443	15.18032043	16.29808787	15.51235396	15.83549714	15.99809024	15.98879692	15.82163244	15.53678662	15.36457383	15.4980449	14.85417201	16.32396748	15.4434543	15.5193423	16.5760954	15.47233219	14.11245942	15.70792769	15.45586161	15.82600917	16.22942657	15.59549507	16.63058037	16.61947922	15.62080638	17.56513878	15.38192351	14.77767296	15.73364594
ENSG00000212961	0	9.810483674	8.738123739	9.193207178	8.423909145	0	0	8.526992781	8.396627969	0	8.62786333	0	10.22023946	9.243695441	0	9.726075652	0	10.183923	9.302679632	9.210520627	8.933176677	10.17879365	9.976414683	9.899711729	9.733494426	9.756778465	8.25597828	9.571324804	0	0	10.67167487	0	9.002006697	0	11.37463146	10.90269797	8.539391188	0	10.34058811	11.12531336	8.914671251	8.617019011	9.661717999	0	0	8.034971949	8.575317192	7.739838053	10.27051018
ENSG00000132031	13.6188138	14.49948524	12.49265255	14.39592742	18.18689991	13.88732067	15.31125552	13.86579659	13.93858949	15.7786439	15.71904838	13.37246631	15.03037163	12.861665	14.75076834	12.75977421	12.21825656	14.6329715	13.40611057	14.11125638	17.09882671	15.01187442	15.51482808	13.10348457	13.33597607	16.38427306	14.17404957	15.63586927	13.71049795	15.65124737	13.02808596	13.64088448	15.24387565	16.12821681	15.40208477	11.86352582	12.80356595	14.1344501	13.82543085	16.66131545	14.41942732	13.15965446	12.93817108	13.67468252	14.03025032	13.7981115	13.65994781	17.88825259	15.11878585
ENSG00000275894	11.01919221	14.18254597	14.44281726	13.62584742	11.85508458	12.43928614	13.40036374	12.69525236	12.05006615	12.19166353	11.64461775	12.90936836	12.06939555	13.55089579	13.27518171	14.03391911	14.71734079	13.69578626	13.32048967	12.05845197	13.36535183	9.707377379	15.8911251	12.74844061	15.62625165	11.92743874	14.65592629	13.74149094	11.81193112	13.07390454	14.10586477	13.32701392	12.75631953	12.77973841	14.48721555	15.53336462	14.90914753	13.06966723	13.8525679	12.9748769	14.28534322	14.55089312	15.43283078	11.08407984	12.66791657	15.02928144	13.12216185	10.5840435	12.70455066
ENSG00000232806	11.18269782	11.99276558	10.33443192	0	10.01966569	0	0	0	10.99162233	0	0	0	10.81840162	0	0	0	0	0	0	0	10.52977145	0	11.57402808	0	0	0	0	0	0	0	0	10.16977856	9.599623749	0	12.23599446	0	0	0	0	0	0	0	0	0	12.71601221	0	0	0	0
ENSG00000165195	16.7667636	16.37117224	16.27605343	15.9835956	16.53181255	16.42125371	16.24960045	16.99814782	17.63773549	16.0646769	16.93384714	17.1721445	15.21449887	17.84404193	16.44691484	17.35282582	16.9402962	16.65544937	16.88593329	17.60353384	15.94863766	16.50629661	19.4818508	17.55131623	17.62535762	15.91102939	17.18864219	16.36892037	16.82113612	17.76764734	17.57568887	17.72930263	16.72270085	16.75309237	15.67565011	17.32920033	16.6965859	17.54943348	16.97124504	16.29089873	16.91673335	17.77268968	16.65022866	15.87670259	17.79698929	18.06624922	17.09689283	16.85404749	17.51338492
ENSG00000254411	0	0	0	0	0	0	0	0	0	0	0	0	0	0	0	0	0	0	0	0	0	0	0	0	0	0	0	9.540099291	0	0	0	0	0	0	0	0	0	0	0	0	0	0	0	0	0	0	0	0	0
ENSG00000265737	0	0	11.44513646	0	0	0	11.56011591	0	11.10287455	0	8.75247608	0	13.51399313	0	13.55004142	0	13.04481035	0	0	0	0	0	11.1005543	0	10.27291799	0	0	0	10.76531579	0	0	0	0	0	0	13.19693809	0	12.02280302	11.87981069	0	0	0	0	10.35939872	12.04983533	11.15500896	0	0	0
ENSG00000249184	0	0	0	0	0	0	0	9.267662225	0	0	0	0	0	0	0	0	0	0	0	9.951784179	0	0	0	0	0	0	0	0	0	0	0	0	0	0	0	0	0	0	0	0	0	0	0	0	0	0	0	0	0
ENSG00000070444	16.17260746	16.05115457	16.49534945	16.40056118	16.16562803	16.08169618	15.94684241	17.24667782	16.99127589	16.29067871	16.11103492	15.5506865	16.00570891	16.17260831	15.68923212	16.32549054	16.22632135	16.41375049	15.47994635	15.43635266	16.40164969	16.14996612	17.29267807	16.32612727	16.73208828	15.9620797	16.11613291	16.53492648	16.01248821	16.52743807	16.85831652	16.50297313	16.36315324	15.86650286	16.69931695	16.01284578	17.17896844	16.60557248	15.24722898	16.41226512	15.26665651	16.75597477	15.54641408	15.99302514	17.02802811	16.53732336	16.26126455	15.78231206	15.83745308
ENSG00000260694	0	0	0	0	0	0	0	0	0	0	0	0	0	0	0	0	0	0	0	0	0	0	0	0	0	0	9.677868031	0	0	0	10.0969624	0	0	0	0	0	0	0	0	0	0	0	0	0	0	0	0	9.160450779	0
ENSG00000265457	0	0	0	0	0	0	0	0	0	0	0	0	0	0	0	0	0	0	0	0	0	0	0	0	0	0	0	0	0	0	0	0	0	0	0	0	0	0	0	0	0	0	0	0	0	0	0	0	0
ENSG00000236998	0	9.844715861	8.772314329	11.54742057	8.458080435	9.625094081	0	8.561170871	8.430797376	10.15446866	10.2446338	9.096059083	0	10.27674698	10.34490827	0	9.149182517	9.633806738	0	0	10.55041705	7.895959952	11.00995154	9.933946177	11.88192813	0	11.74537304	9.60555019	10.25998085	0	12.51266186	10.19042022	0	0	10.08775617	0	8.573570064	8.93476204	0	0	9.947410529	8.651202656	9.695946089	0	0	9.066424261	8.609498307	8.770650007	10.71950498
ENSG00000066697	17.76114843	16.1404932	17.21023494	17.77950185	16.87918619	17.02248361	17.64015616	17.15105131	15.76216008	17.7897196	18.55158408	18.50812219	18.34890913	16.87215315	16.75823913	17.51604724	18.74890817	18.13324874	16.49555778	17.78353428	17.00020284	17.69756871	16.73824775	15.86322481	17.23463283	18.21780328	16.122557	17.366211	17.01791745	17.15660457	17.08280573	16.98695233	17.20013861	18.12851945	18.53241723	15.72901344	17.69641735	16.53835787	16.60876783	16.75979097	17.71227901	17.16784179	17.15964199	19.23699558	16.66417351	17.14204376	17.34648367	18.1088561	17.05760598
ENSG00000236317	11.31877862	11.54406895	11.46995948	0	0	0	0	11.25837509	13.12721155	11.26926411	11.35947057	10.79467254	0	0	0	0	11.8474706	11.3329887	12.03544667	11.94315943	14.24996848	0	11.71012215	0	0	11.49032108	12.57116046	11.30470726	0	12.95859778	11.40603149	11.30523246	0	12.34256226	0	13.63676707	12.27051003	11.63270505	11.48972394	0	0	11.34860282	10.81048639	0	0	0	11.30680923	10.46880102	0
ENSG00000265574	8.899173865	9.124108788	9.050110171	0	8.735735314	0	10.16366347	0	9.706713052	0	8.939797455	0	0	8.55779204	0	0	0	10.49632619	12.9351505	0	0	12.16857862	11.28820372	0	12.36664485	10.06909838	8.567703353	11.88245423	11.27472677	10.53732288	13.15351833	10.4685785	0	9.921707915	0	9.217015316	8.851280352	0	0	0	0	12.83307304	9.389770339	9.547958283	8.434047052	9.344326922	8.887224946	0	0
ENSG00000226053	8.784271286	0	0	8.392531207	0	0	0	0	0	0	13.65470488	10.06534378	12.00183507	0	0	0	0	8.798454811	0	0	0	0	0	0	0	0	0	0	0	0	0	0	7.206482573	0	0	0	0	0	0	0	0	0	0	0	0	0	0	13.35696652	0
ENSG00000237390	8.046007869	9.268252438	6.621540191	7.073563454	7.882862217	11.7094267	6.735436088	12.94991987	6.283059076	6.422954935	7.824590324	0	9.415144605	8.118586103	0	0	6.995790197	8.060169955	7.182432178	8.668667752	11.05090226	0	11.54797575	8.359634213	0	0	9.295546151	8.766743611	8.101867083	8.684253091	8.546725493	6.458523446	6.88353309	7.487707617	7.930159399	7.780592598	8.995372732	6.782775683	0	7.007992199	9.370894096	10.87849609	7.539781965	0	9.313494405	9.074137248	0	8.195039127	0
ENSG00000182613	0	0	0	0	0	0	0	8.956911403	0	0	0	0	0	0	0	0	0	0	0	0	0	0	0	0	0	0	0	0	0	0	0	0	0	0	0	0	0	0	0	0	0	0	0	0	0	0	0	0	9.117907049
ENSG00000083444	19.62037512	19.3035287	19.562901	19.31000078	20.45780914	20.17914212	19.81840103	20.46015762	18.42193768	20.2255688	20.42120192	20.02848266	21.6098015	18.8857344	19.94097043	18.05054237	19.42905748	20.32665625	18.9359091	19.58881886	19.13125244	18.4609768	19.56490375	19.10510738	20.38678834	19.92834396	18.24424639	19.63956253	19.64087209	20.10519796	18.07627036	20.0412359	19.75973614	19.77645023	17.63306453	19.62924684	18.92091637	19.06521267	19.54559897	19.12748967	20.47584978	19.70268998	20.26840049	21.21399439	18.72923921	19.44677116	19.62903702	19.82146833	19.92933837
ENSG00000247775	0	0	0	0	0	0	7.630800107	8.884836414	0	0	0	9.642054539	0	0	0	0	0	8.375811762	9.07680983	9.983251776	0	6.643862214	0	0	0	8.532752993	7.03602876	0	0	0	8.448667669	7.352549564	7.779513543	0	0	0	0	0	0	0	11.68585902	0	0	0	6.903072152	8.392465424	0	9.508797094	7.46630289
ENSG00000196748	14.40310175	10.87428845	0	10.25656387	10.48535258	10.65453491	16.37385244	13.75774913	0	14.50556604	13.33285134	0	11.28425166	0	14.11121932	0	10.17825864	9.664142554	13.53508343	13.27287271	10.99557264	11.92063609	12.36182763	10.96356682	13.67102198	15.1051966	0	9.635885258	10.70507944	10.28950365	11.32096023	13.44208073	0	12.25747557	0	11.55203078	9.60200957	13.13227026	0	12.1896198	15.18581432	9.679743553	14.97255166	0	0	12.55377601	0	11.3832193	0
ENSG00000235444	0	9.858639965	0	0	0	0	0	0	0	0	0	0	0	0	10.77359961	0	0	0	0	0	0	0	0	9.947871186	0	0	9.301748116	10.61855423	0	0	0	9.619996319	0	0	10.10168262	11.53560183	0	0	0	10.17412571	9.96133567	0	0	0	0	9.080337577	0	9.782920711	0
ENSG00000200883	0	0	0	0	0	0	0	0	0	0	0	0	0	11.94664147	0	13.42946423	0	0	0	0	0	0	0	0	0	0	12.95639505	12.27468067	0	12.92885421	12.37602385	0	0	0	0	0	0	0	0	0	0	0	11.7803457	0	0	0	0	0	0
ENSG00000246526	12.82774698	15.20496182	15.2792168	12.00217723	14.11839368	14.20751224	13.38344632	13.22183771	15.33274366	13.41557625	13.26326255	10.87100605	12.03045944	14.12286886	14.6895111	13.02105658	10.92419707	12.08720823	14.18194529	14.94521355	15.85403181	10.93047917	12.55184191	13.14240462	11.63644635	14.79890628	15.00723851	15.57431353	14.48634318	12.52046432	15.79659702	14.38110524	13.41921606	13.09689644	16.18519239	15.75744935	16.71117927	18.222753	14.05110938	14.52077626	15.40086896	14.07986002	12.60875524	11.53038448	16.24302497	13.04235077	13.10524477	12.43194443	14.05626386
ENSG00000236674	8.500959001	0	0	0	0	0	0	0	0	0	0	0	0	0	0	0	0	8.515135564	0	0	0	0	0	0	0	0	0	0	0	0	0	0	7.918632078	0	0	8.818610113	0	8.814216717	0	0	0	12.69694927	0	9.149394757	0	0	8.489018088	0	0
ENSG00000199910	0	0	0	0	0	0	0	0	0	0	0	0	0	0	0	0	0	0	0	0	0	0	0	0	0	0	0	0	0	0	0	0	0	0	0	0	0	0	0	0	0	0	0	0	0	0	0	0	0
ENSG00000253026	0	0	0	0	0	0	0	0	0	0	0	0	0	0	0	0	0	0	0	0	0	0	0	0	0	0	0	0	0	0	0	0	0	0	0	0	0	0	0	0	0	0	0	0	0	0	0	0	0
ENSG00000259042	0	0	0	12.67458294	0	0	0	0	0	0	0	10.54373908	14.28768594	9.726639226	0	12.79315872	0	10.08267251	0	10.69257716	0	9.341467721	0	0	0	0	9.736565131	11.05372782	0	0	0	10.05493127	0	11.09185775	0	0	0	0	0	0	0	0	9.560506875	0	0	0	11.05582963	0	11.16862784
ENSG00000007312	12.88099968	13.27625085	20.47187736	16.64793018	15.44495939	15.09579492	15.88855535	12.94984609	12.49724946	15.116717	15.14555756	17.9404835	15.90006173	12.74828102	15.41422092	13.6656427	14.34048062	13.87240015	14.86453254	18.08282172	15.23879118	12.06015313	14.95883201	12.65516024	11.76648276	17.4077736	14.52589664	16.13353812	18.98944654	13.04474392	14.41110416	12.25986854	15.96894225	13.76296393	13.43705716	14.6422484	14.61422993	14.36483871	14.16042011	14.12249229	13.76367559	14.1395428	13.69431446	15.92302978	14.38038108	13.25764984	16.63703279	13.85065397	17.51890959
ENSG00000273720	0	12.1251191	0	11.92206979	0	11.32051775	10.58165948	12.83919329	14.87823357	10.26609941	10.94086586	13.11219903	0	0	10.45655069	12.45558553	13.42842028	0	11.03203995	14.10904752	0	13.97898461	10.7068028	10.63006875	11.46326723	0	0	11.30095661	0	10.95539114	13.40188092	10.3020533	13.43071797	0	14.10512737	0	0	13.43598361	10.486476	13.85572218	10.64353835	0	12.97603478	0	11.84857357	11.34593522	11.30305858	9.466071836	10.41639274
ENSG00000202440	0	0	0	0	0	0	0	0	0	0	0	0	0	0	0	0	0	0	0	0	0	0	0	13.10951154	0	0	0	0	0	0	13.88203336	0	0	13.81882235	0	0	0	0	0	0	0	0	0	0	0	0	0	0	0
ENSG00000145982	17.56985809	16.81824515	17.76225156	17.22724257	17.68625457	17.2526504	18.10608798	16.74173496	17.32192696	17.79029882	17.77825449	16.4013676	18.1210076	17.68273435	16.93794808	16.95873797	18.39411879	18.19001305	16.98707177	17.62791183	16.44316922	17.16359555	16.81670685	17.31344354	17.50705577	17.24205472	17.443335	17.02320668	17.33762224	17.42913677	16.79423114	17.87172419	17.23745584	17.37924829	18.50369398	17.14927187	16.93690395	16.98106147	17.13957844	17.40010713	16.98067038	16.91387394	17.59647323	18.26539469	16.85990208	17.84182383	17.01182634	17.65782433	17.41602555
ENSG00000274979	9.700611649	9.078922135	10.68106786	10.30725226	8.690574119	0	6.808139959	10.46954195	9.798840584	9.802961626	8.57345156	6.026895389	0	6.206431591	9.993358017	7.676886356	7.068604975	0	11.24643498	10.96160962	14.38353214	5.826713672	11.62132729	9.652796592	8.680766317	8.290136349	9.783299594	8.105086566	11.39291062	0	11.07633774	13.77289123	9.117163115	7.560684402	10.58351063	10.54879501	8.071292382	12.90926545	6.713770616	7.0808117	9.666257994	12.41703238	0	0	10.31173559	11.73022078	9.326581325	8.006071627	10.21600288
ENSG00000181381	14.49876452	15.54361594	14.42761231	16.46362914	16.44438778	14.35058352	16.36742536	14.28186863	16.47692094	16.45169527	15.57849212	16.90022752	15.0673948	16.66801656	16.21296856	17.53739069	16.26462503	15.68119369	16.92567743	15.83645012	16.63326891	15.29157233	14.38355201	15.72666921	16.27976952	16.52222468	16.66377961	15.47203495	16.60965055	15.13390953	12.92111321	16.37214944	14.89418689	15.62702119	16.45710315	16.92604252	12.52444917	16.71662385	15.90996861	14.72050203	15.33443012	14.20919725	15.61401148	16.06717633	16.43311044	13.9795137	15.97289529	17.60166368	16.25885197
ENSG00000277506	0	0	0	0	0	0	0	0	0	0	0	0	0	0	0	0	0	0	0	0	0	0	0	0	0	0	0	0	0	0	0	0	0	0	0	0	0	0	0	0	0	0	0	0	0	0	0	0	0
ENSG00000112303	10.71147008	13.351157	15.70317579	14.95532114	13.58645325	11.86849034	14.03584518	10.06656521	11.93485203	17.09849078	14.95647689	14.19631677	12.17652154	12.84254659	13.58875416	14.20518983	11.52946948	14.22740059	14.5430363	13.2946903	12.88759301	10.98343842	13.21771585	10.17855445	9.690725794	17.02518399	12.88104816	13.33410215	19.12764822	11.18150852	12.75746184	11.43454486	16.40347029	12.0245331	8.014928562	7.865324736	13.35080779	11.76202737	11.88200016	11.66725385	10.67709535	12.15579888	10.7334409	15.2458847	15.63667589	11.07477305	16.06400676	12.9192583	13.52432502
ENSG00000214193	15.49695707	14.03470766	14.45069014	12.77558626	14.07154028	14.2243375	15.29004638	15.75434408	15.75711682	15.4022828	12.50328339	15.78288014	15.25687901	13.64320236	16.64312098	15.01476942	15.37081524	14.99465763	15.36311486	15.22062271	15.0474	14.51152908	16.54669789	15.2853162	18.3045868	13.87826563	15.47702846	15.84923707	14.40938912	15.2678151	17.53731257	15.43473311	14.06196176	16.75701249	15.37894268	16.15227829	14.26706295	16.49927011	15.22764351	15.38848596	13.01106665	16.29953578	15.77511617	13.04058848	15.30958294	15.26073919	14.75258954	14.84132414	13.63170295
ENSG00000212314	0	0	0	0	0	0	0	0	0	0	0	0	0	0	0	0	0	0	0	0	0	0	0	0	0	0	0	0	0	0	0	0	0	0	0	0	12.16899329	0	0	0	0	0	0	0	0	0	0	0	0
ENSG00000227335	0	0	0	0	12.95819599	0	0	0	0	0	0	12.59769569	0	0	0	14.26275698	0	0	0	0	0	0	0	0	0	14.29349416	0	13.10790304	13.17803949	0	0	0	0	0	0	0	0	0	0	0	0	0	0	0	0	0	14.10992401	0	0
ENSG00000232987	10.40838314	0	9.560470207	0	12.56568546	0	0	0	0	0	0	11.46843933	0	0	0	0	0	9.423639103	0	0	0	0	0	0	10.97137203	0	0	9.395388195	0	0	9.496605768	10.39484167	8.826189237	14.23882148	13.0460726	0	0	11.30689018	0	0	9.737187184	0	0	0	0	0	0	0	0
ENSG00000239911	11.88984607	13.58888614	15.67816035	15.32681233	13.41385221	12.31027938	12.89287731	11.24467033	12.85050087	14.12951872	14.98911156	12.83924032	13.4426587	12.37762152	13.32017557	13.44549975	15.43826322	13.82131897	15.16438981	14.29838804	14.82119639	11.3141519	0	14.2822373	13.09039328	14.31748206	11.38782648	14.32024432	16.55041024	12.94488913	10.3928628	11.70642113	13.13538719	12.91372356	11.18881482	10.62385798	12.25680244	14.73407041	16.85634574	11.84605855	12.6329051	10.33545612	14.58610805	13.53946774	13.16030977	14.04822583	12.95567587	11.19165481	14.14242382
ENSG00000241098	8.088307949	0	8.23901736	0	0	0	0	0	0	0	0	0	0	0	0	0	0	0	0	0	0	12.05589211	8.478525386	0	9.648128514	0	0	0	0	0	8.175282737	0	0	0	0	9.4035691	0	0	0	0	0	0	0	0	0	0	0	8.820722827	0
ENSG00000142552	14.64006046	17.49594314	20.54784419	19.40089903	19.45117121	18.52297383	19.6562389	18.31124226	13.81003967	18.50703789	20.08182729	19.31000282	22.5997721	17.50691685	17.25844358	16.9135652	19.08280431	20.13781475	17.48958351	19.94503291	17.15223839	16.98157496	16.71863799	16.20334357	17.74463465	18.9932549	16.10564127	20.06902399	18.85492714	18.55094518	16.01440989	20.02380464	19.93586465	19.96668358	20.14944086	17.9650524	17.9271175	16.77083194	18.66029903	16.06405565	18.61150882	21.426932	18.6124058	22.35597413	16.26042712	15.91771255	18.54284389	20.36513055	18.97621544
ENSG00000149923	20.74715207	19.70469073	20.807385	19.13732845	20.47976688	20.57002237	21.58779754	20.30285271	19.97381681	21.61931686	19.69904668	20.04117785	20.82126046	20.74410191	20.29277778	19.7642385	20.55779321	20.43465472	20.09315339	21.63022609	20.56165613	19.50122737	20.58737204	20.17557259	20.79023023	19.89250406	19.89812018	20.16687856	19.68455477	20.62991125	19.34019581	20.36042971	19.99911057	20.43414934	21.30334828	21.51099147	20.67379977	20.52578282	20.33378613	20.53012614	21.15898853	20.40628973	20.60012938	21.25633583	19.88138173	20.80038711	20.14705217	20.66945753	20.34297703
ENSG00000235141	0	0	0	0	0	0	0	0	0	0	10.41356056	0	0	0	0	0	0	0	0	0	11.71894101	0	0	0	0	0	0	0	0	0	0	0	10.78829677	0	0	0	0	0	0	0	0	0	0	0	0	0	0	0	0
ENSG00000278977	0	0	0	0	0	0	0	0	0	0	0	0	0	0	0	0	0	0	0	0	0	0	0	0	0	0	0	0	0	0	0	0	0	0	0	0	0	0	0	0	0	0	0	0	0	0	0	0	0
ENSG00000226431	9.871294398	0	0	0	0	0	0	0	0	0	0	0	0	0	10.01221295	0	0	0	0	0	0	0	10.26240605	0	0	0	0	0	0	0	11.5424855	0	0	0	0	0	0	0	0	0	0	0	0	0	0	0	9.859333133	0	0
ENSG00000207972	0	0	0	0	0	0	0	0	0	0	0	0	0	0	0	0	0	0	0	0	0	0	0	0	0	0	0	0	0	0	0	0	0	0	0	0	0	0	0	0	0	0	0	0	0	0	0	0	0
ENSG00000188385	8.336273528	8.240026385	10.96918651	11.8269616	9.754634515	14.31005841	9.278455911	7.542170594	11.40420618	10.13155213	9.053300481	10.80825399	10.10614128	6.681805532	10.05918023	7.160859032	10.24037288	8.612742889	13.90676695	10.09520511	6.374091883	14.74556784	11.30881187	7.915521508	7.901182601	14.08243047	9.264931296	10.75152238	12.63602427	11.23563841	12.62095173	6.018747659	10.55580246	11.28245225	8.068875847	12.72084591	5.984840955	11.49433677	8.769156146	9.552959893	8.92598095	9.741836118	15.06362836	12.08635197	8.54745656	8.629404124	13.58298067	7.751118332	10.63521913
ENSG00000231434	11.52262296	12.63225456	9.559805178	10.75169425	11.24344865	9.828772026	9.090597648	9.348442459	10.80126307	9.359319265	10.86317518	8.301917842	11.0428647	11.06513833	9.549643683	9.964005059	8.354971186	13.85837335	10.12483719	12.03157921	9.755044062	11.55372064	10.2143854	12.04362168	10.38610335	10.5792044	11.94923643	11.8080183	9.879292735	10.78464177	8.91197697	11.39364013	11.32540393	8.848895822	9.292650867	12.31034194	11.58152281	9.138292176	0	9.365045559	10.73567622	10.17470538	9.899635577	9.473604186	10.94111	10.43861447	9.811325308	9.780258251	10.73077202
ENSG00000279410	8.487241978	8.71203243	0	0	9.321670603	0	0	0	0	0	7.531741263	8.961758812	9.121334278	9.143578692	0	0	0	0	9.20255602	0	0	7.761993977	0	0	10.04791165	0	8.156029913	10.05545804	8.543156025	0	8.574291963	11.05530517	0	0	0	11.60947283	8.439382242	0	8.65780097	0	9.812995404	0	7.980409078	0	0	7.935079809	0	8.636414929	8.587845544
ENSG00000272079	17.46098661	15.93803594	13.49994898	11.78630727	16.60982157	17.042146	16.36776775	9.535217904	10.72531698	15.92789307	13.84395902	12.59314174	13.39928384	16.01971546	15.61743366	12.73477861	11.12321211	14.38934243	16.15609891	13.67782086	17.57342067	0	15.72667123	8.91139576	18.03048147	9.766962489	11.58384518	14.00597542	12.23502898	11.81926446	15.14045747	13.22415535	14.09693105	0	18.12305668	13.61269484	15.35309354	0	16.55913913	12.59452805	13.38144129	13.75292316	14.15133746	12.05127548	12.58708671	12.28787269	14.04124297	10.32935306	11.50242725
ENSG00000149925	22.39870868	22.25673917	22.798921	21.70684861	21.9470717	21.92121658	23.73467278	22.14494085	22.90054899	24.06967725	21.17041608	22.16677112	23.43017595	22.72437009	22.13210135	22.16173757	23.19726953	22.68663218	22.03650942	22.83113572	22.48827612	22.5134947	22.22161594	23.19168371	22.35970385	22.11364516	22.4548259	21.93734676	21.46880255	23.66756852	21.43375388	21.47591579	22.10604666	22.28429019	22.88001073	23.01026044	22.0540698	23.23664543	22.48843087	22.28385787	22.47315705	23.32224464	22.35488764	23.97295526	22.37980246	22.58431856	23.45762063	22.58517968	21.39854485
ENSG00000254222	0	0	0	0	10.14445985	0	0	0	11.70121888	0	9.349906747	0	0	11.55023966	0	0	0	0	0	14.25356771	0	0	11.69889826	12.20695068	0	0	0	11.87825536	13.17056518	0	0	0	0	0	0	11.62588311	0	0	0	0	0	0	0	0	0	0	10.29616024	0	0
ENSG00000271321	0	8.783098708	0	8.166713731	0	8.563757707	0	7.502001208	10.36437948	0	7.602597645	0	0	0	7.702453157	0	8.088622912	7.576243147	0	8.183996637	10.90192047	6.839219482	7.951764766	8.872226596	10.8190187	7.732851803	10.22340249	8.544240933	8.61420172	10.78043385	7.648940171	0	0	0	0	0	0	8.871568385	0	0	0	10.75504388	8.051365871	0	0	8.006027817	0	0	12.4104757
ENSG00000144959	18.75477265	17.0291948	15.6111235	16.53894984	18.8782987	17.10581739	18.2968669	16.37143256	16.74289962	18.93927086	17.49033683	17.34175138	15.46233054	18.57323983	18.30387242	17.95493485	16.96901594	15.88341122	18.01455856	16.46396843	17.53635022	16.12151107	18.58944657	16.33760818	16.19240845	18.5971991	18.39600538	16.99439576	20.58483782	17.43499399	17.64341864	17.7143705	18.17212216	15.15549693	16.19862177	14.64866277	17.41757087	15.45769923	16.78402389	15.94446023	17.64399287	18.10587306	18.01517865	16.3744208	17.07836108	17.90948759	17.25057725	19.0208923	17.0992699
ENSG00000139613	18.12371749	18.31274113	16.17799485	17.34647051	17.33638098	18.20092116	16.76599717	18.3244408	18.57927753	17.0537826	17.26017766	17.205784	16.57419638	18.74843918	17.67169101	17.36951696	16.6432991	18.52040153	17.86130012	15.76214553	18.13352255	18.31563381	17.70276749	17.0993108	17.09962975	17.98234135	18.76958791	17.83042261	17.65575431	17.82346341	18.44902379	18.12169841	17.68859781	18.0606874	17.12547368	16.43287607	17.99107894	18.08540352	17.43790542	17.96581594	17.72722604	18.05688894	18.36017621	15.8458804	18.46280581	18.32172801	17.77446601	17.85089815	18.62975305
ENSG00000111783	7.185414382	0	6.344568541	0	0	0	0	0	8.794911803	0	0	7.245615454	0	5.858362288	0	0	0	0	0	9.80166515	0	6.464020162	7.574534679	0	6.752245769	0	0	0	9.933451616	0	7.272118395	0	5.620775688	13.22205799	0	11.49440866	6.147962339	6.505472723	0	0	0	7.796769376	0	0	0	5.650437563	0	6.342920941	6.294837098
ENSG00000197893	0	6.660076931	6.586694015	0	7.265970481	0	6.700562442	0	7.820563407	10.27888634	0	0	0	0	0	0	0	0	10.59762047	7.055831707	6.780271844	5.720115758	9.136340078	0	7.57624233	0	6.10916757	6.423201268	6.492547437	0	6.523423143	0	0	15.31483912	13.98714502	10.73965235	0	0	0	0	0	0	0	0	7.546787724	9.568665859	0	5.59999275	0
ENSG00000223864	0	9.6546059	0	0	9.265986215	0	0	10.36810712	9.238669478	0	9.47018596	10.90384239	0	9.087905979	0	0	11.5417546	0	10.14560621	10.05338042	0	8.703025011	0	9.743822947	0	10.59997842	10.09650826	10.41442339	10.48451743	0	9.516699702	9.416004762	8.846266808	10.45254345	0	0	9.381611551	9.743164098	9.600311072	0	0	9.45932944	9.920401477	11.07799104	9.962610124	8.876472494	9.417579841	10.57795586	12.11360598
ENSG00000277539	0	0	0	11.70027459	0	12.09842556	0	0	0	0	0	0	0	10.75125138	0	0	0	0	0	10.71804062	10.44036144	0	11.48458591	0	0	10.26538302	9.762014247	10.07986132	0	0	0	0	0	0	10.56221491	14.65902794	0	12.40690718	0	0	0	10.12373402	11.16966263	0	0	0	0	10.2433642	11.19409559
ENSG00000117602	17.33464108	16.61692779	16.50629792	15.57326904	16.88783792	18.93393073	16.95700588	16.4579195	16.77172643	17.87489573	15.97356629	16.68399182	15.88679437	15.32476782	16.7739821	16.17102003	17.07148999	16.32570389	16.01355941	16.59993473	17.83329936	13.44178237	16.98754232	16.93179389	18.73049706	16.39440102	16.79603431	16.24740059	16.35149083	17.38746044	16.79867414	17.45330581	16.85356997	16.28554775	16.94047332	17.06115018	17.78608128	18.53354851	17.04765516	17.74619791	16.62235201	16.08515814	16.68921612	14.64070817	17.56236734	17.03696773	16.19373456	16.077625	16.96919273
ENSG00000207257	0	0	0	0	0	0	0	0	0	0	0	0	0	0	0	0	0	0	0	0	0	0	0	0	0	0	0	0	0	0	0	0	0	0	0	0	0	0	0	0	0	0	0	0	0	0	0	0	0
ENSG00000054983	16.69111825	15.77566492	16.16956858	16.36627339	16.60454634	16.85330543	16.80133816	17.04792709	17.06154624	16.38031477	16.80114113	16.67081991	16.79362287	14.55914183	13.3952217	16.57890773	15.8753613	17.37122904	16.89608849	16.05560596	16.91310475	15.64937856	16.90456615	17.19293603	15.32238724	17.03775187	16.54427051	16.71569567	16.82162562	16.59304992	16.96638719	16.71431277	16.33882262	15.23506516	16.0719512	15.71625095	15.94989721	16.66176598	16.60788112	15.77653015	13.15310736	15.86530781	16.80715658	16.6572355	16.08724459	17.65896858	17.11387647	16.41483843	16.0602494
ENSG00000173276	16.5168566	16.06154035	15.08315734	15.54474798	15.86050867	15.76782231	15.05363966	15.51151579	15.17392161	15.29882048	15.78636814	16.29749376	14.64929857	16.15298966	15.80543365	15.84522287	14.97480053	16.15723537	15.57095099	15.01848246	16.01446114	15.75777353	16.34011712	15.76257708	15.92423768	15.78788343	15.69993691	15.60045661	15.28385382	17.05832063	16.02478908	16.44214943	16.28447273	14.73828024	14.301872	14.12741789	15.47447988	14.95114305	15.68037285	14.77124977	15.08736021	15.47575783	16.02784693	14.42794937	14.62242342	15.79535221	15.54366688	15.17520989	15.11197838
ENSG00000265144	0	0	0	0	0	0	0	12.63352223	0	0	0	0	0	12.35180843	12.83498237	13.83468868	0	0	0	0	0	0	0	0	13.25720231	0	12.36174413	0	0	0	13.78111138	12.68039117	0	0	0	0	0	13.00793493	0	0	13.0220709	0	0	0	12.22774441	0	12.68196832	0	0
ENSG00000163376	12.44886843	12.53404799	13.78757646	14.028966	13.74919434	11.94750763	10.86764196	14.52209974	12.38547214	11.39961024	13.77345255	14.35926247	14.12374497	11.21012249	12.76572942	14.19221901	12.50823806	12.29318845	14.23086609	13.36283322	12.53253768	12.53593767	13.06264918	14.06378607	9.067102092	14.30002841	14.01260898	13.57458198	14.90465531	13.7434218	13.06657929	14.44178744	14.09248502	12.8472724	9.486319621	12.6848074	11.34672091	12.59295581	13.35672194	12.18939137	14.37951715	13.89357842	12.64484888	12.98763741	13.14646595	12.47978223	13.48922915	13.93084701	14.4457143
ENSG00000207944	13.90327039	0	0	0	13.73947989	0	0	0	0	0	12.35919601	0	0	0	0	0	0	12.33270904	0	0	12.66515406	12.5905639	13.70979917	0	0	13.48994493	0	0	0	0	12.40576565	12.30494738	0	0	12.78707368	0	0	12.63247786	0	0	0	0	0	0	0	11.76458521	0	11.46829193	12.41935222
ENSG00000112200	15.81551868	15.65421531	15.05304891	15.64717706	16.16231948	16.2884952	15.21514219	15.58395575	15.50283217	15.5608022	16.0335172	15.83546391	14.98920163	15.89414301	15.98688931	15.60921322	15.50339905	16.07698902	15.74269022	15.77881364	15.76083299	15.70095865	15.39908944	15.74646544	16.02595735	15.38941323	15.81011661	15.61593378	15.48881581	15.81787639	16.08438316	15.94550084	15.54669828	15.64042218	15.72439477	15.66384392	15.24042004	15.91399394	15.66572202	16.07454059	15.71941342	15.66578075	15.70076522	14.8449117	15.67728346	16.40804328	15.10638571	16.43715598	15.1266901
ENSG00000223634	0	0	0	0	0	0	0	0	0	0	0	0	0	0	0	0	0	12.85959424	10.56302769	0	0	0	0	0	0	0	0	0	0	0	0	0	0	12.86944804	0	0	0	10.16048253	10.01758544	0	14.17343718	0	0	0	0	12.09882513	0	11.99510689	0
ENSG00000231597	0	0	0	0	0	0	0	0	0	0	0	0	0	0	0	0	0	0	0	0	0	0	0	0	0	0	0	0	0	0	0	0	0	0	0	0	0	0	0	0	0	0	0	0	0	0	0	0	0
ENSG00000267206	0	9.415558337	15.57774352	13.79541007	8.029801294	0	11.26227078	0	0	10.72435349	8.816944901	0	12.99369954	7.852139058	8.33361326	10.33006049	10.30304245	9.788882153	10.90571366	11.81305251	8.538675157	9.047879328	11.74989394	0	9.338596849	10.68248424	8.858929921	12.49617315	13.63657023	0	9.861872025	0	14.54633302	0	11.46459354	0	8.145181527	11.67247618	8.363467791	0	11.10186588	8.222745348	8.683055666	0	7.728610943	7.641273546	10.76189171	8.925573644	13.24329241
ENSG00000108590	16.08413238	15.49122586	16.46740719	15.82093255	15.49558836	16.70333857	16.21868102	16.15768196	16.5161454	16.72231279	15.69031289	15.85236654	16.17291339	16.53678828	15.52959759	16.60573747	15.57374708	16.75875496	15.51260052	15.88186369	15.67112056	16.6107795	16.32790076	16.7032151	16.30480995	15.67320112	16.02856684	15.85651506	15.97631521	15.88887397	17.30096621	15.70316769	15.50947871	15.81977611	15.85718517	16.93158755	16.14788411	16.80470145	16.51978267	16.38911675	16.34795309	15.83144153	15.77006595	16.98651014	16.18331806	16.61925322	15.94574899	15.98894879	16.02112232
ENSG00000101236	17.59334002	16.20977459	16.90049745	16.80546293	16.02458598	15.99557747	15.87584657	16.13535065	15.23368038	16.81397981	17.74251058	15.48124682	16.03069336	15.25815875	16.09382059	15.92406673	16.1927621	16.25118045	17.2152862	16.40285689	17.12580966	17.26572747	16.86880104	16.45024536	17.41285012	16.03590215	15.06507452	16.676222	16.57916536	17.21334743	15.7242902	15.77291844	17.19313571	16.14416578	15.39500887	16.98410435	16.42933185	15.47500152	16.34574053	16.30127398	15.05127254	16.94725202	15.99187004	17.43224724	16.49517396	15.92227987	16.60588492	18.12145421	15.12182498
ENSG00000099385	18.14595456	17.94701915	19.26947893	17.9566083	18.27473037	18.96780084	19.30221868	18.13833091	18.45409069	18.91277477	18.22523094	18.38504608	19.57913589	17.77067608	18.77014282	18.01555832	18.65752704	18.56881603	18.11176326	20.20853235	17.01917864	17.88604693	18.51789352	18.44335881	19.35469166	17.63838121	17.31535767	18.33866055	17.91054338	18.80761887	16.87226085	17.97805765	17.83186615	18.35404993	19.83882	20.35649423	17.83802723	19.04642945	18.80878963	19.27170795	18.71977705	17.57353889	18.5268347	19.25657416	17.51976767	18.52059185	18.20958785	17.85475397	18.20520496
ENSG00000201263	0	0	0	0	0	0	0	0	0	0	0	0	0	0	0	0	0	0	0	0	0	0	0	0	0	0	0	0	0	0	0	0	0	0	0	0	0	0	0	0	0	0	0	0	0	0	0	0	0
ENSG00000250990	10.74919656	14.22173315	10.9003502	11.94092399	10.58549551	11.75426774	11.60004161	10.68880472	14.20112748	10.6996916	11.7894734	13.61643682	0	10.99183878	13.58997688	10.88998565	11.27780461	13.66957505	14.55277022	0	12.90261966	13.10810061	11.1404751	14.31105314	12.7713282	12.24218983	13.80852324	13.19386681	9.806037941	12.38882996	13.00574457	13.19439217	11.74942571	13.0945219	10.21822555	12.06713443	12.28561388	14.06247935	0	12.61168001	13.39859441	12.77839924	12.69947576	10.39930748	14.45206822	12.89494403	12.05865034	12.80501925	11.84962418
ENSG00000113360	18.97356836	18.08104991	16.55198978	17.21513478	17.14306567	17.92196399	17.74771025	17.143014	17.62093657	17.60669492	18.66871155	18.18692394	16.84917363	17.48796869	18.17566504	17.60533112	17.15754866	18.6732989	18.03492288	18.13212462	17.5567684	17.54952596	17.7452315	17.29373549	17.84787611	17.30278854	17.2697166	17.12090194	18.7738947	17.24080085	17.59043594	18.20218122	17.40174474	16.90257111	17.16994833	18.59956087	17.72972369	17.36178821	17.19371691	17.34216098	17.8813416	17.55917328	18.46821406	17.04325496	17.399333	17.58534764	17.96917122	19.02011565	18.1307303
ENSG00000264874	0	0	0	0	0	0	0	12.07489865	0	0	0	0	0	0	0	0	0	0	0	0	0	0	0	0	0	0	0	0	0	0	0	0	0	0	0	0	0	0	0	0	0	0	0	0	0	0	0	12.8697161	0
ENSG00000207963	0	0	0	0	0	0	0	0	0	0	0	0	0	0	0	0	0	0	0	0	0	0	0	0	0	0	0	0	0	0	0	0	0	0	0	0	0	12.63247786	0	0	0	0	11.81008467	0	0	0	0	12.46803731	0
ENSG00000161904	17.59595157	17.4825996	17.92043938	17.22044306	18.37720322	18.18131037	18.81461733	17.28828824	18.00630868	18.74738387	18.23175194	17.83369334	17.99852516	18.3230702	18.58459777	17.56912735	17.90294893	18.54507673	17.84039791	18.57459863	17.61718699	17.40363199	17.9349409	18.4231654	18.14155339	17.23932203	17.83615847	18.06044582	18.16711552	17.63319746	18.00905071	18.17557669	17.63892586	18.01065888	19.2733306	18.38501297	17.95256655	18.23789742	17.97295332	18.27733845	17.82507772	17.9905163	18.20285494	18.07340478	17.69326329	18.39618234	18.27682887	17.62861795	17.90691815
ENSG00000186265	10.05239617	10.08509263	14.46912412	12.90638872	12.81817219	11.22705582	11.71004118	7.996270416	0	10.70280822	13.43172514	14.07366144	12.68678115	12.73142642	12.09931836	12.279657	9.581786096	10.9728611	12.57551742	13.40366977	8.985566507	10.23124447	7.450784728	8.370100398	8.204231446	15.09920074	13.41935545	12.89513039	15.43805358	8.694725692	12.66210749	9.36160823	13.0518553	0	9.843192313	10.17807771	10.58894065	7.373798549	11.39250709	9.179652667	10.70200591	8.086191153	11.29796662	11.50876772	11.71447002	9.306628635	12.94613621	11.72459415	13.83851101
ENSG00000266715	0	0	0	0	0	0	0	0	0	0	0	0	0	0	0	0	0	0	0	0	0	0	0	0	0	0	0	0	0	0	0	0	0	0	0	0	0	0	0	0	0	0	0	0	0	0	0	0	0
ENSG00000200313	0	0	0	0	0	0	0	0	0	0	0	0	0	0	0	0	0	0	0	0	0	0	0	0	0	0	0	0	0	0	0	0	0	0	0	0	0	0	0	0	0	0	0	0	0	0	0	0	0
ENSG00000231738	0	0	0	8.518232497	6.75665802	0	0	0	0	0	0	6.399889276	0	0	7.058978261	0	9.438002632	0	0	0	0	8.989368434	0	0	0	10.88677874	0	0	7.968893046	0	9.318531286	0	0	0	8.380048599	0	0	0	0	0	0	0	0	0	0	6.370554837	0	12.4144411	0
ENSG00000211679	17.55128059	19.79447017	23.88357324	20.39844522	23.66395569	19.83170773	23.32049851	20.37470485	12.18250225	20.68049395	21.28072426	21.81160894	18.19475206	17.38167052	22.35236084	21.56733415	16.55758738	19.87138817	19.53650263	24.32705823	0	11.32410624	17.7375323	13.53617017	19.41080096	24.84657163	19.7007433	21.96253416	22.64179759	19.76577307	21.45216366	15.84525513	20.87119107	16.46783126	17.17830421	13.37000353	20.72367655	18.67835049	22.28481941	16.70112846	19.44299889	11.66666928	19.15392357	14.02332265	19.83189006	19.3708302	21.57715729	19.93486027	20.77618458
ENSG00000276699	0	0	0	13.65254365	0	0	0	0	0	12.99583763	13.08606882	0	0	0	0	0	0	0	13.7621883	0	0	0	0	0	0	13.21695256	13.71304981	0	13.1014267	0	0	0	0	0	0	0	0	0	0	0	0	0	0	0	0	0	0	0	0
ENSG00000170325	15.28075235	15.7520645	14.3378404	14.91982447	15.82683645	15.3075384	13.98339363	15.16288585	15.42539086	14.52610287	14.8974671	15.45146125	14.2024077	15.04701499	15.27516467	16.12492806	15.47624297	15.20078758	15.73352437	14.22622572	15.98225898	16.40990493	14.71452733	15.1893248	14.98208377	15.49202651	15.33646737	15.43600072	14.74918921	16.12093982	15.84152877	15.23465866	15.57916552	14.76475776	15.25914693	15.55839084	15.38046036	15.31774184	15.39988628	14.86940628	14.89502769	15.47034246	15.15814319	14.17209557	15.6986515	15.06039419	15.46643818	15.31450798	15.32697222
ENSG00000261504	11.28484474	8.705742919	13.67265315	13.25422052	12.12078854	14.730384	14.20267578	14.56629037	12.87090315	13.12797812	14.69758252	12.81073968	13.63611218	10.45767537	11.78830646	10.61869638	10.59167449	14.13506346	11.77917374	14.00846889	8.826810342	11.07162629	12.77548561	12.49229813	13.24984504	12.89663399	13.66833139	14.24426863	12.70312014	13.64078919	10.88688769	12.37052305	12.7001692	11.08660826	13.64611955	11.60317028	12.23656965	13.49151337	13.17163824	11.82582714	11.9753694	14.8287249	13.42794312	11.71218474	11.47057229	13.01050593	10.78768183	14.08599498	11.57825846
ENSG00000199767	0	0	0	0	0	0	0	0	0	0	0	0	0	0	0	0	0	0	0	0	0	0	12.55342703	0	0	0	0	0	0	0	0	0	0	0	0	0	0	0	0	0	0	0	0	0	0	0	0	0	0
ENSG00000278761	0	0	0	0	0	0	0	0	0	0	0	0	0	0	0	0	0	0	0	0	0	0	0	0	0	0	0	0	0	0	0	0	0	0	0	0	0	0	0	0	0	0	0	0	0	0	0	0	0
ENSG00000232386	16.04521657	0	15.9502945	12.88708733	13.76366065	0	14.96099939	13.17047968	13.18176173	15.15616518	14.12780366	12.75551554	12.33050354	9.617379876	13.37194902	14.76161641	14.75966821	13.94166604	14.67467678	14.85537884	12.42019106	7.652076516	14.95411766	12.14721612	14.184107	14.4024233	10.3635406	12.16636181	12.95258115	13.40542309	13.26755715	15.11414658	12.74286268	12.39710812	16.72408208	13.21492366	11.13277173	15.21040681	13.35127132	14.37343276	15.48233571	9.404735688	16.10266424	15.77756379	13.43018329	14.27823089	12.16846415	13.60991706	14.51810059
ENSG00000277770	0	0	0	0	0	0	0	0	0	0	0	0	0	0	0	0	0	0	0	0	0	0	0	0	0	0	0	0	0	0	0	0	0	0	0	0	0	0	0	0	0	0	0	0	0	0	0	0	0
ENSG00000230107	12.32854791	11.96903681	12.7021134	12.35081749	11.16509397	0	12.00991091	10.68375456	9.554061919	12.27902347	12.48470401	10.80472057	14.96383796	11.72346923	13.58492407	0	0	9.759186281	15.31821043	13.68992144	0	10.01681437	11.13542412	10.05935415	0	13.23698822	13.93470612	12.53682571	17.82728439	0	14.07860182	12.72996578	11.15962168	10.76820309	11.21256877	12.86929271	10.69617899	13.5168965	9.915807659	11.8698162	12.65666543	9.774788501	13.75844007	0	12.59918624	13.096317	12.0535983	9.8943905	11.42966558
ENSG00000267714	0	0	0	0	0	0	0	10.39261104	0	0	0	0	0	0	0	0	0	0	0	13.53609747	0	0	0	0	9.018082561	0	0	9.439966831	0	0	0	10.43945293	0	0	0	0	10.98964158	0	0	0	0	9.483817218	9.944898704	0	0	0	0	0	0
ENSG00000156467	17.62800997	18.39282382	19.38301065	19.04823375	18.21853406	18.48803015	19.33362262	18.77339415	18.54683581	18.20941926	18.08146012	18.37451388	19.99411952	19.50666558	18.35953222	19.41160636	19.82967556	18.32020492	18.96184752	19.67300254	18.82846028	19.83581058	18.19044837	19.57897541	18.22350552	18.25924089	18.48148618	18.27041149	18.92133006	18.51443352	18.52439231	18.93681356	18.10680819	19.05927517	19.906375	19.6330499	18.63224702	19.40415025	19.45720343	19.95469046	19.95438066	18.30540366	17.04423302	19.37869073	18.34033261	18.52796092	18.48932504	18.10981919	19.1238312
ENSG00000212144	0	0	0	0	0	0	0	0	0	0	0	0	0	0	0	0	0	0	0	0	0	0	0	0	0	0	0	12.8892895	0	0	0	0	0	0	0	14.80662914	0	0	0	0	0	0	0	0	0	0	0	12.05308469	0
ENSG00000264720	0	0	0	0	0	0	0	0	0	0	0	0	0	0	0	13.24977555	0	0	12.82584831	0	0	0	0	0	0	0	0	14.41667752	0	12.74917273	0	0	13.52456879	0	0	0	0	13.42292864	0	0	13.43706504	0	0	0	0	0	0	11.25891812	0
ENSG00000165716	12.20304252	15.31266675	16.01987779	15.70201727	15.5184348	15.67774126	15.13491527	14.87654529	14.92588956	13.64269992	13.31133071	15.14289	15.30778279	15.49552792	14.95628717	15.08614883	15.10801856	14.23083296	13.86313903	16.12124975	16.38819062	14.93433045	14.90504883	13.10255957	14.06571302	13.62821284	14.63770608	15.82809469	15.31328703	13.14265913	15.85639368	14.44300639	15.59396899	16.06554737	15.85362002	18.17168093	15.84664297	15.8331667	12.71791352	15.35637741	15.29811274	14.02407225	15.92452644	15.81753841	13.26498278	13.30594803	13.9982055	13.88078005	14.89783989
ENSG00000230248	0	0	0	0	0	0	0	0	0	0	0	0	0	0	0	0	0	0	0	0	0	8.874588674	0	0	0	0	0	0	0	0	0	0	0	0	0	9.91932623	0	0	0	0	10.92831059	9.631051832	0	0	0	0	0	0	9.702003745
ENSG00000224870	17.9674364	17.64026882	18.11539033	17.13316748	17.82425319	18.46769138	17.4654252	17.05639129	17.85289472	17.57117245	17.41743474	17.07253258	17.76020244	18.1114527	18.52435362	17.30040528	17.7186952	18.53865544	17.66451846	18.38808337	17.28768577	17.52518106	17.02602013	17.92143544	18.56372229	17.20317646	17.72418958	18.11549085	17.52136967	16.83751343	17.87575266	18.60854062	17.01257261	17.83463883	18.08239411	18.78296378	18.5116694	18.07754201	17.99250086	18.53136916	17.49344046	17.4590888	18.27186933	18.00755107	17.75963124	17.48170143	17.34903128	16.97589611	17.85046634
ENSG00000204308	20.38273112	19.47042485	19.99694909	19.65480427	19.88542694	20.53864414	20.69565514	19.7366826	20.16631507	20.42754091	20.6301237	19.46094656	19.8601413	19.91536946	19.64463257	18.64605401	20.25228669	20.1102678	18.90979766	19.89168721	20.07843904	19.62377346	19.17999544	19.93684746	20.21238781	19.23788938	19.73457683	19.08465273	19.60887055	19.34125738	20.34436651	19.11376821	19.27471912	19.98839373	19.92959785	19.34592413	20.39536716	19.34712802	20.51321041	19.40208909	19.30185901	19.83023752	19.78684771	19.99027522	19.49275215	20.21309955	19.24941345	20.1583926	19.16496958
ENSG00000169856	9.993948996	0	0	0	7.835063632	8.003657674	7.268179269	0	0	12.03080692	8.359568274	7.476304557	0	6.664634252	10.71941397	0	10.52238004	8.012347457	7.716299289	9.204522681	9.341477284	11.75691976	0	0	6.571118912	0	6.674474224	0	8.054039376	11.09282861	12.40201421	0	11.45312827	13.68913881	0	0	0	0	0	0	0	10.4828094	0	7.649616895	0	8.442642776	9.567424635	0	0
ENSG00000272130	0	11.94403909	0	12.32581831	10.55545804	12.72400608	10.9852689	11.65831961	0	13.83879012	9.760672612	12.5161217	0	0	12.44458426	0	11.24775961	13.05461417	12.43545059	12.9280278	11.06569233	0	12.69495874	12.03334163	12.2819227	0	12.70819172	0	0	0	11.80598989	12.29000001	11.1346287	0	11.18757539	16.12422399	10.67119019	11.03302646	12.47452535	12.25975837	11.04715743	12.74834633	14.2973045	11.36872727	12.25231735	12.16457194	0	16.32731898	11.81957518
ENSGR0000223773	0	0	0	0	0	0	0	0	0	0	0	0	0	0	0	0	0	0	0	0	0	0	0	0	0	0	0	0	0	0	0	0	0	0	0	0	0	0	0	0	0	0	0	0	0	0	0	0	0
ENSG00000207548	0	0	0	0	0	0	0	0	0	0	0	0	0	0	0	0	0	0	0	0	0	0	0	0	0	0	0	0	0	0	0	0	0	0	0	0	0	0	0	0	0	0	0	0	0	0	0	0	0
ENSG00000183206	0	0	0	0	5.965394308	0	0	0	6.926664392	0	0	0	0	0	8.251723073	7.256254867	0	0	0	0	0	0	10.19906531	0	0	0	0	0	0	0	6.212789205	0	0	0	0	0	0	0	0	0	0	0	0	0	6.654037831	5.582306982	6.114913774	0	0
ENSG00000265802	11.68444611	12.90956723	10.83603422	0	12.10549581	11.68993638	0	13.20869492	10.49384512	11.63492718	0	12.96718921	0	12.34209514	10.82586478	13.82497419	0	10.69909139	12.40116368	0	12.03107066	11.5415705	11.07615384	10.99940914	10.24852622	12.44083551	11.93708531	12.992036	10.74091827	0	14.47179695	11.67089876	11.68509441	0	11.15329709	0	10.6369183	0	0	11.2257735	0	11.7142729	10.17672381	0	12.21803129	0	0	13.00367731	13.10697443
ENSG00000268830	0	0	0	0	9.627457376	0	0	9.73070538	0	0	0	0	0	0	0	0	0	0	0	10.41507037	0	0	0	0	0	0	10.45820708	0	0	0	9.878253843	0	0	0	0	10.10918092	12.32668171	0	0	0	0	0	0	0	0	0	0	0	0
ENSG00000266631	0	13.70239172	14.213187	14.66916573	12.31339313	13.48252946	0	13.41661573	13.2858925	13.42750819	0	0	0	12.1350418	14.20301252	0	0	12.49137766	13.19395466	15.10153179	12.82382867	0	12.86858215	12.79181146	0	0	13.14481791	12.46309011	15.11798184	0	0	0	0	0	0	14.38038169	12.42917736	12.79115194	12.64814469	0	12.80528764	0	0	13.12695348	14.01071961	12.92305401	0	14.43390051	12.57802253
ENSG00000260281	12.78328705	10.83931704	9.766052314	11.22099828	12.25700526	11.61910804	9.880944444	12.87484987	12.2296493	0	11.23942439	11.89653717	11.24927559	11.27155062	9.755889016	12.33926539	11.72741073	11.94966586	13.3301867	0	11.54532087	12.05553759	12.00498619	11.92822414	11.76186746	9.786397813	12.60306452	12.18435298	9.670995529	11.83871662	11.2859838	11.6000707	11.61426613	12.22249253	10.08314379	12.9317821	10.56611357	12.9273795	11.36967364	0	10.94206547	11.96528208	12.10495404	10.26421169	11.46931512	13.30718401	11.18676482	12.08498651	12.03630408
ENSG00000173093	8.813628983	0	0	8.421868294	7.653799041	0	9.079344705	9.337186118	0	0	9.175551934	7.295279798	10.03228537	0	0	0	0	0	0	8.439160925	8.162182412	0	0	0	8.378093984	7.987719809	0	0	9.453508071	0	0	7.803340647	0	0	8.283711791	0	0	0	0	8.35599231	8.143703956	8.843399112	9.625643729	9.462346403	7.352991689	0	7.804910976	7.965770423	0
ENSG00000132964	17.70036612	16.774471	16.61000529	17.65686631	17.11305758	17.11713946	17.30998135	17.81392465	16.67150114	17.39360696	17.11227778	16.65620746	16.14660799	17.05536639	17.69743343	17.48415153	16.25436647	16.94086228	17.33716739	17.10536962	16.73031604	16.20517541	17.383995	17.01975233	17.47140123	16.8785327	17.12762036	17.11859131	16.29207669	17.28410029	17.38166146	17.41152746	16.65039579	17.57107794	16.90279761	17.57628856	17.27104243	17.14103179	16.99972287	17.30668176	17.61881281	17.18047698	17.15090135	16.55876942	17.46836554	16.48375789	17.27116503	17.1056014	17.39649361
ENSG00000233378	0	0	0	0	0	0	0	0	0	0	0	0	0	0	0	0	0	0	0	0	0	0	0	0	0	0	0	0	0	0	0	0	0	0	0	0	0	0	0	0	0	0	0	0	0	0	0	0	0
ENSG00000232464	0	0	0	0	0	0	0	0	9.830954647	0	0	0	11.65650558	0	0	0	0	0	0	0	0	0	0	10.33634603	0	0	9.690027943	0	0	0	10.10912604	0	0	0	10.49019237	11.33953008	0	0	0	0	0	0	0	0	0	0	0	0	0
ENSG00000280903	0	0	0	0	0	0	0	0	0	0	0	0	11.561899	0	0	0	0	0	0	0	0	0	0	0	0	0	0	12.4970315	10.98267673	0	0	0	0	0	0	0	0	0	11.09756328	0	0	0	10.41841999	0	0	0	0	0	0
ENSG00000234740	0	0	12.21866566	12.259619	10.90407712	11.07328752	0	12.32890672	0	11.603018	11.1084871	0	0	0	0	0	0	11.08200715	0	0	11.41437274	10.92494687	11.45911616	0	10.63136777	11.23932855	0	10.05440635	11.7085868	10.70819129	10.15567723	0	12.06811039	13.41325696	10.53675319	0	12.01947768	0	0	11.60875117	10.39637129	11.09762013	0	12.71722085	9.602703347	0	0	13.46474993	0
ENSG00000231603	0	0	0	0	0	0	0	0	0	0	0	0	0	0	0	0	0	0	0	0	0	0	0	0	0	0	0	0	0	0	0	0	0	0	0	0	0	0	0	0	0	0	0	0	0	0	0	0	9.436279654
ENSG00000281532	0	0	0	0	0	0	0	0	0	0	0	0	0	0	0	0	0	0	0	0	0	0	0	0	0	0	0	0	0	0	0	0	0	0	0	0	0	0	0	0	0	0	0	0	0	0	0	0	0
ENSG00000183570	10.5592028	10.47977438	14.11814699	13.66809387	13.3509933	10.97949045	13.29031007	7.697431004	9.436281013	12.18279418	11.45507802	13.56650672	14.79585847	9.825329521	10.00883161	11.21429388	9.866265758	12.13466167	11.27571755	13.23360145	6.528361744	8.763297213	13.48826953	10.56903824	10.89994121	12.03831743	9.742252078	13.25003216	13.71395665	11.33025406	10.89782744	9.154910501	14.52419062	15.05422817	12.24959084	12.2125934	11.11858216	12.41096807	10.14556648	11.16715129	11.81643164	6.215313341	11.18158122	13.44529557	9.508985985	8.785084765	11.40241537	10.07172649	12.28946001
ENSG00000101680	9.039187625	11.08190824	13.2802711	13.527882	12.36288084	11.16455386	13.40519364	11.54724586	12.735308	15.12710194	16.13309087	15.6286145	12.19952195	11.23674404	9.414086323	16.10109477	12.85307967	13.32965788	14.89473519	11.87772337	15.02025538	9.432638737	11.68074721	0	13.8896176	11.07545072	8.620397585	13.45466778	12.08219557	11.96458317	8.946084573	11.12589871	14.75703544	10.72878854	8.591306128	7.276753767	14.15845093	11.21781899	10.54721759	0	10.63561365	6.990208353	10.27450429	6.613668378	14.06210093	14.23263956	11.90316682	17.35830069	11.50978147
ENSG00000223200	0	0	0	0	0	0	0	0	0	0	0	0	0	0	0	0	0	0	0	0	0	0	0	0	0	0	0	0	0	0	0	0	0	0	0	0	0	0	0	0	0	0	0	0	0	0	0	0	0
ENSG00000177257	0	0	0	0	0	0	0	0	0	0	0	0	0	0	0	0	0	0	0	0	0	0	0	0	0	0	0	0	0	0	0	0	0	0	0	0	0	0	0	0	0	0	0	0	0	9.975527262	0	0	0
ENSG00000187325	18.27279806	18.36848662	17.68065629	18.30821448	18.37894845	18.41339061	18.17819807	18.86684402	17.54274135	17.61043079	18.46562826	18.40850028	17.16360743	18.86429181	17.75881025	18.48165135	17.44081047	17.68028566	18.00005304	17.65484328	17.558223	17.75663858	18.69436489	18.88505149	17.88877041	17.74326584	18.30675576	17.6298921	17.53088492	18.22352181	17.43112463	17.76724534	17.50529877	19.5393507	17.52146306	17.77927677	17.08281675	17.13260054	18.32459019	17.70858626	18.38284113	17.45943337	18.56233239	17.05194499	17.53626791	18.585126	17.04641716	18.4135378	17.81251975
ENSG00000173846	17.75986188	17.55762411	18.40109617	17.39880897	16.45673291	17.04508868	18.33571713	16.69301503	16.57145214	17.65809816	17.21423538	17.29121327	18.56459691	16.07963799	17.74024379	17.80902317	17.00298592	18.40442144	15.72599983	16.80770524	15.59920869	15.76621249	20.34578154	18.42855134	18.50618625	16.96318132	16.76937532	17.19208636	16.88654199	16.74183124	15.97422056	17.08373088	18.06961753	17.27654125	17.76599124	17.20536173	16.82713788	16.99966164	16.53133006	17.47268076	16.59619144	17.55226682	18.66808192	17.66972086	16.72230189	18.17480008	16.84443385	17.76047781	16.75924362
ENSG00000149927	13.13627426	11.60858806	11.26327608	9.185116013	8.900047131	9.582773586	12.94617471	10.001806	9.871203724	11.90475275	9.544039992	9.538413703	8.892036309	10.49724149	10.56541039	10.71712342	11.64076915	13.47726645	14.86522629	9.465055498	11.60065378	9.986441713	12.52783609	9.570066744	10.94681715	10.51352687	10.87618219	13.09753966	11.51948314	12.14192054	15.08899124	13.55292248	9.256480217	8.865600397	9.531432539	17.68761182	13.74473915	12.40066472	9.234231809	13.0042632	11.90395017	9.455288364	13.49995211	8.906361535	7.793708202	9.608168047	7.832801279	9.65276079	8.358747582
ENSG00000261279	0	0	0	8.793423569	0	0	0	0	0	0	8.228457857	0	0	0	0	0	0	0	0	10.80831601	0	0	9.576300791	0	0	8.358938705	0	0	8.243766552	0	0	0	0	0	0	0	0	0	0	0	0	0	7.681446208	0	0	0	0	0	0
ENSG00000168303	16.56461053	16.90867396	16.15682569	15.56580966	16.76178993	17.40705387	16.63004085	17.55834121	15.98855262	16.85515853	17.20259403	16.39455761	17.13790277	16.29751766	16.59082938	17.0493124	17.64765183	16.50962646	16.42107966	17.22025176	16.19076914	16.7156861	16.30442233	16.51047028	16.55128322	15.74002937	16.74044338	15.82997952	16.52731502	15.93338821	16.27567038	17.60475882	15.78929251	17.02965039	16.75029886	15.81086222	16.90693378	16.48627137	16.68131643	16.97538634	17.80144246	16.27750898	16.19997526	16.26866042	16.02112838	16.79765786	16.43159867	16.52642067	16.65113898
ENSG00000242559	0	0	10.85062365	0	10.53577542	0	0	0	0	0	0	0	0	0	0	11.83986578	0	0	0	0	0	9.97215838	11.09074449	0	0	0	0	0	0	0	10.78670803	0	0	0	0	11.01774115	0	0	0	0	0	0	0	0	0	0	0	0	0
ENSG00000204022	6.771781543	7.989577579	6.921704044	8.370121274	9.596580808	0	0	0	7.574940883	9.033667241	7.3927984	9.558007692	7.402595217	0	8.902597753	0	7.296589223	9.774381912	9.477432504	8.38741207	8.110465778	10.03201285	0	7.083888267	8.909815227	6.941905937	9.598052869	6.75783409	7.820979499	7.407244997	9.432855411	7.751676103	6.194045007	0	11.81253745	9.401021684	7.717393597	8.077904083	6.941313449	7.308809283	10.08801868	0	11.9507913	8.99618919	7.301413803	9.376571816	8.335978036	8.911086915	9.183804009
ENSG00000111785	15.3736206	15.05823821	14.86083809	16.01464299	14.80261343	15.09931703	14.32863205	15.63554276	15.3228735	14.47996067	15.45021104	15.32550581	15.8934804	14.8806278	14.99859208	15.24503016	14.66363516	14.928684	15.89142823	15.04240845	14.82940531	15.98422877	15.21184875	15.38233037	14.84883668	15.39440973	15.62846048	15.49412701	15.77408736	15.30856823	16.03225637	14.75250659	15.22977025	15.72003957	15.19842461	15.78516164	14.62387186	15.47378687	15.08253089	15.50472191	15.65619228	14.77621956	15.65863274	14.97349664	15.26348783	15.45700538	15.16747917	16.52477295	15.69413073
ENSG00000211866	0	0	0	0	0	0	0	0	0	0	0	0	0	0	0	0	0	0	0	0	0	0	0	0	0	14.0975844	0	0	12.98214192	0	0	0	13.92663745	13.9500582	0	0	0	0	0	0	0	0	0	0	0	0	0	12.07579946	0
ENSG00000213128	11.24913304	0	10.40084477	0	11.08540248	12.25432746	0	0	10.05873009	0	0	10.7250392	0	10.90710123	0	11.38994497	0	11.26334284	10.96615077	11.87350403	10.59619067	10.52163818	10.64092176	10.56418992	0	0	9.917779617	10.23566035	0	10.88950372	0	0	0	0	11.71762445	0	11.7859156	12.14785755	10.42060162	11.79011091	10.57765912	0	0	11.89879878	9.783898402	10.69536729	0	0	10.35052071
ENSG00000124900	0	0	0	0	0	0	0	0	0	0	0	0	0	0	0	0	0	0	0	0	0	0	0	0	0	0	0	0	0	0	0	0	0	13.67311613	0	0	0	0	0	0	0	0	0	0	0	0	0	7.223229124	9.167358857
ENSG00000200303	0	0	0	0	0	0	0	0	0	0	0	0	0	0	0	0	0	0	0	0	0	0	0	0	0	0	0	0	0	0	0	0	0	0	0	0	0	0	0	0	0	0	11.69464094	0	0	0	0	0	0
ENSG00000126562	10.39843396	13.78126852	10.44272349	11.78261819	11.07073501	12.72499782	18.13878023	12.33721582	9.208641666	14.85793671	11.05765917	13.08818965	13.81059809	9.250190379	14.4384959	10.73172548	7.129217485	13.37254572	11.30746832	12.02229082	15.07632106	9.863675334	15.61451147	9.713780272	9.962143831	8.351003299	14.5797439	11.5306169	8.970883226	14.33880664	15.28095836	11.38435297	12.05043003	10.78482347	11.30716254	11.71623359	11.29747483	10.07530951	9.570272105	11.37964209	9.727242363	12.6200747	11.66688514	17.3909154	11.2536045	10.73725165	9.387546161	15.75222936	10.15158538
ENSG00000201501	0	0	0	0	0	0	0	12.17063616	0	0	11.27204205	11.70682894	0	0	0	0	12.75982423	0	0	0	0	11.50336417	12.62245745	0	0	12.40262315	0	12.21697706	0	0	0	0	13.23154939	0	0	12.54943165	0	0	0	0	0	0	0	0	0	0	0	0	0
ENSG00000240870	9.739957445	0	0	0	0	0	0	0	9.54903304	0	0	0	0	0	0	0	0	9.754156512	0	0	0	0	0	0	0	0	0	0	0	0	0	9.726421878	11.1545883	0	0	11.0573865	9.692018789	10.05366429	0	0	10.06778873	9.769758669	0	0	0	9.186703914	0	8.890880589	9.840718597
ENSG00000256098	0	0	0	0	0	0	0	0	0	0	0	0	0	0	0	0	0	0	11.91999809	0	0	10.47586615	0	0	10.76689681	0	0	0	0	0	0	0	0	0	0	0	0	0	0	0	0	0	0	0	0	0	0	0	0
ENSG00000113441	15.17008781	16.25981937	16.30423754	17.02284032	16.5422282	15.33709803	15.37734033	15.81356167	16.90410251	15.73124432	16.42930007	17.21381297	16.75832329	16.47273529	16.6410735	17.09803227	16.8355156	16.30593293	16.24365001	16.06957289	16.10007334	17.04379758	15.77168473	17.98939329	15.4678626	17.10305379	16.90801734	16.68848052	16.48906134	16.75453531	16.17393073	17.20348812	16.79479309	16.25202588	15.08486388	16.58510381	15.16907348	17.80702499	16.84460429	16.83056315	16.0998658	15.39146305	18.22166225	15.64089264	17.05481926	16.77360294	16.56446115	16.8923924	17.58479381
ENSG00000256195	0	9.225197738	7.158782136	9.606501419	9.420680465	0	0	6.948711965	0	0	6.059909745	0	0	7.662361896	0	0	0	7.022766258	7.721155806	0	0	0	0	0	0	0	0	8.986183964	7.064300689	7.644842597	0	0	8.003693771	0	0	0	6.961043719	0	0	0	7.334553853	7.038266927	8.079189209	0	7.53891259	0	0	9.955790483	8.686756096
ENSG00000265655	0	0	0	0	0	0	0	0	0	0	0	0	0	0	0	0	0	0	0	0	0	0	0	0	0	0	0	0	0	0	0	0	0	0	0	0	0	0	0	0	0	0	0	0	0	0	0	0	0
ENSG00000203356	7.70188764	0	9.433229789	10.30332044	8.535034613	0	10.2842835	7.641756307	9.091388177	8.649006002	7.742402509	0	9.332706464	8.940653	8.839157447	8.8389629	9.22621803	9.296416235	0	8.324030046	9.044395035	8.555859296	9.089071124	9.012434686	9.844806205	10.45254008	10.3637843	9.268169163	0	9.337376601	0	9.268693723	9.113235277	9.720723419	10.16485498	9.016170991	8.650540682	9.011776345	7.872121357	10.23730083	9.60992643	7.731581565	10.18764856	0	8.233464104	10.31195901	7.689971285	6.857010186	7.802294718
ENSG00000251236	0	0	0	0	0	0	0	0	0	0	0	0	0	0	0	0	0	0	0	0	0	0	0	0	0	0	0	0	0	0	0	0	0	0	0	0	0	0	0	0	0	0	0	0	0	0	0	0	0
ENSG00000266908	0	0	0	0	0	0	0	0	0	0	0	0	0	0	0	0	0	0	10.99506364	0	0	0	0	0	9.842371872	0	0	0	0	0	0	0	0	0	0	0	0	0	0	0	0	0	0	0	0	0	0	0	0
ENSG00000251377	0	0	0	0	0	0	0	10.2237357	0	9.235817008	8.328160054	11.34412036	11.50394117	9.942233132	0	0	0	10.88289872	11.00054997	0	10.63058491	0	11.67487548	0	9.847854922	11.04020994	11.27321466	10.85462134	9.341249641	0	10.37133201	9.271740812	0	0	0	0	9.237352968	0	0	11.82451751	0	0	9.776071899	0	9.818276026	8.732309413	0	10.01887907	0
ENSG00000179165	7.867707069	9.673619215	9.015544406	9.470788106	8.701185647	9.868553119	9.130349884	0	9.672123112	9.813586941	11.07281966	10.79740597	8.501030083	10.10559916	10.81073745	10.00379002	9.392530542	10.68396484	10.57934953	10.48710188	16.86645883	9.72030713	10.25417662	0	9.012607622	9.035874054	11.11487739	10.17062055	9.504534453	0	9.950262145	8.851093112	0	8.888634916	10.33129314	10.76574852	0	11.49798098	10.35555518	0	0	9.892871115	10.16160125	0	10.39630867	12.43701706	7.855784444	10.01248342	8.965281459
ENSG00000201065	0	0	0	0	0	0	0	0	0	0	0	0	0	0	0	0	0	0	0	0	0	0	0	0	0	0	0	0	0	0	0	0	0	0	0	0	0	0	0	0	0	0	0	0	0	0	0	0	0
ENSG00000082515	16.05020675	15.42045142	16.86283645	16.60914074	15.76895192	16.75292981	17.00757621	16.46156606	16.69355658	16.8161942	16.69812539	17.04120715	17.11846055	17.11783841	16.39916564	16.56698879	17.5173998	16.53620856	16.77891298	16.54221541	16.51650069	16.67595247	16.69345309	17.47716674	16.43243381	16.47524448	16.38559401	16.12254356	16.26005427	16.15791294	16.53910365	16.1598739	16.24843664	17.32604123	16.0034417	16.93967956	17.07456719	17.32308023	17.41186692	17.23259966	17.06335247	16.3695449	15.7392651	17.58476124	16.48353789	17.29072757	16.17591429	16.7959006	16.92554292
ENSG00000257198	0	0	6.990989321	7.44391182	0	0	0	0	0	0	0	0	0	6.50217937	0	0	0	0	0	0	0	0	0	0	0	0	0	0	0	0	0	0	6.26296119	0	0	0	0	0	0	0	0	0	6.337782647	0	6.379519376	0	0	0	0
ENSG00000221010	0	0	0	0	0	0	0	0	0	0	0	0	0	0	0	0	0	0	0	0	0	0	0	0	0	0	0	0	0	0	0	0	0	0	0	0	0	0	0	0	0	0	0	0	0	0	0	0	0
ENSG00000242104	0	0	0	0	0	0	0	0	0	9.924390106	0	0	9.609811928	0	0	0	0	8.989495652	0	0	0	0	0	0	8.539653084	0	8.64379743	0	0	0	0	0	8.392424703	0	10.44213208	10.29203013	0	9.288784242	0	9.515574576	0	0	0	10.62323456	8.510122116	8.422606327	0	0	0
ENSG00000276584	0	0	0	0	0	0	0	0	0	0	0	0	0	0	0	0	0	0	0	0	0	0	0	0	0	0	0	0	0	0	0	0	0	0	0	0	0	0	0	0	0	0	0	0	0	0	0	0	0
ENSG00000214027	0	0	0	0	11.26422764	13.17005687	11.69413444	0	11.65176532	0	9.884714853	11.31869163	11.4785114	9.502280526	10.98425469	10.98405981	10.37243435	0	12.14465068	12.46731436	13.18935295	9.117196798	11.23455692	10.15843972	11.7281658	0	11.09584925	12.41363034	10.89930316	0	0	11.82932532	10.25934385	0	11.89647709	0	0	12.47869808	10.01488384	10.38472307	10.17190605	12.67989085	10.33506673	11.49286169	10.96188701	11.28901374	0	9.993465196	10.94408786
ENSG00000278060	0	0	0	0	0	0	0	0	0	0	0	0	0	0	0	0	0	0	0	0	0	0	0	0	0	0	0	10.00480783	10.07488539	0	0	0	0	0	0	12.92106845	9.97092241	0	0	0	0	10.04867839	9.510927748	0	0	0	0	0	0
ENSG00000219951	10.53201139	11.17207157	11.0979696	0	10.78309132	10.95229443	10.21354591	11.2081845	10.7557454	0	11.44673041	11.00738411	9.583481277	10.60481045	9.089786407	0	10.47595283	10.96101372	0	11.89296096	0	11.6780624	10.33866648	12.72041612	11.83173022	0	11.19939746	11.517452	9.00495233	12.90839275	10.61924021	10.51846909	8.366139178	10.97086391	12.73686946	13.65694338	9.899589682	11.2606992	9.119678417	12.07253495	12.59640985	13.29798129	11.60793058	12.18122808	10.80253101	14.43649014	10.5200454	9.098277725	11.04763101
ENSG00000130287	9.473709155	0	6.31916989	6.770264485	6.008533731	8.160294212	0	0	9.867023439	6.121093877	9.000632396	0	0	0	7.881904319	0	9.487981296	6.183947492	8.45571725	8.363678792	6.512359631	7.750509914	6.55663633	0	5.740325833	7.912319938	7.410962375	7.145896739	9.529699108	6.802932294	10.82279578	8.14131779	7.160518684	8.178808482	6.633015831	13.78117604	0	7.471936796	0	7.697878943	6.494020454	7.771168144	0	0	7.277761003	5.625236157	6.15812125	5.335499033	6.269449643
ENSG00000256657	0	0	0	0	0	0	0	0	0	0	0	0	0	0	0	11.19603543	0	0	0	0	0	0	0	0	0	9.228566002	0	0	0	0	9.144390977	9.043738012	8.474301535	0	0	0	0	0	0	0	0	0	9.547951013	0	0	0	0	0	0
ENSG00000271288	0	0	0	0	10.28520381	0	0	0	0	0	10.48956049	11.50895303	0	0	10.58984743	0	0	0	11.16536652	11.07309808	0	0	0	0	0	12.61968405	0	0	11.50441299	0	0	0	10.86430912	0	0	0	0	0	0	0	0	0	0	0	0	0	11.43639557	0	0
ENSG00000234275	0	0	9.878527216	0	0	0	0	0	0	0	0	0	0	0	0	0	0	0	0	0	0	0	0	0	9.291393051	0	0	0	0	0	0	0	0	0	0	11.62961465	0	0	0	0	0	0	0	0	0	0	0	0	0
ENSG00000223761	0	0	0	0	0	0	0	0	0	0	0	0	0	0	0	0	0	0	0	0	0	0	0	0	0	0	0	0	0	0	0	0	0	0	0	0	0	0	0	0	0	0	0	0	0	0	0	0	0
ENSG00000222990	0	12.75371771	0	0	0	12.53387203	0	12.46796378	11.33753097	0	0	11.00448563	0	0	12.66942032	0	0	0	0	0	0	0	12.91980075	0	0	0	12.1961914	13.09918681	0	0	11.61588257	0	10.94455502	0	12.9969691	0	0	11.84256659	0	0	0	0	0	0	11.06253224	10.97481059	0	10.67858623	0
ENSG00000269444	11.09970276	0	0	0	0	11.1051922	0	12.03896039	12.49309455	10.05087168	10.14103111	11.57516452	0	9.758521299	0	11.24050867	0	10.11456274	10.81673451	0	11.44628051	0	10.49152542	11.99905673	11.66282232	0	12.08905162	11.0856323	11.7404967	10.74009176	12.50850695	11.67089876	0	11.12376262	10.56865127	13.58752748	0	10.41413982	0	10.64111216	12.01253152	0	0	0	11.21833407	11.54548471	10.08839686	10.24979951	11.20053346
ENSG00000254075	0	0	0	0	0	0	0	0	0	0	0	0	0	0	0	0	0	0	0	0	0	0	0	0	0	0	0	0	0	0	0	0	0	0	0	0	0	0	0	0	0	0	0	0	0	0	0	0	0
ENSG00000206759	0	0	0	0	0	0	0	0	0	0	0	0	0	0	0	0	0	0	0	0	0	11.43434689	0	0	12.7252544	12.33359457	11.82985274	0	0	0	0	0	0	0	0	14.06519598	0	0	0	0	0	0	0	0	0	0	0	0	0
ENSG00000228502	14.9711849	16.0106673	16.09841875	15.44565348	15.80736332	14.59817847	13.5876997	13.04694432	16.04699028	12.80632996	15.44659982	17.15574749	15.4739419	13.92860234	15.83325079	15.62660874	14.20174059	15.60687288	14.03830132	14.76040195	14.71700771	16.22733349	13.55538267	14.88661396	14.65608994	15.38987224	15.34058062	15.63912127	14.04306007	15.37036875	14.6381508	15.0936913	15.39476467	16.4416286	15.27188763	14.33644401	14.80771735	16.58475185	14.24913773	16.15427552	15.34614343	14.58070282	14.31243737	14.20076552	15.60442535	13.74229741	14.35833053	14.10484925	15.79306454
ENSG00000141028	14.15602133	12.57419598	12.50007351	14.07138478	13.68739526	11.76953011	11.61530347	12.28844811	14.52671888	13.1736784	14.50483431	0	13.98420183	13.32846527	11.90506315	13.71195439	12.8776444	14.02585449	12.80264414	14.55818896	10.11164763	13.55942259	0	14.93634841	14.28122574	11.93559902	14.43143731	14.55696275	13.14177991	13.8633561	16.75781452	14.50502294	0	13.95771129	10.23347956	15.96473055	10.71648682	14.32565956	0	13.47483987	12.41399194	12.11571384	12.42528131	15.113986	10.88307222	15.20961972	13.55912523	9.914689283	9.866046761
ENSG00000268181	7.404910842	0	7.555300444	0	0	0	8.666184686	0	9.529091465	0	0	0	8.037400004	9.056893687	0	0	0	7.41904298	0	9.023726538	0	6.682602489	9.374987501	0	8.96259955	0	7.074860933	0	8.456552699	0	8.487683514	0	0	0	8.868119399	11.52265822	0	7.717281573	7.574967423	0	0	0	6.899973006	8.051700926	0	6.854847778	0	0	0
ENSG00000275270	0	0	0	0	0	0	0	0	0	0	0	0	0	0	0	0	0	0	0	0	0	0	0	0	0	12.98749684	0	0	0	0	0	0	0	0	0	0	0	0	0	0	0	0	0	0	0	0	0	0	0
ENSG00000251568	0	9.009816095	9.934355001	0	0	0	0	0	8.594217116	0	7.828710341	0	0	0	0	0	0	0	0	0	0	0	0	0	0	0	10.03572743	8.77087237	0	9.423947357	9.870470792	0	0	0	0	0	0	9.098314163	0	0	0	10.39751094	0	0	0	8.232404518	8.772970358	7.937110304	8.885571395
ENSG00000135905	11.27739666	11.92402241	14.4377461	15.54229342	15.01994751	12.33321294	13.49739256	12.97906701	11.08631557	13.20798119	15.94846293	14.94937287	16.02387071	13.85868609	14.23630604	15.24335986	10.90596839	13.93085162	14.91091031	13.68660614	13.9861925	13.16799816	11.6942636	10.30885669	12.18284993	18.5872451	14.10307381	14.86269968	16.16759899	12.43185242	13.04073342	12.33883048	15.39989382	13.26186234	10.84579093	11.37340687	13.04368736	11.61684675	13.43501498	12.0333357	13.59865119	11.66966407	13.50021284	14.85748197	13.88285988	11.32537042	14.17866328	14.60208091	14.90129952
ENSG00000270015	14.06043418	15.69256598	15.66706629	15.09896653	14.672388	15.17123377	14.32667612	15.4869408	15.79636109	14.15632495	15.27101888	16.21954138	14.40643498	14.19740391	16.11123435	15.74181151	15.42749672	15.03021434	16.15071718	14.88850997	15.6664823	16.12414241	15.49492746	16.36409224	16.00976212	15.42599892	16.37720666	15.84110708	15.97291215	13.51426272	15.46959565	15.93316452	14.85795495	15.79493923	15.05450943	15.78563234	15.06603403	16.64288957	15.20936995	15.84254566	14.49393985	15.8271759	15.42034696	15.44722834	16.20790688	15.63686638	14.71828055	15.54493308	16.00559589
ENSG00000224354	0	0	0	0	0	0	0	0	0	8.882287955	0	0	0	0	0	0	0	0	0	9.555259779	0	0	0	9.245836419	8.496094993	0	0	0	8.987673683	9.570862649	0	0	0	0	9.399555162	11.56960454	8.883823206	0	0	9.471957908	0	0	0	0	8.466566489	8.379058307	8.919769519	0	0
ENSG00000259474	0	10.78507017	12.29536693	12.16643058	0	0	0	0	11.36826274	0	9.601446348	10.03590163	0	10.21790175	0	0	0	0	0	11.18407979	0	9.832579677	0	0	0	0	11.81199126	11.54528622	0	0	10.64706631	0	10.97528311	11.58342126	11.02822709	13.68478487	0	0	10.730738	0	0	0	0	0	10.09392174	11.005539	0	0	0
ENSG00000253658	0	7.664004054	0	0	7.277031168	0	7.704689446	7.379761964	0	0	9.933116786	7.913145093	8.072396128	0	0	0	10.28345246	11.69407962	0	0	0	0	0	0	0	0	0	7.425838843	7.495584812	0	0	0	7.853438657	0	0	0	0	8.748895297	0	0	0	0	0	0	0	0	8.423734284	0	0
ENSG00000266561	0	0	0	0	0	0	0	0	0	0	0	0	0	0	0	0	0	0	0	0	0	0	0	0	0	0	0	0	0	0	11.52334691	0	0	0	0	0	0	0	0	0	0	0	0	0	0	0	0	0	0
ENSG00000276889	12.44400355	0	0	0	0	13.44936553	0	0	13.83764223	12.39447835	0	0	0	12.1018824	0	0	0	0	0	0	0	12.71607529	12.83541978	12.75864933	12.00742715	12.61558031	0	0	0	0	13.53115251	0	12.85962472	0	0	0	0	14.34281345	0	0	12.77212546	12.47383401	0	0	11.97782306	0	0	0	0
ENSG00000231740	0	11.50333644	0	0	0	0	0	0	0	0	0	0	0	0	0	0	0	0	0	10.9028004	0	0	0	0	0	0	0	0	0	0	0	0	0	0	10.74696294	12.91802197	0	0	10.44950791	0	10.60656757	0	0	0	0	0	0	0	0
ENSG00000011677	14.8294606	16.86297755	13.06520864	11.79897853	15.8705383	15.27581686	13.65933875	17.01111617	15.64116992	17.46824041	16.07378737	14.00335485	10.50592703	6.542776243	13.35045929	14.88068873	14.75587858	15.50204131	15.54052492	17.11054743	14.65912657	14.7962121	16.12818576	14.37399815	18.76254079	15.60709785	0	15.85817152	14.98080347	16.00947967	8.54552396	16.30295869	15.21291106	18.28042463	15.74748209	16.38753836	13.75225528	14.61813162	15.43705486	16.47667739	16.49451554	15.51030058	17.00474539	15.71898892	14.58806376	15.91344176	14.81748691	14.93191353	15.6811181
ENSG00000117682	17.58807125	17.3131879	17.45910944	17.22891387	17.77251256	17.81274357	17.3987406	16.66170888	16.97694775	18.43413295	17.31548647	17.23755953	17.4526641	17.05772238	17.63092558	17.13883748	17.38061344	17.36203792	17.02164509	17.52982412	17.46239054	16.06609602	17.04047174	17.16644601	18.2457524	17.21238879	17.02839572	17.44875576	16.95201816	17.04449417	18.39398562	18.21300059	17.54596871	16.44574967	18.93741816	17.18929822	17.70535956	16.96180105	17.74554451	16.72379333	17.38480535	17.68434993	17.77815226	17.78060275	17.42603636	17.27400128	17.23544709	17.7071704	17.19953909
ENSG00000239659	0	0	11.46496056	10.33660306	0	0	0	0	0	0	0	9.206341267	0	0	0	0	0	0	0	11.35338133	0	10.00177463	0	0	9.29388293	0	9.398137495	0	0	0	0	0	9.146484496	0	10.19813497	11.63210772	0	10.04365499	0	0	0	0	0	0	9.264319231	0	9.717990503	0	0
ENSG00000276934	10.98800735	13.53471853	11.13917372	0	11.82389303	0	13.25370074	12.51207866	12.60372014	11.93813031	11.83575418	11.78528015	12.20808972	13.1047018	12.12868109	13.45022092	12.10145301	12.58670951	13.51166453	15.13547817	10.33513232	11.84476788	12.96391769	12.62415001	11.87294173	12.74407545	14.29897175	13.55830205	11.04404757	13.43498485	13.65965687	11.974104	11.98830048	13.33343546	13.77798347	15.35016558	14.18730597	13.76086931	13.32837056	13.98798053	14.01599825	13.01730663	12.28640971	11.63763043	13.5211403	13.01839001	12.56052409	12.3070755	10.08949669
ENSG00000154493	0	8.358438159	8.284534985	0	9.840904971	12.07308993	13.52432532	9.070921081	0	0	9.833917999	7.61170504	7.189146749	0	0	0	0	9.729542173	0	9.170785818	10.06169492	0	8.938123188	0	8.695479935	14.88527965	0	9.339208293	6.614566954	8.188856527	6.645470482	6.545675869	10.96011155	7.575356051	0	10.6703817	14.56185429	6.870123888	14.15773206	0	6.884141303	0	0	14.83748737	6.098629545	13.00106119	8.856770399	5.720886449	0
ENSG00000227719	14.1177619	16.75334978	16.12953487	13.79901892	16.02790109	16.26758088	13.4580657	16.98924571	17.14620529	15.34381564	12.37016505	13.51544784	12.82740525	13.43458368	16.16058208	14.7111138	12.72076037	14.20597327	17.15650794	16.37699251	17.04937208	13.60141717	16.0686069	15.88491331	15.24047751	15.21132205	18.02534581	16.08451578	15.01332699	15.36797114	18.85186007	17.26560183	14.19240688	15.14179138	16.89300975	17.78065674	15.88787048	17.91850558	16.06315056	16.98078326	16.48334579	16.46946049	15.90040474	13.51975678	17.19789942	16.40318948	14.0277905	14.71981534	16.77799608
ENSG00000233139	0	0	9.351854679	0	0	0	0	0	0	0	0	0	0	0	0	9.34150061	0	0	0	9.824579188	0	0	8.593625119	0	0	0	0	0	0	0	8.290309715	0	0	0	8.67060863	10.83956367	0	0	0	0	9.528537341	0	7.696847238	0	0	7.651557729	0	7.356805348	0
ENSG00000248173	0	0	0	0	0	0	0	10.12979126	0	0	0	0	9.826046436	0	0	0	0	0	0	0	0	0	0	0	0	0	0	0	0	0	0	0	0	0	11.65803303	0	0	0	0	0	0	0	0	0	0	0	0	0	0
ENSG00000174197	11.82953338	16.10989458	14.98454245	15.73501331	16.03227943	15.89794465	14.36353474	15.8799684	16.10491494	15.09051695	15.27004355	16.20543882	14.82575173	15.67996315	15.42464881	15.31599473	15.30903324	15.81417505	16.22944139	15.35549267	16.25814449	16.76698174	15.37457772	16.02929526	15.69947962	16.22354727	15.8541918	16.35388077	15.61003329	16.40603924	15.81523973	17.04221055	15.89134354	15.69632878	15.37684316	15.98915753	16.28252551	15.99851612	15.49715991	15.84667669	15.64649818	15.8085684	15.15140883	15.30361131	16.22465007	15.32518517	15.59995256	16.07555253	16.02008553
ENSG00000280224	0	9.139586569	0	0	0	0	0	0	0	0	0	0	0	8.573256534	0	0	9.442594529	0	0	10.53720486	0	8.188723628	9.305414109	0	0	9.085917478	8.583168128	0	0	0	0	11.70588975	10.6501665	0	13.08091643	12.23039472	0	9.22809899	0	0	14.14679911	0	10.72590368	0	0	0	0	8.066614601	9.015320174
ENSG00000249026	9.077184251	8.718349611	8.644395268	9.683502733	8.330235988	0	9.757472231	9.016870804	8.886399207	0	8.85530246	6.976695023	10.12636503	7.157498783	9.217997473	0	9.605229611	7.511691164	0	0	0	8.764984643	0	7.810684932	7.063705085	7.668264048	9.481243479	9.799019883	0	0	10.1630557	8.480042906	8.494203316	10.51460557	0	7.814411824	7.44982814	8.806810327	0	0	0	9.106965337	0	0	8.611923709	9.93697761	0	6.653519516	9.592293593
ENSG00000263525	0	0	0	0	0	0	0	0	0	0	0	0	0	0	0	0	12.80288683	0	0	0	0	0	0	0	0	0	0	0	0	0	12.36137984	0	0	0	0	0	0	0	0	0	0	12.30394071	0	0	0	0	0	0	0
ENSG00000254971	0	0	0	0	0	0	0	0	0	0	0	0	0	0	0	0	0	0	0	10.60387033	0	0	0	0	0	0	0	9.965730294	0	0	10.06699533	0	0	11.00313754	0	0	0	0	0	0	0	0	0	0	0	0	0	9.130509004	0
ENSG00000239180	0	0	0	0	0	0	0	0	0	0	0	0	0	0	0	0	0	0	0	0	0	0	0	0	0	0	0	0	0	0	0	0	0	0	0	0	0	0	0	0	0	0	0	0	0	0	0	0	0
ENSG00000175643	20.61470873	17.08463179	17.34863097	15.60301677	18.10828591	17.59686036	19.05613723	18.3976711	17.00274383	19.37211121	17.63008554	18.69979235	16.61111336	18.07460241	18.33146525	18.37947922	18.08397775	17.57611302	18.45560897	18.18105049	17.44121166	17.66780518	17.28340239	16.58348111	19.55632758	17.12466284	17.66150036	17.97967494	16.95443966	16.71776168	17.53223955	17.23350757	16.40744093	17.93948577	18.70726711	17.789571	19.40646055	16.96260475	17.51096483	17.481781	18.61425569	17.19552177	18.96906759	17.67734786	16.14354747	16.86873036	17.34835838	16.14534023	16.49048544
ENSG00000168746	0	0	0	0	0	0	0	0	0	10.05733509	0	0	0	8.766640532	0	0	11.63483376	9.122321341	0	0	0	0	0	0	0	0	8.776555387	0	0	0	9.195263906	0	0	0	0	0	9.060224069	0	0	0	0	9.137913611	8.600704854	0	0	0	0	0	0
ENSG00000100626	14.31159127	10.4854316	13.21779633	14.79444713	11.31820861	11.03390753	11.83690519	13.10211327	8.775729021	11.625013	15.60424648	10.26638584	11.22775535	8.750291564	13.15318046	10.45341668	8.843529616	8.691799083	11.43103059	11.12938883	11.8956564	9.363436085	12.21787413	6.831584531	14.13366694	11.55889251	10.26055195	12.39724656	13.70499898	11.60426328	15.12482154	9.884458494	12.77180674	11.88616932	11.52789872	9.147080463	9.850051135	10.4042298	8.848232582	12.71796816	10.47720863	7.86214321	12.08342982	11.24210469	8.212682414	9.411673595	10.01714616	6.667992143	12.71377972
ENSG00000228797	12.24526193	12.14872641	14.65929197	12.11556068	12.56682755	0	13.88982759	13.18469201	10.73272129	11.87388686	13.13382983	12.98382366	14.25907538	12.58108166	12.87164612	12.06424064	13.91142722	12.74481738	12.22518973	13.71764803	12.27004697	11.78052555	11.31508076	14.04517344	11.4868715	10.09596127	11.59125145	12.23118794	12.97928262	13.56335864	12.01067235	14.55340135	13.42631655	13.7545667	11.97701289	10.24266797	11.87542496	11.82243447	12.09437505	0	11.83656827	13.12295914	13.41463789	14.57297656	12.26440557	11.69135782	11.49652445	12.39480159	12.34611696
ENSG00000206717	0	0	0	0	0	0	0	0	0	0	0	0	0	0	0	0	0	0	0	0	0	0	0	0	0	0	0	0	0	0	0	0	0	0	0	12.60713771	0	0	0	0	0	0	0	0	0	0	0	0	0
ENSG00000259402	0	12.41182212	10.01688746	10.47250937	10.70132215	0	10.13179986	11.80423301	10.67397714	0	0	9.342128226	0	11.52255725	0	11.00582608	0	0	0	0	10.21219213	10.13765472	11.25632489	11.17957589	9.429682826	10.03723667	12.11729163	0	9.921812649	10.50545286	11.53699136	12.43592864	11.28052331	11.88870849	0	10.18393808	9.817860866	12.17860539	10.03663989	11.40595228	11.19304818	9.895608398	10.94142267	0	0	10.31134985	0	0	0
ENSG00000206260	0	0	0	0	0	0	0	9.199545971	0	0	0	0	0	0	0	0	0	0	0	11.46756911	0	0	0	0	0	0	0	0	0	9.899232197	0	0	8.676733579	0	0	0	0	0	0	0	0	0	0	0	0	0	0	0	0
ENSG00000230426	0	0	0	0	0	0	0	14.07645373	0	0	0	0	10.63572687	0	0	0	14.94774424	0	0	9.888431031	0	0	8.074206989	0	0	0	0	0	0	0	0	0	0	15.6439797	0	0	10.9520271	0	0	0	0	0	10.17008814	0	0	9.125907645	0	0	0
ENSG00000216205	0	0	0	0	0	0	0	0	0	0	0	0	0	0	0	0	0	0	0	0	0	0	12.78706348	0	0	0	0	0	0	0	0	0	0	0	0	0	0	0	0	0	0	0	0	0	0	0	0	0	0
ENSG00000066777	17.39105176	18.41269287	16.70327185	16.86886811	18.41761481	17.43649755	16.66628822	17.8951843	18.19800794	16.67257495	16.70563649	16.58463925	16.79074755	18.27221415	17.34833727	18.40822401	16.42229306	16.7416818	18.37215863	16.90415289	18.64720421	17.89277426	17.69076833	17.96840476	16.62361939	17.29601811	17.68760066	16.96219032	17.37007499	17.75419607	17.81830605	18.23094319	17.72056209	16.63397956	17.87091501	17.98831653	17.60540141	17.66823427	17.59689596	17.21351511	16.79379381	17.45462511	16.28513582	16.05066553	18.18461134	17.34993049	17.97871697	16.85819462	18.41981608
ENSG00000136631	17.63673511	16.74376953	17.19523186	17.48203564	18.05141331	16.82960249	17.9869599	17.43553121	17.82923195	17.15712345	17.40529126	16.66048861	17.20475287	17.17980888	17.54232135	17.02969879	17.15615019	17.58518217	17.98279469	17.53832224	16.62618558	17.09817034	17.0075626	17.66414016	17.47065731	17.36626461	17.45637543	17.36813545	18.34824825	17.6648409	17.79644052	17.31408625	16.81041041	17.26175463	17.3273891	18.10106673	16.93975171	17.73987988	18.33098951	17.74258102	18.44985834	17.51844288	17.65914511	17.50956304	17.22484438	18.53398522	17.21101859	17.24649344	17.06053907
ENSG00000251101	0	0	9.515289483	0	0	0	0	11.30222334	0	0	0	8.840875794	0	0	0	0	0	0	11.0796356	0	9.710520775	0	0	0	0	0	0	0	0	0	0	0	0	0	0	0	0	0	0	0	0	12.19957704	0	0	0	10.80884085	0	0	0
ENSG00000261710	0	0	0	0	0	0	0	0	0	0	0	0	0	0	0	0	0	0	0	0	0	0	0	0	0	0	0	0	0	0	0	0	0	12.11941147	0	0	0	0	0	0	0	0	0	0	0	0	0	0	0
ENSG00000279576	0	0	0	0	0	0	0	0	0	0	0	0	0	0	0	0	0	0	0	0	0	0	0	0	0	0	0	0	0	0	0	0	0	0	0	0	0	0	0	0	0	0	0	0	0	0	0	0	0
ENSG00000252809	0	0	0	0	0	0	0	0	0	0	0	0	0	0	0	0	0	0	0	0	0	0	0	0	0	0	0	0	0	0	0	0	0	0	0	0	0	0	0	0	0	0	0	0	0	0	0	0	0
ENSG00000257748	0	0	0	0	0	0	0	0	0	0	0	0	0	0	0	0	0	0	0	12.56220979	0	0	0	0	0	0	0	0	0	0	11.44023475	0	0	0	11.82148393	12.25612697	0	11.66691011	0	12.89378229	0	0	9.845467579	0	0	0	0	0	0
ENSG00000230274	0	0	0	0	0	10.76738904	0	0	0	9.713254632	8.805005994	0	0	0	0	0	0	0	0	0	0	0	0	0	0	9.934150398	9.430908028	9.748670242	0	0	0	0	0	0	10.23092598	0	0	0	0	0	0	10.79171901	9.254901628	0	0	0	0	11.71842122	9.863493797
ENSG00000196338	12.42734456	13.06766018	12.9446306	14.11240297	12.85908473	10.94145526	12.10870298	14.5401983	10.91473862	13.2608817	12.24302137	11.11196763	12.47789847	12.54747639	11.16438312	10.07743247	12.4185547	11.94980987	11.97440541	13.08353697	13.88195613	13.76203847	14.20942649	11.25051832	12.64853344	13.39237172	13.33103712	13.86376391	13.66383333	13.00187297	13.98838861	11.09226399	13.18396057	13.48298822	14.09046857	14.19626096	13.75770268	14.10732917	10.27732593	10.06270488	10.96456597	13.30505784	10.59755503	11.39300172	12.32721202	12.31220734	12.44707576	11.63983947	13.20618228
ENSG00000251429	9.891871522	10.89409008	8.23901736	9.277522695	9.506143301	0	8.353670502	10.60845645	11.14040061	10.03483895	9.585016211	8.883629471	7.725356121	7.747535745	11.54646981	0	0	10.09852935	13.55489388	9.294837816	12.59987288	9.816146387	11.93427533	9.39983109	10.96897738	10.06330701	12.33598598	10.39192259	8.727434816	8.726609771	10.97835349	8.657984296	9.500676163	8.112290971	9.553574188	11.40197057	9.621796358	12.25531029	9.840542606	10.62507433	7.419623029	10.11413533	9.897907459	8.736264915	11.61717733	10.52993014	9.073703079	9.934481005	8.772138518
ENSG00000263531	10.79024897	9.431933801	12.16337809	10.81251037	12.04101213	11.79533196	11.05636784	11.46648188	10.0147034	11.15556989	0	12.00239774	11.84039046	13.03237832	13.0461439	0	12.05560392	12.54085739	13.72882198	13.52961256	11.55167043	11.79892086	12.1812225	11.51965954	11.09039356	11.37662005	10.87298818	12.51256967	11.58293732	9.846242546	11.61414598	11.19153706	10.2063417	12.22884288	12.84324872	15.27783545	12.96401133	9.520474191	13.76790086	11.7460549	15.76149082	12.93493128	12.28119305	12.66192983	11.32371776	13.45791147	13.5849323	11.81387289	9.307625125
ENSG00000230039	0	0	0	0	0	0	9.213312209	0	0	0	0	8.424475126	0	0	0	0	0	0	0	0	9.293642389	10.2179516	10.92180764	0	0	0	0	0	0	0	0	0	0	0	0	0	0	0	0	9.487797568	0	0	0	0	0	0	0	0	0
ENSG00000240292	0	0	9.687657335	0	0	0	0	9.476269003	10.34461628	0	9.577267223	0	0	9.194943033	0	0	0	9.55081017	0	0	10.88215257	0	11.9265182	0	0	0	0	0	0	0	0	0	10.53629007	10.55969667	0	0	0	0	0	10.07716916	10.86361885	0	9.028903399	0	9.071075302	8.98347957	0	12.14398911	9.63735751
ENSG00000115221	19.13342799	19.54528871	18.04142438	16.64282524	18.42830288	17.44697338	19.05764099	19.15680532	19.79695191	18.5931961	12.06497777	19.15435085	14.36407132	18.61314065	18.68099063	19.93053305	18.62128199	19.30094208	18.47025848	17.18480552	19.16217871	17.32335009	17.9441965	19.68325629	16.5889489	12.08483998	17.35623514	18.32542976	17.76546975	20.24519839	15.565815	17.32428144	19.52816415	12.15141475	19.62473363	16.44858896	17.77612495	19.94749247	20.63565808	18.44819646	20.25543308	19.28401425	19.47540638	9.243237215	19.82756152	18.22675998	20.094011	17.07012549	17.90179562
ENSG00000184979	15.14187665	14.90552503	14.7533928	16.91389568	16.77618416	15.97167146	16.00831182	16.97909228	16.83099062	18.63294622	16.39375197	17.2402438	17.06395253	17.76712685	17.37414893	16.43931041	16.70701167	15.80982395	17.03984936	15.25319193	17.24651152	16.56643033	16.08420457	15.37139992	16.78777137	17.10629485	16.67484826	16.15508696	18.19215418	15.14567008	16.56751208	16.32553517	16.17880082	15.85999567	14.65577771	14.92059009	13.12131028	13.71594897	16.53787586	16.24637882	15.04579796	17.03945379	17.12496483	15.42786678	17.20272027	15.85925107	16.61989106	19.52987317	15.58474507
ENSG00000242571	12.57249622	13.02019745	14.72354974	13.7645619	12.63107739	13.80024485	13.838614	10.92761004	12.96623871	11.93813031	12.7286568	11.46345424	13.20793725	13.34568471	13.2984271	14.93556488	11.51665465	13.70206044	12.2894368	14.93385032	12.33429445	12.42959963	11.37931629	11.88733676	12.55086939	12.1592181	12.8251678	13.14330442	12.85091437	10.62841133	12.88212892	12.97392469	12.86260818	13.33343546	13.26345431	13.76527216	12.26152307	11.88667731	13.1584631	13.11358541	13.12298809	12.33933913	12.28640971	13.44466189	12.84314202	12.43351445	11.5607629	12.72204182	13.41023257
ENSG00000272335	17.15836569	17.1416815	15.27266008	16.22416921	15.49719853	14.36613449	14.98051198	14.68486516	15.68133729	15.46907363	16.83499558	16.57320102	16.15412127	15.79099872	17.6892701	15.97539488	15.28433532	17.30290584	16.09078095	15.8813416	16.90951869	16.92084188	15.79160579	17.02368189	16.17185338	15.33191635	16.50706903	15.61400641	16.87365434	15.07882123	16.82226822	16.75705519	14.79621049	16.46897715	16.70371268	18.29372863	16.26506845	16.73991578	14.93661252	16.74305291	16.95346342	14.65794611	15.74823374	14.54103018	15.85023831	16.30668986	15.87450741	16.98528721	16.22621689
ENSG00000164404	10.80990242	10.90968981	13.2335039	11.29137977	10.52074818	12.13683896	9.078026602	12.99677488	12.28119	10.34563597	12.55048644	11.22394768	11.18221056	11.58285569	11.95052514	10.6878061	10.56131138	11.23894869	12.40072371	11.17126914	15.02210871	11.7446003	14.93758787	12.34646454	12.48815898	9.397882026	13.56442762	12.2547485	12.32487869	13.03443581	17.8736705	11.79595284	9.227193749	12.2485033	12.69300975	13.21515317	13.10704118	12.23891117	11.85496563	11.93559266	12.30748278	12.00920932	12.52320518	8.877088376	11.15080886	12.75776397	12.0704784	11.07481368	13.18314725
ENSG00000271511	0	0	0	11.56837324	0	11.9665142	11.22751968	10.90098871	0	0	0	12.02161765	0	10.61938867	0	0	0	0	12.67777115	11.58571046	12.30766453	10.23397642	0	0	10.52497328	0	0	0	0	11.60132893	0	10.94784079	0	0	11.42984057	0	10.9134142	13.2748442	11.13231302	0	0	10.9912064	0	0	11.49488242	11.40714982	0	11.69562817	11.06221169
ENSG00000199322	0	0	0	0	0	0	0	0	0	0	0	0	0	0	0	0	0	0	0	0	0	0	0	0	0	0	0	0	0	0	0	0	0	0	0	0	0	0	0	0	0	0	0	0	0	0	0	0	0
ENSG00000111684	16.93190658	18.4837415	14.90364419	16.30433182	18.16445776	16.12465451	15.62157388	16.42619995	17.31569116	16.56194342	16.23165948	15.87665157	14.26341374	17.60992294	16.62115218	17.34574799	15.25388585	16.00133407	17.57510611	13.95110461	18.77723811	16.42145154	17.15061143	16.4338552	16.01698778	16.7094748	17.92133662	16.8251202	16.65854586	17.29293931	18.0107813	17.9833121	16.91043685	16.52851853	15.68932269	14.43343541	16.48356868	15.3011691	16.99221844	15.33630784	15.99681782	16.53750017	17.63201544	15.07492059	16.88991419	17.14656224	17.34064293	16.02159391	17.51563683
ENSG00000240480	0	11.35431233	9.696403649	0	10.96530911	12.54915934	0	11.06863335	10.35336647	0	8.587888618	9.021851153	11.17957422	0	0	0	10.07363139	0	0	0	0	10.40157238	9.936377584	0	10.69259326	0	11.2117822	0	0	10.18486944	9.632531424	11.11548807	8.962008519	0	12.33428998	10.86264175	0	12.44268525	0	0	0	11.89556923	9.037643587	0	10.0784823	9.990802026	0	8.696477348	0
ENSG00000171243	7.6383888	9.443537687	11.36787526	8.243135456	7.475457321	10.95927453	9.898897823	14.17069309	7.448250922	10.58253661	0	7.11720531	0	0	8.775487733	0	14.71463753	11.10543188	12.74054718	9.84224402	11.97820553	17.25308928	0	0	8.782703819	7.809182331	10.10754004	9.204462808	11.00982493	9.857850616	8.721836748	9.619413564	11.95406995	15.80497276	12.85486778	9.951028038	7.590637993	8.948090568	7.808587647	10.17354272	0	7.668076343	12.73751993	0	0	12.85864044	11.32015967	12.66356406	13.0897223
ENSG00000267041	13.81654833	13.42860689	12.3256708	12.85753229	14.70784197	13.98150768	11.81631806	14.16644491	12.91327425	13.20993807	13.59798035	12.53862028	13.00979058	15.3090449	15.6775415	13.79216859	12.62307633	16.05441525	13.48906892	13.67685158	14.96609859	13.42182235	14.8156587	12.03462723	14.72530134	13.63626428	13.26921719	14.49371675	12.73522371	13.08080205	14.61809673	13.30884198	12.94281095	13.6327398	14.75082005	14.45812914	16.19168331	11.67149598	12.09023495	12.89836896	13.569117	13.53381551	12.32681397	12.93669212	11.78423134	13.49824359	12.44483707	14.77074469	12.38777171
ENSG00000250180	0	0	10.91305463	0	0	0	0	0	0	0	0	0	0	0	0	0	0	0	0	10.38672645	10.10909423	0	0	0	0	9.934150398	0	0	0	0	0	0	0	0	0	11.66491612	0	0	0	0	0	0	0	0	0	0	0	0	0
ENSG00000251535	9.857608185	12.08175718	10.00869048	11.46379956	11.27779417	0	0	9.797247007	11.66533314	0	9.898272584	11.91703434	0	10.51484823	0	0	10.38599618	9.871808548	0	0	11.20338246	9.130744493	11.83288811	0	9.421489835	0	9.525757986	12.16421787	9.913616209	11.49675444	12.75090258	0	9.274070438	10.88088832	0	0	9.80966506	11.17071519	0	0	0	9.887412114	9.349734304	0	11.71213121	0	0	11.00632277	10.95765302
ENSG00000230335	0	0	0	0	0	0	0	0	0	0	0	8.727593977	0	0	0	0	9.779048506	0	0	9.87465706	0	0	0	0	0	0	0	0	0	0	0	0	0	10.27377676	9.718908984	10.56793099	0	0	0	0	0	0	0	0	0	0	0	8.402379334	0
ENSG00000277297	0	0	0	0	8.098090422	0	0	0	0	0	0	0	9.893660393	0	0	9.399622196	0	0	0	0	0	0	0	0	0	0	9.51130542	0	0	0	0	0	0	0	0	0	0	0	0	0	0	0	0	0	0	8.706033027	0	11.10728027	0
ENSG00000223202	0	0	0	11.37140591	0	0	0	0	0	0	0	0	0	0	0	0	0	0	0	0	0	0	0	0	0	0	0	0	0	0	0	0	0	0	0	0	0	0	0	0	0	0	0	0	0	0	0	0	0
ENSG00000244089	0	0	0	0	0	0	0	0	0	0	0	0	0	9.320070672	0	0	0	0	0	10.28573772	0	0	0	0	0	0	0	0	0	0	0	0	0	0	10.12994616	0	0	0	0	0	0	0	0	0	0	9.10857487	0	8.812782952	0
ENSG00000211459	21.58582536	25.59456379	24.54824783	24.88424907	25.32712248	26.45569203	24.74997744	25.8193322	24.12232867	23.65167739	22.08332831	22.36505254	24.20262154	24.77537623	25.15609028	24.85781109	25.32192017	24.4423668	25.11644825	25.09397716	26.06735414	24.68345272	25.58396729	23.93915837	24.45930721	23.14199948	25.93408932	24.52488784	23.17000435	24.02348975	25.7346262	25.56970964	24.1121333	22.91966597	25.69719646	25.948809	26.944699	26.56735082	24.11426478	27.46591608	26.96329598	25.51921844	23.10966854	23.93075414	24.42097806	23.70863865	23.27933692	23.38690846	24.01923558
ENSG00000272995	9.762730861	0	10.91305463	11.36885117	9.599128701	0	10.02870713	9.702374204	0	11.29707089	11.38727803	11.55912186	0	9.420984881	9.903638199	10.90269003	10.29108641	11.36079596	12.06325805	0	11.10844095	10.0345616	13.15270536	12.66095098	9.326649858	10.93341287	12.59897387	11.33251431	9.818734855	0	12.43357852	0	0	0	12.55189336	13.78005152	9.71479131	12.07544039	10.93281583	11.88757576	12.41143671	0	12.25283391	10.41200916	10.88051787	9.209464965	9.750770599	11.71842122	12.1841824
ENSG00000231369	12.89836452	12.76118531	13.33905846	12.33576604	12.88656734	14.0557553	12.31671764	11.25337645	13.78511683	12.00099642	12.93906693	10.78967468	11.94910339	12.38632959	11.86969815	0	10.25829428	11.74288715	0	11.93816002	11.07563736	12.58556403	12.44191571	12.36514865	12.46176341	12.22208643	13.6440379	13.03627349	9.785952986	12.36872616	12.98563946	12.71491366	10.72974886	12.33756255	12.51908026	12.36889149	13.92827488	13.21236447	12.22148921	12.85457112	11.64183918	13.21766938	11.54213161	10.3792149	13.58401686	11.49663477	9.717990503	10.46380388	12.15137091
ENSG00000251080	0	0	0	0	0	0	0	0	0	0	0	0	0	0	0	0	0	0	0	0	0	0	0	0	0	0	0	0	0	0	0	0	0	0	0	10.30986398	9.9437568	0	0	0	0	0	0	0	0	0	0	0	0
ENSG00000251353	0	0	0	0	0	0	0	0	0	0	0	0	0	0	0	0	0	0	0	0	0	0	0	0	0	0	0	0	0	0	0	0	0	0	0	0	0	0	0	0	0	0	0	0	0	0	0	0	0
ENSG00000111530	18.21452615	17.64407902	16.87618258	18.05027297	19.84389686	17.50468958	17.9502118	17.33473479	17.97610895	17.19899161	17.66079136	17.5871321	18.03068457	18.32568566	18.49244054	18.30831424	17.82193312	17.75603224	18.26825151	16.91797501	18.28960147	18.40924936	17.63266424	17.14918281	17.03287276	17.83574774	18.30951954	17.49653876	18.13143745	18.16076715	17.88904463	17.21555049	18.04141363	17.41351195	17.12555132	17.27075336	17.4576185	16.94819774	17.67411422	16.99029724	17.42643207	17.62319028	17.79562176	17.17127612	17.87281373	19.49973745	17.90498261	18.24208944	17.68371401
ENSG00000120457	9.787520687	11.25285874	14.36040441	15.5594308	14.61392253	11.33250719	13.87820991	11.47598794	10.7799692	12.93531715	12.08174174	13.03109316	13.42154424	12.21338776	12.22270712	13.84246042	10.31588492	13.09572363	13.61331566	14.60214468	11.48103362	10.84728277	9.527244898	12.34186988	10.79748922	16.17403804	11.12413237	12.68763693	14.2218023	13.70823329	12.11450683	12.44244645	14.73937392	12.43824925	8.798355616	0	14.25007757	11.49897216	12.98949465	11.03823016	10.65552499	6.373794082	14.0611832	13.56141827	13.79101555	10.41732404	11.83843757	14.5898253	12.93530964
ENSG00000231234	14.13949052	14.94979067	14.87565813	14.03623945	13.61315381	15.36732907	13.55778948	14.3685577	14.9076521	14.16795723	14.13955619	13.53271656	14.51196335	13.79732146	13.81108771	13.91780079	14.82032885	14.62761437	15.14584621	15.45207803	15.07113318	14.04904186	13.36110045	13.74371889	13.78084768	13.60063913	14.5441837	14.81343977	14.48504741	13.41717519	14.44915353	15.68388195	13.08577724	14.57857777	13.60818193	16.8577934	15.27907813	15.14154339	14.53287231	15.2111266	14.75714389	15.08682563	14.78293396	13.78939319	14.8608068	15.08790911	14.12751708	14.0733345	14.77085199
ENSG00000131538	0	0	0	0	0	0	0	0	0	0	0	0	0	0	0	0	0	0	0	0	0	0	0	0	0	0	0	0	0	0	0	0	0	0	0	0	0	0	0	0	0	0	0	0	0	0	0	0	0
ENSG00000250034	0	0	0	0	0	0	0	0	0	0	0	0	0	0	0	0	0	0	0	0	0	0	0	0	0	0	0	0	0	0	0	0	0	0	0	0	0	0	0	0	0	0	0	0	0	0	0	0	0
ENSG00000268407	0	0	11.39673699	0	11.08182867	0	0	0	0	0	0	0	0	0	0	0	0	0	0	0	0	0	0	0	0	0	0	0	0	0	0	0	0	0	0	0	0	0	0	0	0	0	0	0	0	0	0	0	0
ENSG00000187486	14.53370303	11.73124173	12.21641297	10.86552764	10.79496794	12.17021339	14.06301707	15.20835547	12.35203257	12.76278001	9.884714853	10.73401151	9.480027372	12.23755421	13.25670824	8.402654258	11.78679149	11.73158933	12.92878836	14.96960488	12.24838873	13.2302239	14.86821232	12.70171391	12.75179641	12.07331459	10.62661746	12.76720981	13.95753197	14.34073363	15.76689447	12.2442637	10.92187514	15.41090466	12.68058969	12.89807498	11.60230358	11.2725777	10.59938146	14.41345703	12.22984896	12.6451308	13.05293743	7.913395147	11.87908443	13.44507092	10.56842219	9.216868177	12.21667702
ENSG00000272989	13.76560902	11.83599389	14.53091228	11.08062636	11.79475481	11.47872122	13.90899864	13.04473494	13.60360425	12.34946533	13.36156532	12.62667013	13.37141965	10.13181965	13.29200147	11.61405107	10.68054021	11.48744184	14.32718662	15.34526513	16.23899942	14.68035462	14.37523125	12.55319501	12.23798832	0	16.41474899	13.83725697	11.79223222	12.8786528	15.23811894	13.89222648	12.65416825	11.98257778	14.76925018	15.21074068	14.47790251	11.78716885	0	15.24658482	13.87138387	14.55573068	13.61965924	10.38671681	13.72901668	14.19674202	14.06964272	13.7434132	13.5737171
ENSG00000271978	11.31480764	10.91233074	11.77074577	11.92184944	11.97022672	12.48045027	10.66384906	10.75214987	10.35864221	10.63758162	11.82247325	10.7032903	11.03291748	10.58596651	11.82766897	11.17562417	10.56395193	12.19549788	11.40363181	0	11.15909007	11.45360538	9.205664068	12.12676	12.07584687	11.30584471	11.53886663	11.7366862	10.45379966	12.03724943	11.40206042	12.3834219	11.64291554	11.95165306	11.39640917	12.67472209	12.87941381	12.00059899	11.3052476	11.57576924	9.878414608	9.84314815	11.67288569	11.04726596	11.80529636	11.580097	11.30283825	11.96167152	11.97186883
ENSG00000214176	15.67859506	16.53591473	15.47407463	14.82443019	15.53063276	16.33644312	15.62927959	16.18173228	16.1619084	15.25278625	14.7414507	15.52070197	15.26883941	15.55195888	16.48210743	14.89698148	14.67874139	15.09827574	16.36000925	15.4713332	16.6917801	15.16490279	17.50053334	16.10802659	15.50867577	15.19676952	16.75478168	16.09499151	15.21051368	15.91538664	17.42328475	15.8117798	15.30846882	15.95610934	16.07374648	15.94680243	16.00444323	17.02567356	15.72840802	16.71152659	16.61593117	16.89837056	16.31823064	14.45934139	16.09888698	15.97625438	15.26742908	14.64507049	16.41757134
ENSG00000100122	10.79807822	12.60783337	14.72991759	15.28718323	14.33397547	12.12501077	14.10799972	11.32236602	11.92840258	12.33297564	15.87142245	12.79667886	15.43282576	13.58447773	13.52341479	9.939604652	11.32669484	12.89913505	12.09944824	14.06578732	13.05104651	11.07005517	11.51116793	10.6977956	11.82043039	14.80181404	11.27295291	13.17566417	14.27967231	12.75960668	11.20709222	12.59130496	13.46100917	15.88745145	10.85166697	12.11603283	13.27297971	9.113910819	12.13852118	10.92413616	11.9331662	10.41312443	12.09642124	17.4583837	11.33154837	11.41367842	13.1073852	10.75502662	12.80523499
ENSG00000201077	0	12.38735056	0	0	0	0	0	0	0	0	0	0	0	0	0	0	0	0	0	0	0	0	0	0	0	0	0	0	0	0	0	0	0	0	0	0	0	0	0	0	0	0	0	0	0	0	0	0	0
ENSG00000092529	9.522977732	12.39873132	11.72330531	13.78043103	12.59448608	11.42011872	10.15111101	13.14524515	12.30414208	11.52259771	11.21440707	14.02228363	11.43716915	9.543329849	12.31443743	13.52707513	13.37194493	12.15445736	13.49676373	11.24572462	11.14847723	12.52518032	10.27622711	13.0285297	12.15995093	11.47073721	13.61034169	12.74418801	12.72413734	11.44184484	12.44506147	12.02238394	11.83018248	12.90784397	12.91042417	12.93917487	12.85568398	14.28515751	9.471664858	11.16234397	11.74269586	13.58910338	12.11234608	11.27101573	13.02891357	11.11446443	12.09433378	12.32294265	12.24109839
ENSG00000112818	10.36317537	7.594933273	10.83603422	9.970754444	9.200731636	0	9.630157507	0	0	10.12119624	9.212575966	10.74545723	0	0	9.090752558	8.506918001	0	13.60522969	13.93704182	7.992335592	17.57762774	9.44362413	12.0758197	9.264086974	6.937232249	11.99347089	11.48976012	8.352423602	11.66651831	0	10.77211895	0	11.23779474	0	0	11.48837684	8.902065227	8.679639198	7.54085624	7.90925678	9.277543222	16.19283453	10.31411402	0	9.220149451	14.67227778	14.2205458	12.75978408	7.471108759
ENSG00000200842	0	0	0	0	0	0	0	0	0	0	0	11.55912186	0	13.32590982	0	0	0	0	12.80008879	0	0	0	12.47472851	0	12.64655437	12.25489827	0	0	0	12.72341341	0	0	0	0	0	12.40170398	0	0	0	0	0	14.92023448	0	0	0	13.11407927	0	0	0
ENSG00000113492	8.543642865	0	0	0	0	11.66118618	0	0	0	0	0	6.447086043	0	0	0	0	0	0	0	7.58691175	0	0	0	0	8.108340904	0	0	0	8.016458684	0	7.053000643	0	6.387827168	0	8.427660734	8.861316983	0	0	0	0	0	0	0	0	0	6.417740173	0	7.114824414	7.066487849
ENSG00000056972	16.20824904	17.19629235	17.28787448	17.20425899	17.04515145	16.84912607	16.50552856	16.28506466	17.67025134	16.95050062	16.79538731	17.97672192	16.578453	16.87953141	15.55368052	17.77762089	18.85016102	17.67773096	16.06368022	16.62131947	17.49677492	17.40837836	15.50548844	17.45058372	16.36412485	15.96672034	16.9797944	16.50349667	15.959046	17.40363647	15.79232813	16.909533	17.28704007	16.35784878	16.50929099	16.15656473	16.8523278	17.64191226	16.98684302	17.03436752	16.85948483	15.40485254	16.76042938	16.56687551	17.43976429	16.64418705	17.06658238	18.00097616	16.4656788
ENSG00000143157	18.69029071	18.56520041	17.01425054	17.20158408	20.2231303	19.57357515	17.17557693	17.82246142	19.25844191	17.87769628	19.01225778	18.15461242	16.99117239	19.06589765	17.96455165	17.29886615	16.95276088	17.89641148	17.77412281	19.1814173	18.22821958	17.87405575	18.99257207	18.3152709	18.3028501	17.98022019	18.32925192	19.09929355	17.37428952	19.20828655	19.25284419	18.95032352	17.70466603	17.68537605	18.81578333	19.21425666	20.04193388	17.81307022	18.9631152	18.58047987	20.18554834	19.2254057	17.90700262	16.89453707	18.54748289	18.80670357	17.62776493	17.42542058	18.40958376
ENSG00000181371	0	0	0	0	0	0	0	0	0	0	0	0	0	0	0	0	0	0	0	0	0	0	0	0	0	0	0	0	0	0	0	0	0	0	0	0	0	0	0	0	0	0	0	0	0	0	0	0	0
ENSG00000280581	0	0	0	0	0	0	0	0	0	0	0	0	14.11251835	0	0	0	0	0	0	0	0	0	0	0	0	0	0	12.46309011	0	0	0	0	0	0	0	14.38038169	0	0	12.64814469	0	0	0	0	0	0	0	0	0	0
ENSG00000250413	12.3830241	0	11.79743083	0	14.94146403	15.97323085	11.32764349	13.70094625	12.45488195	14.91822884	9.104157434	12.12175854	0	11.71906343	11.78725867	14.20176952	0	12.66022689	16.47817063	12.27065966	16.88328945	10.91865013	10.45333299	14.28248541	14.71167459	11.23303117	12.05084118	14.95368504	11.11754265	15.1604997	14.67172915	12.04761522	12.06181187	11.08556065	14.11452554	13.54931131	13.33489789	10.37594888	13.81689681	0	14.19643225	10.09198411	15.22475801	13.03280686	11.180131	12.82890905	10.05021311	11.21100353	12.48388095
ENSG00000275778	0	11.05419348	10.39548888	11.43590006	9.666117861	0	8.513390025	9.185233018	11.75287472	8.198565368	11.6766462	11.30435981	10.46468954	7.907013155	12.19190568	9.386205002	8.775341973	9.843929146	8.962963499	11.67555565	10.59083428	10.10157278	11.80498635	8.561700012	11.26652978	10.73755945	12.81801787	10.55199282	9.301535749	9.884909827	9.916922033	9.816192553	11.24442361	11.85260373	12.41254052	9.563528294	9.781786981	11.14281793	11.22214774	8.78761198	11.15694939	10.2741816	11.73507273	9.894577539	8.780186323	10.27526423	9.817768191	10.97842699	9.346273625
ENSG00000173473	20.15895975	19.73653909	17.98265129	18.49809785	19.58138489	19.25065064	17.59050336	19.96403646	19.52219753	18.4257823	18.809701	17.78287957	18.05836633	18.90028646	17.79589243	19.10120992	17.60253982	18.28124492	18.43701674	18.9830839	18.68833344	19.96444515	18.22209757	19.103027	19.01561687	18.74220298	19.55984319	18.42343087	18.64202904	19.90414622	18.76634218	19.56178921	18.506691	19.43395036	18.72980615	18.90440122	20.1747301	18.49277764	18.64429209	18.98439161	18.24356983	19.25671518	17.96246509	17.84690352	19.48906639	18.32228072	18.5043861	18.48126346	19.68695257
ENSG00000253735	0	0	0	0	0	0	0	0	0	0	0	0	0	0	0	0	0	0	0	0	0	0	0	0	10.33063796	0	0	0	0	0	0	0	0	0	0	0	0	0	0	0	0	0	0	0	0	0	0	0	0
ENSG00000142875	16.07402697	14.93183986	17.28566847	18.30923329	18.09545637	17.1936952	16.36145137	16.20051837	17.17678401	16.50030639	17.07729956	17.23798042	17.16105709	18.838421	18.04338588	17.06575529	14.49050049	17.20523106	18.1367001	15.80007469	17.46498785	17.02401459	16.08012121	17.44180367	14.98138331	18.30712792	16.949941	16.92593687	17.22157264	19.08643988	16.47130404	17.81709639	17.33761303	17.373256	17.85695868	14.86282593	16.72470448	17.59754478	17.03376167	15.97589861	17.92329558	16.35234773	17.05384767	16.7177935	17.23226819	16.76461213	17.90018349	16.55432705	17.0308227
ENSG00000239547	0	0	0	0	0	0	0	0	0	0	0	0	0	0	0	0	0	0	0	0	0	0	0	0	0	0	0	0	0	0	0	0	0	0	0	0	0	0	0	11.23062088	0	0	0	0	0	0	0	0	0
ENSG00000237478	0	0	0	0	0	0	0	0	0	0	0	0	0	0	0	0	0	0	0	0	0	0	0	0	0	0	0	0	0	0	0	0	0	0	0	0	0	0	0	0	0	0	0	0	0	0	0	0	0
ENSG00000016602	10.15331804	19.41874163	18.55950013	0	7.99391928	0	0	8.096902036	14.81268639	8.107755851	6.21234751	12.71537443	15.38006694	11.89770118	18.32585161	18.24274908	19.00903259	15.12630852	16.18184223	14.024644	8.502751663	18.39966082	12.90126901	22.63491022	11.30091717	0	16.63519525	12.18267823	7.217842066	12.37748711	13.26185137	15.31844355	15.31596486	9.178613171	18.7824714	21.2405357	7.114503738	18.9116227	10.78330955	19.69286335	17.14557111	12.31145328	14.56839164	9.389047209	16.04992729	19.57206529	20.16123127	11.10962754	19.20019979
ENSG00000253099	0	0	0	0	0	0	0	0	0	0	0	0	0	0	12.04457981	0	0	0	0	0	0	12.17560436	0	0	0	0	0	0	0	12.54362069	0	0	0	0	0	0	0	0	0	0	0	0	0	0	0	0	0	0	0
ENSG00000203616	0	14.33420222	0	0	14.60798133	0	0	0	12.65478627	11.47477062	9.566409603	0	0	0	14.57180974	11.66510925	11.05334221	11.53849855	11.24128316	0	13.19259827	11.79631979	13.23735312	11.83888828	11.08779296	0	14.83545054	12.83184695	0	0	10.612006	12.51049365	10.94021829	0	0	13.16432319	10.47681486	14.64524599	0	12.06529781	11.85236268	13.72366527	0	0	12.8650669	12.5549569	0	0	10.62558642
ENSG00000168172	15.41501737	16.87544389	15.53187478	16.5147732	15.72781301	16.09165199	14.36573626	16.5650861	15.93575207	16.63088532	15.51142831	16.09703144	15.3752293	17.38428919	15.40159746	15.94033491	15.65448897	15.57548861	15.95238527	15.26062726	16.04426516	16.69108969	15.86372297	16.94844038	16.78067085	16.46541153	16.00534056	16.46731357	14.98757882	16.53409323	15.95505025	16.17551696	17.00872224	16.33680446	17.3002781	14.97439567	16.83978514	15.91783625	15.78038755	16.20961501	15.46928732	15.88591929	14.9107404	15.05104052	16.31847012	15.40756786	16.1482524	15.94862996	15.95225822
ENSG00000240097	0	8.834795125	0	0	0	0	0	0	8.419316887	0	0	8.087221118	0	0	0	0	0	0	0	10.81660196	0	0	9.999148185	0	0	0	0	0	0	10.24764997	9.695287314	8.596440602	0	0	0	0	0	9.921785069	0	0	0	0	0	0	0	9.054931835	0	0	8.710582953
ENSG00000251676	0	0	8.831172159	0	0	0	0	12.70401542	12.29324299	0	0	11.73779542	13.48234053	0	0	0	9.208070738	14.54902083	0	9.30362811	14.54710446	7.954707291	0	10.57736758	9.826648264	0	0	8.666242715	0	0	0	0	0	0	16.27472107	12.31741489	0	0	0	0	15.0049825	0	0	16.32666231	14.14130194	8.127887513	0	7.832675435	0
ENSG00000256709	0	0	0	0	0	0	0	0	0	0	9.760672612	0	0	0	0	0	0	0	11.43571102	0	0	0	0	0	0	0	0	0	0	0	0	0	0	0	0	0	0	0	0	0	0	0	10.21098771	0	0	0	0	0	0
ENSG00000233829	0	0	10.53182616	0	0	0	0	0	0	0	0	0	11.01583662	0	0	0	0	0	0	0	0	0	0	0	0	0	0	0	0	0	0	0	0	0	0	0	0	0	0	0	0	0	0	0	0	0	0	0	0
ENSG00000109606	18.99444231	18.68579319	17.87829446	18.31903394	18.07838705	17.86598038	17.30079346	18.53279397	19.01522785	17.79557928	18.08312701	18.45323372	17.47990423	19.34435807	18.48624675	19.03624761	17.49871353	18.46209002	18.63098656	17.4519198	18.583305	19.18612473	18.85093726	19.38414224	17.84494449	18.38585601	18.93788892	17.95947748	18.26917762	18.24954982	19.03707486	18.63744125	18.65157103	18.52640173	18.21081055	18.69196888	19.29314814	18.16758904	18.34685394	18.4240512	18.33138571	18.95563823	17.50159357	18.1296336	18.98486191	18.6526353	18.73136448	18.94469023	18.8471724
ENSG00000261363	0	0	0	0	0	0	0	0	0	0	10.67175009	0	0	0	0	0	0	0	0	0	0	0	0	0	0	0	0	0	10.10257532	0	0	0	0	0	0	0	0	0	0	0	0	0	0	0	0	0	0	0	0
ENSG00000226536	0	0	0	0	0	0	0	0	10.31653979	0	0	0	0	0	0	0	0	0	0	0	0	0	0	0	0	0	0	0	0	0	0	0	0	0	0	0	0	0	0	0	0	10.53737828	0	0	0	0	0	0	0
ENSG00000235593	0	0	0	0	0	0	0	0	0	0	0	0	0	0	0	0	0	0	0	0	11.13679312	0	0	0	0	9.962486579	10.45820708	0	0	0	0	0	0	0	0	0	0	0	0	0	0	0	0	0	0	0	0	0	0
ENSG00000279897	0	9.927906249	0	10.30942615	9.539190948	10.70740743	0	12.64085062	11.09551094	11.65196655	10.3278455	0	0	11.35941115	11.42760079	10.84270528	10.23111855	11.30080249	10.41899578	10.32675546	11.04845194	10.55908772	11.09319069	11.01644556	12.43457013	10.87342744	13.45639074	11.27252131	11.34263783	12.34153321	11.37384467	12.00977889	10.11803718	0	10.17096021	11.02018729	10.65395235	10.01648286	9.87359956	0	11.02991715	13.81845087	13.19267562	0	10.82053361	11.46944613	0	12.75772026	11.8023315
ENSG00000213180	0	0	0	0	10.4457884	11.6145076	0	0	0	0	0	10.08553028	0	0	0	0	0	0	11.32600678	0	10.95600012	9.882201282	0	0	0	0	10.27746547	11.59494504	0	0	12.28109391	11.59547029	10.02562622	0	0	0	0	0	0	0	10.93746591	0	11.1006817	0	0	11.05519041	0	9.759789489	10.71029193
ENSG00000183066	11.43958763	13.45414891	11.46153384	11.1655772	12.19068605	12.74175245	10.16226333	7.258808401	10.81985974	11.81524012	11.69077925	12.03370315	11.53076072	12.2532924	10.53927979	12.49529619	12.92629862	12.53369741	12.38449618	13.27436001	12.72280593	11.33734652	12.48287463	7.631774171	12.08290315	10.38935754	12.16767041	12.96831358	12.14753014	11.27249932	12.73713246	12.52529706	10.58439203	8.338320227	13.57297518	14.23563028	12.94847243	14.02478801	12.74778986	13.34294033	12.41958277	11.86357003	11.6843357	11.66055127	12.21884794	12.37072415	8.302388156	12.4021351	12.87028451
ENSG00000206832	12.16202408	13.97213353	0	14.35397702	0	13.16735801	0	13.10144571	0	12.11250084	14.00985929	11.63780845	0	0	13.30291405	14.88758641	0	15.3458845	13.87869425	12.78649274	12.50867503	11.43434689	12.55342703	14.06145265	13.72514787	13.33345481	13.41455101	12.14795027	0	13.80201306	0	12.14847556	12.57763127	0	14.63042194	0	14.92111494	14.47580947	13.91777341	13.7029807	0	15.19158355	14.23821551	0	13.28053747	13.60778158	0	0	0
ENSG00000277333	0	0	0	0	0	0	0	0	0	0	11.85681008	0	0	12.47377658	0	0	0	12.83012713	0	0	0	0	14.7922045	0	0	0	0	0	0	0	0	0	12.23169937	0	0	0	0	0	0	0	0	0	0	0	0	0	0	0	0
ENSG00000229735	0	0	0	0	0	0	0	0	9.71092027	0	0	0	0	0	0	0	0	0	0	0	0	10.17372704	0	0	0	0	0	0	0	0	0	0	0	0	0	0	0	0	0	0	0	0	0	0	0	0	11.88876761	0	0
ENSG00000276746	0	0	0	0	0	0	0	0	0	0	9.973775777	0	0	0	0	0	11.46100984	0	0	13.55633172	0	10.20497172	0	0	0	0	0	0	0	11.57230932	0	0	10.34842569	0	12.9854289	15.77366045	0	12.24596662	0	0	12.26010141	0	0	0	0	0	0	11.66660796	11.03319635
ENSG00000200799	0	0	0	0	0	0	0	0	0	12.13971622	0	0	0	0	0	0	0	12.20345225	12.90600791	0	12.53589187	0	0	0	0	0	0	0	0	0	0	0	0	0	0	0	0	0	0	0	0	0	0	12.83900834	0	0	0	0	0
ENSG00000254850	0	11.60153557	0	0	0	0	0	0	10.18577498	0	0	10.85212631	0	11.03419687	0	0	0	0	14.09267103	0	0	0	0	0	0	0	0	0	0	0	0	0	0	0	0	11.69457463	10.32882566	0	10.54767184	0	11.70430622	0	10.86794051	0	0	0	0	0	12.47682743
ENSG00000276291	16.28490362	15.51560216	15.70272878	16.40244658	15.14749889	16.19693234	15.22391788	15.40912852	15.80601413	15.83270709	15.90524578	16.24064397	16.62617876	15.554063	15.50370094	17.25050343	15.60199555	16.81687746	15.83851359	15.09414358	16.33737469	16.39671041	15.7840644	15.10243655	15.96576349	16.68723893	16.13729021	15.98309775	16.06617976	15.2180166	17.06152256	15.00940773	15.61845118	16.2929144	15.21058919	14.52123794	16.68613593	16.80680485	16.46651803	17.38415315	16.21743056	15.35154785	15.80275532	15.87500905	16.23233101	14.99746554	16.46690274	17.64463411	16.17399584
ENSG00000234409	10.84687057	11.80882682	14.29507642	13.86845738	11.68272414	12.85177415	12.61507353	17.23962515	11.39242598	11.7969583	13.9018393	11.32229696	13.06674312	10.91967904	12.92593393	10.40305747	10.79080445	11.73519501	12.67867354	14.61368182	12.60807384	9.856725697	14.9745752	11.5762936	9.826046926	12.33989924	11.3888414	12.70669508	12.84095044	12.80841907	14.32576075	13.89152417	12.88645444	12.28548428	13.53725663	14.57962353	12.12034347	16.4820678	10.0184871	13.32599026	13.28988291	12.37869406	11.07519056	12.81809564	16.17856901	12.70729704	12.41933884	12.65884408	15.13022418
ENSG00000215915	15.52730532	15.59774004	15.87541238	14.77253064	13.82676577	15.73295233	16.0609744	13.86302325	15.78284235	16.09131747	12.71491691	13.45527205	12.38922349	14.21129011	14.28688075	13.81496182	13.9668827	13.84303103	17.14275365	14.04647216	14.50230792	10.91937527	16.91121084	14.83824879	16.39968724	11.36615414	14.23594792	13.7522808	15.64602581	16.37092886	17.67632133	15.59432996	14.73250059	12.77770531	14.60461247	17.44069552	16.3180563	17.55703478	17.63180379	13.73527077	15.13847492	14.85860156	16.54608283	12.8056098	15.67457935	16.07855233	14.35202159	12.65045638	15.1184522
ENSG00000085999	17.91302986	15.6936384	13.65319662	14.49057573	15.64089325	16.8887805	15.7100277	17.41991278	15.43347663	16.59026284	16.91118826	15.85371213	15.14687308	17.00317596	17.95627571	16.57967719	16.96767197	17.72244163	15.98205882	16.82979643	15.34886567	16.67070837	16.60251435	15.34343834	17.47992841	16.83492912	15.57633275	16.0277673	16.15549717	15.88283142	17.51113881	17.10765752	15.57952859	16.54479242	14.73385607	16.75228228	17.04828531	13.69734859	14.70110707	15.87192298	16.99995817	16.11349889	16.27873704	16.86091493	13.79896926	16.47303189	16.14584769	16.56966689	15.53473463
ENSG00000265621	0	0	0	0	0	0	0	0	12.22046204	0	0	0	0	0	0	0	0	0	0	0	0	0	0	0	0	0	0	0	0	0	0	0	0	0	0	0	0	12.72557306	12.5825668	0	0	13.4412886	0	0	0	0	0	0	0
ENSG00000265891	0	0	0	0	12.11034411	0	0	0	0	0	11.31509361	0	0	0	0	0	0	0	12.99088607	0	0	0	0	0	0	0	0	0	0	0	0	12.26056217	11.68994234	0	0	0	0	12.58809084	0	0	0	0	0	0	11.80794277	0	0	0	0
ENSG00000280148	0	8.585414516	0	8.966405184	0	0	0	0	0	0	0	7.838246148	0	0	0	0	0	8.374849976	0	10.56677503	8.706457689	0	0	0	0	0	0	0	0	0	0	0	0	0	8.828115375	0	0	0	0	0	0	0	0	9.008965515	0	7.808687586	0	7.513766523	0
ENSG00000110172	15.26880364	16.73942241	14.56701346	15.58652618	15.59138183	16.69685692	15.08024992	16.49073611	17.29024368	15.14155047	15.497625	15.8101764	15.96361228	15.69253421	15.57191551	16.78893438	16.18980898	16.26097477	16.20662584	14.68384273	15.77906973	16.89836513	15.55568591	16.07824916	15.63707832	16.63586681	15.06054517	16.63269855	15.13846127	16.42389573	15.58422844	15.58856185	15.15033027	16.01766755	15.558673	16.01856821	16.96679967	16.08473152	15.85357576	16.06088478	16.81646122	16.72995544	15.91704684	15.96987606	16.52629331	15.60925959	16.11745896	16.51586792	15.98018177
ENSG00000165646	11.14156408	11.57827334	9.853150499	13.69016792	11.48458706	8.901509768	8.164291737	10.83336104	9.70356569	9.845033084	9.395281161	11.69100873	0	10.13705164	11.35653826	13.46025766	0	9.908715124	13.31046879	9.105161663	10.82547377	9.867099449	10.0931519	9.794282574	9.628079267	13.81959091	11.02087107	12.40274933	12.0786817	8.537089644	10.15147787	10.78715359	13.25134628	15.31798331	9.363844962	10.38244411	9.169437895	8.795248332	9.872900648	7.442479049	9.223587664	8.511754093	10.55535099	7.550594325	9.887673935	9.662663798	12.3075731	10.43592602	12.51768092
ENSG00000235875	10.2143931	0	11.94974258	0	0	11.95599896	0	10.15401735	0	0	0	0	12.07143135	8.290639938	0	0	0	8.646037158	0	12.06048776	8.977798259	0	12.34189954	0	0	0	8.300545905	0	8.687785873	0	12.17524537	0	9.046632475	0	10.09818836	13.19473722	12.03999428	0	10.3852658	0	11.7641601	0	0	0	8.166964885	8.079515731	0	0	0
ENSG00000260541	13.12197836	14.51717505	12.85821039	13.31415705	14.12802027	14.93470944	12.38834181	14.06147321	12.51586194	12.07261725	12.97005891	13.76749138	12.75755029	13.58709822	13.26302532	0	0	14.83652115	14.16071261	14.5538107	0	13.20144085	14.3207197	11.43703347	13.85517096	12.29370968	13.37466199	12.69292001	11.1785064	11.76243465	13.53115251	15.27822633	13.12262678	12.14620556	0	14.02530561	13.65889483	14.24328274	0	0	15.77194499	11.15228628	0	11.77210978	0	12.88989147	12.6950225	12.27167724	11.22329516
ENSG00000258337	0	0	10.11027525	0	0	0	0	0	0	9.909698819	0	0	0	0	0	0	0	0	0	0	0	0	0	0	0	0	0	0	0	0	0	0	10.37450557	0	0	12.27646329	0	0	0	0	0	9.988988525	9.451263894	0	0	9.405817601	0	9.109914745	0
ENSG00000248770	0	0	0	0	0	0	0	0	0	0	0	0	0	0	0	0	0	0	0	12.83446609	0	0	0	0	0	0	0	0	0	0	0	0	0	0	0	0	0	0	0	0	0	11.24012158	0	0	0	0	0	0	0
ENSG00000184014	16.41749894	17.72503775	16.45504817	18.46843939	17.1145044	16.63627539	16.29709276	17.11056752	15.48251644	16.59727972	18.63784496	17.26970766	16.5612281	15.56368228	16.00776851	17.59434532	16.11213432	16.84206833	16.81105387	16.37888004	16.73876218	17.55324685	16.85313999	15.99927876	16.03673655	18.0576701	15.73835166	17.50313586	17.13731142	16.68924355	16.61276556	15.69872167	17.267244	17.53472859	16.45734695	15.83348817	16.64740847	16.00481754	15.63268688	15.92845425	16.60648511	16.14374718	15.74801835	17.64483818	16.78029787	16.10626356	17.06395238	17.26778772	15.82377085
ENSG00000225124	0	0	0	0	0	11.07013555	0	0	0	0	0	0	0	0	0	0	0	0	0	0	0	9.338319154	0	0	0	0	9.733415399	0	0	0	0	0	0	0	0	0	0	10.37909307	0	0	0	10.09512778	9.557357623	0	0	0	0	0	0
ENSG00000248577	0	0	0	0	0	0	0	0	0	0	0	0	0	0	0	0	0	0	0	0	0	0	0	0	0	0	9.383260814	0	0	0	0	0	10.13032543	0	0	0	0	0	0	0	0	0	0	0	0	0	0	0	0
ENSG00000276984	10.67044204	11.89530734	10.82159101	11.27737428	11.50625077	12.67526907	11.93618092	10.61005222	0	12.20529035	10.71112508	10.14647638	11.30565204	11.91270284	0	12.81062445	11.19903566	10.68464897	0	11.29471023	11.01697112	9.943139061	11.06170941	12.56945295	13.23303849	0	10.33841842	11.65592681	0	11.31032757	10.7576761	13.65611682	10.08656998	11.69406277	13.13837238	10.98870677	0	0	0	12.21102415	10.99843652	10.70025968	0	0	10.20450048	11.11616341	11.65802895	11.81952469	0
ENSG00000281136	0	0	0	0	0	0	0	0	0	0	0	0	0	0	0	0	0	0	0	0	0	0	0	0	0	0	0	0	0	0	0	0	0	0	0	0	0	0	0	0	0	0	0	0	0	0	0	0	0
ENSG00000278603	15.95382503	15.32122856	14.41704932	11.70349034	14.39151823	14.68633047	12.36235149	13.84284673	15.07462469	14.85369072	12.13684935	14.15650922	12.73155887	0	16.663162	0	14.43210681	13.6951082	11.81311152	14.30543434	12.44279866	11.95326392	12.4875503	13.73255192	13.82917753	12.85258467	14.464072	12.66692877	13.15204711	0	15.57545431	13.66734321	12.51175436	15.82035669	14.14951901	17.39154969	16.60242893	16.80218826	11.26741513	15.44437186	11.42452086	13.71072717	13.3947793	0	12.21480806	13.86380295	15.54330903	0	15.58904309
ENSG00000113732	21.42267493	20.28467997	22.06680495	21.19580002	21.02675888	20.55142263	21.9577415	20.84230478	21.2187429	21.30602654	21.14420374	21.32689888	22.85591103	21.16785622	20.78040443	21.63137472	22.20573664	21.43409732	22.06267207	21.5326367	21.91832324	21.01814499	20.87665117	21.28792398	20.43755346	21.34697322	21.23529182	21.00211354	21.2767208	20.9540773	21.4041663	21.20549617	21.31786241	20.61318732	20.51996416	20.39794798	20.85984049	20.99752263	21.38916311	20.47816378	21.25581004	20.49226576	20.98935352	22.53100011	21.21474585	21.44176365	21.05885435	20.293686	21.35536806
ENSG00000238067	0	0	0	0	0	0	0	0	0	0	0	0	0	0	0	0	0	0	0	0	0	0	0	0	0	0	0	0	0	0	0	0	0	0	0	0	0	0	0	0	0	0	0	0	0	0	0	0	0
ENSG00000252891	0	0	0	0	0	0	0	0	0	0	0	11.59792842	0	0	0	0	0	0	0	0	0	0	0	0	0	0	0	0	0	0	0	0	0	0	0	0	0	0	0	0	0	0	0	0	0	0	0	0	0
ENSG00000138152	17.51154095	19.39448001	20.34947045	12.67053041	17.8107405	20.37495297	17.27241094	15.32460828	21.54180717	12.57565373	10.61927103	10.73221257	15.31754331	18.64598098	12.85640602	12.81182303	13.81443061	13.41302364	14.16908256	13.75487057	18.70134875	14.99819807	18.81042905	19.61161895	10.93526407	11.16491767	19.69880256	13.90469998	8.730223761	13.83461881	18.67093412	18.12888406	18.56217845	16.96162388	18.87327684	21.04057494	11.53013807	22.32053175	16.64590884	20.80110233	17.54196927	18.72296221	16.14238394	11.64301529	18.75618755	16.12235684	18.43027475	15.81752869	21.11217661
ENSG00000230428	0	11.01030676	0	0	10.62134948	0	0	0	0	0	0	0	0	0	0	0	0	0	0	0	0	0	0	0	10.34867407	10.9565671	10.45301187	10.77098412	0	0	0	0	0	11.80870811	0	11.10333113	10.73708493	12.09860105	0	0	11.11306124	0	0	0	0	0	0	0	0
ENSG00000232896	0	9.819532956	0	0	0	10.59898585	0	0	0	0	8.63689984	0	0	0	0	10.73427767	0	0	0	0	0	8.86777123	0	0	0	0	0	9.580372273	0	0	0	0	0	0	0	9.912501268	0	0	0	10.13501031	10.92148207	0	0	10.24363462	9.128863471	0	0	9.743816005	0
ENSG00000257178	8.546193664	9.354868663	7.70051859	9.152103566	8.382855794	0	0	7.489949413	11.74390384	0	0	8.606643783	0	0	8.686896167	0	0	0	9.261570806	0	10.69727144	7.820840223	8.936753952	9.444060892	7.11609847	7.720790082	9.533951809	9.530204742	7.605821696	9.769148758	10.43801044	7.536569017	9.282262145	8.570200539	9.597810518	11.56168628	7.502312516	11.44184725	9.715055143	10.66934108	9.457519699	0	10.35682694	9.194674043	10.98365311	9.575140995	7.538137913	7.698858475	9.230570315
ENSG00000213421	0	9.517649318	0	9.899055894	0	0	0	0	0	0	0	0	0	0	0	0	0	9.30680311	0	9.916380738	0	8.566235111	9.683540998	0	0	0	0	0	0	0	9.379761022	0	0	0	0	9.610594412	0	9.60619689	0	0	0	9.322398726	0	0	0	0	0	8.444025185	0
ENSG00000201432	0	0	0	0	11.93238865	0	0	0	14.48968309	0	0	0	0	0	0	0	0	0	12.81291104	0	0	0	0	0	0	0	12.7637759	13.0819108	0	0	12.18341754	0	0	13.1200541	0	13.99931198	0	0	13.85188983	0	0	0	0	0	11.6299973	13.12690187	0	12.24568733	0
ENSG00000264957	0	0	0	0	0	0	0	0	0	0	0	0	0	0	0	0	0	0	0	0	0	0	0	0	0	0	0	0	0	0	0	0	0	0	0	0	0	14.07433882	0	0	0	0	0	12.82533528	0	0	0	11.32538701	0
ENSG00000253983	0	9.175395689	10.10007845	0	10.36977775	0	11.21438978	0	0	10.4839623	11.15879014	9.425272636	10.58399194	8.609035453	9.091235877	0	0	10.96246512	12.47202442	0	0	0	0	0	10.51184683	0	0	10.51939518	10.00499831	9.589602818	9.037560317	0	9.94963449	13.29366883	9.41829224	0	13.35909952	0	0	11.07432132	11.8610513	0	8.443146491	9.599268213	0	0	0	9.099727211	0
ENSG00000278664	0	0	0	0	0	0	0	0	0	0	0	0	0	0	0	0	0	0	0	0	0	0	0	0	0	0	0	0	0	0	0	0	0	0	0	0	0	0	0	0	0	0	0	0	0	0	0	0	0
ENSG00000102921	17.69209539	17.19772847	17.42345938	17.372439	17.8074984	16.92059312	16.89298624	16.91683439	18.08504043	17.92737227	17.51026951	19.07536653	17.08001642	17.4550551	17.26197875	17.84315155	18.99369164	17.82290155	17.59650816	16.90192616	17.5038903	17.44250055	16.74407562	16.91896104	17.38843242	17.56302675	17.39561347	17.74869158	17.19897236	18.03057171	16.52975703	17.54376543	17.56232486	17.02697747	17.2619358	17.73586477	16.6910548	17.54520937	16.77436826	17.23921395	16.91512841	17.2615962	17.90553887	17.18266677	18.22090581	17.77133674	17.85486636	17.89560614	17.5896958
ENSG00000167311	11.63939921	9.407013969	14.33082236	12.24648022	12.18594812	11.99271619	12.53347766	14.38594152	9.98977146	11.45242405	10.02895941	11.56252935	13.20751066	0	0	0	11.51622815	10.77951439	12.98404543	11.97437814	14.81168587	12.40609367	15.604445	0	10.74368902	10.67393253	9.434311709	10.48837112	13.44516531	8.822907383	9.853324313	9.752599702	12.35036508	10.20480896	17.65940532	11.66832368	10.45447618	10.07984833	10.9362227	13.93022434	12.4148447	12.85340219	17.1263217	0	10.29934386	11.6259286	12.41573276	10.9147942	13.8040532
ENSG00000143178	14.3836322	14.73073504	13.93625636	14.15373071	15.02066549	15.47708475	14.13143417	15.26295618	15.31418196	14.23067592	15.44457711	14.41058054	13.56430727	12.77309153	14.33075488	14.18890599	14.8663819	15.40234328	14.76490271	15.92410292	13.17244372	13.33162263	14.17648294	15.01477847	15.34485494	14.53696898	14.23035704	16.2439755	14.82028587	16.21869811	14.70491625	13.75767414	13.79935189	13.76728129	13.6055425	15.79853806	14.23221435	15.42914547	14.12441402	14.19688434	15.96493293	14.54352141	15.18789835	15.12148237	13.92642323	13.10176514	14.15681871	14.18611236	14.29056991
ENSG00000276376	0	0	0	0	0	0	0	0	0	0	0	0	0	0	0	0	0	0	0	0	0	0	0	0	0	0	0	0	0	0	0	0	0	0	0	0	0	0	0	0	0	0	0	0	0	0	0	0	0
ENSG00000163464	7.629708473	12.37161169	12.52877419	12.75341275	10.04493246	0	10.69688596	0	10.89143335	11.89517813	9.472500277	14.20665263	14.36652364	8.868267976	12.89294021	12.22300595	14.50888466	10.4450113	13.09434716	11.83234292	10.29220278	0	10.33692719	7.942976665	0	11.37951536	10.99130119	12.13221193	11.00110493	9.8491358	0	12.56328867	16.13614357	8.650071902	8.09634241	0	10.38284556	12.0242516	0	9.750207415	7.956400214	13.4597242	8.119073	9.858803256	14.02657736	9.071047085	15.32471203	9.773623568	8.726690064
ENSG00000236246	0	0	0	0	0	0	0	0	0	0	0	0	0	0	0	0	0	0	0	9.881827036	0	0	0	0	0	0	0	0	0	0	0	0	0	0	0	0	0	0	0	0	0	0	0	0	0	0	0	0	0
ENSG00000281088	0	0	0	0	0	0	0	0	0	0	0	0	0	0	0	0	0	0	0	0	0	0	0	0	0	0	0	0	0	0	0	0	0	0	0	0	0	0	0	0	0	0	0	0	0	0	0	0	0
ENSG00000254526	0	0	0	0	0	0	0	0	0	0	0	0	0	0	10.10303613	11.10218521	0	9.976310252	0	0	10.308518	0	0	0	9.525952081	12.13258885	0	0	12.01707714	0	0	0	0	11.98508838	0	11.27968221	0	0	0	0	0	0	0	0	0	0	0	11.43268075	0
ENSG00000223575	0	9.228580019	9.15457188	0	0	0	0	0	0	0	0	0	0	8.662176288	0	0	0	0	0	9.62720585	0	0	0	0	0	0	9.67031993	0	0	0	0	10.57315941	9.418596766	10.02625599	9.471490588	10.32036995	8.955713917	9.317101562	0	0	10.91468576	9.033392795	9.494272	0	8.538407304	8.450886697	8.991663891	8.155438845	0
ENSG00000201444	0	0	0	0	0	0	0	0	0	0	0	0	0	0	0	0	0	0	12.87879003	0	0	0	0	0	0	0	0	0	0	0	0	0	0	0	0	0	0	0	0	0	0	0	0	0	13.28053747	0	0	0	0
ENSG00000232573	18.58805697	20.47012457	21.63880769	19.54412386	18.85091396	19.32370787	19.52173606	18.88972712	20.2507693	18.93003093	18.36403256	17.36167648	21.20543199	18.25010448	19.93994568	19.92686121	19.34052506	19.29354257	18.96701678	21.20625427	17.6234198	19.2173099	19.28094883	19.45336284	18.98278858	17.57909423	20.1973499	19.44998971	18.77000828	18.08565691	21.21504615	20.2054018	18.05787803	19.35755337	20.87493489	21.76213179	19.29306022	22.27651633	20.06219914	21.51748765	19.65658583	19.10634615	17.68694661	20.52203101	19.00930205	18.47011317	19.14397069	17.19860561	19.34023558
ENSG00000261431	0	11.58212441	12.50776658	12.96369876	13.51453133	18.00563538	14.62259513	13.29599753	12.75029025	15.21367609	12.7191315	12.83212603	14.57682873	13.0142657	13.08247265	13.49727361	14.20715146	12.9556415	13.07333839	16.50443852	14.70305406	10.62930912	14.74781197	12.6711995	13.50470049	11.52837606	11.02472155	13.92725998	13.99739979	13.58156476	12.44382677	14.34279971	12.35720526	15.18774608	18.18249444	13.67483216	13.63032791	11.67076126	13.84931606	12.89763411	15.26945539	14.19354945	14.65516172	14.00625016	12.89019255	13.12432821	12.92945511	13.09097855	13.45728514
ENSG00000253164	0	0	0	10.57031415	8.80156368	0	9.230788005	0	0	0	0	9.439853805	0	0	0	0	0	0	9.680776723	11.17229568	0	0	0	0	8.52937062	9.136300438	0	0	0	0	9.052134971	0	8.382145227	0	0	10.28172811	0	0	0	0	10.29145484	0	10.03993131	0	0	10.40914677	0	0	0
ENSG00000250697	0	0	10.70507523	0	10.80501596	0	9.236660791	9.909084791	0	8.921455437	8.014309568	10.03000063	0	0	0	0	16.59492315	10.56813987	9.686652127	10.59352446	12.1224079	8.244890986	14.64494747	12.28299722	0	14.26897307	8.639380805	11.27644409	9.026846946	9.610061276	0	10.54039124	9.385855292	0	0	10.28760595	0	0	0	0	0	13.75283895	15.56803445	0	0	0	14.16556895	15.61745469	12.87643307
ENSG00000277323	0	0	0	0	0	0	0	0	0	0	0	0	0	0	0	0	0	0	0	0	12.62076688	0	12.66551945	0	0	0	0	0	0	0	0	0	0	0	0	0	0	0	0	0	0	0	0	0	0	0	0	14.88286791	0
ENSG00000238764	0	0	0	0	0	0	0	0	0	0	0	0	0	0	0	0	0	0	0	0	0	0	0	0	0	0	0	0	0	0	0	0	0	0	0	0	0	0	0	0	0	0	0	0	0	0	0	0	0
ENSG00000281849	12.56951285	13.91021843	11.72094001	10.59248404	12.99061344	10.99051419	11.25116117	11.50934278	12.37838305	12.51998691	14.45134981	12.91957723	11.62029675	12.44973537	12.1256979	12.71035784	0	12.80608498	13.50868093	10.60981578	11.91636698	13.57847527	13.18330078	12.29929578	12.35527537	11.15655093	11.65250835	12.77779646	13.04055153	10.62542936	12.87914545	12.29297711	11.40053275	12.59357966	13.62300816	12.30303858	13.2583926	14.46833855	11.15595384	10.52645472	11.8978282	12.33635584	11.79811538	12.63442063	13.10316019	12.01558074	13.55742106	12.83451916	13.54474044
ENSG00000241792	0	0	0	0	0	0	0	0	0	0	0	10.43734895	0	0	0	0	0	0	0	0	0	0	0	0	0	0	0	0	0	0	0	0	0	0	0	0	0	0	0	0	0	0	0	0	0	0	0	0	0
ENSG00000167178	13.18648197	11.41222867	10.80231949	10.5215269	13.47755383	11.7936762	10.68294308	10.17605668	8.725557478	11.6368171	13.54908333	11.53240021	9.965315524	10.15734462	9.471441981	10.27773084	11.85760034	12.12424473	10.85337037	11.04107316	9.262378033	10.55561764	11.04243625	8.967854967	11.62005717	10.960108	8.322535025	13.1217861	12.70655746	10.9692688	9.0034086	10.63762869	13.29107061	12.05319618	11.11957868	10.23294809	8.284983281	9.813911863	9.501346635	11.04011977	10.11725192	7.366948363	10.99044962	8.98108471	7.86825458	10.23493226	11.60223844	8.068262765	12.6582632
ENSG00000251774	12.23105101	14.04117098	0	0	12.06728527	13.23639233	0	12.17063616	12.0399301	0	12.27175033	11.70682894	0	0	0	0	0	0	13.94773142	0	12.5777051	12.50311567	0	0	12.79428609	0	13.48358648	12.21697706	13.28696254	12.87114627	12.31831943	12.21750236	0	0	0	12.54943165	12.18306544	12.54502922	0	0	0	12.26088063	13.30732483	0	13.34957234	0	0	12.9654627	0
ENSG00000260092	0	9.077973099	10.00257323	8.461264662	0	0	0	0	0	0	0	0	0	0	0	0	0	0	0	8.478558648	0	0	0	0	0	0	0	0	0	0	0	0	0	0	0	0	0	0	0	0	0	0	0	0	0	0	0	7.010729177	0
ENSG00000092054	9.503574479	7.564673241	8.486924459	7.944764349	9.869841197	8.341606729	8.601635387	10.59409461	0	7.291365759	8.834962587	5.832842915	0	10.51401901	6.488875773	7.480627924	0	0	7.059406918	9.765253564	7.685404553	5.633142643	10.04643134	8.649953109	12.28759868	8.828371693	10.17058503	7.326599484	12.55789216	8.974733782	8.009518468	9.320367506	8.074636011	0	17.06007022	10.11083755	8.288287032	0	0	0	0	0	7.416561367	6.992912554	5.889918248	5.803679468	0	5.513170146	8.436705332
ENSG00000088356	18.50774539	18.41450992	18.46945477	17.63619124	18.47547721	18.75650786	18.91503983	18.3004769	17.8324865	18.56966435	18.34039445	17.6141613	18.82939245	19.55011575	19.21175674	17.6227414	18.88555617	18.82418926	19.2713565	19.41047406	18.36770687	17.91139718	19.31473379	19.19531553	18.35001212	17.32476906	17.97945314	18.22625936	19.3302952	18.13363203	18.61483962	18.49324386	17.29997413	18.42438964	18.2132398	19.48729783	19.62216045	17.93235814	18.41704874	18.60024014	18.32500607	17.90678632	18.48694611	18.92075553	17.87237406	18.80159281	17.79569015	18.6299885	20.70660101
ENSG00000176752	0	0	0	0	0	0	0	0	0	0	0	0	0	0	0	0	0	0	0	9.643863622	0	0	0	0	0	0	0	0	0	0	0	0	0	0	0	0	0	0	0	0	0	0	0	0	0	0	0	0	0
ENSG00000223082	0	0	0	0	0	0	0	0	0	0	11.62241346	0	0	0	0	0	0	0	0	0	0	0	0	0	0	0	0	12.56740894	0	0	0	0	0	13.60543463	0	0	0	0	0	0	0	0	0	0	0	0	0	0	0
ENSG00000237714	0	9.418131575	0	10.79869576	0	0	9.458956814	0	0	10.72692897	11.69122486	10.25244134	9.827763061	8.851585229	0	10.3326355	0	9.207307517	9.909039805	0	11.12297695	9.464808579	9.584007967	9.50732948	8.757319124	0	9.859949711	10.17781837	0	9.832435301	9.280257397	0	0	10.2159335	9.661088103	10.51007893	9.145203721	0	10.36275375	0	9.520789113	9.222901382	9.683873441	0	9.726074433	0	9.181162514	12.51039045	11.29209976
ENSG00000200959	0	11.49968993	11.42558125	0	0	0	11.54056017	0	0	0	0	11.74988497	0	0	0	0	11.80308871	12.28832366	0	12.89858784	0	12.86805694	0	11.58898453	0	11.44594263	0	0	0	12.91420932	0	0	10.69037894	0	11.74289642	13.17737792	11.22642613	11.58832513	0	0	11.60245824	12.30394071	0	0	10.80834509	12.305024	11.2624329	0	12.9598383
ENSG00000270971	0	0	0	0	0	0	0	0	0	0	0	0	0	0	0	0	8.546401543	0	0	0	0	0	0	0	0	0	0	0	0	0	0	0	0	0	0	0	0	0	0	0	0	0	0	0	0	0	0	0	0
ENSG00000267313	0	6.802792083	11.36008205	7.181648245	8.988443747	11.96261072	6.843315146	12.96362439	15.75268092	6.530595819	0	11.65524346	11.28800519	0	0	13.77149928	0	12.97115256	0	11.43746691	13.37072587	10.96656025	0	14.06904487	0	0	6.251251539	11.72071546	13.55136466	14.0995426	0	9.55281048	0	9.175969447	13.20317365	15.00704504	8.520378505	6.890686529	0	7.116040771	14.16881718	14.38875873	6.077432839	12.67397296	7.108652018	14.18539973	6.567754865	12.29925754	15.33068587
ENSG00000151632	10.36360544	20.29332354	19.37017474	13.19229296	17.48771024	19.83220887	13.59850885	16.34770762	20.9437077	15.81373207	11.80355194	13.38261202	14.09497942	15.2975136	18.28712052	18.42753386	16.64776037	18.80601926	19.36737021	21.21202946	19.67821665	22.93065837	15.8855828	20.17661076	14.62633886	19.6344879	21.39794543	18.02007788	14.23741169	16.76057877	19.27511048	19.74330376	17.1814545	15.42125977	18.95987906	20.77561509	15.54336318	20.88884138	21.97395545	20.13489572	18.46840052	22.91608486	18.35338643	14.54296588	19.90162284	19.92546191	20.25081688	12.87372763	18.36123485
ENSG00000269107	0	0	0	0	0	0	0	0	0	0	0	0	0	0	0	0	0	0	0	0	0	0	0	0	0	0	0	0	0	0	0	0	0	0	0	0	0	0	0	0	0	0	0	0	0	0	0	0	9.840718597
ENSG00000268889	10.77729402	11.58727522	0	0	10.61359103	12.78216852	10.04409505	0	0	0	0	0	0	11.43480254	9.919024788	0	0	9.792315308	12.07865705	11.40158441	11.70858358	0	0	0	10.34091664	10.94880762	9.446288415	10.76322517	10.83332998	0	0	11.76333534	9.194622021	10.80135115	10.24631581	0	12.72868859	0	0	11.31820015	0	0	0	12.0116644	0	0	0	0	12.19958169
ENSG00000258999	9.67372255	12.48254167	12.63077453	12.6013517	11.50864845	12.99955126	12.52341879	11.19710447	12.48104399	12.79254917	10.29877101	10.73341162	0	9.332004851	10.81381879	0	12.20112678	12.49377574	13.38897877	0	10.02006334	11.5295219	13.38549572	10.98736239	11.82064854	10.84434575	12.33998049	12.82800157	12.72823498	13.48220893	13.08133564	9.660187731	10.08896628	13.28113322	0	0	10.62487324	12.30820455	13.01306303	10.21433321	12.8076858	10.70265674	12.62308449	10.3229625	9.208117085	10.7037396	11.98226566	8.824709285	11.35834225
ENSG00000270639	0	0	0	0	0	9.589741132	0	0	0	0	0	0	0	0	0	0	0	0	0	0	0	0	0	0	0	8.75731928	0	0	0	0	0	0	10.99876689	0	0	0	0	0	0	0	0	0	0	0	0	0	0	0	0
ENSG00000078295	6.817824692	9.985971284	12.39942724	11.54198292	10.39713554	9.619661508	9.930695752	6.347342915	9.260027332	11.05990207	11.0460421	10.41096907	10.72675884	8.274809714	8.121157569	7.538589613	7.662909482	10.75077008	9.430851235	12.25003406	0	7.890543358	6.794475486	0	10.32363423	8.565361356	6.48887986	12.34576875	11.73183587	11.59539586	10.75108398	8.380725506	11.36076565	10.28963505	9.523524511	11.27374961	7.571940967	8.822646113	10.06479853	7.67514701	8.459187396	4.884503183	7.7625395	5.487383551	7.804599353	6.848472783	11.46594096	5.570200424	9.30046195
ENSG00000147509	14.05743178	12.65845147	11.99948325	15.4701123	13.30872502	12.85358067	16.26391542	11.20311566	7.082452288	13.78335499	14.14920841	15.22243121	12.7566462	13.27843805	13.61356181	16.72573977	16.38052815	16.29397315	12.30203433	15.37939751	11.93194687	14.34247191	10.4627866	13.8256547	13.88164141	14.74747249	11.45475446	12.4970315	10.48992715	14.15114091	11.52063345	9.251748324	14.41339303	11.987797	10.5399114	13.64757298	12.07325138	11.16256021	11.6823063	11.38959489	11.98377955	12.90766466	9.34158832	15.07272521	12.55177982	11.91871411	15.73479942	15.95555474	10.6866101
ENSG00000250796	10.54220029	11.76701847	10.69334106	11.14910425	13.37756619	11.54720655	0	12.06610375	11.93539992	0	12.16721633	11.01757494	0	11.78441355	0	11.68253851	0	13.14057033	12.84328051	0	11.88833127	11.81374951	12.51791872	10.85670719	15.19206593	10.71369758	13.20913195	11.5276443	0	13.18159055	0	10.52865793	12.54212286	11.56577918	12.01023804	0	0	0	0	11.08306091	0	13.15618876	12.3549051	0	10.07629012	12.30940158	10.53023425	14.15031234	10.64301005
ENSG00000270965	0	0	0	0	0	0	0	0	0	0	0	0	0	0	0	0	0	0	0	0	0	0	0	0	0	0	0	0	0	0	0	0	0	0	0	0	0	0	0	0	0	0	0	0	0	0	0	0	0
ENSG00000239899	10.80069745	0	0	0	13.22120018	0	0	11.7398826	10.60964861	10.75119146	0	0	11.43593467	11.45821081	0	11.94112243	11.32931452	10.81490513	11.51726992	0	12.73178123	11.07267466	0	0	0	0	12.46789024	11.78622005	11.85634487	0	10.88793599	0	12.21587772	0	0	0	0	12.6991048	10.97161548	0	12.12838528	10.83051665	12.61351586	0	10.33472673	10.24703284	10.78873008	11.53490614	0
ENSG00000272601	0	0	0	0	0	0	0	0	0	0	0	0	0	0	0	0	0	0	0	0	0	0	0	0	0	0	0	0	0	0	0	0	0	0	0	0	0	0	0	0	0	0	0	0	0	0	0	0	0
ENSG00000084623	21.92650909	21.52273675	21.77738651	21.38419781	21.21821553	22.04921008	21.71626019	21.32083927	21.5871665	22.04276785	21.5798574	21.41434506	21.92251147	21.55133607	21.56171528	21.55170054	22.33686795	22.07752666	21.44770828	22.55683727	21.23222399	21.83620957	21.60937198	22.3664535	22.17963061	21.73073153	21.53150002	21.21703717	20.9170243	21.44541116	20.9085173	21.95262774	21.18015656	21.99125037	22.07888334	21.7398234	21.29370536	22.22388872	21.75851598	22.35440498	22.36084915	21.64900127	21.69483317	22.42946382	21.17097488	21.72820785	21.58784158	21.80456319	21.35134777
ENSGR0000223511	0	0	0	0	0	0	0	0	0	0	0	0	0	0	0	0	0	0	0	0	0	0	0	0	0	0	0	0	0	0	0	0	0	0	0	0	0	0	0	0	0	0	0	0	0	0	0	0	0
ENSG00000251455	11.5789048	11.61162115	10.31576506	10.18690771	9.002409602	9.585803694	9.431742298	10.32648434	11.29473468	11.22993938	8.208987084	12.33976008	0	10.82200233	11.96778289	9.721010661	12.6924789	12.49978844	12.75496269	11.66288902	13.51023747	10.75827314	11.42986552	9.480113675	11.72715332	10.07330671	12.15338758	11.26538213	10.80523191	11.21924118	12.66594116	11.47228009	10.31717847	10.60343146	12.43966607	13.82770975	9.853925333	12.41629594	8.752789878	9.706286919	9.493572957	12.06803653	13.07007	8.233116499	10.92025344	11.88275297	10.73722944	11.1209674	11.38028924
ENSG00000226394	0	0	0	0	0	0	0	0	0	0	0	0	0	0	0	0	0	11.76805843	0	0	0	0	0	12.06846157	0	11.92540586	0	11.73977411	0	0	0	0	0	0	12.22238686	0	0	0	0	0	0	0	0	0	0	11.19999926	0	0	0
ENSG00000258985	0	0	0	0	0	0	0	0	0	0	0	0	0	0	0	0	0	0	0	0	0	0	0	0	0	0	0	0	0	0	0	0	0	0	0	0	0	0	0	0	0	0	0	0	0	0	0	0	0
ENSG00000221042	0	0	0	0	0	0	0	0	0	0	0	0	0	0	0	0	0	0	0	0	0	0	0	0	0	0	12.2858101	0	0	0	0	0	0	0	0	0	0	0	0	0	0	0	0	0	0	0	0	0	0
ENSG00000135912	15.24093665	16.61626719	15.4572286	15.47605883	15.63892806	15.69435279	16.13506701	16.1828659	16.32481951	15.78975896	15.19343979	15.70823	15.54079546	15.96946024	15.83687309	17.19826949	15.65866621	15.26462751	15.6459547	16.48567496	15.35611975	16.01399905	15.96427584	16.11419457	16.13423808	16.76315521	15.41299632	15.73116573	16.19863809	15.58102276	15.7010453	16.53159509	15.99601725	16.69185639	16.05461075	15.47116545	15.77709938	16.2222918	15.9329071	15.47612082	16.25131773	16.49890377	15.75245698	16.23208593	16.13364071	15.90995093	16.08142547	16.42454259	16.01062876
ENSG00000211725	0	0	14.18824197	0	12.28845171	0	10.71907742	0	0	11.40296375	12.07796901	12.24983586	11.08815338	10.11107973	10.59396088	0	0	0	13.49090776	0	0	0	0	13.35176215	0	15.87152249	12.12003639	12.02319736	14.50809433	11.09282861	0	0	13.03774769	0	0	0	11.98928678	0	0	0	10.78095988	0	0	0	0	0	10.44102918	0	13.13796277
ENSG00000164104	20.49021777	19.09754652	18.91535217	19.63343027	19.51086224	20.28377763	20.75092561	20.8062901	19.61136445	19.61841378	20.66082624	21.33098881	19.43078836	21.1522604	21.00831283	20.56613618	21.63717521	21.69813743	20.09318668	19.64359437	20.49264209	21.06639699	19.61377374	19.93852734	22.06170261	20.73108337	20.21878872	19.65019464	20.81142315	19.98698707	20.41230826	19.54411171	19.46226352	21.60710534	20.20239555	21.29089171	21.77946914	19.0083635	18.86833656	20.47850543	20.75036304	20.82803584	19.54063306	20.81370734	18.15154843	20.53428618	20.04305058	20.64763884	19.68731449
ENSG00000268234	8.527712272	8.752518814	0	0	8.364380384	9.531240897	0	8.467451781	0	0	7.572106807	0	10.16058431	8.186567826	0	0	0	0	0	0	0	9.383038946	12.23750251	0	9.673859786	8.698879609	0	9.511698683	0	0	0	8.514197674	0	0	9.993869254	0	10.06211478	0	0	9.067652321	0	0	0	0	8.062923718	7.975498102	8.515770749	9.260683175	8.62832335
ENSG00000188991	0	7.622653032	7.548904033	0	12.54830926	0	0	0	9.201231683	7.349282606	0	0	0	11.50767883	0	0	0	7.412649963	9.109445617	0	14.85565005	6.676234554	8.784694871	0	9.277528838	0	13.5969645	9.699529455	7.454259529	11.20068301	9.479250885	10.18498541	11.61344355	0	0	10.51672219	0	0	0	0	10.7189729	12.22743368	0	0	6.935497668	12.12162488	0	0	9.492820999
ENSG00000177889	18.08641802	18.30976103	18.10173156	18.41111119	18.33937463	19.28758914	17.62218187	18.77345514	18.89261508	17.80615845	18.56872051	18.39961824	18.80465127	19.40563117	18.53842017	18.98844717	18.75870583	18.53219472	19.13983275	18.47263884	18.5547418	18.65963747	18.94214455	18.88201516	17.76013701	18.30468792	19.56446711	18.6397651	18.75700295	18.19673615	18.51247635	17.96953323	18.41026315	18.92609874	19.25466851	18.05829774	18.76864112	18.66017334	18.87114934	19.40963789	19.28555366	18.78634638	18.51003791	18.84743301	18.57065445	19.475634	18.48846638	18.87700059	18.40056398
ENSG00000253270	0	0	0	0	0	0	0	0	0	0	9.079274728	0	0	0	0	0	0	0	0	10.66136785	0	0	0	0	0	0	0	10.02320765	0	0	0	0	0	0	0	0	0	0	0	0	0	0	0	0	0	0	0	0	0
ENSG00000227023	9.054143717	0	0	0	0	0	0	0	0	0	0	0	0	0	0	0	0	0	0	0	0	0	0	0	8.61843481	0	0	0	0	0	0	0	0	0	0	0	0	0	0	0	0	0	0	0	0	0	0	0	0
ENSG00000222011	15.03595695	15.92873381	15.08324167	15.71099267	15.17074689	16.0336918	16.12161817	15.92046821	15.47281353	14.99411837	14.79187292	15.67893897	15.06710151	14.72431122	14.80005717	16.14560636	15.00661338	14.74169256	15.33522669	16.33278483	14.53623819	15.5326557	15.26423826	15.49024795	15.25206095	15.00939724	15.32672679	14.7878766	14.98807474	16.25852377	15.48922628	15.08283995	15.05449506	15.25459418	16.07143848	14.77329542	15.14842268	16.36912754	15.9864797	15.97271976	15.30908278	15.29367829	15.48036611	14.94630089	15.59641659	15.5752508	14.91172048	14.9194058	14.67741255
ENSG00000154678	8.153676855	11.35180589	12.50953971	16.18839944	10.74053101	11.646397	10.06006627	10.41116214	11.10783939	11.59138832	13.07517306	11.89141459	12.0698651	9.808021694	10.50011375	12.84425397	7.684497368	9.864805296	11.48070582	9.774828929	12.46136017	11.21574068	11.09532801	12.73029724	9.036611805	14.56581983	10.72409274	14.10039137	12.38484801	11.67188993	10.59437333	9.459029762	13.82882959	9.496599221	10.01097397	13.8849898	8.68906832	10.88966414	10.22770456	10.73500596	12.77160352	10.34946882	7.8164105	12.2250487	9.439289669	10.3236053	10.8922745	8.11075424	11.60749137
ENSG00000200530	0	0	0	0	0	0	0	0	0	0	0	0	0	0	0	0	0	0	0	0	0	0	0	0	0	0	0	0	0	0	0	0	0	0	0	0	0	0	0	0	0	0	0	0	0	0	0	0	0
ENSG00000237595	9.849458481	13.24333959	11.32162274	10.45615751	11.85440664	12.66096343	11.11480067	11.95775383	9.658516606	11.12093559	11.97642237	10.3246656	12.65356815	9.507686572	11.57439149	10.98947064	13.28379437	11.18465744	9.566686731	13.173069	9.197072078	10.4429749	9.241756549	0	13.49881336	9.022276847	9.517610562	10.41983293	9.905466169	9.490104166	10.52112441	11.41983148	10.84932449	12.45718361	10.31768048	11.16696146	0	11.74731291	12.34110842	9.391207186	11.7614465	11.87811287	10.34047604	12.49802393	9.968018205	10.87957903	10.4219342	11.31995525	0
ENSG00000281146	0	0	0	0	0	0	0	0	0	0	0	0	0	0	0	0	0	0	0	0	0	0	0	0	0	0	0	0	0	0	0	0	0	0	0	0	0	0	0	0	0	0	0	0	0	0	0	0	0
ENSG00000280692	0	0	0	0	0	0	0	0	0	0	0	0	0	0	0	0	0	0	0	0	0	0	0	0	0	0	0	0	0	0	0	0	0	0	0	0	0	0	0	0	0	0	0	0	0	0	0	0	0
ENSG00000234421	0	0	0	0	0	0	0	0	0	0	0	0	0	0	0	0	0	0	0	0	0	0	0	0	0	0	0	0	0	0	0	0	0	0	0	0	0	0	0	0	0	0	0	0	0	0	0	0	0
ENSG00000227172	10.21090705	10.436103	0	0	10.04725158	11.21578791	10.47695807	10.15053143	0	0	11.25098901	9.68708687	0	0	11.35130361	0	0	11.22450793	0	10.83505853	11.55688641	9.483821853	0	10.525365	9.774669349	10.38237633	9.878969399	0	11.26634238	0	10.29812161	11.19675255	0	0	12.26360102	0	0	11.52421609	11.38123867	11.7512711	0	0	9.702890487	11.85995817	9.745092142	0	11.19832926	10.3603561	0
ENSG00000201142	0	0	0	0	0	0	0	11.87734778	0	0	0	0	0	0	0	0	0	0	0	0	0	0	0	0	11.50122181	0	0	0	0	12.57783074	13.60975589	0	0	0	0	0	11.88977645	0	0	0	0	0	11.42938425	0	0	0	0	13.89441054	0
ENSG00000269095	0	0	0	0	0	0	0	0	0	0	0	0	0	0	0	0	0	0	0	0	0	0	0	0	0	0	0	0	0	0	0	0	0	0	0	0	0	0	0	0	0	0	0	0	0	9.342927724	0	0	0
ENSG00000165029	14.12285039	16.71343942	16.15483283	17.3953674	17.25054626	17.73976628	15.75297973	15.61792525	15.57925949	15.22247884	16.54227261	17.14653404	15.34445606	15.09484279	15.81464996	16.75480392	16.4861943	17.63217943	16.04449989	15.88709737	18.37008106	14.73973949	15.34195344	13.88198996	15.00177217	18.63986733	15.58838801	15.9304704	16.2378889	17.54516501	16.06020673	16.98195063	17.07307269	14.99604525	15.26997034	15.17331543	17.20934637	16.10986849	17.30898926	15.30040006	17.6595545	15.79802299	16.33841475	16.59046153	17.47107096	15.83658053	16.84076992	18.17129419	16.04739554
ENSG00000254577	0	13.61296355	14.34613765	13.5797931	12.80883814	0	11.65418026	15.41454457	14.00375571	13.33808148	12.4284458	13.44821438	14.02308847	12.63047597	12.52878259	15.11334666	14.50136641	14.2091231	14.10444752	14.59707638	11.734618	13.46707497	14.36398507	13.70228116	14.27280946	13.55920171	14.22522386	13.69543634	13.76557538	14.61269928	14.47482578	13.958978	13.38825945	14.41161332	11.85652131	15.70594345	13.6615201	15.40198634	13.14360677	11.92900969	14.52306718	13.41744402	11.8793285	13.03752871	13.92129012	10.8342236	11.37604519	15.34443492	13.07348136
ENSG00000239523	14.45845547	13.7155795	14.57726599	12.89589207	14.41751224	15.39832839	15.40275277	14.60660815	12.36061171	15.54639082	14.54646506	13.69022136	12.77219496	14.2093865	14.56709139	13.10756883	14.25036514	15.44021797	14.54146901	15.8199612	14.48324448	13.52417922	15.0304845	12.45141743	15.12982346	12.59780845	14.56508228	15.53745422	13.19268469	14.46478589	14.86122772	14.59690121	12.70436856	12.99078627	14.82756115	15.91435834	15.78893276	14.18754312	14.97048169	13.41472427	15.50419729	13.24445023	14.7059889	13.86444325	12.50050801	14.6413702	13.04219807	14.26592757	13.9254871
ENSG00000256073	17.37940571	17.5173141	17.6776436	16.63190111	17.38497407	18.41942098	17.64566045	17.84448972	17.39269488	18.67850272	17.11863348	16.48748859	16.77074723	16.66964987	17.31132676	16.80478285	16.81016503	17.84804991	17.9213666	18.25112023	17.98164789	17.3653396	18.20697889	17.77183997	17.58798994	16.25873881	17.33165907	17.0545914	16.05497592	18.28762237	16.24597247	18.8774236	16.96446475	16.9564741	18.16498538	17.78501287	18.23062199	17.44925387	17.77209123	16.25344794	18.07954582	18.22866545	18.75933901	17.25524094	16.79890088	17.74583192	16.16979695	16.09552808	16.38217914
ENSG00000223569	0	0	0	0	0	0	0	0	0	0	0	0	0	0	0	0	0	0	0	0	0	0	0	0	0	0	0	0	0	0	0	0	0	0	0	0	0	0	0	0	0	0	0	0	0	0	0	0	0
ENSG00000222760	11.77430514	0	12.92531576	0	12.61032213	12.77959034	0	13.29857121	12.58296494	0	12.39983036	0	0	11.43222492	0	12.9149471	0	0	13.49090776	0	13.12077339	12.63119938	0	0	12.33750408	0	0	13.34491748	11.83035674	0	0	0	0	0	12.24284671	0	0	0	11.94526754	0	12.10239593	12.80393073	12.26565534	0	11.308183	0	11.76233447	10.92420477	12.87496037
ENSG00000224336	0	0	0	0	0	0	0	0	0	0	0	0	0	0	0	0	0	0	0	0	0	0	0	0	8.892119237	0	0	0	0	0	0	0	0	0	9.796026974	0	0	0	0	0	0	0	0	0	0	0	0	0	0
ENSG00000196290	17.15283398	18.36838606	17.79298331	17.78911536	18.14420565	18.03056586	17.63447638	18.53888072	18.5660574	18.29211365	17.9174848	17.99755204	17.96964638	18.70014355	17.88211124	18.18978717	18.16362369	18.0499367	18.55996366	18.03636196	18.62589158	18.66745587	17.43777091	18.79140675	18.02136545	18.12829239	17.69415769	17.56717866	18.22832661	17.62188589	17.77025504	17.80968907	17.90504142	18.06244136	18.3638193	17.86102367	17.29258362	17.88251564	18.49430472	18.41423284	18.67731041	18.40645302	18.42343234	17.81488577	18.28125982	18.76653389	18.02771962	17.88409745	17.85487799
ENSG00000148677	10.95334811	10.98605872	11.56376567	12.46700215	10.37486791	9.959561929	12.74264898	11.59309942	9.34863397	10.90383928	12.51713609	11.42879015	12.49528625	9.612274335	10.09500207	9.096125949	10.80422079	14.09620134	14.39749686	10.16342066	12.38707073	8.812910573	10.66691385	8.271991629	11.51644498	15.12426652	9.622199276	10.74673822	12.70934278	0	0	9.525989559	12.32278427	15.84708026	13.22878136	12.7948254	7.910632754	8.271334145	8.128792242	8.497780189	0	7.988149318	13.35111811	10.92517128	9.073982956	13.54844464	12.58473729	17.68809754	8.058915619
ENSG00000240912	0	0	0	0	0	0	0	0	0	0	0	0	0	9.992547039	0	0	0	10.34864308	11.05089003	0	0	0	0	0	9.898165427	0	0	10.32037248	10.39046313	0	11.42113285	0	0	0	0	12.97386813	10.2864805	10.64825675	0	0	0	0	11.82518738	0	0	9.780918249	0	10.48389731	0
ENSG00000153898	11.67814712	8.383842366	15.78114096	14.59432957	14.04571077	11.74501966	13.59044299	11.18180117	9.549869967	13.6896823	15.72626058	14.16902838	13.54467851	13.83442097	14.32870001	14.22582455	13.38358488	15.49930848	14.44095455	16.26255825	10.30935539	11.71209339	11.6335396	10.79158362	8.720900175	17.21298075	13.52245431	13.78402641	16.38764851	14.04236067	13.32903392	11.84142627	13.39014419	10.50113946	10.43120085	14.01183107	13.06051432	10.63901176	15.62438987	11.50316015	10.4833276	13.97848585	13.41393047	14.32765769	13.50816837	13.74995346	13.87018755	16.15235652	13.77868456
ENSG00000146085	17.97925893	17.47422375	17.33441676	17.837801	18.02317279	18.01795077	17.86034462	17.6595898	17.7822436	18.12601517	17.90409415	17.61441063	17.05012647	18.19302292	18.18597347	17.44555687	17.49639718	17.90541866	17.6304255	16.5623709	17.74502564	17.17337684	17.93905457	18.14243843	18.08957877	17.18264119	17.81238169	17.6176585	17.5626943	17.93436388	18.07890335	18.03831993	17.66695737	17.27413448	16.53022431	17.35074301	17.49563866	17.6140569	17.89625837	17.26205654	17.42918983	17.64475186	18.28640196	16.93344379	18.0091096	18.59513876	17.99762799	18.09596616	17.59631424
ENSG00000213669	0	10.26863133	0	0	0	11.04826269	0	0	0	0	0	11.10335412	0	0	10.18439174	0	10.57190275	0	10.75981084	12.25192692	0	9.316470099	0	0	9.607272283	0	0	0	0	0	11.13001923	0	0	0	10.51173364	10.36162632	0	0	0	0	10.37135347	10.07326482	0	0	9.577699278	0	0	0	0
ENSG00000009844	18.35315373	17.34748273	16.65872858	16.95806832	18.00697633	18.44062271	16.73346338	17.30374142	17.53692086	17.36512122	17.60608219	17.52888514	17.00833032	17.57325803	17.99370286	17.48702662	17.76071494	17.6553971	17.65578357	17.31632298	17.50855934	17.85421454	17.05816449	17.80852535	17.69327154	17.23020747	17.87180521	17.07138721	16.72556266	17.74168152	16.61759603	17.4401497	17.23376595	17.1248602	16.19135854	16.66577429	17.84761758	17.23499233	17.75236244	17.28885354	17.40731968	16.32362422	17.12357262	17.17399871	17.48073296	17.69978504	17.58616789	17.5877226	17.4181034
ENSG00000253926	0	0	0	0	0	0	0	0	11.57805844	0	0	0	11.40480752	0	10.91056164	0	0	10.78378409	0	0	0	0	0	0	0	0	10.43753773	0	10.82561238	0	0	0	0	0	0	0	0	0	0	0	0	0	0	0	0	0	0	0	0
ENSG00000159263	16.16270662	17.083363	12.59596868	13.47928251	14.28076923	16.32221418	15.24512831	16.11981249	15.92024556	14.27852292	14.55605022	12.45473842	14.0380457	15.0059222	15.17607908	14.61008538	14.30527871	13.51573975	14.90336672	16.73074637	16.46982268	15.78742442	15.89489369	17.62003951	12.05707885	14.12743779	15.5304196	14.98187619	14.00022492	15.06386476	14.69252193	16.26995187	15.06294165	15.84901749	14.78767451	16.4911876	16.91718962	14.79542298	15.81824692	17.05448159	16.25456062	17.20320268	16.54356819	12.43305641	16.73680035	15.71549574	15.1007577	15.19692207	14.81328671
ENSG00000248847	0	0	0	0	0	0	0	0	0	0	0	0	0	0	0	0	0	0	0	10.02929085	0	0	0	0	0	0	0	0	0	0	0	9.391927899	0	0	0	10.72262444	0	0	0	0	0	0	0	0	0	0	0	0	0
ENSG00000221376	0	0	0	0	0	0	0	0	0	0	0	0	0	0	0	0	0	0	0	0	0	0	0	0	0	0	0	0	0	0	0	0	0	0	0	0	0	0	0	0	0	0	0	0	12.43715713	0	0	0	0
ENSG00000236900	0	0	0	0	0	0	0	0	0	0	0	11.37936429	0	0	0	0	0	10.9181376	0	0	0	10.17653962	0	0	0	0	0	0	0	0	0	0	0	0	0	0	0	0	0	0	0	0	0	0	0	0	0	10.05410282	0
ENSG00000248810	0	0	11.93699391	10.44612716	12.42155137	8.04147951	7.305904005	8.558866832	9.648491547	11.0691016	11.71549427	6.521932979	14.33852175	0	7.181536186	9.173868425	0	10.95233584	14.72472378	0	15.07074843	8.307179546	13.28010514	7.354043277	16.55240116	7.211871726	11.39922246	13.86201139	10.40955781	16.5533622	18.24578634	9.019732027	12.06123481	9.057282703	9.501149413	7.357763968	13.15258907	8.932456604	8.206402369	8.575451453	7.367439342	17.49809697	8.112156418	10.85108832	9.73584005	11.47696434	9.342679073	15.04739162	16.03828848
ENSG00000276605	0	0	0	0	0	0	0	0	0	0	0	0	0	0	0	0	0	0	0	9.636267996	0	0	0	0	0	0	0	0	0	0	0	0	0	0	0	10.91402516	0	0	0	9.552959893	0	0	0	0	0	0	0	0	0
ENSG00000279361	0	10.90048449	0	0	8.51450617	0	0	0	0	0	0	8.155074031	0	0	0	0	0	0	0	10.88466259	10.60696357	0	0	0	8.242461233	0	0	0	0	9.316824317	8.764963714	8.664366263	9.09268838	0	11.14365117	0	0	0	0	0	9.005342215	9.705921763	0	0	8.212948655	8.125489626	0	8.827106481	9.776878097
ENSG00000121766	19.15729864	18.07889264	18.91661225	18.7294786	19.05029849	19.34087854	18.62811637	18.77273789	18.59635146	19.27859851	19.04467338	18.86778863	18.74219881	19.98705978	19.18167594	18.53301008	19.41086051	19.07987358	18.80914195	19.14171664	18.58185483	18.65189829	18.49684674	18.81405982	19.65854481	18.23860725	18.59918688	18.29661157	18.52124738	18.30285323	18.94623527	19.2440801	18.39564306	18.95624594	18.73565657	18.51977158	18.1990259	18.85357283	19.42746445	18.87766346	19.58932589	18.81735013	18.41996054	18.87062559	18.37553331	18.95374068	18.67443478	19.33739834	18.48550697
ENSG00000125746	16.06624482	18.14945209	17.93067323	16.38132191	17.46677314	16.42269629	18.56815485	17.0701549	17.95105509	17.04892669	16.27255085	17.82750358	17.44672261	15.57637069	16.71281942	17.70020362	17.80037597	16.83733405	16.35760948	17.85361387	16.82736505	15.90524746	18.04016038	18.63720532	18.13287206	17.5985953	17.7501807	17.04524719	17.13726437	18.07643366	16.57075398	18.03787421	16.99052794	15.23454279	17.8266696	17.61794505	15.85239535	18.79678905	18.79839643	18.51953632	17.58383532	18.1516956	18.16956545	17.11349661	17.99756985	17.69831558	17.89366191	16.6302176	18.21548043
[truncated: 18,919 more rows]
[truncated: 357 more columns]
