# Supplementary material for: An eight-mRNA signature predicts the prognosis of patients with bladder urothelial carcinoma
Source: PeerJ. 2019 Oct 22;7:e7836. doi: 10.7717/peerj.7836 (PMC6814068; doi:10.7717/peerj.7836)
Supplement: Supplemental Information 3 [file peerj-07-7836-s003.zip]

Archive with 1 entries (1 files):
- supplementary data 1_2.txt
