# Supplementary material for: An eight-mRNA signature predicts the prognosis of patients with bladder urothelial carcinoma
Source: PeerJ. 2019 Oct 22;7:e7836. doi: 10.7717/peerj.7836 (PMC6814068; doi:10.7717/peerj.7836)
Supplement: Supplemental Information 3 [file peerj-07-7836-s003.zip › supplementary data 1_2.txt]

gene_id	TCGA-GC-A4ZW-01	TCGA-FD-A62O-01	TCGA-FD-A43S-01	TCGA-XF-AAN4-01	TCGA-DK-A6B2-01	TCGA-UY-A9PE-01	TCGA-XF-A9SJ-01	TCGA-4Z-AA7R-01	TCGA-E7-A5KF-01	TCGA-5N-A9KI-01	TCGA-K4-A5RH-01	TCGA-FD-A3B4-01	TCGA-FD-A5BX-01	TCGA-DK-A1A6-01	TCGA-E7-A541-01	TCGA-XF-AAN5-01	TCGA-ZF-AA4W-01	TCGA-GC-A3YS-01	TCGA-DK-AA6X-01	TCGA-GC-A6I3-01	TCGA-BL-A0C8-01	TCGA-DK-A1AE-01	TCGA-MV-A51V-01	TCGA-ZF-AA4U-01	TCGA-FD-A3SS-01	TCGA-BT-A20O-01	TCGA-GV-A3QK-01	TCGA-K4-A3WS-01	TCGA-XF-A9SI-01	TCGA-BL-A13J-01	TCGA-LT-A5Z6-01	TCGA-GC-A3RD-01	TCGA-DK-A1AF-01	TCGA-XF-A9T2-01	TCGA-KQ-A41N-01	TCGA-E5-A4U1-01	TCGA-4Z-AA87-01	TCGA-CF-A47Y-01	TCGA-5N-A9KM-01	TCGA-E7-A8O8-01	TCGA-DK-A3X1-01	TCGA-GV-A3QF-01	TCGA-DK-A6B5-01	TCGA-G2-AA3C-01	TCGA-E7-A8O7-01	TCGA-BT-A42C-01	TCGA-ZF-AA56-01	TCGA-G2-A2EF-01	TCGA-E7-A6MD-01
time	15	216	455	823	477	189	98	522	20	76	276	510	173	2020	778	2293	1830	758	467	0	1219	491	410	262	391	370	832	761	2423	81	474	428	536	575	1604	1181	1454	373	530	13	2009	617	1542	211	466	873	259	1884	129
event	0	1	0	1	0	0	1	1	0	1	0	1	1	0	1	0	0	0	0	0	0	0	0	1	1	1	0	0	0	1	0	0	0	1	0	0	0	0	1	0	0	1	0	1	0	0	1	0	0
ENSG00000260254	0	0	0	0	5.730629481	0	0	10.05585845	5.703787989	0	0	0	6.518352706	0	0	7.019036101	0	0	7.591391927	12.84932941	0	0	7.267871983	0	0	0	0	0	5.94665288	0	5.977370793	10.71229229	0	12.21330529	0	10.1866811	0	8.186001893	0	0	11.95042929	0	0	0	8.574437846	0	0	0	5.990745169
ENSG00000188460	10.3522517	10.99226553	11.9177951	12.69556709	11.41026839	10.77250205	9.035193769	10.70662098	8.578799732	9.718364493	11.97717566	10.56471246	11.98702849	10.74676261	11.49271038	11.49251548	0	10.78122075	0	11.39130159	0	11.03898718	9.160186726	9.083543324	11.49994043	9.939261123	10.75669444	11.07470536	9.823845146	10.40745054	10.85425068	11.33815349	11.6417543	0	11.55724784	0	9.719901178	11.08088821	0	10.89306972	9.096996663	10.79683207	12.57981799	11.73841623	10.6227492	11.38260733	10.75504606	11.37572869	10.86783244
ENSG00000187109	18.21484786	18.83980189	19.13539474	19.31656982	18.29904378	18.53296736	18.2569243	18.49851984	18.56282782	17.97958019	18.75265457	18.8480708	19.49935072	18.7206529	19.31211592	19.7533648	18.48019565	18.72829649	18.66322567	19.4519839	18.56089511	19.22898193	18.2955726	17.94538636	17.78646298	19.28468917	19.10865475	18.56644739	19.02084074	18.98351245	18.47761396	17.87299261	18.66631984	19.94328585	17.94206697	18.63852651	18.62406452	18.98911792	18.40633868	19.69492201	18.85100394	18.08716338	18.12366365	19.25186746	18.19136742	17.42057917	18.37348276	20.25773754	18.59363755
ENSG00000142065	14.93948961	15.24875402	14.44850799	14.81646803	15.44000273	15.38144411	13.75283743	14.7145339	15.42890236	14.72219595	14.12009005	13.98954383	14.03265317	15.71740147	15.55895206	14.82593917	13.82166996	15.82422117	14.78047454	15.09125254	15.05562973	14.46212559	14.44446842	14.71179195	14.69907016	14.94009012	15.67197468	15.6467261	14.70989262	15.32869119	15.81797609	15.50415092	13.9449751	14.7430931	14.62931421	15.49626251	16.72611841	15.42950475	16.06215929	16.05499319	15.03031364	14.98365077	15.18338398	13.27901426	15.48180909	14.66234202	14.3339121	15.22367135	14.89187842
ENSG00000233325	18.51057036	15.90383921	14.59269993	15.14821625	15.44755993	15.68396301	14.80724664	16.32852689	15.19781201	15.22840908	16.18257125	15.1971972	15.62715548	14.24612965	15.41900071	14.77496808	14.06988936	14.69271376	14.99483915	14.71811398	14.22877041	15.33246552	15.38311307	14.40824405	15.92532528	15.29754426	15.36792	15.47798525	14.49753414	14.27432516	17.29120018	15.82997619	15.99227218	14.5650704	14.27270326	15.03999529	15.99546684	15.83075426	15.68772838	15.6346728	14.86916295	16.021459	14.68016247	14.45391956	14.92270423	14.72391582	15.32255037	14.64165591	16.52935576
ENSG00000185052	14.53925118	15.88759728	16.76764778	17.69053848	15.43823736	14.77466009	15.37271018	12.2591804	11.7710112	14.84891435	14.22654636	17.86629775	14.43024255	12.01223801	13.70284484	13.93561092	14.23216903	16.43132091	16.39976686	13.79589584	13.87843136	13.60031639	13.96803939	14.94184004	16.26826352	14.49975204	11.27394781	17.04309256	15.68319239	15.74154225	11.29754857	14.07757673	17.08309053	14.60060041	14.22490879	13.25762907	13.42169215	13.32033384	14.09863673	15.51418311	13.88994423	10.9923059	16.9228843	10.19783384	14.37206747	13.35037118	17.58188142	13.13385901	14.67740176
ENSG00000234592	8.2215172	0	0	0	0	0	0	0	0	0	0	0	0	0	0	0	0	0	0	0	0	0	0	0	0	0	0	0	9.859259589	0	8.308519442	0	0	0	0	8.538999635	8.173684965	0	0	0	0	8.251254023	0	0	0	0	0	7.374962313	0
ENSG00000224594	10.0590392	11.8684066	14.01636523	15.75241153	14.64882802	17.0855563	16.41142174	11.99761133	12.1887599	13.81560693	17.34633001	16.21985201	18.95060229	12.52309577	12.19905508	15.19859161	17.3144808	18.31031097	15.41846454	16.87210204	12.40467047	12.78943784	12.03447038	10.37347066	16.71906372	15.72117178	12.53303168	18.2383708	13.69882448	14.60483748	11.73035938	14.04422009	14.11730954	13.88920692	13.52646426	16.07658684	13.17977094	15.32595452	14.03613543	12.92096358	15.90944617	12.4097152	16.88901718	17.35143171	13.91342851	13.08877106	15.77365828	17.52014573	13.32862652
ENSG00000211670	14.05463807	16.54672691	16.41526023	13.83181362	18.90477487	16.84141723	14.96471077	10.99483274	0	15.21451036	16.30473214	16.83399279	12.69029701	11.29789846	19.29890538	14.6549079	12.90553474	12.39096563	14.57885639	18.48649142	0	0	12.03133824	0	14.01029023	18.43561652	16.14858504	18.26929964	21.17469028	17.08708388	15.42727428	12.36320375	18.76486327	12.66380887	14.84518622	0	16.73449125	13.176101	19.10514754	11.59618262	15.74030624	0	12.54626362	0	18.33647123	13.89292232	19.36676187	16.75102976	15.54777592
ENSG00000230037	12.60267432	12.24314949	15.81259818	10.62562967	13.76067257	12.02331841	10.2848929	11.5424984	12.14856231	11.96830571	15.98894704	13.07825558	14.11251835	13.58229762	12.15885743	0	10.54730958	11.03238443	12.31961384	12.22732254	0	13.09711568	15.21635043	12.33245614	13.82883861	11.18970343	15.49261321	13.17348412	11.65895587	12.97978936	11.69016505	12.58912502	12.43342669	11.04223487	13.80816435	11.33647793	13.67003453	14.33158674	12.18879735	12.14392444	0	17.22723411	16.03253245	12.66758233	12.72133924	15.93919302	14.09305115	13.69071985	12.11867939
ENSG00000254253	0	0	0	0	0	0	0	0	0	9.482794705	0	0	0	0	0	10.67206274	0	0	12.24749712	0	0	0	0	0	0	0	0	0	0	0	0	0	0	10.55534096	0	11.84914234	0	9.845916612	0	0	0	0	0	0	0	0	0	0	0
ENSG00000230894	0	0	0	0	0	0	0	0	7.433823193	0	7.984960078	0	0	0	6.770951732	0	0	0	0	7.250702163	0	0	8.013689362	0	7.189865742	0	0	6.617311768	6.686758423	0	6.717677338	6.617831829	6.054180722	7.647900477	7.095859512	6.946800625	0	0	0	0	6.956456504	0	0	0	0	0	0	6.779380949	6.731137891
ENSG00000121864	17.07528351	16.90244686	15.94183073	16.87516653	16.68123043	16.48005097	16.20866712	16.56250528	15.76915599	16.693896	17.11225239	17.23123923	16.03811454	17.46466963	17.24297954	16.76787924	16.88671595	16.90663636	16.89449493	16.08090999	16.3902992	17.83052696	16.34042248	16.76987206	16.80022178	16.86628694	16.94089446	16.98767823	17.24820478	16.63723858	16.37855361	16.91734332	16.36707357	16.82010151	15.89016811	16.44363423	16.2120793	16.04899112	17.42778409	16.28553752	17.10688146	16.94912903	16.80252625	16.00651301	15.47941562	17.48417561	17.14601996	17.03391348	16.83203379
ENSG00000277159	9.680130265	9.321037477	11.88888183	11.50849468	10.73780628	0	9.683348107	8.621610349	9.489215979	12.40169251	10.88976384	13.18391939	9.730632621	6.764548177	10.55735596	0	10.20845577	9.694328632	11.61811128	7.724823339	9.763714949	6.382915981	10.07119003	0	10.97938304	9.851538827	8.764476507	11.47215653	11.31996483	11.05621668	11.18131551	0	11.93572716	11.11812804	9.885518054	10.41290678	7.056293035	9.409567919	8.26910071	9.957950745	0	8.711651638	9.394377532	10.55160528	9.214521814	7.547099415	8.086750426	9.566808673	9.518180142
ENSG00000164188	0	11.58341038	11.98309284	16.88500388	11.4837768	13.00066607	10.45492755	7.137498482	9.320665782	12.42377374	12.03604932	13.44477868	14.34679979	6.857943975	10.9144154	9.330752442	8.719934016	9.788453584	12.36423767	10.81302458	11.70471865	11.78209721	11.03923825	9.089952065	11.21101559	12.44697021	10.76311129	14.98739187	11.94451626	12.7822471	10.27609315	8.17907796	11.35876611	10.53461493	9.658085757	14.63542294	8.144753988	12.14585465	11.52906488	9.316034153	10.51680279	10.67779153	9.850600726	8.8406741	10.89204827	9.805138463	7.185613615	10.33832689	12.74815959
ENSG00000237601	0	0	0	0	0	0	0	0	0	0	0	0	0	0	0	0	0	0	0	0	0	0	0	0	0	0	0	0	0	0	0	0	0	0	0	0	0	0	0	0	0	0	0	0	0	0	0	0	0
ENSG00000234066	0	0	0	0	0	0	0	0	0	0	8.072735369	0	0	0	0	0	0	0	0	0	9.375551081	0	0	0	8.593730468	0	0	0	0	0	0	0	0	0	0	0	0	0	0	0	0	0	0	0	0	0	0	8.181207127	10.12882348
ENSG00000249731	0	0	0	0	0	0	0	0	0	0	0	10.25072423	0	9.433790296	0	0	0	0	0	0	0	0	0	0	0	0	0	0	12.63754186	0	0	0	0	0	0	12.67751602	0	11.08859276	0	0	0	0	9.267704771	0	0	9.222267439	9.76357982	0	0
ENSG00000102103	19.77606093	18.86930245	20.22879704	19.18715962	19.2509902	20.16308613	19.9192302	19.776033	19.23369706	19.03706818	19.67553461	19.60500247	20.30151465	20.15752737	19.52086775	18.81709812	20.62908735	18.69752765	19.02177725	20.57547783	18.77369032	19.42875762	19.94023908	20.01162734	19.80126874	18.90523897	19.00498016	18.96010507	19.79140343	18.30216862	18.83787248	19.61119633	18.89292023	19.6616344	19.78383549	21.0375025	19.65852441	20.31112892	19.42330086	20.56778498	19.66203582	19.67603152	19.20189435	20.68863028	18.92816318	19.59973321	18.89801204	19.52637498	19.51300543
ENSG00000085733	19.01748987	19.63464854	20.06671493	19.28698401	19.0756419	19.60909372	19.74780714	19.3732015	21.93713162	19.62341004	19.02168149	19.92791178	19.7239332	20.09172535	19.63300375	19.96948674	20.00400589	19.15550891	19.66744657	20.23315458	18.98790048	20.14714907	20.15925742	19.5695153	19.8698478	19.02493699	23.15049536	20.1533801	18.81893764	20.33069543	19.84969707	21.05841963	20.53904431	19.34394657	20.51397203	20.24008009	19.17773373	21.07174718	19.97537686	20.58186282	19.77425456	19.59275177	20.11713151	20.30357911	20.64405442	21.57160744	20.182794	20.03761556	21.35186394
ENSG00000112494	7.512887632	0	7.663338363	0	0	8.514409627	0	0	8.318330312	7.463629284	0	12.86345003	0	0	0	0	8.039326715	0	10.22306375	0	0	0	10.2195833	0	15.34910439	0	0	0	11.36893478	11.95288865	11.68015555	0	10.2437714	10.11530145	0	7.829762357	0	0	0	0	8.83630135	0	7.007690995	0	0	0	7.500979361	0	0
ENSG00000230658	13.03859877	14.80441811	11.31576133	10.77201984	12.0005085	12.58472249	13.16733678	13.1036944	7.396420848	12.38771168	11.57437282	13.96162311	11.0225697	13.61195989	12.24391714	11.89016789	14.35585732	11.50059988	13.10340377	14.26973719	13.48042897	9.175537136	13.09992079	12.47890746	13.09668879	9.752275259	12.33448502	10.73569011	11.95735391	11.92001055	12.25154011	14.07332253	10.99538855	8.606771822	11.50757871	11.80472967	11.5314874	11.21556748	13.68085133	11.58006187	13.036625	11.30983956	12.92863084	12.39906853	7.123102913	10.93258138	10.73779167	13.44293968	11.76774742
ENSG00000170128	11.62617924	9.04647088	12.5548072	0	11.97685207	0	11.40708346	0	0	9.770486378	9.446107785	9.296310667	9.455948965	10.79891551	11.76719876	12.28145283	9.349446475	10.83337435	11.12086754	11.44346523	9.167596947	10.41347038	12.01754853	10.13434854	0	12.16021387	11.29404457	10.39032875	15.42905669	9.460619695	12.07591308	0	11.81941558	9.844009187	12.09470846	0	11.35588516	9.134973134	0	11.36008006	9.149085795	9.84976795	11.76968182	0	11.52250406	8.26900907	13.05449084	13.21601591	9.920732162
ENSG00000267675	0	0	0	0	0	0	0	0	0	0	11.77882917	0	0	0	0	0	0	0	0	0	0	0	0	0	0	0	0	0	12.94596411	0	0	0	0	0	0	0	0	0	0	0	0	0	0	10.21887766	0	0	0	0	0
ENSG00000151023	11.15879656	10.13689182	9.064172652	11.83979601	10.20708869	0	11.08404939	11.37391586	9.720785204	10.56209795	11.67930598	11.38642331	11.5462458	0	8.056728367	10.05246417	14.097397	12.62512161	9.950513996	12.92731982	8.845059238	11.70634789	10.76197831	7.234546225	8.47762288	11.2523602	8.581755333	11.70394843	8.969186661	11.72079319	11.32001643	9.898199084	10.57479761	9.935782391	12.23717356	9.552528557	10.44823766	11.31230508	7.091861054	8.45551673	11.2390095	9.941541539	10.79483675	10.3685652	9.446028516	10.88052208	11.59916861	14.67457183	9.597938379
ENSG00000032742	14.64345245	15.82517592	15.0622252	15.71460639	14.97920993	15.4659336	15.46878839	16.76541461	15.43176888	14.9094913	15.45551147	15.31539285	15.82262069	14.85728573	15.16752442	15.73833995	12.92112399	15.34585827	14.9316621	15.97017594	14.89675063	15.94019732	15.44541401	15.14851435	15.86088335	15.51442837	15.30891571	15.16992669	14.84153152	15.60646012	15.72163522	15.06066704	14.87357448	15.53495993	15.45644946	15.98874163	15.61117191	15.273052	15.42776198	15.81845641	15.02052368	15.8416731	14.57906275	15.95888041	15.63945181	14.47590712	15.34195009	15.19497967	15.58927915
ENSG00000253216	0	0	0	0	0	0	0	0	0	0	0	0	0	0	0	0	0	0	0	0	0	0	0	0	0	0	0	0	0	0	0	0	0	0	0	0	0	0	0	0	0	0	0	0	0	0	0	0	0
ENSG00000264976	0	0	0	0	0	0	0	0	0	0	0	0	0	0	0	0	0	0	0	0	0	0	0	0	0	0	0	0	0	0	0	0	0	0	0	0	0	0	0	0	0	0	0	0	0	0	0	0	0
ENSG00000218631	11.95868028	13.03185897	14.37265727	11.82898517	12.05788877	12.64210734	11.48811068	13.03556545	12.7673613	13.04645761	12.92521036	12.28225076	0	0	13.68445191	14.36228776	11.75063624	13.11020008	14.16071261	15.68726106	13.68365725	8.911505065	10.02924872	13.75854524	12.78488872	9.809604021	13.62617903	13.32289331	13.39303082	0	13.53115251	12.62306691	11.85981882	0	14.1925854	13.27690321	10.58933068	14.40992449	13.5079617	12.49973018	11.55000801	11.98850862	11.71325103	10.28742525	12.17042343	13.66741985	11.62487247	11.10854024	11.32279061
ENSG00000235224	0	11.12357045	0	0	0	0	0	0	0	0	0	0	0	0	0	0	0	0	0	12.5223762	0	0	0	0	0	0	0	0	0	0	0	10.88476341	0	0	0	0	0	0	0	0	0	0	0	0	0	0	0	0	0
ENSG00000177683	16.52310871	17.019562	16.09769075	16.78859896	16.02903478	16.02029192	15.95912899	16.87922822	16.15329378	16.35038322	16.25807411	17.29901846	16.32839313	16.82374178	17.01694736	16.70133225	16.92712735	15.89602883	16.51359063	15.92732045	16.6739327	16.48760757	16.39763382	15.83326593	16.45455174	16.37392302	16.5636497	15.97902864	16.65438583	16.7866128	16.27439805	16.09502954	16.32439459	16.17832818	16.15613249	16.15710909	16.73991032	15.89501788	16.2303301	15.99449484	16.26101564	16.40312771	16.66224246	15.63422208	16.07787465	15.26997096	16.12853462	16.97907712	16.33127992
ENSG00000187244	22.0833708	19.90589403	19.90078351	17.91276523	19.31762309	19.36391898	19.76050965	18.70516224	21.10246996	19.0413277	18.88318534	21.49276432	18.65135217	20.84243673	20.78235285	17.52586323	19.00315681	20.97371097	19.09487192	20.99530983	19.2819863	17.53173103	19.63484606	22.07731884	19.67447251	16.67043938	18.28823319	19.04466149	19.59978964	17.33887941	18.26285147	20.60562041	19.17890382	17.89355167	19.79167307	18.09504597	20.52697603	21.73009867	21.39685972	22.25685436	20.50480591	20.30506019	21.39998434	18.69930875	19.37259905	19.73849539	18.43578923	20.20029158	20.36093187
ENSG00000240803	0	0	0	0	10.65280795	0	0	0	0	0	0	0	0	0	0	0	0	0	0	0	0	0	0	0	0	0	0	0	0	0	0	0	0	0	0	11.1347952	0	0	0	0	0	0	0	0	0	0	0	0	0
ENSG00000143514	18.01904783	17.0917301	16.24731771	17.51450829	17.84767113	16.51997374	16.72415242	18.16453705	18.27717839	17.7883792	17.52909481	17.31557655	16.96454641	17.42074262	17.20302585	17.96103424	16.52552741	17.65248489	17.44326908	16.66743856	16.28253199	17.94243274	16.78911289	17.47906766	17.99808402	17.78888942	17.5468915	17.52105669	17.26709708	17.42107089	16.89516361	18.2776861	17.91590071	17.65944358	17.34387828	17.04155234	17.93960032	16.83103572	16.66260858	17.42909629	16.98198887	17.33061486	17.54521039	16.19678785	17.82643137	17.62988533	17.65153582	16.99301944	17.75754439
ENSG00000253317	0	11.48880538	11.73651931	11.45564393	10.1004442	0	11.52967552	11.20311566	0	11.79876455	12.39137036	9.740265479	11.483923	9.922228518	9.406121327	11.98911579	9.7934233	11.59953998	10.9805347	9.889032899	0	12.4421974	0	0	0	11.43505823	0	11.57125667	12.90414931	12.90332242	10.35132212	0	11.00124938	0	10.73243535	10.58231265	0	0	9.436024047	0	10.59204085	0	0	0	8.79989266	8.712331715	10.83670877	8.416728104	0
ENSG00000086666	17.82169164	17.69065971	18.03553753	18.15220047	17.63940577	17.76235312	18.18586173	18.8377033	18.22041813	18.4795511	17.84151185	18.15746134	17.86661478	18.61106505	18.02592975	18.06157985	18.50652187	17.91935613	18.43671354	18.03812834	18.669408	18.19614383	17.64733601	18.41415701	18.52252485	17.93650012	18.28139017	17.67165153	18.57969932	18.11305405	17.58482716	18.40313779	18.08668952	17.7266273	18.27126066	18.14722278	18.87658185	18.1702669	18.90443759	18.02753315	18.43153949	17.85152727	18.06767418	18.15703005	18.46160572	18.37823878	18.22134272	17.77106298	18.97177899
ENSG00000210154	0	0	0	0	0	0	0	0	0	0	11.85681008	0	0	0	0	0	0	0	0	0	0	0	0	0	0	0	0	0	0	0	0	0	0	0	13.2845138	0	0	0	0	0	0	0	0	0	0	0	0	0	0
ENSG00000227166	8.737887231	0	0	0	8.574491643	0	0	0	0	0	7.781782497	0	0	0	0	0	0	8.752069708	0	0	0	0	0	0	8.302413274	0	0	0	0	0	0	0	0	0	10.20438323	0	8.690005808	0	0	0	0	0	0	0	0	0	0	0	0
ENSG00000273585	0	0	0	11.57719419	0	0	12.23604084	0	9.779964092	9.921439831	0	0	0	0	0	0	0	0	10.68725003	0	0	0	0	0	0	0	0	0	0	0	11.64218554	0	0	0	10.43918089	11.28850252	9.922976756	0	0	0	0	0	0	0	9.505192971	10.41649832	0	11.119703	0
ENSG00000262652	10.68973084	12.49944079	10.84088097	11.29666711	11.84737496	13.27945665	9.956565953	12.43604471	12.49794311	9.641130781	11.05217245	13.33456818	0	11.66903786	12.41514582	12.41495088	11.80308871	12.02534694	12.40601218	11.31400316	11.62099592	12.13121999	13.08050143	12.58875035	12.05988206	11.44594263	14.31087154	13.3753557	11.74534469	11.32962058	13.68314342	12.84542666	11.42699526	11.71335754	12.96504829	11.00799789	14.54781221	12.32510329	12.18210414	10.23122112	0	11.71912085	12.50250296	0	10.80834509	13.04187555	12.67710331	11.16098433	12.11198625
ENSG00000221799	0	0	0	0	0	0	0	0	0	0	0	0	0	0	0	0	0	0	0	0	0	11.56106018	0	0	0	0	0	0	0	0	0	0	11.7045847	0	0	0	0	0	0	0	0	0	0	0	0	0	0	0	0
ENSG00000237385	0	0	0	0	0	10.58542688	0	0	0	0	8.623366319	0	0	0	0	0	0	0	0	0	11.51117074	0	0	0	0	0	0	0	0	0	0	0	0	0	10.04901396	0	0	0	0	0	0	9.610677943	0	0	0	0	0	0	0
ENSG00000205268	17.21681268	17.30035921	16.64952265	16.07011078	17.31427171	17.36338437	15.70360155	17.93950226	16.4877566	15.76036426	16.97712376	17.61802826	15.56319919	17.09621122	17.38635699	18.55492374	16.13803573	16.61381977	17.69558759	16.61503841	17.12643882	16.1673236	17.59572661	16.93808162	16.80494774	17.93171649	16.89639526	16.47802305	17.34425087	16.40289679	16.99803124	17.86947751	15.9323852	16.33353172	17.43847736	19.54148521	16.43892813	15.50881589	17.80379319	17.36260578	16.45932775	17.9654866	15.83913356	16.9416337	15.9774877	18.41001135	17.66193492	16.35571893	16.84198646
ENSG00000267554	0	0	12.92531576	13.70316586	11.61055283	0	12.36235149	0	0	12.04662813	15.08142903	15.10756148	11.40994893	13.33873261	14.16296142	12.9149471	13.62480084	11.78851671	14.19129928	14.09899443	12.44279866	10.04737347	11.16599898	11.67399383	10.33834009	16.32055607	13.44177001	12.34505613	14.95928882	0	12.66875574	12.34558144	12.9971106	10.79877405	10.24373939	10.09365421	12.72611043	12.41012331	10.94563334	10.31618853	11.68746779	0	11.26594829	12.74591207	10.89333514	10.22105922	10.7627497	14.20894054	13.78176134
ENSG00000205534	12.10806147	12.866732	13.25911886	14.15362318	12.88602045	12.86549239	12.25564136	12.04764775	12.85866249	13.07722636	12.43993326	11.38038891	12.40248963	13.64701214	12.70152548	13.13011813	13.34300759	13.41331378	13.45946747	11.94418417	12.85057684	13.07460511	12.38083842	13.69817415	12.12390219	12.27963061	12.77568752	13.48971183	12.87026342	14.26826736	11.80547726	11.60160744	12.03072545	13.31028464	12.65061541	14.51815867	12.89946306	12.90195298	13.13949991	12.61065444	12.31754739	12.53374238	13.45992872	14.2512288	13.66042581	12.57278725	12.97729494	12.97533948	12.66134465
ENSG00000225741	0	0	0	0	0	0	0	0	0	0	0	0	0	0	0	0	0	0	0	0	0	0	0	0	9.751649134	0	0	0	0	0	0	0	0	0	0	9.921608425	0	0	0	0	0	0	0	0	0	0	0	0	8.706013914
ENSG00000231879	0	0	0	0	0	0	0	0	0	0	0	0	0	0	0	0	0	0	0	0	0	0	0	0	0	0	0	0	0	0	0	0	0	0	0	0	0	0	0	0	0	0	0	0	0	0	0	0	0
ENSG00000141646	16.80552086	16.88077009	16.33389832	17.17379814	16.28056543	16.285514	16.07084399	16.09147763	16.58007609	16.1892664	16.33219791	16.21866786	16.53838696	16.65144077	16.12017073	16.81545697	15.32591391	16.24392656	16.5252333	16.43761296	16.85028748	17.81247736	15.96911591	16.55488608	15.94153941	16.78730225	16.89394028	16.30865496	16.52083629	16.89837986	17.47336626	15.94200514	16.46044367	16.82676537	15.14738907	16.42828141	16.79789267	16.61289673	16.00172703	16.53355608	15.88248164	16.38892814	15.95743676	16.50807353	16.88380341	15.68337094	16.57005821	15.84565055	16.21300362
ENSG00000214413	14.12858138	14.60057088	15.10863059	15.34177244	14.5739682	14.77496313	14.43817836	15.21005379	15.05022139	14.43288139	14.4804003	14.46841801	14.82629131	15.43039484	14.67607164	14.80631409	14.27941604	14.84508491	15.15655825	14.26282787	15.09723753	15.21428406	14.05020211	14.6223877	13.76348992	14.97822323	15.31281146	15.07480151	14.3019965	14.32575398	14.39066125	14.19585729	14.68839848	15.1279498	14.37564695	15.7757252	14.950121	15.65795467	15.59680443	15.00429566	15.17695573	15.01989806	15.10369008	15.45953879	14.13015622	14.48889027	14.66355523	15.21308795	16.01917994
ENSG00000268906	0	0	0	0	0	0	0	0	0	0	0	11.04262829	0	0	0	0	0	0	0	10.60683999	10.32917538	9.255813388	0	0	10.54563292	0	0	0	0	0	0	0	0	11.00610766	0	12.30006147	0	0	0	0	0	0	0	0	0	0	0	0	0
ENSG00000253948	14.65530463	14.72867077	15.97643316	16.58442787	14.87000669	18.08028475	14.40699813	16.71584983	14.22969513	15.45374353	16.69596997	14.56391409	16.58357058	15.41742789	13.93390647	14.93366541	14.86223438	16.49729895	15.50967239	15.95792256	15.38051236	17.12114682	15.2483974	14.34852602	15.48164674	14.50498847	14.8590973	15.5287276	16.2720492	15.7284375	15.06450494	15.874382	14.33403897	16.64280767	18.45303215	17.06116218	13.45537834	15.89530871	13.0894571	17.10331283	19.34449196	14.68513924	15.1467576	14.56822323	14.18904669	15.42316641	14.64333099	15.63266506	16.21557439
ENSG00000270945	0	0	0	11.18460309	0	0	0	0	0	0	9.619289911	0	0	10.23575326	10.71866516	11.71804212	0	12.1762366	11.29421057	11.20193858	0	0	0	0	11.14071795	0	0	11.5631467	0	0	0	0	9.993848332	0	0	0	0	12.8909736	0	0	10.90567357	12.19185339	0	0	12.11079369	12.02305019	0	0	10.67850239
ENSG00000260004	0	0	0	0	0	0	0	0	0	0	0	0	0	0	0	0	0	0	0	0	0	0	0	0	0	0	0	0	0	0	0	0	0	0	0	0	0	0	0	0	0	0	0	0	0	0	0	9.172604306	0
ENSG00000075673	7.792703611	12.53535956	7.943293007	8.397703022	0	9.793301319	12.57623694	9.7274577	0	0	7.833230242	12.21632847	10.42275938	9.767576304	11.92761498	8.930010489	8.319570745	9.387516296	13.05782983	10.99643069	15.91428383	11.73114857	13.95911061	7.111350841	18.32500879	7.963579559	6.470293438	10.47356038	6.854768758	16.7460706	14.9342106	14.80058761	11.0605252	9.397356756	0	13.1047864	9.90961258	0	11.6580772	10.78759385	10.81559757	0	12.08533861	0	8.324410985	11.87637929	10.4756617	10.10698526	11.20959506
ENSG00000248876	0	0	0	0	0	0	0	0	0	0	0	0	0	0	0	0	0	0	0	0	0	0	0	0	0	0	0	0	0	0	0	0	0	0	0	0	0	0	0	0	0	0	0	0	0	0	0	0	0
ENSG00000255086	0	0	0	0	0	0	0	0	0	0	0	0	0	0	0	0	0	0	0	0	0	0	0	0	0	0	0	0	0	0	0	0	0	0	0	0	0	0	0	0	0	0	0	0	0	0	0	0	0
ENSG00000254487	0	0	0	0	0	0	0	0	0	0	0	0	0	0	0	0	0	0	0	0	0	0	0	0	0	0	0	0	0	0	0	0	0	0	0	0	0	0	0	0	0	0	0	0	0	0	0	0	0
ENSG00000279966	0	0	0	0	0	0	12.15852075	10.83231277	0	0	0	0	0	0	0	0	0	0	11.60930004	0	0	0	0	0	0	0	0	0	0	0	10.97994948	0	0	0	0	0	0	0	0	0	0	0	0	0	0	0	0	0	0
ENSG00000241357	0	0	0	0	0	0	0	0	10.33375277	0	10.56545788	0	0	10.18284911	0	13.24977555	0	10.53898347	11.24128316	0	11.8709013	9.797536165	11.9156491	10.83928206	10.08845565	0	12.51371982	0	10.58080743	0	0	0	0	0	10.99316164	13.4273314	0	11.83822884	10.69567644	11.0656344	0	11.55411348	0	11.17430299	0	11.55519663	10.51281152	11.25891812	10.62558642
ENSG00000256091	9.497905201	0	0	0	0	10.50239532	0	9.437562856	0	0	8.54049596	0	10.13271952	0	10.63787622	0	0	0	0	0	9.844197071	8.771330219	10.88814765	0	0	0	9.166168999	0	9.55389644	0	0	0	0	10.52096139	0	0	11.03356364	0	9.668690592	0	0	0	0	10.14706209	0	0	0	0	0
ENSG00000260343	0	0	0	0	0	0	0	0	0	0	0	5.655969571	0	0	0	0	0	0	0	0	0	0	0	0	0	0	0	0	0	0	0	0	0	0	0	0	0	0	0	0	0	0	0	0	0	0	6.159770292	0	0
ENSG00000111912	16.91747119	17.02920976	17.7861935	17.62797474	15.50622258	16.34390089	15.57345864	17.42417293	16.26983305	17.99843682	17.70301812	18.68595138	16.66107385	15.25042165	17.35272764	18.84464779	17.6356507	19.32462748	16.91159908	15.45220659	16.32633398	16.97718881	17.58130105	17.49655124	16.71538103	17.29896658	18.03805077	16.84462425	17.92853848	15.92925146	15.36027749	15.84516192	18.73744064	15.03726442	16.62509167	16.14605509	15.44705636	16.20619137	16.61569922	14.90583342	16.69172786	17.34432495	17.04325436	16.26450045	18.53019658	18.19959746	18.18911182	17.58886323	16.69715825
ENSG00000225755	0	0	8.911480332	0	0	10.76356615	0	8.700288945	0	0	0	8.237677964	0	0	0	0	0	8.774757351	10.4751472	10.96750653	0	9.032118688	0	0	0	0	8.429182711	9.744849606	0	0	8.847665085	0	0	9.782953364	0	11.3981469	0	0	8.931210932	0	0	0	8.253448538	0	0	9.205646346	0	0	0
ENSG00000259924	0	10.80143002	0	10.59845408	0	9.99719115	0	9.931337513	0	10.94148644	10.61687605	8.470007674	0	10.64899519	0	10.13243984	9.521117054	10.00590631	0	0	9.339234144	8.267093832	9.383925662	10.30612339	10.13986076	11.48432443	11.24359165	9.977641587	9.049080282	11.63094466	11.07824033	10.56265211	0	0	11.04458837	12.47890471	8.945220949	11.88966656	10.7470975	0	10.31959086	12.34232859	9.48377241	11.96245726	10.84671933	10.43728453	0	10.72567054	10.67700596
ENSG00000205542	24.98589035	22.6261627	25.28868224	24.69943721	24.02293134	24.86836767	24.58453606	25.21720679	24.02539068	24.58322193	24.85536467	23.77440021	25.63263304	22.5937694	23.85741396	24.41185712	23.57453655	24.39262136	24.61921911	24.78774588	22.48201523	22.65390398	24.20078292	25.91723813	24.7180942	24.76601494	22.86366213	23.7101692	25.7287935	23.4204613	23.08130592	22.85429186	24.44639149	24.11747724	25.38156959	23.24973964	24.26225018	25.24882	26.28178447	24.9389541	24.83083621	24.47223455	24.48348881	26.14472024	24.5400402	22.93705419	24.28400306	24.78535181	25.14708515
ENSG00000205667	11.3529811	11.25646319	10.76752876	0	10.45269183	9.038739007	9.883248467	12.42976678	13.90552113	9.567831812	7.08189756	0	0	10.68918495	10.49449187	0	0	12.68879167	11.74781013	11.97736656	12.28439937	0	13.74401236	10.93089957	12.29456036	0	10.69911655	8.021985448	12.17434365	9.672473186	11.44023475	9.603767734	11.76852901	0	0	9.351152119	11.44245572	10.93024029	10.78728888	0	8.363064295	10.06168765	12.3802221	0	13.49508437	11.38388867	11.18907029	7.18998464	8.136512302
ENSG00000211665	12.3527053	12.57803741	15.20414445	10.96039005	15.35858696	14.81740297	14.86666142	0	0	13.88795288	14.71511884	17.22896468	0	0	13.95301408	16.40020379	0	0	12.06965433	13.78446589	0	0	0	0	0	16.86389734	12.82772996	15.8929651	14.40856308	0	13.60975589	0	11.35362935	0	0	0	14.30450502	11.66691011	14.43039383	10.89435088	10.68148278	0	0	0	12.20838315	11.38388867	14.58844142	12.08729245	13.03843853
ENSG00000241571	0	0	0	0	0	0	0	0	0	0	0	8.063425329	0	0	0	0	0	0	0	0	0	0	0	0	0	0	0	8.572094446	0	0	0	0	0	0	0	0	0	0	0	0	0	0	0	0	0	0	0	0	0
ENSG00000206799	0	0	0	0	0	0	0	0	0	0	0	0	0	0	0	0	0	0	0	0	0	0	0	0	0	0	0	0	0	0	0	0	0	0	0	0	0	0	0	0	0	0	0	0	0	0	0	0	0
ENSG00000134287	19.42967164	19.819507	19.53782164	19.58297219	19.79649189	19.85340077	20.54125135	19.9382999	19.92854389	19.68834408	20.09497224	20.14046815	20.27312802	20.27524891	19.37204037	20.09477011	19.34465297	19.79133804	20.01037762	19.66599475	20.41860216	19.74683071	20.08551735	19.6086254	19.20837118	20.02639085	20.50051698	20.01602494	20.63511541	19.7249875	19.5763877	20.43748542	19.76051383	19.64913778	20.02880498	18.71673785	19.51562532	19.86445872	19.98003797	19.96481468	19.56877218	19.85005925	19.96151789	20.31665736	20.10707098	20.23491225	19.68722463	19.75402934	19.97888584
ENSG00000061337	12.74705017	16.57213995	14.77587304	15.90868898	15.9423717	14.93824473	15.59507936	14.9494926	10.75814398	14.25809464	17.19354994	15.70632946	16.19231385	13.77631153	15.35064361	12.81390715	13.04141149	14.92701415	14.23990807	13.42466212	16.34340039	14.17283999	14.9559867	13.02518401	14.60301211	15.60497556	13.55221106	16.60190901	15.27867732	13.70907892	12.5568318	13.46677058	16.80350681	17.43198467	13.98112007	14.08328539	13.45386065	13.62170661	13.95356359	15.0105133	15.69562848	15.29398765	15.73818168	17.12192694	13.20671305	14.34667164	14.67038127	13.95827606	15.05721107
ENSG00000130066	22.1155303	20.4829142	21.73219682	21.5365965	20.7464328	21.02432375	21.76551809	20.61587412	20.33009075	22.15280998	22.40863507	20.81197532	21.56417642	21.38531961	20.78765865	22.73976635	22.21786794	21.56277239	21.08588899	21.32733452	21.54041186	20.69488237	22.75203672	20.59108887	20.1599128	22.16238106	21.92234927	20.91698392	21.64566599	20.42298538	20.44915965	19.51969482	21.4617117	23.79455796	19.44776811	20.02682583	20.59773829	21.11336072	21.79184778	21.16638605	20.60634941	21.94208004	21.27244516	21.14032838	22.63575995	20.8085654	21.4175241	21.31054872	20.98705929
ENSG00000214700	10.00220853	10.81193837	0	12.19330808	12.15924283	0	0	9.941841006	10.39567153	8.954178508	10.84964573	9.478471352	0	8.662176288	10.14313953	10.14294473	10.53064205	11.60044391	12.88780571	0	11.34807285	10.595778	12.39254722	11.3160636	10.5650858	10.75820263	12.25380618	11.5721606	10.64273358	11.64145558	12.67327053	9.988670314	0	11.02556408	0	12.1269187	12.12305385	10.90055543	11.49423785	0	11.91431203	12.03098165	10.81499936	0	11.12013265	11.90656534	11.31132293	11.15100462	0
ENSG00000252204	0	0	0	0	0	0	0	0	0	0	0	0	0	0	0	0	0	0	0	0	0	0	0	0	0	0	0	0	0	0	0	0	12.6325889	0	0	0	0	0	0	0	0	0	0	0	0	0	0	0	0
ENSG00000163029	16.38677254	16.36132611	15.37355302	16.13860204	16.37514199	16.33484109	16.84251488	17.40044196	15.7434159	16.77209084	16.14482237	16.86199404	15.67109715	16.54326987	17.41922931	17.02275062	16.48171078	17.03847197	16.69449077	16.25009763	15.9536066	17.62379599	16.95664067	16.66315094	17.45915487	17.05765615	16.05620352	16.35238798	16.56134975	16.77914885	16.96857372	16.25325721	16.49609445	16.50594554	16.02713088	16.18112799	16.08596102	15.62225844	16.04573083	16.37085052	16.42254303	16.47425691	16.79745483	15.7297805	15.75602876	16.25823335	16.66254419	17.72986883	16.18491934
ENSG00000115539	18.66467647	17.8993168	18.52206274	18.61451463	18.7179453	18.57805042	18.73616109	19.68205382	18.83360174	18.22468399	18.70863386	18.47336341	18.39551805	20.31992505	18.46321403	18.14227015	18.85572336	18.41101645	18.21628234	19.3679417	18.03536521	18.36271235	18.69822445	19.3531562	18.65738296	18.18181464	19.39873338	18.42572678	18.33272012	17.92897041	17.928485	17.70406039	18.40229125	18.28605209	19.118381	18.68926533	18.63881978	18.45428023	18.74752453	18.33554853	19.66323181	19.00898378	18.93615196	18.37820321	18.42900018	19.20725222	18.24261526	18.0862395	19.04751662
ENSG00000109101	15.52175691	12.85479865	13.6522569	8.68538805	7.916823564	12.7807797	12.89567737	9.017002767	13.55602472	11.93236855	8.120543805	16.44663798	7.717041464	9.541744418	14.26017271	14.02295168	12.18877989	14.60461638	15.02998011	12.39992899	8.425563251	15.60653144	12.63627241	15.01143504	12.82799809	0	15.36080994	11.06124144	15.86882669	14.80235916	14.03237987	14.32794822	11.01458849	9.685429462	16.74298433	15.25110108	0	10.71146868	16.45023872	16.30582207	12.82928061	15.14891261	16.81642305	0	12.75831911	16.34716558	17.08365924	7.815592633	11.08307388
ENSG00000255329	12.34503284	10.57107617	0	0	0	11.35079995	10.61193384	10.28548423	11.15422525	11.88056645	11.38600235	10.82119953	0	0	0	0	11.87400525	11.94429976	0	11.96969454	0	9.618708008	10.73707879	0	9.909588386	10.51734597	13.01267723	10.33179847	10.40188954	0	0	0	0	0	11.81381213	0	10.29790627	0	12.10105489	10.88668099	12.25818714	11.37513452	12.643805	12.5798344	11.46394955	12.11296611	10.33389964	0	11.44614776
ENSG00000236806	0	0	0	0	0	10.27502194	0	10.79371294	9.079870223	9.221250107	8.31361446	8.747372507	0	0	0	0	0	10.28373859	11.57069128	0	10.61600293	9.542417453	0	9.584941465	9.833279611	9.442046592	0	10.84003803	0	10.90931832	10.35675185	0	10.27018241	0	0	11.17239298	0	9.584282706	0	0	11.91884052	0	0	10.91899122	8.805314377	0	0	0	9.37142011
ENSG00000185347	15.66739504	15.26142065	16.65438897	15.42298261	16.19980391	16.45183503	17.43863632	17.0617628	15.81630433	15.72723669	15.84541853	15.70413396	16.38953663	16.32417953	17.19659555	15.42202434	17.56095042	16.72654364	15.44196466	18.55971157	14.77883583	15.63322435	16.69759241	16.11385796	16.50938977	15.65300774	16.29709688	16.44287006	16.26933786	14.98365602	17.57270128	15.50432166	15.54306843	15.76079011	18.0912061	16.9119253	17.38049173	16.42806769	14.62682189	17.34216384	17.81070851	15.6767955	16.85881995	17.63958896	14.41394892	16.26899323	16.18311505	15.26807956	15.54723222
ENSG00000111897	19.8748477	20.11375725	19.62381072	20.95357353	20.05179872	20.10447285	19.42192949	19.46867009	20.1853012	20.31512189	20.76438515	20.34920331	20.52251577	19.51662232	19.71215849	19.81203931	20.40160044	19.97243706	19.78584703	18.25021222	20.26248761	20.01737663	20.18876555	20.35424808	20.16322993	20.52553412	19.65987508	19.94480845	19.93442828	20.36231722	19.14595882	19.21072716	20.44168009	19.67182844	18.20064656	18.13295074	19.57568202	19.39767926	20.12524013	18.95329384	19.00581509	18.23223199	19.58037727	19.3557418	20.22367445	19.17015662	20.33605376	20.6559124	19.78575542
ENSG00000201801	0	0	13.14768168	0	0	0	0	0	0	0	0	0	0	0	0	0	0	0	12.71338969	0	0	0	0	0	12.55985668	0	0	0	12.05269256	0	0	12.98291236	0	0	0	14.8997354	0	0	0	0	0	0	13.48788033	0	0	0	0	0	0
ENSG00000177374	11.91841862	13.1435773	16.52359753	16.74082841	15.25013608	14.44716434	15.6661292	13.85771535	11.93670386	14.77845604	14.12625234	14.49704246	15.34802174	14.63660797	13.16778914	14.78688442	13.80456401	14.74288572	13.66846889	13.93503467	14.05275151	12.70607786	14.09096601	12.55491025	13.33326678	14.59750449	12.70495016	15.99145394	15.44785118	13.93338031	12.34545913	12.26234006	16.17688723	16.38092535	13.96422077	12.54050886	14.10853654	13.56311884	13.33712123	13.74471645	14.05366021	13.33172585	14.42360109	17.1032122	13.02936798	12.83180607	14.58561053	14.86207909	14.89548523
ENSG00000228625	0	9.461710753	11.97085027	0	10.65634611	10.24097583	0	0	0	0	0	9.711659251	0	9.893618283	0	0	0	0	0	0	0	8.510369305	10.62668178	0	10.38366613	9.408022227	0	0	0	0	0	0	0	10.25953938	10.7038123	0	0	12.71846723	0	0	0	9.266471455	8.729164018	0	0	0	0	0	0
ENSG00000254659	0	0	9.779930874	0	0	0	0	0	0	0	0	0	10.26375121	0	0	0	0	0	0	0	0	0	0	0	0	9.800276596	0	0	0	0	0	0	0	0	0	0	0	0	0	0	0	0	0	0	0	0	0	0	0
ENSG00000250361	0	0	0	0	0	0	0	0	0	0	0	0	0	0	0	0	0	8.309079281	0	9.916380738	8.64064524	0	0	0	0	0	0	0	8.350800904	0	9.379761022	0	0	0	0	10.6096714	0	0	0	0	0	0	0	0	0	0	0	9.763465596	0
ENSG00000233712	0	0	0	0	0	0	0	0	0	0	0	0	0	0	0	0	0	0	0	0	0	0	0	0	0	0	0	0	0	0	0	0	0	0	0	0	0	0	0	0	0	0	0	0	0	0	0	0	0
ENSG00000260291	0	0	0	0	11.06056994	0	0	0	0	0	0	0	0	0	0	0	0	0	0	0	0	9.912347784	0	0	0	0	0	0	0	0	0	0	0	0	0	12.54237807	0	0	0	0	0	0	0	0	0	0	0	0	0
ENSG00000167535	16.96613351	17.0589357	16.49564889	15.60395431	17.88304978	18.20368803	18.38816513	18.60566253	18.73700971	17.92468046	15.16611385	15.91436327	16.47247705	17.48032188	17.72019755	15.63634368	16.15520559	17.1540436	16.75385511	18.11359682	17.4817432	15.45712804	18.06728318	17.95027861	16.50846498	15.89252483	18.18180909	17.36031773	16.55473775	17.42029294	18.26294972	17.72689888	17.28891378	15.15085989	15.85523604	18.41552552	18.84689044	18.45830281	16.25713438	18.81212484	18.19396585	17.56435696	18.18953293	15.80674111	17.81123536	17.25647646	16.65293744	15.59384685	18.05653844
ENSG00000199516	0	0	0	0	0	0	0	0	0	0	0	0	0	0	0	0	0	0	0	0	0	0	0	0	0	0	0	0	0	0	0	0	0	0	0	0	0	0	0	0	0	0	0	0	0	0	0	0	0
ENSG00000253849	0	0	0	0	0	11.14775294	0	11.66660366	0	0	0	0	0	0	0	0	0	0	0	0	0	0	0	0	0	0	11.3948705	10.12883719	0	0	0	0	0	0	0	0	0	0	0	0	0	12.49363903	0	0	0	0	0	0	0
ENSG00000260387	0	0	0	0	0	0	0	0	0	0	0	0	0	0	0	0	0	0	0	0	0	0	0	0	0	0	0	0	0	0	0	0	0	0	0	0	0	0	0	0	0	0	0	0	0	0	0	0	0
ENSG00000260274	14.94498449	14.52945286	15.04838987	13.48817036	13.87238102	15.28488587	14.36012691	15.51072713	15.83015098	15.21737048	14.53896066	13.35659237	14.72938068	15.18774945	14.49323873	13.36973509	14.92756833	14.31830608	15.85253592	15.8273406	15.09006445	14.44844508	14.67089086	14.59411265	14.41103987	13.17810076	14.62833971	14.16226609	14.5435937	14.41919746	15.01650099	16.1357658	14.29656611	15.03045314	15.17547382	14.98778878	14.58289322	15.56833341	15.53493014	15.05004544	14.93942186	14.12371872	14.04221444	13.97823751	15.30386135	14.58163792	13.93305689	12.21510538	16.03006809
ENSG00000206785	0	0	0	13.4337274	0	12.83205044	12.09294708	0	0	11.77723748	0	0	0	12.48442196	0	0	0	11.84096956	12.54349154	0	0	12.09880582	0	12.14137653	11.39023032	0	14.07915363	0	11.88281001	12.46681831	0	11.81321011	11.24264214	12.8506267	0	0	11.77877555	0	0	0	0	11.85658547	0	0	11.3606301	0	0	11.97628766	0
ENSG00000201815	0	0	0	0	0	0	0	0	0	0	0	0	0	0	0	0	0	0	0	0	0	0	0	0	0	0	0	0	0	0	0	0	0	0	0	0	0	0	0	0	0	0	0	0	0	0	0	0	0
ENSG00000264663	0	9.103267747	9.029271113	0	9.713188185	0	0	10.81564323	0	0	0	0	0	13.05681105	0	0	0	0	0	0	14.46997952	0	11.2673334	0	8.44275451	9.049601132	8.546880049	10.44718957	8.934289621	9.517442895	9.964001464	8.864816626	8.295555144	0	11.92925852	12.19401823	12.14952018	11.18992482	0	0	0	9.906609873	0	9.527107648	8.413229127	9.323480546	8.866390631	8.030367882	8.979007228
ENSG00000280623	10.10211994	11.03735873	0	0	11.52245792	0	0	0	7.45843788	6.606720481	0	0	0	0	7.788975136	0	0	0	0	7.275297635	11.94265618	5.937230142	10.94047778	0	0	0	0	0	0	0	0	0	0	18.75622317	0	9.284059309	0	0	7.818787526	13.78255362	0	7.678271563	0	0	7.185044341	7.679349787	0	0	0
ENSG00000271699	0	0	0	8.46941162	8.697775969	0	0	0	0	0	6.910846475	0	0	7.523769703	8.004789032	0	0	0	8.578766533	9.484693574	0	0	0	0	0	0	7.533653481	0	0	0	7.951226322	0	0	0	0	9.179030317	0	0	0	0	0	0	0	0	0	0	0	8.013262895	8.961870405
ENSG00000155962	13.60154209	14.41182672	16.81397178	17.40943309	16.35252482	15.51383939	15.84752877	15.55597861	16.25158333	15.44808824	17.48693446	15.57960222	15.93741415	15.43363906	16.18729223	15.37975684	17.18919468	15.44574895	16.45674531	17.32053171	15.43646323	13.99832617	14.87830911	14.54067394	15.48671762	18.47193333	15.57905789	17.66417166	18.05742921	16.32910918	14.5188485	14.64682446	17.56743869	13.50009039	15.48515079	15.55087104	15.66430384	14.69978845	15.92896207	14.29466417	16.48761176	12.81908843	15.21302696	16.79907081	14.52752526	14.61898211	15.71876168	16.46066919	16.94389854
ENSG00000011405	17.05424914	16.65400392	15.75058034	17.22654727	16.7179112	16.11785372	15.07824443	17.42416194	16.64858033	16.05412439	16.44606842	16.57547399	15.55803836	16.38872447	16.09538213	16.9541602	15.70073491	16.47131606	17.4813153	15.45513938	16.62102228	17.51207391	16.93397517	16.37739708	16.1042274	16.81739198	16.96369985	16.59143339	16.43867293	16.35549055	17.16338958	16.69097963	17.54716168	16.38675242	15.63426769	15.26549595	16.11551573	16.78049971	15.78114637	16.13429528	16.39647763	16.39160515	15.96302459	15.74478751	17.10570128	16.26657849	16.62101663	16.75160549	16.85073619
ENSG00000258123	0	0	0	0	12.76688876	0	0	9.55005359	13.66543061	0	0	0	0	8.271042875	9.751292446	0	12.45960504	9.624599849	0	11.23373396	11.27778295	7.886780248	0	10.50920474	8.176881465	8.783439125	14.52429136	9.596343531	0	0	11.01846525	8.598730134	8.029772484	9.634442532	10.66306383	12.3866966	9.562469042	0	0	0	0	12.88650929	0	0	8.14737348	10.37752525	8.600303454	11.75854086	9.711152782
ENSG00000177685	19.43110983	17.23615734	18.80554385	13.19121732	16.25860404	17.16691139	17.35691512	18.62207923	18.53451353	18.89829601	14.52163849	13.9684152	15.89928661	16.66722996	19.31963445	13.50242565	15.37453306	15.69416609	17.93631023	17.08154655	18.01628019	14.30739343	18.99040931	19.48960857	15.97748613	14.81319808	18.75937171	16.45091106	16.01955929	15.6093485	20.03761469	15.2730144	15.6256227	16.89708124	21.36100781	18.61623542	18.09292855	18.98272898	16.73446312	19.45645735	18.61865944	18.42731686	18.95594417	15.78894803	16.71230436	18.38410452	17.66450881	12.62670854	16.05585504
ENSG00000231636	0	10.46068737	12.97067055	10.84231364	10.0718305	11.24037963	14.0855929	11.7592423	12.36532936	11.18537664	11.59739268	9.711659251	10.87058743	9.893618283	12.37562479	0	0	12.24880331	10.95190897	14.66628093	11.58148028	11.09203105	12.21103583	11.54946917	9.799243473	0	12.22426802	13.54226338	11.29093445	0	11.32214085	11.8061052	11.97226444	12.84352078	14.40345335	14.25324491	10.18753319	13.54844857	0	0	0	11.26471347	10.72661202	10.88493509	9.76966569	11.26579654	11.22292085	10.96954232	10.33628272
ENSG00000280968	14.12189744	16.34720583	13.85811324	14.72910602	15.27997905	14.7123247	15.55802759	14.86879196	16.3901015	14.87968506	14.33251911	11.59792842	13.75744612	16.82403261	17.30728157	0	12.65090617	14.45802432	15.83873036	15.06836588	16.46855062	14.39399977	16.21375298	14.43657811	16.14460014	13.293566	16.59693313	16.96573188	16.26536497	0	16.20912159	16.10828545	14.85947914	13.14604641	14.1755128	16.76219766	16.53326762	14.43591852	13.8778833	12.66320222	14.45005557	16.67522801	15.52020692	14.77174881	15.82548709	15.81572581	15.10988321	15.35888261	16.31017221
ENSG00000222121	0	0	0	0	0	0	0	0	0	0	0	0	0	0	13.50520355	0	0	0	0	0	0	0	0	0	0	0	0	0	0	0	0	0	0	0	0	0	0	0	13.5351474	0	0	14.39392019	0	0	0	0	0	0	0
ENSG00000140993	12.51213666	12.67858807	13.60434889	14.09006243	13.58699195	13.42824516	12.26386605	14.22553362	12.65437378	13.90605607	13.70326518	13.81951311	13.0583169	14.2053995	12.96347247	13.40135132	14.69157407	14.39011092	14.56226227	12.85036014	13.92908969	12.67952847	13.50756264	12.99026224	13.8826722	12.46615902	12.09070027	13.89844518	12.65224537	13.09336387	11.59964065	12.899065	13.28386414	13.62013925	12.03747225	13.41542429	14.41256095	12.39179224	13.12666608	11.99451286	14.38610001	14.45252244	15.12772721	13.83994068	11.89398643	13.5995087	11.71446974	13.54128538	13.68326377
ENSG00000246366	8.816267832	13.53680808	11.1665625	9.907230253	9.49925376	11.81895512	9.344575195	10.13243362	8.304542597	10.14331741	9.533791026	9.553665603	10.44962124	10.47188954	11.76189626	11.33300185	9.828943061	10.09163661	11.11556589	11.02329891	11.0084794	8.936125293	10.05389633	10.12904924	10.75574216	9.250075281	9.860874918	10.47807066	11.13280815	9.1339088	11.48581546	9.649306914	8.90982434	8.519144208	12.6324441	11.93922622	10.96742265	10.50660436	11.66258926	10.49273221	10.98994485	9.981830534	8.30908883	0	9.02762342	9.84555201	9.481181644	11.72859267	9.763596502
ENSG00000224401	0	9.599028261	0	9.980459949	0	0	9.639860444	11.89670799	12.35083255	0	9.414617919	12.16968244	0	11.35208441	9.514830242	12.5129087	9.902168607	10.97169146	11.08934628	0	11.71894101	12.34462814	0	11.68692894	0	12.35103166	12.2097715	12.35799271	10.428909	10.01339411	11.78141879	11.35879272	11.37298732	0	11.42593753	0	0	12.49343681	9.544736133	9.914453764	10.70083639	11.98694849	11.86365106	0	11.22804516	12.13999931	10.36091814	10.52234495	12.28031484
ENSG00000278509	0	12.36063826	12.28651778	0	0	0	0	12.07489865	0	0	0	13.61075364	12.77072379	11.79320801	0	0	14.24889382	0	0	0	0	11.40763929	0	0	0	0	11.80314281	0	0	0	12.22257983	0	11.55115874	0	0	13.45356058	0	12.4492868	0	0	0	12.16514182	0	0	0	0	0	12.28484997	0
ENSG00000168348	0	7.579127564	0	7.959236361	7.192287941	8.356092853	0	7.294979807	0	7.305804153	0	7.828199897	0	0	9.810788626	0	0	0	0	0	0	7.625631252	0	0	9.911022649	0	11.40678729	0	8.990061107	0	10.01983012	0	0	8.374615312	7.821240144	0	0	8.663789818	7.525053688	0	8.677892813	7.384685978	6.850219005	0	9.466914624	0	0	0	0
ENSG00000227924	0	0	0	0	0	0	0	0	0	0	0	0	0	0	0	0	0	0	0	0	0	0	0	0	7.989388692	0	0	0	0	0	0	0	0	0	0	0	0	0	0	0	0	0	0	0	0	0	0	0	0
ENSG00000184574	15.5048994	17.59833597	16.58678089	15.16260915	17.98025183	16.59646384	16.7804451	16.33034209	17.95812696	16.79121414	16.82583368	17.86134265	16.5307241	16.88981719	16.90975448	15.6597025	14.92218846	15.37177629	15.83906243	16.41642183	17.81255073	13.13503859	17.31663546	15.81491343	17.85338124	16.57244408	18.27238916	15.81926623	16.82086656	17.07574241	18.15121153	16.95118427	16.78224635	14.32363563	13.12848702	16.87603795	17.67023942	16.39294906	16.59178047	16.68447539	17.47895991	16.65342405	17.65783432	16.44935622	15.90414071	16.24733673	16.3403897	15.73172893	17.07069285
ENSG00000188133	0	7.331387278	0	0	7.939118047	8.10776079	0	9.360725895	0	0	0	6.587753373	0	0	0	8.242667417	0	8.699681555	10.39994932	7.728427567	0	0	0	0	8.663922826	0	0	0	8.158155975	8.740608966	10.18555483	0	10.21437	0	0	0	0	0	0	0	7.433573625	0	0	8.75026433	0	7.550701402	0	0	9.200359002
ENSG00000167754	8.217161382	11.60806447	0	12.27926348	0	14.86170181	11.93836065	8.156941047	0	8.167796478	8.841124616	22.04013335	0	0	0	16.7625762	16.71846384	17.30867876	0	0	8.562843535	7.492455419	0	0	18.29626047	0	0	0	8.273043876	14.60745332	0	12.00645934	13.95001047	13.40643383	0	0	0	8.53024965	8.387627825	12.07573083	10.54144815	8.246897906	19.7712103	0	0	0	12.00803635	0	0
ENSG00000163827	8.45043859	8.675214012	13.6744715	15.25815283	9.984371314	11.70016159	9.521883385	9.195698151	0	11.20474054	11.80934629	10.56676258	10.08316449	9.912970221	8.177325389	9.174636736	11.73048594	8.05093691	11.80745647	11.31937994	13.54803465	8.89139102	9.424849279	8.76432663	8.598330259	12.57234749	9.575379516	13.00226304	13.64204	10.67235811	9.343172414	8.436926022	11.86238201	13.59977845	10.23808744	8.768061576	9.400449144	8.349737042	14.54218991	0	8.363831601	7.484224299	8.264405155	14.02701297	8.306521352	9.981156211	7.442651345	7.603315612	12.43008808
ENSG00000221783	0	0	0	0	0	0	0	12.36728819	0	0	0	0	0	0	0	0	0	0	0	0	0	0	0	0	0	0	0	0	0	0	0	0	0	0	0	0	0	0	0	0	0	0	0	0	0	0	0	0	0
ENSG00000202046	0	0	0	0	0	0	0	0	11.89221343	0	0	0	0	0	0	0	0	0	12.80008879	0	0	0	0	0	0	0	0	0	0	0	0	0	0	0	0	0	0	0	0	0	0	0	0	0	11.61717733	0	0	0	0
ENSG00000241291	0	10.92471946	0	0	10.53577542	0	0	0	0	0	0	0	0	0	0	0	0	0	0	0	0	0	0	0	0	0	0	0	0	0	0	0	0	0	0	0	0	0	0	0	0	0	0	0	0	0	0	10.84895642	0
ENSG00000222329	0	0	0	0	0	0	0	0	0	0	0	0	0	0	0	0	0	0	0	0	0	0	0	0	0	0	0	0	0	0	0	0	0	0	0	0	0	0	0	0	0	0	0	0	0	0	0	0	0
ENSG00000166897	12.93231001	10.4215841	6.965668385	11.36482225	9.101101658	7.814756266	13.53682553	10.32849964	8.201550566	11.21334752	12.61196488	12.29000418	9.248097284	8.923058757	16.84704537	14.05231886	14.97560869	7.823441308	8.523657079	9.751025018	0	7.888415167	12.12538045	0	8.828782438	8.300957998	8.282584986	8.115903487	9.031594075	7.451312248	12.89031847	10.49073364	13.99997618	6.839565261	7.862672404	7.131607713	7.7615106	0	7.56644461	10.514917	8.457056268	5.857772801	10.93890281	13.2602251	11.00968838	6.846354138	10.18442608	11.37921781	6.915716398
ENSG00000254471	0	0	0	0	0	0	0	0	9.986876478	0	0	7.339272471	0	0	0	0	0	0	0	8.483305576	0	7.137091521	0	0	0	8.031818306	0	0	7.916739374	0	0	0	0	0	9.325595413	0	0	0	0	0	0	0	0	0	0	7.309768066	0	0	0
ENSG00000224972	0	10.01880388	0	0	0	0	0	0	0	10.74334816	0	10.26885678	0	0	0	0	0	0	0	0	0	9.066849492	0	10.1080449	0	0	10.46081172	0	0	0	9.880857571	9.780130826	0	0	0	0	0	0	0	0	0	0	9.28582286	0	0	0	0	8.944540652	0
ENSG00000169045	19.60997201	19.27460623	19.23740288	19.47529279	18.79841735	18.71376367	18.62121049	19.42415777	19.65876909	17.80410883	19.43219049	19.40842296	18.93744281	19.84460905	19.6072231	19.93370721	19.30651289	19.8877189	20.19300748	19.01579155	19.68465807	19.94979741	19.06555256	19.80739511	18.97480069	19.55912329	19.90394994	19.4858855	19.64414923	19.00954903	20.42314084	19.0084722	18.9428623	19.75498188	18.02728589	20.30520782	19.94629255	19.67276752	18.21776745	19.23859317	18.31156673	19.16580471	18.39951117	19.34520278	19.79376742	19.68209941	19.38929347	19.67560805	19.57801667
ENSG00000065320	9.265503324	13.05855403	16.19249076	15.11360835	12.74342207	13.43870418	12.28459016	11.7267173	11.71627889	16.26620941	18.72448648	16.52263578	16.36426623	11.53616255	13.62350218	15.04069179	12.8145907	16.01379664	14.77451386	12.34744506	10.85858021	15.49820072	12.90275097	7.585385282	18.02340424	11.64466712	9.839370703	15.64571332	14.18348828	14.55447175	12.1836435	12.39961995	15.41865684	11.81119151	12.86129003	10.9746319	12.62478094	12.64350889	11.01982324	11.38982081	13.2061944	11.38099694	14.27039925	11.23556455	13.75698417	12.20127355	15.2652403	11.50068703	14.24674965
ENSG00000249776	9.333661272	9.558709869	0	0	9.170128263	10.33803055	0	10.27216303	10.72607464	0	0	0	14.35933508	0	0	0	0	12.80527239	0	0	9.679901727	8.607244021	14.0449148	11.64657018	0	9.505016291	0	0	10.97317123	9.973062538	0	0	9.748787416	10.35659508	0	0	0	9.647260734	0	0	0	9.363451263	0	0	10.45113773	10.7782021	9.321705804	11.48149714	10.4333424
ENSG00000241577	9.778115809	10.00325016	0	10.38478759	0	0	0	0	0	0	0	0	12.41226188	0	0	0	0	0	0	10.4021176	0	0	0	0	0	9.949537322	0	10.76322517	0	10.41772964	0	0	0	0	0	0	0	0	0	0	0	0	0	0	9.312463319	0	0	9.927522912	0
ENSG00000201980	0	0	0	0	0	0	0	0	0	0	0	0	0	0	0	0	0	0	0	0	0	0	0	11.96084687	0	0	0	11.63216607	0	0	0	0	0	0	0	15.13419357	0	0	0	0	0	0	0	0	0	0	0	0	0
ENSG00000240827	0	0	0	0	0	0	0	0	0	0	0	0	0	0	0	0	0	0	0	0	0	0	0	0	0	0	0	0	0	0	0	0	0	0	0	0	0	0	0	0	0	0	0	0	0	0	0	0	0
ENSG00000212071	0	0	0	0	0	0	0	0	0	0	0	0	0	0	0	0	0	0	0	0	0	0	0	0	0	0	12.09551963	0	0	0	0	0	0	0	0	0	0	0	0	0	0	0	0	0	0	0	0	0	0
ENSG00000260615	11.02428583	13.24911318	14.34482438	12.21609512	11.86017927	12.61427753	13.74938553	13.28523791	12.64001051	13.43362076	13.31236999	13.084368	15.35959244	13.68151233	13.74972226	12.16477429	12.55269844	12.84535956	13.9105009	14.55512279	14.3703793	13.46576175	0	13.50833832	14.83490195	14.00264159	12.69155822	14.09706125	13.24973341	13.66390694	12.43306801	13.01021637	12.24693074	0	13.66228508	14.34210252	12.2978119	0	13.65414496	0	13.81129955	10.05478576	12.83718735	11.67391531	11.87962472	9.471583274	12.33382646	15.12739852	11.70986132
ENSG00000224415	13.28126933	13.62208806	14.23979097	12.88855106	12.99196881	13.70176213	11.54786252	10.63664071	12.67514408	10.64752734	11.05947382	12.49398653	12.65383931	13.16148384	13.64469152	12.83722614	11.81039147	13.29548352	11.4135801	13.90579769	11.04356376	13.49196534	13.67271265	12.01120797	13.16654151	12.45298753	14.22196554	13.38265981	9.753901104	12.33664366	12.59103671	13.68272014	11.43429742	10.72108758	14.33481255	14.71509534	12.45577794	14.91713604	12.67474594	14.93781087	13.02450966	14.18550672	12.50980651	12.3463197	12.81504535	12.31232736	11.68462615	12.84592681	13.25661604
ENSG00000058866	13.4176184	9.168162155	12.51497523	15.42350817	11.36198912	10.18801752	11.60554882	13.82991092	11.09769856	10.51976022	13.97285711	12.48030947	12.22519983	8.60180796	9.530752999	8.946570811	14.21924293	10.08135896	12.9258437	12.97597168	10.68642353	14.66291355	13.44231159	9.120068307	11.17408821	15.33548388	13.46613585	12.4095514	14.35396843	13.25048247	7.896131702	13.5707035	11.8276689	13.07494215	8.760190505	12.86557119	9.604632141	13.04298398	10.04554022	9.024784308	9.270792252	14.29865851	14.1016828	12.5060168	14.22165917	10.28551376	13.31450617	11.96169615	12.0250134
ENSG00000236830	14.68032701	14.45738039	13.49208288	12.16489513	14.732075	14.82244849	14.71567165	14.50044295	13.25834567	13.63403256	12.48282705	12.45174985	11.98463938	13.55375333	14.28805783	12.1273774	12.00083204	13.50786891	15.58505065	15.82802264	15.68746614	13.873951	14.96952674	14.31633031	13.40336365	11.75684801	14.07548231	15.14207584	12.16121465	14.27196761	13.95550892	15.52988435	12.92382818	12.23882608	14.16484298	15.32512716	14.04739905	14.77090618	15.82235403	12.37561952	14.27261515	14.24436692	15.13957679	12.36504004	13.61474224	15.70909353	12.93257811	10.70777633	12.82834301
ENSG00000251334	0	0	0	0	0	0	0	0	0	0	0	0	0	0	0	0	0	0	0	0	0	0	0	0	0	0	0	0	0	0	0	0	0	0	0	0	10.63208818	0	0	0	0	0	10.17189484	0	0	0	0	0	0
ENSG00000258501	0	8.437487343	9.361380075	8.81838364	0	9.215868091	0	0	9.019566995	8.16345437	9.251025309	0	8.846610629	7.871929345	9.351220575	0	0	8.226986695	9.926320628	0	0	7.48812237	8.603140453	8.526562	0	9.381718053	8.878763124	8.19878954	0	0	8.29981929	8.199313164	9.211032807	0	9.678365573	8.530295406	0	0	8.383283573	0	0	9.240171314	0	9.85938261	9.328876293	0	8.200885187	8.36190874	0
ENSG00000231293	0	0	0	0	0	0	0	0	0	0	0	0	0	0	0	0	0	0	0	11.20193858	0	0	0	0	0	0	0	0	0	0	0	0	9.993848332	0	0	0	0	0	0	0	0	0	0	0	0	0	10.56572482	0	11.67806218
ENSG00000006715	17.03511481	18.20297889	16.89564566	17.27359386	18.01022212	16.88010358	17.34590621	18.088548	17.59715918	16.76420266	17.7780743	16.5161566	17.12693776	17.4596869	16.81611388	17.8778183	16.97428461	17.45096995	17.83974024	17.35237314	18.07116329	17.41327553	17.88632623	17.41772065	17.0863787	17.6698873	17.82574171	16.68418352	17.65688499	17.92171152	16.71028853	18.32650798	17.4969707	16.86818039	17.26815166	17.39874423	17.30404091	16.93073555	17.62553865	17.3814108	16.88500215	16.58854577	16.54136464	16.65015106	17.36816116	17.93711873	17.72497779	17.3358069	17.31361858
ENSG00000266036	17.53586382	14.63035426	13.99985715	13.953359	15.80674588	14.85407267	17.30345867	15.1925331	14.09355023	16.1378197	14.35643447	16.45590015	14.78896298	15.74083316	15.25971999	14.07194502	15.84454786	14.98478264	16.50034177	14.38571585	13.69285882	18.09118231	15.51012985	14.6607839	14.81630436	16.04122082	13.82123341	14.39091562	14.9871059	15.61075417	15.05785086	14.391441	15.98413235	13.59261162	14.13669568	12.40170398	16.18882619	12.39730163	14.10208466	13.62427479	14.41123808	15.11287374	16.11053967	17.45535204	14.96726028	14.7920393	17.68573985	13.4957255	15.71995199
ENSG00000254645	0	9.175395689	9.101392311	0	0	0	0	0	0	0	0	0	9.584931519	8.609035453	0	0	0	0	0	0	9.296540576	0	11.3395609	0	0	0	10.93793715	0	0	0	0	0	10.36430721	0	0	10.8517098	0	0	0	0	0	0	0	0	0	0	0	0	0
ENSG00000277411	0	0	12.3267737	14.36752291	12.01180334	13.18090308	0	0	11.98444843	13.71079164	12.21626666	12.65112648	13.81088159	13.41815962	0	0	12.70433727	0	0	0	12.52221924	0	13.56685243	0	0	12.34713849	12.84319926	12.16149383	13.23147309	0	13.84760217	0	11.59140938	0	13.64402429	0	12.12758249	12.48954357	12.34654126	14.71647263	12.50367881	13.79015588	13.66683582	0	0	11.62167044	13.74834901	12.90997466	12.2764217
ENSG00000229637	14.82887846	9.770451492	17.48908744	12.73583706	10.96530911	12.13420208	12.80988377	0	0	15.47120411	16.82255152	13.41152291	14.76396645	0	9.686240932	10.68517023	13.07245948	9.559555431	16.32642264	0	0	0	14.57881957	13.44321523	13.63043448	13.41560422	12.67082669	13.33684413	16.05894672	14.93856292	14.3856676	14.88747478	0	16.3748693	0	15.21945656	9.497428337	0	13.03653493	14.08467298	0	0	15.82933642	11.19392336	0	12.98956084	14.23196726	14.7805097	14.50234492
ENSG00000227811	12.48996836	10.65708959	10.80525981	9.455154563	9.6838147	12.02162531	10.11342047	10.108669	9.242044941	0	13.20864951	9.645238617	11.65176023	7.511598659	11.30942006	0	8.379066542	10.18324642	10.14898429	0	10.7783637	10.44094392	9.823894288	0	10.21776037	8.023024137	9.101200264	8.83494721	10.48789612	8.490082153	7.939038153	7.838626169	10.72183346	11.19247677	0	10.48723495	0	10.48283486	10.82502022	10.3881016	9.760662519	10.87646473	10.9230362	12.08103759	8.383907395	12.09950183	10.15707944	9.319617965	9.948197574
ENSG00000142556	15.30803768	15.74244843	14.45630088	15.71961767	16.20874085	15.04749977	13.7834086	15.36562151	15.48310151	14.52854493	15.06091073	15.13589036	14.41740469	17.12604961	14.92292181	15.49900919	14.82789077	16.12659033	15.38649497	15.59636462	17.03945869	15.41677258	14.95453916	13.94171594	15.46728453	15.25974957	15.07152262	15.80612208	14.98169793	15.20827495	15.42500707	15.53940595	15.22957435	15.98444445	15.46298655	14.64141806	16.92755371	14.77289341	16.0408141	13.78486458	16.11647289	17.24093358	14.08441805	14.63300904	17.09486071	17.18781639	14.85378921	16.29840285	15.08398817
ENSG00000249740	9.539886811	0	13.6434935	13.66885649	8.378487176	0	13.05230091	0	10.34789138	12.94802734	13.9537854	14.14295655	14.42146607	0	8.682525051	13.67892446	13.76735588	14.41021025	12.06252885	10.16378489	11.207204	14.09554826	9.930903898	11.66044458	10.90938469	13.29465926	9.208135793	12.10915957	12.76414708	10.17939487	8.628882387	12.33203065	12.53883834	10.56297211	0	10.44238714	8.493958853	12.43720695	12.16870083	0	13.86621859	0	13.86240337	13.27543645	11.65707741	9.985328133	13.28100573	13.73201646	12.88694047
ENSG00000136872	7.651216139	7.87554983	9.382384348	10.57413258	8.484253921	20.4210039	0	0	0	16.6632794	10.14543508	8.708084185	11.44998766	11.62421619	8.788350201	0	8.177877219	0	14.85281254	8.273271359	11.57617473	9.503089774	8.040987319	10.76690111	0	7.822016862	7.320820705	8.633581654	9.701822147	0	11.53914727	10.63137977	10.06105859	10.66897859	14.93290236	10.54838772	9.919444384	8.960956338	9.402126305	11.64506688	12.22042591	10.25999674	8.140611831	9.296198778	8.766022397	10.67582292	15.23199769	12.25331754	11.33041941
ENSG00000237346	0	0	0	0	0	0	0	0	9.779964092	0	0	9.44720019	0	0	0	0	0	0	0	0	0	10.82735853	0	0	0	10.14236842	0	0	0	0	0	9.957385933	0	0	0	0	0	0	0	0	0	0	0	0	0	0	9.958961733	0	11.65577037
ENSG00000250483	0	11.56551024	0	0	11.39878716	0	0	0	12.37116349	0	0	11.23094641	9.392373454	8.416737049	0	0	9.285878065	9.770567938	11.79392333	0	12.42360856	11.48675031	10.14744997	10.07073826	0	9.927787398	10.00881027	11.54845941	0	0	0	0	11.49281442	0	0	0	0	11.65414676	0	10.29701012	11.89060918	9.786170299	0	0	10.87415173	8.205551879	9.744408483	7.910278203	0
ENSG00000253816	0	0	0	10.55427034	0	0	10.21354591	9.887170789	9.756579552	9.898052784	8.98962275	10.42277199	0	0	10.08846193	11.08760435	0	0	0	0	12.29307988	9.220610672	0	12.26106466	11.50990107	0	0	9.933473411	0	0	11.61878154	10.93326068	9.363951341	0	10.4157865	0	0	0	0	0	0	0	9.439622411	0	0	9.394176653	9.935574061	10.09696102	11.04763101
ENSG00000252073	0	0	0	0	0	0	0	0	0	0	0	0	0	0	0	0	0	0	0	0	0	0	0	0	0	0	0	0	0	0	0	0	0	0	0	0	0	0	0	0	0	0	0	0	0	0	0	0	0
ENSG00000229975	0	0	0	0	0	0	0	0	0	0	0	0	0	0	0	0	0	0	0	10.31699862	0	0	9.085423905	0	0	0	0	0	0	0	0	0	0	0	0	0	0	0	0	0	0	0	0	0	0	0	0	0	0
ENSG00000250592	0	0	0	0	10.33110386	0	0	0	0	0	0	0	0	0	11.63530093	0	0	0	0	0	0	0	0	0	0	0	10.16279153	0	0	0	0	0	0	0	0	10.8130275	0	0	0	0	0	0	0	0	0	9.941210287	0	0	0
ENSG00000103111	18.15012395	17.25082882	17.3417732	17.13299129	18.06471201	17.57380467	16.64432503	17.48782574	17.98774315	17.76095466	17.1671765	16.90598807	17.28239404	17.35252784	16.8144966	16.76270089	16.31477978	17.90613149	17.97787647	17.67801873	17.48594612	17.34379378	17.06491032	17.15891965	16.24066668	17.22953514	17.60502292	17.67919815	16.93789998	17.28607815	17.14819978	17.47777822	17.23765579	17.2362416	17.56853138	17.47938416	17.5129593	17.68970399	16.90364784	17.17406448	17.9147183	17.22445381	17.84722761	17.65146309	17.84412617	17.69979186	17.34803282	17.03013482	17.59937491
ENSG00000280277	0	9.122011034	0	0	7.737023873	0	0	7.839930335	7.709791739	0	0	0	0	0	0	0	10.00927579	0	8.614621936	10.51960983	0	7.176173747	8.290141435	0	9.045075705	8.071028026	7.569410119	0	0	0	0	0	0	0	0	9.799070343	0	9.210521585	10.06640202	8.439372657	8.227044984	0	0	0	7.436122955	0	0	0	8.000566874
ENSG00000228997	0	0	0	0	0	0	0	0	12.93412002	11.0762332	0	0	0	0	0	0	0	0	0	0	0	0	0	12.76193144	0	0	0	0	0	0	0	0	13.2413738	12.14948742	10.59468816	0	10.07843832	12.02444485	0	0	0	0	9.618404844	0	10.65971193	9.572951326	0	9.276995425	0
ENSG00000227261	9.603535707	0	0	0	0	0	0	0	0	0	0	0	0	0	0	0	0	0	0	0	0	0	0	0	0	0	0	0	0	0	0	0	0	0	0	0	0	0	0	0	0	9.633333506	0	10.25274371	0	9.050360471	0	0	0
ENSG00000263576	0	0	0	0	0	0	0	0	0	0	0	0	0	0	0	0	0	0	0	12.85552484	0	0	0	0	0	0	0	0	0	0	13.90309359	0	0	13.25496921	13.69951515	0	0	12.54502922	0	0	0	0	0	0	0	0	0	12.9654627	0
ENSG00000186152	8.487241978	8.71203243	8.638078879	10.09177509	0	9.490714709	8.752820464	8.426986244	0	0	8.527837784	9.545756507	0	9.727690662	0	12.2093503	0	0	0	0	0	0	0	0	0	10.65571642	9.153498776	9.471173254	11.12489202	0	0	9.471697927	0	0	0	0	9.437302783	0	0	0	0	0	8.977549959	9.135663923	0	0	10.47225788	9.956166149	0
ENSG00000163563	12.84983987	13.92826759	16.35958529	18.5525368	17.02627785	13.80793125	15.4471388	12.64260098	11.79215439	15.26380306	18.1964921	16.04000091	16.90167273	15.57565501	16.27493309	16.19620574	14.03910898	15.56790491	16.74677678	16.46841054	14.99709793	14.48051043	12.81068865	13.21029687	13.48127418	18.1318017	14.69253276	16.14348599	17.59718112	13.66504501	14.26820948	14.90431149	17.45707427	13.91961195	9.950525203	10.21510243	14.75439518	12.53165679	15.89937018	13.75864357	14.15443916	14.11518973	15.85861672	18.34461479	15.15712878	12.04218671	16.49081999	17.74025192	15.67583087
ENSG00000250189	0	0	0	0	0	0	0	0	0	0	6.719828638	0	8.305461576	7.33215932	0	0	0	0	8.386575293	0	0	0	0	0	0	0	0	0	8.724849922	0	7.759328812	0	0	0	0	9.570669786	7.624701496	0	0	0	8.996370977	7.702149021	7.166912619	0	0	0	7.660542854	6.827694792	0
ENSG00000279782	0	0	0	0	0	0	0	9.478450186	0	0	0	0	10.17362911	0	9.679676275	0	0	0	0	0	0	0	0	0	0	0	9.207044278	0	0	0	0	0	0	0	0	0	0	0	0	0	0	0	0	0	0	0	0	0	0
ENSG00000174885	11.06419645	12.94115467	13.21491132	9.864951935	10.678209	8.266352638	10.52340429	11.51815996	11.23552762	10.01538289	12.56390008	11.05442061	9.478679058	11.30686414	9.983617808	10.98271027	12.54016265	12.48008911	11.43301032	11.05135184	9.604739913	8.53218611	8.65123815	7.578432057	10.14270453	10.88796653	10.92465713	10.82784713	13.17037239	11.21890388	9.929895913	10.24380641	12.42700309	11.86558749	8.728229278	11.57508059	9.532049959	8.573995161	9.01492999	11.38283372	10.17055702	11.60839358	12.8975729	7.912050544	8.793144169	11.95041645	11.63696398	10.31376106	11.94237181
ENSG00000156345	14.12013308	15.3661177	15.16707838	15.4362722	15.32730797	15.72433895	15.09953753	15.39813705	14.29460989	15.53752658	14.92797184	14.50265121	14.62505047	12.87203021	13.89168618	15.20437381	15.8910159	14.75129288	14.48529262	15.83863211	15.10176192	13.64603744	16.01323574	14.8841037	15.76923989	14.75114179	14.13728809	15.03128737	14.8507679	15.72517769	16.60888848	14.76805633	13.6555891	12.61383826	15.76173824	16.0845869	15.49318141	15.31488522	12.6352417	14.77460828	13.36263375	15.90274228	14.25545113	16.78546782	15.60978678	12.11382216	14.0150557	10.57013054	14.23480778
ENSG00000256343	0	0	0	0	0	8.535351348	0	0	0	0	0	7.012826868	0	0	0	0	0	0	0	9.153081298	0	0	0	0	7.099853645	0	0	0	0	0	0	0	0	0	0	0	0	0	0	0	7.860361946	0	0	0	0	0	0	0	0
ENSG00000180383	0	9.620607064	12.71477792	14.39302209	9.232000591	10.39996132	9.661440018	0	0	10.92956936	8.438274009	10.8698188	12.83647883	10.05256988	9.536407383	0	11.50772458	9.409739493	12.91783182	11.01867605	0	0	9.78651349	0	8.959633946	9.566910436	0	10.38040706	13.25697083	0	0	0	11.13165846	0	9.86360645	0	0	9.709162718	9.566313876	0	10.72242996	0	8.887918954	12.04362371	0	0	9.383588636	0	12.95388978
ENSG00000254678	0	0	10.82159101	0	0	0	10.93654902	11.60959061	0	0	11.29580068	0	0	0	0	0	0	0	0	0	0	9.943139061	0	0	0	0	10.33841842	0	10.7264756	0	0	12.24126557	0	11.69406277	0	0	0	10.98430578	0	0	0	0	10.1622852	11.32000169	0	0	11.65802895	9.820721663	0
ENSG00000261949	9.032489767	0	0	0	7.872101417	10.0365983	10.88171562	11.55474657	7.844857712	9.981625525	7.081134007	7.513296932	0	7.694523063	9.173295159	0	0	11.85169306	10.33270299	0	0	0	10.00757456	8.348860481	15.64294095	0	9.284756657	8.021219176	0	11.47779577	12.11734289	11.47611876	8.449550756	11.86154552	9.500381242	12.99220545	8.984587231	0	8.205635742	12.15617401	9.944334258	10.64543136	9.844699183	8.683126995	0	10.06200163	0	9.181787353	10.71642742
ENSG00000137962	15.56219391	15.47783016	14.32456371	16.44619704	15.86158004	15.3352185	16.16610254	15.10792875	11.80143159	17.12126395	15.66870751	14.65756434	14.04283917	14.320082	16.02592902	16.89002678	13.06458609	13.8840178	15.76799954	13.07331573	17.53164903	13.49399614	15.39206555	13.25580947	18.0591382	15.71674558	14.11639743	14.96128527	15.54188004	16.72708812	15.81142602	13.39381082	16.72196831	15.57681641	14.60196219	13.79536009	15.10543622	13.26669037	14.8867292	14.81449848	15.1795417	15.25994949	13.47537432	17.95531176	12.96607566	14.30350858	14.36137538	16.95331378	14.13991025
ENSG00000274181	0	0	0	0	0	0	0	0	0	0	0	0	0	0	0	0	0	0	0	0	0	0	0	0	0	0	0	0	0	0	0	0	0	0	0	0	0	0	0	0	0	0	0	0	0	0	0	0	0
ENSG00000273523	8.746248136	0	8.897150806	11.08774959	12.57931852	13.62296	7.4325538	7.107990665	9.553642174	7.118805447	7.790125002	8.637196474	0	0	7.308116553	10.29993403	7.693772448	8.177130727	8.877881238	10.59079206	10.31312965	8.755308892	9.136927253	10.05893424	6.734863153	7.338469584	8.414865081	9.952656725	10.38499369	7.804592313	9.569036823	9.468336804	9.383125213	9.768610249	10.21275662	0	8.11513901	9.059627709	9.91538779	11.28462629	10.94625966	8.192697198	9.651186544	8.811018519	9.693386376	7.611276015	8.151032321	10.89321228	7.268186732
ENSG00000113971	13.9261377	14.70805163	14.39927694	15.30270416	14.60665015	14.38591699	13.89715276	14.19882034	14.44257443	13.94520606	14.36181276	14.35171974	14.47972239	13.77660244	14.20553834	14.70707008	14.21610559	14.68475612	15.80453308	14.56002189	14.22522052	14.41726997	14.45594189	15.10842216	14.43697473	14.20162825	15.23543563	14.88840312	14.28145226	14.68753324	14.43660754	14.60286701	13.68607873	14.00534503	14.6554472	15.32867278	13.30489227	15.30648633	15.05672144	14.86935493	14.49529018	15.09427694	15.36871938	14.142109	14.32490646	15.23710956	14.3581595	14.83954374	14.89203798
ENSG00000173638	16.98372426	17.89267919	15.76983032	14.46622652	17.58124097	17.1977383	17.31924931	16.61805983	15.26697592	15.39597437	16.65999192	15.85131141	16.34669218	16.26084435	16.94232084	15.51487351	15.78307923	15.95529619	14.62271768	16.73819673	16.90865758	16.5496618	17.44654972	16.68451501	14.26926999	15.98090588	15.68227068	15.11544375	15.55296369	15.68852444	16.43776432	16.64729203	15.74227116	16.5331399	17.30237486	17.17081447	16.72448516	15.64577946	15.76263478	16.96589113	16.20838866	17.34690329	15.03059212	17.1687716	15.97683822	16.2108402	15.27800689	15.79187022	14.82781279
ENSG00000243323	7.807218679	10.02751798	10.45552824	8.8262189	9.376099588	9.545152939	8.807209038	9.857368698	9.348779554	6.186216046	9.781710124	8.502784599	10.55272649	8.200451018	9.359061192	10.52757032	7.751376863	7.239594277	10.84036744	11.4258668	7.570130474	8.299856916	9.609126797	7.538279178	8.782412821	10.29544538	9.05618537	10.290339	11.31682762	8.44511125	9.764178216	7.793727977	7.959223396	12.91248376	11.72927547	10.78298715	9.629059547	9.531787809	7.977506957	10.21760757	7.551685074	6.264525109	9.878727904	9.190081403	8.076802652	8.834845299	8.52966365	8.827979181	10.1253228
ENSG00000179119	17.35334809	16.87467428	16.28711765	16.68128534	16.95727505	16.18328751	16.23221245	17.16886071	16.77570676	16.95634083	16.67850688	17.03877311	16.66095931	16.79695247	16.08289757	16.95563049	16.63833037	16.85630634	16.91831541	15.97864433	16.4173512	17.07662501	16.8720005	16.40572145	16.2251914	16.93753022	16.77470986	16.1003837	16.53272368	16.81957946	17.36407672	16.53613643	17.01958998	16.49684755	16.11682002	15.12091937	16.61839587	15.61657804	16.11471351	15.85531131	16.92852731	16.75502915	16.30009557	16.18352215	16.95306627	16.39711403	17.23408072	17.03899627	16.69290774
ENSG00000260558	9.838663484	10.0638076	0	10.44535847	0	0	0	9.778303185	0	0	8.880858293	9.315000284	0	0	9.979578755	0	11.95127922	12.43652543	11.55445601	0	11.18442528	11.10985622	0	0	10.40148616	11.00939287	10.50582673	12.40823807	9.894670724	12.06258965	0	9.825126864	11.83812963	0	0	10.15679145	9.790721053	10.15239215	0	0	12.48744098	10.8676951	10.32967765	10.48797268	0	9.285357743	0	11.57209238	11.93832978
ENSG00000165416	16.26332126	16.48033069	16.28376711	16.30833791	15.86327268	16.3705291	16.05601289	16.26066747	16.37212607	16.50890921	16.53236014	16.36212103	16.93412972	16.36242276	15.07770737	16.87154871	16.13363255	15.74404994	16.7355118	16.25819041	16.28034989	15.70702412	15.35914259	16.96159738	16.52548608	16.30869176	16.16473091	15.93074061	15.8540712	15.58130931	15.29292154	15.81294167	16.28348565	16.76334081	15.18985836	16.42398909	16.59845188	16.47176812	16.44972585	17.07858287	16.28996443	16.29077303	16.09529671	17.25651561	16.41049792	14.42819613	16.74135473	17.32195279	15.75734349
ENSG00000111361	18.64894881	18.28055586	18.52390241	18.53369574	17.95510877	18.73336663	18.09139086	18.19747941	18.43000412	18.57886931	18.55134646	18.5612926	18.97212049	18.4511036	18.41566866	18.64049865	19.07661614	18.7217353	18.997631	18.90776856	18.49277167	18.29104954	18.73160358	17.9324763	18.24928223	18.81055697	19.09951173	18.31009544	18.0089009	18.11863503	18.83301586	18.12035121	18.05463933	18.02006344	18.45941587	19.10484832	18.48851723	18.46076258	18.67116601	18.5386455	18.6101414	18.35934578	18.81504583	19.01447875	18.02438185	18.85633172	18.58086568	19.25470987	18.5126495
ENSG00000143376	17.44997026	17.2265855	16.5674935	17.62638733	17.83379356	16.61790874	17.31225704	17.20706599	17.648627	16.8162713	16.90174587	16.75748103	16.79522932	17.30524517	17.38677766	16.83416749	16.29026038	16.98772786	17.44985867	16.49750844	17.29198302	17.13752267	18.32392065	17.23038641	16.798653	17.86980778	17.16046111	17.1623475	16.25282032	18.20112272	17.68544403	17.0436079	17.00474894	17.14973211	17.13306295	16.85516134	16.94888082	17.06515616	17.68209146	17.21103119	17.06201588	17.56705037	16.92815585	16.67402174	17.07987452	18.2073386	17.15353782	17.26459211	16.7076074
ENSG00000198237	0	12.63006907	0	10.20557321	9.435397928	11.60307032	0	12.53692963	11.40648268	11.13318527	0	11.39522477	0	12.25521922	11.32370205	11.73840391	12.71115752	11.19690735	11.31457031	0	9.945296809	13.03932717	10.98930216	0	10.74624928	11.35423401	11.26544785	11.90534189	9.654972476	11.23791481	10.685277	9.585442158	11.3352871	12.94329655	0	0	11.13472309	9.912649045	9.769776575	0	9.926772133	10.62786232	11.67398774	0	11.13147849	10.62894515	0	10.33276507	11.69842381
ENSG00000250349	0	0	0	0	0	0	0	0	0	0	0	0	0	0	0	0	0	0	0	0	0	0	0	0	0	0	0	0	0	0	0	0	0	0	0	0	0	0	0	0	0	0	0	0	0	0	0	0	0
ENSG00000132122	15.56441838	15.06426124	15.06148299	14.89331894	14.29619894	14.04517454	13.65590767	15.91963599	16.11707639	15.17876348	14.347528	13.05244151	15.10077048	10.48541977	14.60104915	11.3159599	12.35574412	13.82443047	15.44164556	14.69916456	14.7026289	14.95221662	16.293943	15.07422768	13.45419451	14.13877053	15.49847459	14.0326612	14.29982769	14.56967647	16.31556254	14.62046424	14.59027132	13.49989165	15.1487504	14.52487697	10.49010462	15.71740921	15.08125379	14.36783504	15.22676559	14.14528014	15.33035125	14.90584288	15.75889965	14.91908376	14.25008961	9.910558032	15.20617743
ENSG00000253660	0	0	0	0	0	0	0	0	0	0	0	9.008760999	0	0	0	0	12.64436435	14.29948583	0	0	0	0	0	0	10.09496299	0	0	0	0	0	0	9.518727784	10.53193441	0	0	0	0	0	0	0	0	0	0	10.18143481	0	0	9.520303021	11.26542878	0
ENSG00000271578	0	0	0	0	0	0	0	0	0	0	0	0	0	0	0	0	0	0	0	0	0	0	0	0	0	0	0	0	0	0	0	0	9.429172757	0	0	0	0	0	0	0	0	0	0	0	0	0	0	0	0
ENSG00000223621	12.15306517	0	0	0	0	0	0	9.509339144	0	0	8.612185047	10.62930589	0	9.228003277	10.70970962	10.70951477	0	10.58294236	10.28583122	10.19359764	0	8.843047153	11.54470913	10.88324642	10.13240387	9.741078499	10.82129307	9.555627344	11.20942506	10.20920789	9.656860198	0	11.3059699	0	10.03781478	10.88698799	11.84211125	11.46729491	10.73963833	10.11025496	10.89671739	11.1832047	0	0	11.68690676	9.016530996	9.557727351	10.71821144	0
ENSG00000132185	8.23070774	14.2327037	16.88692101	13.98296964	12.10681645	13.87534117	13.91851114	12.62512935	7.045694802	12.66843753	14.4858361	16.90367903	11.56233931	16.28246837	11.89090097	13.01079511	0	12.82527395	12.94296949	16.34634866	9.574508649	6.513887275	9.204784257	10.54156183	9.790858715	15.55740409	12.44849116	14.26717574	16.84421902	17.84052058	11.70593241	11.21295345	13.10117884	8.254699006	10.69542314	12.4514853	11.7632789	0	11.56730597	0	11.55455134	19.12262785	11.11033629	9.877312507	12.48778942	16.12720118	14.90047063	11.23404603	15.34917451
ENSG00000092067	0	8.530683795	12.70078673	13.6636405	10.46055592	9.309173402	12.47480567	8.245738508	9.112850121	11.71173301	11.73485387	10.36311015	11.52238389	9.960663536	9.444539515	10.44330904	11.15283262	10.31675265	11.826047	11.92635543	8.651715249	0	0	0	9.45176171	10.79575113	7.974898444	10.87306048	11.67984064	8.944539414	0	9.290160192	11.41805847	14.75179322	0	0	10.57628304	0	9.474443383	0	11.21514951	0	10.37892091	13.12137307	7.841430186	7.754060707	12.9900484	11.25891812	10.40334619
ENSG00000100024	7.183303633	6.41571351	9.911041925	9.589807818	8.335941127	13.01189972	9.249326686	8.118117279	8.792791231	9.296030722	9.30379812	9.650785339	6.821679167	7.837473999	9.900877506	8.31873566	8.291781888	7.779104162	9.477220407	11.19085707	6.535695831	5.478192782	10.0256372	8.078349651	8.547890073	10.15357098	10.01241272	8.485225848	13.45835726	8.816748847	9.070669603	6.179830454	9.982773018	9.521306507	9.229366989	8.082079363	8.713750129	7.49539754	8.348783612	9.523822445	7.509457255	7.212936204	12.6423178	9.410308129	8.034504776	6.633900343	8.166399361	9.132839129	9.735343357
ENSG00000251892	0	14.17442996	0	0	14.37020872	0	0	0	12.75802477	0	0	12.42488871	0	0	0	0	0	0	0	0	14.29576985	13.80615939	0	0	0	0	0	0	0	0	15.03630888	0	12.36493944	0	0	0	0	13.26316358	0	0	0	12.97899438	0	0	0	0	0	12.09887777	13.05002513
ENSG00000237370	0	0	0	0	0	0	0	0	0	0	9.509153568	0	0	0	0	0	0	0	10.18459411	10.09236608	0	0	0	0	0	0	0	0	0	0	0	0	0	0	0	0	0	0	0	0	0	0	0	0	0	9.913917735	9.456545433	0	0
ENSG00000112297	14.13060711	17.28462567	18.26971617	16.55284983	17.44174699	18.02008514	16.05691554	15.24170158	18.27696686	17.81697917	18.48291299	18.41897328	17.04196481	17.77908071	16.2752951	19.14642478	18.52229231	17.75694428	18.10490541	19.5010317	19.26530568	18.45804043	17.09874733	18.06345109	16.83394619	17.89324265	19.05550339	18.38419941	16.61023705	17.59139499	16.71742713	19.11790066	18.43809373	15.07362456	14.72640696	18.66307381	16.10454043	17.4653477	18.69385595	16.31930108	18.46913072	17.26080972	20.50355448	19.17155443	19.12669986	17.97815491	19.13842091	17.32464771	17.09464695
ENSG00000230650	7.300410776	14.2848579	11.25041359	9.48544224	10.82866067	12.88187488	10.36593404	14.89618482	10.10137973	10.701993	6.349735714	12.95688171	0	9.535946071	10.24083901	13.60213738	10.62836123	12.11312551	12.81567356	11.08639721	13.03043735	11.31879792	12.00498619	10.60685122	11.60991053	9.464878088	9.545870324	14.34331098	11.87124369	11.51688699	11.18648939	9.601464234	10.51525629	0	13.54136583	11.06977231	8.831366689	14.12890868	8.466322546	9.419463448	11.94169877	14.33236224	13.85961105	9.94257684	11.91278708	12.64430202	12.48895954	10.4418358	8.979926958
ENSG00000206797	0	0	0	0	0	0	12.52582087	13.19904577	0	0	0	0	0	0	13.40051551	0	0	0	0	0	12.60626963	0	0	0	0	0	11.92743761	13.83030469	0	0	0	12.24606557	0	0	0	0	0	0	0	0	0	12.28944402	0	0	0	0	0	0	0
ENSG00000250658	0	0	0	10.05097606	0	12.56358656	0	11.49792751	0	8.811097868	10.06939258	8.9210049	0	0	0	10.99898874	10.70907207	9.873171343	9.576196989	0	13.15848887	0	12.57105953	0	0	0	7.532974557	9.844909297	7.919455311	0	7.950546471	0	7.282399766	8.88454307	0	0	0	0	0	0	8.190537925	0	0	13.8293245	0	8.307932903	0	12.7620807	0
ENSG00000218194	0	0	0	0	0	0	0	0	0	9.892264905	0	0	0	0	0	0	0	0	0	0	0	0	0	0	0	0	0	0	0	0	0	0	0	0	0	0	0	0	0	0	0	0	0	0	0	0	0	0	0
ENSG00000129226	11.39261919	11.03318059	15.43412307	13.66239516	13.7519472	11.39810909	14.86784028	12.91680387	12.66057352	13.56505972	14.96161503	13.16556647	17.54068506	14.04997709	14.32329184	13.9022776	16.44974359	14.47961023	12.91651325	13.2392034	12.61350004	12.43704843	12.4467837	14.36981217	11.83027994	15.69299854	12.86737763	13.04114177	13.74593535	14.40158576	12.64951808	14.48013216	14.0042535	12.83138868	11.08379557	11.29605892	13.5665981	13.97922723	12.0659278	13.04889323	13.0423562	12.48106431	13.08011542	15.81457774	12.3411188	14.00805183	14.28707115	14.3830212	12.86238514
ENSG00000252969	0	0	0	0	0	0	0	0	0	0	0	0	0	0	0	0	0	0	0	0	0	0	0	0	0	0	0	0	0	0	0	0	0	0	0	0	0	0	0	0	0	0	0	0	0	0	0	0	0
ENSG00000222118	0	0	0	0	0	0	0	0	0	0	0	0	0	0	0	0	0	0	0	0	0	0	0	0	0	0	0	0	0	0	0	0	0	0	0	0	0	0	0	0	0	0	0	0	0	0	0	0	0
ENSG00000119801	18.70842439	19.00581605	19.66211079	19.73527463	20.1433535	19.5435071	20.15991365	19.46339523	19.83831816	19.90785693	19.46430905	19.46656032	19.6006135	19.43756397	19.36169136	19.82101972	20.23463039	19.14729783	19.58851773	19.50394585	20.19553705	18.84023462	19.90401076	19.84972072	19.0733762	18.84978972	20.44864854	19.51248611	19.23759141	19.63646385	19.27816814	19.7576788	19.62305574	19.25313607	19.5745125	18.67000621	19.24715881	19.92176829	20.73392855	18.94909835	20.08920223	19.6708225	19.70122761	18.28859249	20.56320171	19.62887054	19.72346479	19.90418345	19.68644108
ENSG00000215114	16.99897078	17.37363577	16.26384159	17.11153272	17.82005728	16.39831169	15.7041272	17.02600573	17.38405815	16.30308033	16.5708904	16.51122263	16.22745929	17.25437592	16.50616521	16.88399986	16.04161792	16.46824447	17.09591143	16.03859798	16.33765807	16.88775927	16.78429359	17.47375973	16.53602035	17.34583267	16.72561391	16.59895281	17.05603918	16.92210815	17.47551458	15.69079915	16.75648644	16.78621874	16.12552979	17.44118448	17.04126362	16.56935126	17.03127271	16.51792713	16.15045066	16.89340625	16.11623919	16.11410977	17.18931364	16.87044756	16.87018404	16.39224839	17.13742233
ENSG00000274618	0	0	10.7698376	0	0	0	0	0	0	0	0	0	0	0	0	0	12.14695747	10.63289847	0	12.24265101	0	0	0	0	0	0	0	0	0	0	0	0	0	0	11.08709315	0	10.57072716	0	0	11.1595681	0	0	13.69431446	0	0	0	0	0	0
ENSG00000148344	20.67509832	19.92367831	20.98604918	19.23638154	21.28265157	20.89298521	20.53305987	16.48540247	18.78905702	20.80233036	18.52834284	20.00873391	17.03367345	21.24695488	20.97906199	22.45908105	19.5780991	19.94340886	19.70788801	19.6234325	19.57121551	13.43642649	21.1722332	20.54648235	21.72663923	16.18041164	19.82013341	20.15675646	18.83371573	18.28034916	22.34280866	20.23719588	21.13477979	18.20341542	23.00327792	16.91408531	19.31461433	20.65798683	20.17519192	18.1794826	20.79690766	18.13835142	19.92901945	10.98695281	20.73147976	18.38891233	19.59445047	19.98338409	18.2420172
ENSG00000228661	12.54001376	12.76535074	14.10612788	13.36953662	12.37624106	13.7677593	14.12803634	14.06439052	13.08573962	15.297628	13.45507675	13.33748538	12.91244966	11.93491516	12.68105324	13.09584087	12.80580391	13.42858708	13.47917949	15.03886275	13.47157921	12.68657572	14.8698969	12.85466281	13.97766214	13.82695379	11.94485022	13.94082384	13.81833109	13.18012975	13.84954769	13.94134922	13.7629162	10.97959438	14.33042544	14.18021738	13.07690525	14.07628435	13.44787465	12.08126774	15.09037987	13.56972591	14.90575673	13.41217699	12.94814391	12.20842556	13.84982321	12.68955883	14.64070307
ENSG00000252655	0	0	12.26029153	0	0	0	0	0	0	0	0	0	0	0	0	0	0	0	0	0	0	0	0	0	0	0	0	0	0	0	0	0	0	0	0	0	0	0	0	0	0	0	0	0	0	0	0	0	0
ENSG00000110200	17.16638724	16.12706637	17.18677669	16.80823295	16.23187996	16.91117978	16.54645707	16.78403443	18.32391586	15.77816506	16.44064895	16.77270101	17.22775028	17.46531326	16.63570571	16.60598508	16.51990236	16.72554623	16.57793619	17.3290299	17.2683011	17.09239903	16.84297029	16.17986429	16.44077497	16.12060596	17.32075104	16.86743149	16.36072331	16.47630449	16.85026617	16.82882391	16.00045479	16.56833301	17.82392698	16.65605311	16.98388833	16.96942196	17.10636059	16.88173366	17.43323214	16.95930444	17.15159855	17.11499442	15.86540694	17.66233445	16.59998535	16.44204929	17.47793036
ENSG00000232004	12.34988732	12.47570057	10.18016392	11.85770042	12.36665455	12.44847041	10.70983813	9.968695646	12.83671663	10.71597216	12.29107081	11.82565485	9.080912301	11.27103878	11.39167435	11.16917653	10.97230392	12.04224054	11.16024008	10.65315828	11.95972577	11.88514304	12.64177878	11.08001154	12.00640313	11.42220686	12.3586697	11.75099016	10.08507894	10.66877215	10.85271482	12.42943041	12.02867666	11.46730069	10.91212503	10.34723084	11.20269176	11.34227551	0	10.5697956	10.77172037	11.93235688	11.39415719	10.67844414	12.43613303	12.21090954	9.432835153	11.59275643	11.54407863
ENSG00000256861	0	0	0	0	7.324238734	0	0	0	0	0	6.53535585	7.960460118	0	0	0	0	0	0	0	0	0	0	0	0	0	0	0	0	0	0	0	0	0	0	0	9.38457255	0	0	0	8.025719809	0	7.516745154	6.98193749	0	0	6.936790884	0	8.218393378	0
ENSG00000252750	0	0	0	0	0	0	0	0	0	0	0	0	0	0	0	0	0	0	0	0	0	0	0	0	0	0	0	0	0	0	0	0	0	0	0	0	0	13.17297524	0	0	0	0	0	0	12.39277114	0	0	0	0
ENSG00000221533	0	0	0	0	0	0	0	0	0	0	0	0	0	0	0	0	0	0	0	0	0	0	0	0	0	0	0	0	0	0	0	0	0	0	0	0	0	0	0	0	0	0	0	0	0	0	0	0	0
ENSG00000244716	14.24633812	15.87020936	16.73249845	15.48156302	14.94500428	14.69926903	14.91111626	14.31143804	16.49050227	14.19680648	14.14954741	13.84753905	16.96152781	14.69262381	15.68280924	15.83461462	14.40322701	15.60843168	14.7517013	16.11187164	14.38154557	15.7454753	14.82221602	14.90893061	14.47951053	13.86542532	16.15503889	15.50070694	14.36652982	14.51455955	16.06396392	15.77330654	13.72618668	15.39589896	15.54092056	15.80573724	16.8263118	16.85576884	14.71278194	16.63179049	14.50738623	15.34026476	12.97891981	16.58647476	15.07548228	14.44230721	14.94482891	14.14593415	14.53162447
ENSG00000252516	13.37974963	15.77493701	12.53109511	13.98693951	15.38577115	13.38524106	0	15.64114291	14.99584992	13.91513593	15.0053283	12.85545536	0	13.62250071	13.52079907	14.52054273	12.90866722	14.71581159	14.09658585	14.58921458	15.04830314	13.97374829	0	15.01628243	11.94331274	15.55125011	14.63238072	14.68752014	0	0	15.78885388	15.53601815	14.60271318	13.40381813	12.84846572	15.28305303	13.33175848	15.27864998	12.55086317	0	0	15.21684284	14.45611007	0	15.49832867	14.63298275	0	14.52924422	14.48055248
ENSG00000273450	11.18611912	11.41140158	14.0372624	12.37796975	12.0220449	11.1916087	0	13.29514065	0	11.13660651	10.8119727	11.66159161	10.82182249	13.16539449	11.32712348	0	13.03646494	11.78508677	14.36188917	12.39530941	11.53270504	12.45787251	10.57792172	10.50119208	11.33435322	11.35765547	14.02325859	10.1726734	12.24186499	10.82649729	11.858137	12.97948188	11.18676734	0	14.11366863	15.5483641	10.13878431	10.50053292	11.94183751	12.72687591	12.09896581	12.53750634	13.67707907	12.4206062	11.30475345	12.63168392	12.17383797	13.72749252	12.28666368
ENSG00000234629	0	9.255928552	0	0	8.867485208	10.03506253	0	8.970645742	0	0	8.074265268	0	9.665497919	0	0	0	0	0	0	0	0	9.302597555	0	0	0	0	0	0	0	0	0	0	0	0	0	0	0	10.34334272	0	0	0	0	8.52358962	0	8.565728086	0	0	8.182737438	0
ENSG00000148773	17.69758975	17.08707633	15.5570032	16.10419288	17.85170878	17.2211347	18.08369163	17.60882714	16.70672205	16.24999015	18.10951442	18.02175121	16.9024971	18.7263132	18.38116483	18.09027453	18.13446927	18.34203316	17.4772656	16.58182993	18.44563807	18.53688973	17.07837964	16.01308051	18.00333174	18.76287622	17.33567808	17.38017212	17.36683551	18.46645653	17.96099278	17.29551767	18.15261267	18.41092276	17.57268455	18.10053844	18.68981399	15.48997162	14.99943938	18.16956938	17.55538016	17.68417576	18.01576737	17.90206395	15.18996524	17.33294233	18.41256744	18.87398842	17.43623011
ENSG00000258761	0	0	0	0	0	0	10.09660917	0	0	0	0	0	0	0	0	0	0	0	0	0	0	0	0	0	0	0	0	0	0	0	0	0	0	0	0	0	0	0	0	0	11.15784093	0	0	0	0	0	0	0	0
ENSG00000254718	7.289460949	10.31406992	12.28971551	0	9.703101811	10.87143403	11.93915032	11.12731727	11.48186778	10.03940154	10.22901013	9.08045118	10.72394288	8.526897952	11.50922919	10.743846	11.8969158	11.54283603	11.31959118	11.71257342	10.43532469	10.13856845	13.28654128	11.59537214	11.70195548	11.15288854	10.11917918	10.26730346	10.79651957	11.50587077	11.27496822	12.31133579	8.285488949	11.11228678	14.87819602	12.40627008	9.556059448	13.72363586	10.62205843	13.31336738	11.41626678	8.898034837	12.81627256	11.10067211	11.06253224	11.04877533	9.592033812	9.753378808	10.84130256
ENSG00000264686	0	0	0	0	0	0	0	0	0	0	0	0	0	0	0	0	0	0	0	0	0	0	0	0	0	0	0	0	0	0	0	0	0	0	0	0	0	0	0	0	0	0	0	0	0	0	0	0	0
ENSG00000275343	11.56380287	0	10.71542159	13.17071907	0	12.5690556	0	13.50302281	11.9574881	11.51428528	9.605886539	12.36117496	0	12.8062997	10.70525264	11.70462561	0	12.162819	12.8653713	12.77307413	13.23212246	12.42066813	0	11.878406	11.1273034	11.73535522	13.40113173	11.54973064	12.20466169	11.20414065	12.65083661	10.55073686	9.98044104	13.17251573	13.03215428	13.68923044	12.5155769	12.46258126	10.7351813	12.10481707	11.8918805	10.59409561	12.86234401	12.21351074	12.09737622	0	10.5523132	12.03516703	0
ENSG00000164933	16.97481711	17.72687941	16.97405108	17.79798602	17.35017153	18.73340645	17.14475307	16.80840009	16.81340235	16.43413913	17.51324008	17.25523791	18.02875158	17.91122563	16.74232024	18.519399	17.54661487	17.13606682	17.2380845	16.72041395	16.74107617	17.9919857	17.27157949	18.00832615	16.7797368	17.60912567	17.02569211	17.38252178	17.67761878	17.44621845	16.44061978	18.04518223	17.47229393	17.08351828	17.67484982	16.29626639	18.64745698	17.01495831	17.490414	17.10094194	19.20304462	17.4106423	16.33912118	17.09718468	16.71539161	17.39499441	17.60187823	17.89872855	17.57393926
ENSG00000253974	0	0	9.913802638	0	0	0	0	0	0	0	0	0	0	0	0	0	0	8.195252878	0	0	0	12.77035752	9.569484453	0	0	0	0	0	8.236963822	0	0	0	0	0	0	0	0	0	0	0	0	0	0	0	0	0	0	0	0
ENSG00000279507	0	12.88081201	11.22212732	13.6776327	0	13.66085205	0	12.0102083	12.4643406	13.02092556	10.11229784	12.54617385	0	13.53557218	14.0187901	12.21145752	11.59961649	13.08466791	13.372274	11.69530061	12.41726819	11.34295796	0	12.38525244	15.0930912	12.24218983	12.32327739	12.64139764	11.12699874	0	14.61706128	12.64192297	0	13.67942942	11.5394268	13.97377846	13.60736859	11.38486272	16.28570684	0	12.398728	12.68530353	12.88387431	0	13.77403493	13.51636611	12.05865034	13.38991455	12.75633234
ENSG00000233030	9.436432292	13.26867602	8.851746153	9.306898976	12.87954745	11.92563824	11.54908318	11.57602736	11.72903703	12.45546055	9.855126409	10.04886111	8.751297685	8.773530489	8.84159323	12.4234752	10.96393634	11.5865369	13.15139637	10.3230889	11.04478425	11.2920028	9.827415125	11.23507057	13.2906064	10.45497945	11.82495945	10.79959294	11.92374667	14.03811126	12.78487345	11.26937857	8.853157615	0	13.2816609	11.13194328	10.38743032	12.78421393	9.869934051	10.23973992	11.52854635	10.31331554	13.46199844	10.34837076	10.55399176	13.23095265	11.68584685	11.84734349	13.65635081
ENSG00000212420	0	12.38735056	0	0	0	0	0	0	0	0	0	11.63780845	0	0	0	0	0	0	0	0	0	11.43434689	0	0	11.72546744	0	12.82965458	0	0	0	0	0	0	0	0	0	0	12.47599941	0	0	0	0	0	0	0	0	0	0	0
ENSG00000253794	0	0	0	0	0	0	0	0	0	0	0	0	0	0	0	0	0	0	0	0	0	0	0	0	0	0	0	0	0	0	0	0	0	0	0	0	0	0	0	0	0	0	0	0	0	0	0	0	0
ENSG00000257331	0	0	0	0	7.869806026	0	8.298273295	0	0	0	8.073500114	0	0	0	0	0	0	0	0	0	0	7.30867202	0	0	0	0	0	0	0	0	0	0	0	0	0	8.350294377	7.985136304	0	0	0	0	0	0	0	0	0	0	7.186931247	0
ENSG00000279941	0	0	0	0	0	0	0	0	0	0	0	0	0	0	0	0	0	0	0	0	0	0	0	0	0	0	0	0	0	0	0	0	0	0	0	0	0	0	0	0	0	0	0	0	0	0	0	0	0
ENSG00000228436	12.97261839	12.65746584	13.51611653	12.57991093	12.71574214	14.22593364	14.19296841	14.61250851	10.78209499	14.47755675	14.2420397	13.87444611	14.41538526	12.21551431	14.06778126	11.69870255	14.82328207	14.86934575	15.57200078	15.05649213	14.5286715	13.15160428	14.36398507	12.09482019	15.2772743	14.23158253	12.54731767	13.91265185	12.7291584	12.1979113	13.51927942	14.57365641	13.67363752	12.31872015	14.29914727	12.75051995	13.73190413	12.98709322	14.05042297	11.51409552	14.72693144	13.39472603	13.78593824	14.79229546	11.67652544	13.84475848	12.13071154	14.31190331	13.59699238
ENSG00000203645	0	0	8.061234337	0	9.327992978	0	0	0	8.716855232	8.858163778	0	0	0	0	0	10.63132521	0	9.920291091	8.625133508	8.533064973	0	8.764984643	0	0	7.476044015	0	9.57422672	8.893545637	0	0	7.997528094	8.894069944	7.32927087	10.51460557	0	9.809596916	0	8.223457686	9.078265691	8.449880769	0	12.93460584	9.398194636	0	8.442459566	7.359355361	0	9.056866129	8.011064234
ENSG00000252726	0	0	0	0	0	0	0	0	0	0	0	0	0	0	0	0	0	0	0	0	0	0	0	0	0	0	0	0	0	0	0	0	0	0	0	0	0	0	0	0	0	0	0	0	0	0	0	0	0
ENSG00000235774	0	0	0	0	0	0	0	9.998669357	0	0	0	0	0	0	0	0	0	15.42948648	11.77498713	0	0	0	11.77150476	0	0	0	0	0	0	0	0	0	0	0	0	9.378295713	0	0	0	0	0	0	14.27714841	12.8776836	0	8.50761235	0	0	0
ENSG00000164366	17.05158652	16.50761291	15.75596545	15.76835789	14.97325977	15.94786159	16.32641164	14.86800571	15.72433038	16.37461281	16.7569555	17.00759071	16.1418612	15.11800849	16.79468664	15.44040292	15.98418565	16.64215498	16.43415571	15.95097207	16.38103301	15.62052776	15.53054698	15.69849598	15.60740321	15.38548682	14.97989523	15.10260346	16.68472599	15.47691245	16.30785023	15.08661761	15.25115461	15.73320424	16.96791661	16.3570941	15.43784374	16.08575563	15.5342009	14.5403323	16.07093335	16.22438845	16.42861249	16.23693583	15.5799489	15.55439387	16.11999547	16.72322587	15.94006561
ENSG00000270367	0	0	0	0	0	0	0	0	0	0	0	0	0	0	0	0	0	0	8.704664244	0	9.333269485	0	9.962200261	0	0	0	0	0	0	0	9.074277868	0	0	0	0	10.88847682	0	8.302925345	0	8.529386128	0	8.019718513	0	0	7.525883164	0	0	7.144117689	0
ENSG00000238217	0	0	7.788905061	0	0	0	0	0	7.448250922	0	6.685918262	0	0	0	0	0	0	0	0	8.260421458	0	6.91524875	0	7.951665564	8.199378289	8.805962516	0	7.624382894	7.69418007	0	0	0	0	0	8.105034874	7.955394006	0	7.951008611	0	0	0	0	7.132914666	0	0	0	0	0	0
ENSG00000275402	0	0	0	0	0	0	0	0	0	0	0	0	0	0	0	0	0	0	0	0	0	0	0	0	0	0	0	0	0	0	0	0	0	0	0	0	0	0	0	0	0	0	0	0	0	0	0	0	0
ENSG00000141979	0	0	0	0	0	0	0	0	0	0	6.632629726	7.063779189	0	0	0	0	0	0	0	0	8.926993919	0	0	0	0	0	0	0	0	0	0	0	7.004276334	0	0	0	0	0	0	0	0	0	0	0	0	0	0	0	0
ENSG00000100884	0	8.58253184	9.965503943	13.43649151	7.781125958	9.682568285	6.634244714	11.04853267	14.23911834	10.62669818	6.411151788	7.835368582	9.797893563	0	0	0	7.888358706	0	7.080976188	9.302186017	10.8708054	0	6.75825837	10.25423232	9.825205475	6.540578783	9.193529839	9.800365156	12.78470276	0	9.612446831	0	7.775676213	11.18543682	0	11.25738359	7.896426066	0	9.696065332	9.896069748	0	0	6.857357043	0	7.893193661	11.29177699	7.932298372	5.534428789	9.626018617
ENSG00000266614	0	0	0	0	0	0	0	0	0	0	0	0	0	0	0	0	0	0	0	0	0	0	0	0	0	10.22423955	0	0	0	0	10.13999238	0	0	0	0	0	0	0	0	0	0	0	0	10.70217413	0	0	10.04082331	0	0
ENSG00000223015	0	0	0	0	0	0	0	0	0	0	0	0	0	0	0	0	0	0	0	0	0	0	0	0	0	0	0	0	0	0	0	0	0	13.24089547	0	0	0	0	0	0	0	0	0	0	0	0	0	0	0
ENSG00000169344	0	0	0	0	0	0	0	0	0	9.121102327	0	6.658046689	0	0	0	0	0	0	0	10.11585147	0	0	0	0	6.744889715	0	0	0	11.47254593	0	0	7.164582947	0	0	7.643930357	0	0	0	0	0	0	0	0	0	0	0	0	6.33558754	0
ENSG00000265333	0	0	0	0	0	0	0	0	0	0	0	0	0	0	12.81561971	0	0	0	0	0	0	0	0	0	0	12.84615927	0	0	0	0	0	0	0	0	0	0	0	0	0	0	0	0	0	0	0	0	0	0	0
ENSG00000136720	18.09204766	18.41814299	18.72383666	16.89840768	19.22959272	18.62609714	18.10356974	18.47130916	19.75046832	17.77547475	17.22590276	19.90253339	16.42231635	19.54144748	19.69376583	17.45260481	18.8617942	18.94274062	18.70820201	18.63889304	18.45489038	19.72396509	18.10987039	18.58020688	17.7470033	16.87875615	19.25633408	18.72930833	18.39538701	18.17512532	18.18526706	18.0379316	18.09107363	18.54219319	17.24201911	19.11154839	18.4849362	18.95584419	19.97025371	18.44280237	17.53798697	19.64818904	20.29591925	16.39602997	18.85839251	19.41448377	19.66539294	17.65313814	18.55230474
ENSG00000108469	16.41743669	17.07866125	17.40328506	15.59761408	16.76386531	17.11475612	17.58052196	16.85879988	16.41522624	17.55563288	16.27717427	16.95620594	16.27864477	16.75100827	18.36043192	16.24327514	16.76689342	15.97832091	17.18859615	18.16434369	16.97716139	16.9487361	19.20783113	16.45110277	17.65681323	16.11792912	17.7273699	16.88284369	16.78190622	16.27065306	18.75539991	17.99159966	15.71704107	16.50551654	16.87591187	18.28756752	17.08447909	17.94765236	16.78786916	16.95582662	16.78740139	17.01957538	16.50397222	16.54548149	17.28501261	17.33956442	16.51717549	17.12997793	17.30135581
ENSG00000105374	15.89235839	14.42971606	19.76207671	18.63311545	17.23250499	14.89787387	19.78845147	13.14401037	12.75029025	16.05092988	21.29392781	18.20174838	18.10867606	19.08018311	19.36276993	18.37979612	17.06307541	16.93122388	15.5061614	19.44683753	15.18846543	16.64633399	12.59598948	13.34918846	13.59780214	21.59881396	16.89686949	17.5161395	20.57474132	15.1664488	16.90955398	14.34279971	18.62496892	15.01266436	14.02665789	14.30706123	18.53518365	14.43591852	16.89187451	16.55281187	15.49184259	14.31218787	15.69577497	18.76105324	16.17542421	13.00404803	16.37994849	19.6164663	17.00560445
ENSG00000239022	0	0	0	0	0	0	0	0	0	0	0	0	13.47273937	0	0	0	0	0	0	0	0	0	0	0	0	0	0	0	0	0	0	0	0	0	0	0	0	0	0	0	0	0	0	0	0	0	0	0	0
ENSG00000117984	22.93972108	22.75749197	24.07763204	21.09569642	23.3158737	21.33210027	23.79763703	21.81671873	22.22821493	22.82328901	22.73068263	22.45577745	24.37677279	24.26195278	24.01538896	22.01819711	23.33806611	23.75821865	22.82092543	23.47406277	22.44677287	21.70038088	23.11959751	24.07567135	23.40299912	23.25890845	21.88484408	22.0272481	22.71863191	21.76305476	23.82701894	22.95300471	22.89296028	21.59932371	22.48729101	21.40743578	22.95445175	23.30068063	22.28619736	21.81897935	22.45592379	21.22116285	23.22832017	23.55067988	23.82570536	21.85113843	23.9999149	22.11108103	22.06780546
ENSG00000265641	0	0	0	0	0	0	0	0	0	0	0	0	0	0	0	0	0	0	0	0	0	0	0	0	0	0	0	0	0	0	0	0	12.53774516	0	0	0	0	0	0	0	0	0	0	0	0	0	0	0	0
ENSG00000279480	0	0	10.90541854	0	0	10.17520685	0	0	0	10.12022918	8.214040967	8.647714609	9.805605039	0	9.311800529	10.31047022	0	0	0	0	0	0	0	0	0	9.342296725	8.839366823	0	10.22573923	0	0	0	0	0	0	0	0	10.48351155	0	0	0	0	0	0	8.705647004	8.618099764	9.159018401	0	0
ENSG00000234752	0	0	0	0	10.2248806	0	0	10.32817137	0	0	0	0	0	0	0	0	0	0	0	0	0	9.661375339	0	0	0	0	0	0	0	0	0	0	0	0	0	0	0	0	0	0	0	0	0	0	0	0	0	0	0
ENSG00000260958	0	0	0	0	0	0	0	0	9.996891718	0	0	0	0	0	0	0	0	0	0	10.81202451	0	12.87398848	0	0	0	0	0	0	0	9.244263688	0	0	0	0	0	12.82720923	8.557518567	0	0	0	0	0	0	0	0	8.053079009	0	0	11.51040467
ENSG00000228162	0	0	9.921475433	0	0	0	0	0	0	0	0	9.246773022	0	0	0	0	0	0	0	0	0	12.50054676	0	0	0	0	0	0	0	0	0	0	0	0	0	0	0	0	0	0	0	0	0	0	0	0	0	0	0
ENSG00000173401	12.16930097	10.69479068	11.94207986	11.88352119	11.62713044	12.28168464	10.73565052	14.24108483	9.863896172	11.41954054	11.50975051	11.75196768	11.91180282	11.12700277	12.77974022	0	11.58284621	12.29040656	12.7706062	12.09345744	0	12.38479022	12.31973961	10.36929814	9.034633643	12.64037978	12.59595981	11.04011888	12.43176704	10.6945841	12.8779538	12.04030157	11.58514336	12.07791498	11.25972042	11.5948095	11.00621636	13.53759374	11.96184625	10.01111002	10.7975334	11.30630848	13.31771042	11.44087586	11.46221177	11.82179395	11.45708714	12.14199812	11.56989773
ENSG00000250426	0	0	0	0	0	0	0	0	0	0	0	0	0	0	0	0	9.881863199	0	0	0	0	7.630881277	0	0	0	0	0	0	0	0	0	0	0	0	0	0	0	0	0	0	0	0	7.84920713	0	0	0	9.341719078	0	0
ENSG00000110092	19.64408098	20.98234213	19.06512906	20.48434235	18.90617926	18.3928185	19.7252299	18.87407074	21.61527512	17.48080232	18.87098635	19.35184083	20.68823926	24.2448973	18.39748975	20.40056147	20.80698819	18.18242102	19.67285459	18.7555177	18.54882361	20.6551623	19.23489118	20.59466102	18.0843532	18.48578543	22.08267144	19.30055026	17.75141994	20.00014847	16.36554037	19.66723405	21.00762941	20.16340008	23.09337017	22.58508656	15.51524929	21.50413149	16.76120269	21.27329453	19.37886864	17.20201752	20.32887574	20.89739219	20.66395513	20.07051376	19.99699817	19.30754421	21.72275655
ENSG00000159784	13.3716504	10.28645576	12.70780668	13.84859208	11.76161229	10.25924278	12.44982461	11.28018857	10.23253443	12.48869223	13.69426915	12.3578511	12.13634664	9.818871579	14.17507296	12.88548404	11.58926175	13.73450022	11.29196602	10.57853596	11.95720628	14.04833656	13.00177888	13.94240081	10.27650054	12.72817239	12.75341931	12.99356072	13.27457039	12.2506241	11.9840716	10.82477985	12.96306064	12.44682737	10.96987602	11.2720365	9.665786355	10.47451505	10.51203279	14.1601375	10.48864285	10.09108717	14.57699136	10.48842103	10.74133327	12.25341434	13.32820223	10.61251728	11.56337845
ENSG00000176692	7.635489492	10.85436724	11.36496242	14.61054924	12.75002559	11.80403622	13.67594188	12.21194838	9.024787256	9.902118189	11.75680321	15.70007902	18.81929207	10.6088775	10.35534202	11.09167214	11.1577127	11.54980326	11.15309356	11.57519603	12.56013537	11.48579763	11.7205608	11.64380293	11.19216457	12.44393669	10.61880876	13.28670857	13.66167431	9.854939811	0	10.20085307	14.69500784	17.3596542	13.00393781	7.95249181	11.58069113	11.7500265	10.96986869	10.7551765	13.12647669	9.981407471	13.16423616	11.08611517	11.74731869	8.662699361	14.83545952	19.45660687	12.05135889
ENSG00000207307	0	0	0	12.78269691	0	0	0	0	0	0	0	0	12.81098198	0	0	0	0	0	0	0	0	0	0	0	0	0	0	0	0	0	0	0	0	0	0	0	0	0	0	0	0	0	0	0	0	0	0	0	0
ENSG00000259756	0	0	0	0	0	0	0	0	0	0	0	0	0	0	9.873349737	0	13.25976114	0	0	0	0	9.005674402	0	0	10.29522943	0	0	0	0	0	0	9.718910197	0	0	0	0	0	0	0	0	0	10.76141584	10.22342509	0	0	0	9.720485713	0	9.833206238
ENSG00000223001	0	0	0	0	0	0	0	0	0	0	0	0	0	0	0	0	0	0	0	0	0	10.59879424	0	0	0	0	0	0	0	0	0	0	0	0	0	0	0	0	0	0	0	0	0	0	0	0	0	0	0
ENSG00000271113	0	9.735778586	0	0	0	0	0	0	0	0	0	0	0	0	0	0	0	0	0	11.71868343	0	0	0	0	0	0	9.178951878	10.49563623	0	0	0	0	0	0	0	0	9.462763811	0	0	0	0	0	0	0	9.045167763	0	9.498735018	0	0
ENSG00000152242	15.9999189	16.05056698	15.41795345	15.96470783	16.13257255	15.37698159	15.80378497	15.85118518	16.39596514	15.25052338	15.2723422	15.72444628	15.31352964	16.98818629	16.35335095	16.11806416	15.44288069	15.67663041	16.17623721	16.05745673	16.8927497	17.0205523	16.15294568	16.11551363	15.91286533	16.25260509	16.76884476	15.82252647	16.05485783	17.33568472	18.19910582	16.32977074	15.97326046	15.98283257	16.36822878	16.25263603	17.20693926	16.26348707	15.13441957	16.45874661	16.55978761	16.6591032	16.00155874	15.63849057	16.33518177	15.90448885	16.24060685	15.32542469	15.96001878
ENSG00000260145	9.512834971	0	9.663875487	10.11939275	12.15472834	0	11.77752598	11.03608082	9.321951315	11.46183613	13.30659637	12.6871637	0	11.97638135	11.97420756	13.4592089	12.84727483	12.52531916	10.22895067	13.30550559	0	11.59079778	0	9.827144422	0	13.38303937	12.87923716	14.30420814	11.15252251	0	0	9.499302119	10.51249528	11.53541566	9.980942945	0	13.04799594	9.82648553	9.683622659	0	11.42452086	10.54166276	13.08995623	11.16136955	9.047308977	10.54274554	9.500877327	13.51853167	10.61265559
ENSG00000154447	17.95755367	17.39483667	16.17259119	16.77072106	17.16998544	16.4708939	16.47029063	16.9533351	18.35003326	17.39978737	15.56868174	16.9277794	15.44767527	17.22579521	16.46798727	17.55245421	16.76908945	16.92864657	16.87350302	15.27986426	17.52299135	16.4560199	17.41659729	16.60285671	17.37436478	16.04787499	16.59030331	16.42183884	15.68676534	17.06328861	16.17515257	17.13182636	17.96214933	17.20965621	17.20793234	16.26210561	17.98979493	17.436679	16.8718444	16.5415626	17.19604432	17.50354487	16.0665685	15.87705975	18.16160493	16.05793635	17.22824651	17.1006899	17.09453926
ENSG00000231336	0	12.20602148	0	0	10.23277921	0	0	0	13.01174777	0	9.438170459	0	0	0	0	0	0	10.41065746	0	0	11.74252089	9.669270801	0	0	0	0	12.06346583	0	0	0	10.48367554	10.38291096	0	0	0	0	10.34849283	10.71027986	10.56734115	10.93728079	10.72440915	10.4262662	0	0	11.92947223	10.84212448	10.38448717	11.54543327	10.49725516
ENSG00000173110	16.04946956	15.58263361	16.28194331	16.8803452	14.70805745	18.00117447	16.60202315	20.15184296	15.27555629	18.82351741	16.24832232	17.76280665	17.82328295	17.24604751	15.90444421	15.2590649	18.42655894	16.76682076	15.16371231	17.18684995	13.16805425	13.24956289	17.11680719	13.98396177	16.86257079	16.32295129	15.45243274	16.73582432	17.46221709	24.54455753	16.21799309	14.85830245	15.11885008	17.09101678	13.5869341	15.84956457	21.27348542	15.15571983	14.28924154	15.25546425	17.09154357	19.2768027	16.97127918	17.62255492	15.65190979	15.79965644	15.69675763	16.20123392	14.71168838
ENSG00000197858	20.1146816	19.92349044	20.40812806	18.97385474	20.2000909	19.700044	20.88594725	18.82721716	19.84919675	18.9082235	21.07699688	19.42016548	22.07365842	19.3965706	20.74223172	19.50620331	20.4030584	20.12297551	18.97170766	20.52554747	20.02820217	19.97810089	20.85288341	20.18911497	20.14918187	19.63211274	18.88896434	19.26985276	20.52166442	18.66685176	18.99443271	19.92624035	19.51619214	19.81482152	20.79698838	20.8349929	19.53137688	19.58091279	19.12322923	20.19431472	19.18286982	19.04917087	18.88881477	20.91984	19.19080551	18.96668983	19.93168613	18.97916553	20.09763099
ENSG00000139572	11.07729559	12.13239612	15.00049832	15.71363831	13.44347014	13.16027979	15.26045851	11.54719693	11.88584559	14.08607015	16.83464336	13.59191936	19.15694048	13.60902187	12.29597921	14.33304193	11.75791278	14.66244097	13.71116238	15.76012671	11.57582172	12.03714329	8.302756483	10.80716717	11.64041182	16.9455987	13.52876826	15.00119429	14.13277536	12.35453597	11.45393476	13.50798494	14.09065575	12.51598231	9.377529175	13.684684	13.4134281	12.39093329	13.32577922	13.49238532	12.75864748	11.84382164	14.44263076	17.67033254	14.54900811	12.30714053	14.38664909	14.41388977	12.70823315
ENSG00000178234	15.93909881	18.85640938	16.6400275	16.87394131	16.94355072	17.34700497	17.09026093	15.13991179	17.4646584	16.2397115	16.57017941	16.38526035	16.95218437	16.116627	17.61914333	17.89792818	16.62104391	16.53600538	16.94745585	16.73735839	19.00170875	15.82883206	17.77896872	17.36098694	17.57873821	16.69339399	17.03268813	17.05967247	17.4866723	17.06742781	16.95044275	17.1581661	16.80368037	16.77341972	17.36713699	16.17515308	18.96160152	17.56660905	17.64534841	17.06475967	16.80766174	16.59535981	17.23305397	15.90574159	17.52772944	17.78026179	17.17981694	17.02234904	17.28981481
ENSG00000227388	13.1784391	14.0917941	15.72947769	12.20086382	12.65213571	15.44014761	13.27476021	14.64842667	13.62466418	14.0033062	11.95631982	11.48450845	10.64478528	13.62047888	14.10369877	14.05620082	9.539164185	12.48225786	13.72535421	15.67735939	13.16258894	14.50935526	13.7218711	13.6450957	12.96418853	13.42802268	15.39038471	14.5489306	13.92249968	14.17220137	14.8236147	12.99498371	11.59443609	14.78736772	15.38393862	16.23370785	13.48405061	16.57979794	15.03739081	16.26378559	13.79606611	13.94517629	13.49995211	0	14.808916	14.18231329	12.31859491	14.04065605	12.56890264
ENSG00000217746	0	0	0	0	0	0	0	0	0	0	0	0	0	0	0	0	0	0	0	0	0	0	0	0	0	0	0	0	0	0	0	0	0	0	0	0	0	0	0	0	0	0	0	0	8.638006537	0	0	0	0
ENSG00000252423	0	0	0	0	0	0	0	0	0	0	0	0	0	0	0	0	0	0	0	0	0	0	0	0	0	0	0	0	0	0	0	0	0	0	0	0	0	0	0	0	0	0	0	0	0	0	0	0	0
ENSG00000183813	10.11610798	12.11811161	14.9585808	15.39045593	15.46109531	0	11.82203474	7.256491073	10.1175883	12.3874706	13.89514935	14.57106077	7.948828809	12.39179531	13.23002445	13.6963558	8.8394707	12.17996009	14.83174616	14.21750977	9.655960145	9.751168849	11.78680151	8.625805838	11.77808607	15.0104835	15.94100689	14.34872722	16.69892375	12.80583783	13.39487251	8.2984906	15.6860619	8.335994869	9.363263058	10.43429056	11.96025863	7.628797084	13.17905626	11.75592361	11.33662479	10.14591713	12.65712602	8.960232678	13.48515528	11.61185133	14.10291535	12.66669672	14.71216213
ENSG00000211599	11.81611354	11.4566363	14.28895062	11.83838129	13.76749224	13.23639233	15.54143143	13.62986863	0	12.18152726	13.51950892	15.70642427	0	0	10.37290132	16.07207862	11.76003222	12.83012713	12.53284608	12.44055222	0	9.504854267	11.62268623	0	9.795707094	16.15726392	13.48358648	11.21728006	18.01474409	14.67836364	14.64002152	0	14.03884002	0	0	0	14.0897285	0	10.40282537	0	10.55988152	0	10.72307376	0	14.808916	13.48418848	15.02617494	16.58978781	13.79115937
ENSG00000162836	15.70378722	16.68919506	16.34139091	14.67189724	15.84092764	16.75721412	17.11034785	15.68808968	17.34972705	15.26630154	14.75665744	13.32488657	12.46875985	16.98696986	16.44669189	15.28278457	13.54444401	15.08231009	16.29453196	18.4519802	15.29271524	15.28134754	16.0213757	16.61740117	15.52237999	15.07578849	16.6202654	16.97025863	16.74648223	16.36815373	16.87238112	15.65433573	15.930934	15.51577431	17.51634453	17.39508372	17.68212265	17.50497187	15.60242537	17.58097283	19.40320664	16.50083994	14.85999134	15.59211888	16.35246388	16.8916721	15.14135188	14.62970029	16.6454877
ENSG00000185880	15.71146979	15.9495862	16.96364901	17.58669216	16.58764546	16.43154895	16.98055298	16.59370624	17.15329174	16.9405208	17.65124929	17.8738997	15.98503013	17.40161902	17.7724325	17.58671962	16.83850154	16.36645531	17.72384737	17.22593901	16.29754451	16.59112295	16.33505388	16.59968911	16.52973964	17.50361974	17.6787572	17.24242735	17.25538324	17.16590457	16.69324942	16.06962246	16.64810445	16.02814275	15.19991966	15.53992635	15.08278828	16.44479551	16.62198998	16.45536914	16.39029892	14.90268875	16.33732538	16.13372497	16.9502041	15.1925762	17.13359708	16.30407128	16.78649076
ENSG00000132846	15.87592391	13.97500967	14.45661182	15.36859571	14.05312485	15.10356729	12.80408688	16.478358	14.00855662	14.36429148	16.68713941	13.91415923	14.76424326	12.56432133	14.78858917	14.40820465	12.28656429	14.17295445	15.73539874	14.68503076	16.27928923	15.51861974	14.90149753	15.08386167	15.03562801	15.28813313	13.89037506	16.06214275	15.82909912	14.71330852	16.48731304	14.94826283	15.28074752	16.54333628	16.05125344	14.53534263	16.61003321	15.00325628	14.13964622	14.19294104	15.03779914	13.81067885	15.14952332	13.82634277	14.267488	14.99726172	13.25544466	14.4815123	14.45372869
ENSG00000252106	0	0	0	0	0	0	0	0	0	0	0	0	0	0	0	0	0	0	0	0	0	0	0	0	0	0	0	0	0	0	0	0	0	0	0	0	0	0	0	0	0	0	0	0	0	0	0	0	0
ENSG00000164050	18.51540422	19.73863915	18.55142253	16.79411239	18.61773619	18.731465	17.63844705	19.32593123	19.18048727	17.60215988	16.59080495	17.17079577	15.84847798	16.98828506	19.05399089	18.86583389	16.85669394	18.06050888	18.49228637	19.94409084	18.75674238	19.1622664	18.96018622	19.34465284	18.96949095	15.2397784	19.90886125	17.79493853	18.44867098	17.47089128	19.63129916	18.63389778	16.98084727	18.29834406	19.15434994	21.01845186	19.25453443	19.71506029	18.19102292	19.87647119	18.14413381	19.37837661	18.02652204	15.5260058	19.48177358	18.62170009	17.72269127	16.85903187	19.10839398
ENSG00000262791	0	0	0	0	0	0	0	0	0	0	0	0	0	0	0	0	0	0	0	0	0	0	0	0	0	0	0	0	0	0	0	0	0	0	0	0	0	0	0	0	0	0	0	0	0	0	0	0	0
ENSG00000230991	0	0	0	0	10.12228387	0	0	0	0	0	0	0	0	0	0	0	0	13.46905857	0	0	10.63241807	0	13.26137792	0	0	0	0	0	0	0	0	0	0	0	12.75365546	0	0	0	0	0	0	11.89996654	0	0	0	0	14.08025484	0	0
ENSG00000263898	12.46048873	0	0	0	0	0	0	13.39993852	0	12.41096343	13.08606882	0	0	0	14.60135282	0	0	12.47470183	13.17727771	0	0	11.73277293	12.85190565	0	13.60864282	12.63206582	14.44997243	0	0	13.10059979	14.13256159	13.44681045	0	13.48442935	12.92907355	0	0	0	0	0	0	14.81204674	0	0	0	12.90637743	0	11.6102632	0
ENSG00000135698	18.24005118	17.52168871	18.19252039	17.8690307	18.33527911	18.63691529	16.9614718	17.91094616	17.76505124	18.15032225	17.72522631	18.04283277	17.25256737	18.13049965	18.07294182	18.49229649	17.26607288	19.89046356	18.74131129	18.86983522	17.0780022	17.69513296	17.04343957	18.43970447	17.23708124	17.48190049	18.02014341	18.25386824	17.15025067	17.78429217	16.83039742	17.6937832	18.08013327	17.69162553	17.28635317	19.26509414	17.65025606	17.89529096	19.30333933	18.26051828	19.37840682	18.00120926	19.52072701	17.75555633	18.03802352	19.31244041	18.04004503	18.31742995	17.93800905
ENSG00000267392	0	0	9.669246048	0	0	0	0	0	0	0	0	0	0	0	0	0	0	0	0	0	0	0	8.910714521	0	0	0	0	0	0	0	8.607226249	0	0	0	0	0	0	0	0	0	0	0	0	0	0	0	0	0	0
ENSG00000234452	0	0	0	0	0	0	0	0	0	0	0	0	0	0	0	0	0	0	0	0	0	0	0	0	0	0	0	0	0	0	0	0	0	0	0	0	0	0	0	0	0	0	0	0	0	0	0	0	0
ENSG00000255200	12.50987992	13.4196344	13.55407436	13.21655617	14.61534888	13.02987017	14.01301518	13.64196279	13.92059817	13.55975346	12.65010035	13.62098204	10.66062268	13.50995796	12.70153726	13.84324286	13.03866932	13.69388203	14.09167483	14.61231672	14.15759922	12.10400465	10.90186453	13.54065718	16.08899765	12.82827811	13.51989471	14.09767395	12.34358503	12.51265233	16.19472435	14.06384981	13.30793045	12.53394657	15.36079229	14.46372504	16.57315993	13.79777555	13.12137549	14.61853768	14.43990807	13.25582284	14.69364707	12.35243425	14.33410029	12.79229398	13.24504098	11.98148638	14.03205753
ENSG00000266854	0	0	0	0	0	0	0	0	0	0	0	0	0	0	0	0	0	0	0	0	0	0	0	0	0	0	0	12.2894747	12.35960522	12.94364933	0	0	0	0	0	0	0	0	0	0	0	0	0	0	0	0	0	0	0
ENSG00000228170	0	0	0	0	0	0	0	0	0	0	0	0	0	0	0	0	0	0	0	0	0	0	0	0	0	0	0	0	0	0	0	0	0	0	0	0	0	0	0	0	0	0	0	0	0	0	0	0	0
ENSG00000134962	11.94792119	8.883204839	10.18576211	10.52602376	11.59577525	11.66071184	11.30011427	11.40223459	11.66568879	11.56918898	7.96430459	9.510911054	8.557169244	10.63541912	11.9661219	9.061378627	10.1848795	8.351485508	12.17932945	10.54335497	9.488928456	11.58271273	11.04693404	13.42903318	10.75499429	10.89752584	10.46104874	9.905237042	13.07558109	10.14424932	11.70596629	12.07451667	10.99716563	9.680604043	12.01130482	12.99131339	12.57048982	11.1710708	9.50584035	11.19655234	11.90932335	10.27074077	11.14687973	9.984151992	10.99655617	12.46555852	11.12887133	9.654131738	13.49993495
ENSG00000103855	20.1567661	18.57041186	19.28910206	18.50049026	18.91927563	18.92369118	19.05826836	20.03295239	18.16380885	18.86737643	20.23306032	19.70833381	20.89448822	19.08859658	18.94483561	18.73842616	18.72844531	18.88261671	18.07869743	19.42695691	19.13985449	18.13971911	18.47868677	18.20164672	18.34858199	18.66753654	17.85155793	19.015392	19.27166699	19.65865773	17.32741924	18.79551158	19.61611211	19.59925551	19.46994592	18.70875616	18.95037381	17.81376293	17.96891618	17.78294196	19.08374016	18.6215921	18.29635943	19.84924692	18.78677453	18.31169013	19.28770565	18.26379229	19.46040514
ENSG00000205664	15.94142465	15.96571436	15.86597039	14.3433886	15.21821034	16.13955873	16.27946672	15.5094691	16.34499915	14.53460628	15.60104825	16.69868425	15.06029162	15.98733865	15.9394521	16.35021927	15.49944453	15.62633823	15.39234281	16.5806425	15.19701045	16.55301944	16.21803446	16.2597923	15.97219546	14.72716956	16.46002143	15.86338597	15.33699035	16.5556243	15.59888232	15.61237721	15.76199457	16.05814289	15.31894495	17.65076351	16.27023625	16.99829181	14.4285031	17.12996006	16.22853245	16.02188524	14.77240886	15.8469618	15.92921401	15.8088474	15.61395457	16.06124441	15.24778302
ENSG00000147081	0	0	0	0	0	0	0	0	0	0	0	0	0	0	0	0	0	0	8.054697111	0	0	0	9.311085059	0	0	0	0	0	0	7.978306874	0	0	0	0	0	0	0	0	0	7.879673813	0	0	0	0	6.878407108	0	0	0	7.441570096
ENSG00000273352	14.70811304	16.34408081	15.52414263	14.76515025	12.18701474	17.26289884	16.20174494	16.91214296	14.91427793	16.9944709	15.21143178	14.68418933	15.54065167	17.61934864	15.73952306	15.70085465	16.20131969	14.97947724	14.8747993	17.01949139	17.12350019	14.35061289	18.70488427	14.36571172	15.89114288	14.22262811	18.54573505	16.47599741	13.86610267	16.03512554	16.74158708	15.03743826	14.85370469	15.80086789	15.94846878	16.63474566	19.22584124	15.52255568	17.9727323	16.54989692	17.5795559	17.03856509	15.23433109	14.39277234	15.31052812	17.14520201	14.89316929	16.37045781	15.49580757
ENSG00000242936	0	0	0	0	0	0	0	0	0	0	0	0	0	0	0	0	0	0	0	0	0	0	0	0	0	0	0	0	0	0	0	0	9.902517865	0	0	0	0	0	0	0	0	0	0	0	0	9.93275734	0	0	0
ENSG00000255109	0	0	0	0	0	0	0	0	9.622408954	0	0	8.291997537	0	0	0	0	0	0	0	0	0	0	0	0	0	0	0	0	0	0	0	0	0	0	0	9.132753256	0	0	0	0	0	0	0	0	0	0	0	0	0
ENSG00000261111	0	0	0	0	0	0	0	0	0	0	0	0	0	0	0	0	0	0	0	0	0	0	0	0	0	0	0	0	0	0	0	0	0	0	0	0	0	0	0	0	0	0	0	0	0	0	0	0	0
ENSG00000149532	18.30525329	18.40325126	18.02251863	18.34120882	18.24575466	18.45781954	18.00773542	18.2437401	18.71726492	18.09597841	18.18440033	18.81733379	18.10021554	17.98389485	18.89769857	18.6049077	18.1672901	18.67571344	18.44817126	18.18027157	17.60341392	18.59784301	18.27104284	18.23640117	19.12281842	18.51223532	18.31818205	18.81228126	18.36493347	18.99383332	18.81560226	18.56626556	18.17575975	18.75319631	18.58022928	18.98951392	18.85279142	18.42105252	18.07514564	18.47508554	18.07871542	19.07667589	18.59765392	18.37252082	18.18044919	18.91726958	18.32476777	18.68920503	18.32426188
ENSG00000182230	0	6.747441852	10.46819035	0	7.353625707	0	10.29954287	12.09233848	6.335393829	10.5892651	4.609624991	6.584302308	8.14919581	0	0	0	0	0	0	7.724956667	0	4.832249406	9.07266417	0	5.11417848	6.6941854	7.186266735	8.498497256	9.653901669	8.15385674	8.407475639	5.526667984	6.936095456	12.83662828	0	9.99835581	0	8.995371062	0	6.071358216	5.861778599	6.55385327	9.172476096	14.30827851	6.064026634	6.554925253	6.512494863	4.714184922	7.204233749
ENSG00000199601	0	12.38735056	0	0	0	0	0	0	0	0	0	0	0	0	0	0	0	0	0	0	0	0	13.55330702	12.47665891	0	0	0	0	0	0	0	0	0	0	0	0	0	12.47599941	0	0	0	0	0	0	0	0	0	0	0
ENSG00000257157	0	0	0	0	0	0	0	0	0	0	0	0	0	0	0	0	0	0	0	0	0	0	0	0	0	0	0	0	0	0	0	0	0	0	0	0	11.45481512	0	0	0	0	11.53261961	0	0	0	0	0	0	0
ENSG00000182325	16.63989945	18.22406484	17.81352803	16.72344481	17.9375716	18.12169209	18.2871812	17.08787139	17.42493465	17.7179394	17.63261014	17.19634938	18.80245148	17.0846882	18.25652398	17.50825459	18.71418813	17.53211802	17.33611393	18.75106691	16.91940324	17.7295878	18.45433503	19.12974436	17.90949207	16.92207793	17.12754906	17.6602876	18.18986128	17.99763844	17.17518722	17.7753646	16.85205012	18.22617061	19.82171285	20.3446704	18.48600405	18.5140496	16.6156221	19.11437663	18.22921661	17.17379965	17.50528855	19.31620315	17.06717486	17.38252202	17.55099892	16.54640756	18.12887462
ENSG00000237930	0	0	0	0	0	0	10.6350645	0	0	0	0	0	11.00412888	0	0	0	0	0	0	0	0	0	0	0	0	0	0	0	0	0	0	10.355451	0	0	0	0	0	0	0	10.9098142	0	0	0	0	0	0	0	0	0
ENSG00000252508	0	0	0	0	0	0	0	0	0	0	0	0	0	0	0	0	0	0	0	0	0	0	0	0	0	0	0	0	0	0	0	0	0	0	0	13.82939799	0	0	0	0	0	0	0	0	0	0	0	0	0
ENSG00000275001	0	0	0	0	0	0	0	0	0	0	0	0	0	0	0	0	0	0	0	0	0	0	0	0	0	0	11.06380285	11.38184541	0	0	0	0	0	0	0	12.71403639	0	0	0	0	0	11.42574187	0	0	0	0	0	0	0
ENSG00000234931	0	0	0	0	0	0	0	0	0	0	0	0	0	0	0	0	0	0	0	0	0	0	0	0	0	0	0	0	0	0	0	0	0	0	8.282395486	0	0	0	0	0	0	0	0	0	0	0	0	0	0
ENSG00000152409	16.99976279	15.34370873	15.42771966	16.41103025	15.9368212	16.05628198	13.795292	15.39906039	15.53972278	15.86352483	15.56303872	15.79866417	15.08980378	15.7235079	14.70599707	15.75651154	16.18141846	14.96730349	15.50833734	14.92453451	16.3120571	16.56767034	15.00713998	16.15761533	14.95893847	15.90535911	15.72544	16.32128427	15.46610538	16.66540931	16.41885696	15.87005062	15.89841325	17.097714	15.2294434	16.26036073	16.45339442	15.99218115	15.24920813	15.98668414	15.24630867	15.09440777	14.82022508	13.41076322	16.22300799	15.45466643	15.42123414	14.9938425	15.00122046
ENSG00000200294	0	0	0	0	0	0	0	0	0	0	0	0	0	11.51708399	0	0	0	0	0	0	0	0	0	0	0	0	0	0	0	0	0	0	0	0	0	0	0	0	0	0	0	0	0	0	0	0	0	0	0
ENSG00000160917	17.25081779	17.76879453	17.70939463	16.81692754	17.17498137	17.65470965	18.2936093	18.03446518	17.5603943	17.29825565	17.23494203	17.73656338	18.0524652	17.4706426	18.0969048	17.64901467	17.94390222	18.62860524	17.47521887	18.79700309	18.13989969	17.65878521	17.86163275	17.38622117	17.4501297	17.32760536	17.78153866	17.02321511	17.94834549	16.83221894	18.42505927	17.61117188	16.67608023	17.30655064	17.81744037	18.2879633	18.75903867	16.88507712	17.58795024	17.45853474	16.92798469	17.4990756	17.21485181	18.61810564	16.98914044	17.80170374	16.82948923	17.86986877	16.67703613
ENSG00000198156	11.01377879	9.071212433	9.995806616	11.62077544	9.681112515	11.17120166	10.11071744	0	10.23814994	9.380749912	8.472892266	10.77905515	0	0	12.44390849	0	10.69481994	10.85814892	10.5610004	12.1684883	9.192342244	9.439279821	0	0	9.408612283	9.017548055	10.09718322	10.41509848	7.905253813	10.06966427	8.933395825	7.835932523	8.846940918	0	13.70423721	14.2060664	10.60344267	12.40538626	9.01695186	10.38539814	0	0	10.33574178	8.497035245	7.38553047	10.29026522	7.837503009	10.45318587	8.946957225
ENSG00000219280	0	0	0	0	0	0	0	0	0	0	0	0	0	0	0	0	0	0	0	0	9.44944306	0	0	0	0	0	0	0	0	0	0	0	0	0	0	0	0	0	0	0	0	0	0	0	0	0	10.09001004	9.252595919	0
ENSG00000185834	12.26829476	14.87193403	15.09735241	14.55337057	13.86983158	14.53658933	14.79734353	13.20772709	14.33994283	10.89729656	12.98695957	13.945374	14.04111681	12.92599722	14.17467709	14.54643317	14.8673052	14.41978724	12.24822249	14.03017132	12.29307988	15.46614982	15.33758679	13.96130088	14.09445126	12.43986776	14.25775117	14.39149603	13.46170099	12.17155226	12.03370435	15.10248871	12.68390754	14.14014983	15.50222393	14.17148304	13.89817296	16.46958036	12.92462312	17.07221043	14.91815157	14.93015247	11.75988746	15.35087693	14.00344472	12.39229934	14.88834397	12.68082535	14.21695005
ENSG00000273211	0	0	0	0	0	0	0	0	0	0	0	0	0	0	0	0	0	0	0	0	0	0	0	0	0	0	0	0	0	0	0	0	0	0	0	0	0	0	0	0	0	0	0	0	0	0	0	0	0
ENSG00000279954	0	14.53141295	11.35973408	8.81838364	9.853061817	10.79921224	0	8.735870604	11.82453726	0	0	9.270894113	0	11.38985717	11.59740316	10.93451485	7.743560797	7.231793771	12.31743727	11.15508809	8.558497793	7.48812237	11.30043754	8.526562	7.777868642	8.383879132	10.8764627	8.19878954	0	11.30815143	13.56213979	11.65427573	8.213465074	8.236809039	18.84653182	11.33430178	8.164987517	13.58819118	8.383283573	9.75078672	10.34458742	7.247310556	9.024118856	7.864034458	10.742511	9.977264771	9.198431601	9.359714473	9.311096021
ENSG00000221456	0	0	0	0	0	0	0	0	0	0	0	0	0	0	0	0	0	0	0	0	0	0	0	0	0	0	0	0	0	0	0	0	0	0	0	0	0	0	0	0	0	0	0	0	0	0	0	0	0
ENSG00000223382	13.17432343	8.759017053	12.48915412	14.89248249	0	0	9.798188663	9.471916533	10.92485254	10.06708493	12.03079527	11.17650603	9.168346196	8.193058827	8.674907475	9.672946692	0	8.548385423	12.83236072	9.157419147	8.880094583	10.12564746	10.92253242	0	11.41609939	0	8.202962581	11.97602405	12.28710687	0	10.61851515	8.520693207	8.948919438	9.556299381	9.001784015	8.851877062	0	8.847483444	11.70175279	0	8.861590587	0	8.027320715	0	9.066724819	10.78444105	9.520303021	0	11.43906088
ENSG00000280055	7.829381919	11.21892731	0	0	8.662787213	8.831686782	10.09060482	7.769225522	7.639116915	8.776783705	7.869913096	9.885160245	9.460599423	9.068486595	0	12.87097518	11.15987584	10.42325407	8.543785129	10.77035852	8.174744428	10.68098271	0	9.140280391	10.19494327	9.581477497	9.49277591	9.396053424	7.885207418	11.04887136	7.916295514	7.81589029	8.243479147	8.850225062	11.09969321	8.146565122	10.94568585	9.139621942	8.996860036	0	9.153734683	10.17603636	8.319018641	11.28084051	7.365520746	9.85550233	8.814259308	9.296817556	8.926867346
ENSG00000257703	0	0	0	0	0	0	0	0	0	0	8.260346303	0	0	0	0	0	0	0	0	0	9.563551975	0	0	0	0	0	0	0	0	0	0	0	0	0	0	0	0	0	0	0	0	0	0	0	0	0	0	0	0
ENSG00000225357	9.082472648	9.307459728	9.233444842	0	8.918990758	0	0	0	0	9.033031365	9.123106269	10.87815021	9.717049591	8.740994366	0	0	9.610521009	9.096662164	0	11.70482052	0	8.356334139	0	10.98018238	9.644944214	9.253779968	9.749233444	9.068421839	0	10.72086686	0	11.06693016	8.499486838	10.10519013	9.550390158	11.39878347	0	9.395988898	10.83656909	0	9.410105701	0	8.575065947	9.731387912	0	8.529674839	0	11.03741941	9.183168013
ENSG00000231739	0	0	10.9944247	11.45023237	12.26393434	0	0	0	0	0	10.88395161	11.90346585	12.47825858	0	10.98425469	0	0	0	11.55984748	11.46756911	0	11.11524705	0	0	0	11.01478352	10.51121629	10.82919659	0	0	0	10.82972172	10.25934385	0	14.63312099	12.16123538	0	11.15714908	11.01418646	0	12.75582599	12.45753508	0	0	0	11.28901374	10.83129824	0	10.94408786
ENSG00000171940	18.74860664	19.01091311	16.53226633	17.42260782	18.24773016	18.29232804	17.3489557	19.29044315	19.60748537	17.89664797	17.42741704	17.36875954	16.34169926	19.44714351	18.45554041	17.98278024	16.9586662	17.55139074	18.23162792	17.18798811	19.30485439	18.68708883	17.71296222	19.10403103	18.51403622	17.45199042	18.39752641	18.31854044	18.39041656	19.55662419	17.93017322	19.37281791	18.6268624	17.20861329	17.78804249	17.23810314	18.83331168	18.7173396	17.82041636	18.76958142	17.74494991	19.23420754	18.93496858	15.99837342	19.78725392	18.48428323	17.39495972	17.24825592	18.2672459
ENSG00000272211	9.892768551	11.92434832	11.50241621	12.08378143	11.53528942	10.48271319	9.160030456	8.833987338	11.02270844	7.847991274	9.256247061	10.82712252	9.528730084	9.550984266	10.03368922	11.83986578	9.422219841	11.60636828	9.609986776	9.517798814	9.824522844	11.48579763	8.287353103	8.210824265	11.04022998	13.48924618	10.72977211	11.33716262	11.53276697	11.11706515	11.30103617	8.880762468	12.51663575	0	9.362099954	0	10.16643845	10.52819245	8.06764604	8.436583446	0	7.927026046	9.969121854	10.54209878	9.748577067	9.660918294	9.880807096	11.21135266	9.578975313
ENSG00000205758	16.32033186	16.74532412	16.600009	16.70889835	16.44476253	16.88963662	16.3366474	16.57087329	17.00731527	16.28194942	16.01210238	15.65652467	16.13338318	16.23627093	16.23783595	16.58579367	14.89468073	15.2991516	16.58772232	17.01855509	16.6172201	16.05734296	15.97578136	17.11504026	16.34551024	15.99188855	16.70786697	16.0859631	15.5613396	17.31701947	15.59747309	17.08403083	16.18459759	16.13223796	16.57357209	16.96097354	16.99890283	16.87838198	16.75763149	16.45899521	16.2662124	16.89683925	16.56268958	16.25959274	16.37365389	16.2352307	15.9150837	16.0261302	15.79509037
ENSG00000174483	12.52767664	13.41384786	12.44675437	13.13482909	12.3639042	13.23051158	12.28496394	13.64136844	13.18225316	11.91267513	12.43576261	12.63934153	12.4456161	12.79617029	12.90217295	12.85135866	11.65464672	13.0188689	13.18477023	13.28255301	12.33740127	13.34512133	13.21740282	12.36087021	13.11987784	12.63955796	14.05190021	13.23478904	12.20724137	13.65873301	14.6579862	13.46442642	12.3038059	13.38657851	13.97654881	14.98961018	13.36815174	13.7406457	12.01289846	14.50306053	13.41446999	13.23060784	12.95937632	11.77562612	13.42925928	13.76403941	12.30628971	13.7391164	13.32588513
ENSG00000184795	11.45454174	0	0	0	0	0	9.721993062	11.39413603	13.51091526	11.98981061	0	10.93041343	12.08988399	10.69766856	9.596953789	0	0	12.05354512	10.17216774	10.07994042	9.80236242	9.727846211	11.43099046	10.7695508	0	0	9.124362084	9.44202633	0	10.09554958	11.12692137	11.02613056	9.871254791	0	14.38218258	0	10.40709474	12.93817333	11.21060742	9.996603748	0	0	11.26800992	12.42609857	8.990587312	9.90149358	0	0	0
ENSG00000128578	14.22812278	12.87490817	12.60011618	13.95566902	12.52278165	14.12959697	15.26356024	15.79586097	13.13406912	12.63703057	13.93905691	16.07375787	16.68875288	14.34877527	15.88339302	15.77137793	15.63596505	15.20738293	14.72155199	14.16708659	13.17237553	13.9676468	14.49519697	12.6516746	14.17478634	15.44901336	14.2598316	13.2993611	15.32435638	13.51473672	16.37374241	13.01303679	14.24540105	14.55643528	12.91748904	13.1274236	10.8589008	11.86690577	13.70342127	13.11370815	14.54368256	14.04910304	15.59344466	15.49190119	11.37625272	13.31247191	14.69256603	16.53495668	13.82338217
ENSG00000233196	11.50066218	0	11.23696164	10.1087078	11.33692022	0	9.768075916	9.441812469	0	0	10.86357448	9.977242602	11.13633069	10.15923595	11.64167784	10.64193444	11.02971976	12.68452399	11.21765935	13.29481205	10.84766551	10.7731051	9.893159942	11.40035706	10.06484388	0	9.170417343	11.8084177	9.558146527	11.141006	0	9.48862235	9.91734293	0	12.55402245	14.06661587	0	12.62178495	11.25672488	11.62674627	9.829924826	0	11.99198754	12.73521903	11.35636339	9.947582725	9.490197542	10.97237946	11.1866209
ENSG00000159459	15.26617038	16.49061721	15.36774707	16.61035016	15.54426624	15.69749711	15.23869605	15.96315835	16.46540848	15.21482844	15.71511019	16.24302239	15.24159107	15.61576365	15.82496745	16.29229468	15.73031993	15.36975926	16.38855453	14.75036634	15.96556791	15.76066842	14.90919718	15.66342068	15.49872843	16.76761344	15.73764191	15.89028514	15.86064523	15.90997125	14.66451513	16.07894452	16.55284832	15.55085643	15.20571849	15.20880959	15.37720862	15.82564695	16.31064262	14.99681896	14.9569238	15.0672776	15.00614503	15.21538668	16.41465464	15.64077999	16.06411603	15.92077635	16.33318661
ENSG00000186088	13.65616166	15.97284067	15.12803737	15.7452567	14.32467433	15.07204849	14.55325908	14.10784011	15.59576308	15.02159654	14.7738501	14.13785085	15.2916113	13.68732041	15.23932287	16.45315423	15.35690228	15.18030481	16.03688643	15.35481637	16.07549544	14.60363034	16.04906997	15.24945836	12.98902769	16.43977056	16.86812962	15.82471697	17.11109652	15.20520917	15.16978138	15.38314554	14.45218369	16.40241884	14.90134553	16.9241744	17.14243681	16.25628767	15.18628131	15.35562824	15.19355183	15.98698918	15.8540576	14.97182112	16.25305902	16.17545594	15.05915556	15.43752677	15.42088373
ENSG00000265942	0	10.88613675	11.81164071	0	0	0	0	0	0	0	0	0	0	0	0	0	0	0	0	0	0	9.933594492	0	0	0	0	11.32831056	10.64682545	0	11.30077704	0	0	0	0	0	0	0	11.97439772	0	0	0	0	0	0	0	0	0	0	0
ENSG00000270292	0	9.885710242	0	11.26663446	9.497008547	11.24985937	0	0	0	0	7.706443872	11.30495413	0	8.32113989	10.80068347	9.801297296	9.190149638	10.2591682	9.377871722	0	0	8.933881565	0	10.97422624	9.224558105	8.833583942	8.331046519	11.45260526	9.716595411	10.88474093	9.747777435	10.64616143	9.077171861	0	9.13004539	12.29946678	10.93348263	12.8799313	8.832987904	0	8.989827483	8.692140399	10.7360901	0	9.779138511	10.69060486	9.648636814	9.395487568	8.763012134
ENSG00000260329	13.3368933	14.49063528	13.92620472	14.98983827	13.02628359	14.67350692	12.23407572	12.64428332	11.19201091	13.85668252	14.90712794	13.35019521	14.8510218	12.04070955	13.5681325	12.84554874	12.91161011	13.78919249	14.90684866	13.59221615	12.89938959	13.46215656	12.77424127	10.69812273	11.94625527	13.50848346	12.69437856	14.04099158	13.96227719	12.72341341	13.32796488	13.22713752	12.60582992	14.57661233	14.37484323	13.34499247	10.92026898	13.28170184	14.3085246	10.92446332	12.03300453	14.90429345	13.42874635	12.7330899	11.23880347	13.25492666	12.37085585	14.72200442	13.23846943
ENSG00000119401	16.59833619	16.89902555	16.45102965	16.82347122	16.42507589	17.14862889	17.36608795	16.17291667	16.57940107	17.01524202	16.84190485	17.06166803	16.51563344	16.76561644	16.71275028	17.4772933	17.61531257	16.85500747	15.66666001	16.15535741	18.23763381	16.8901168	17.14520304	16.3109999	17.12053686	17.21021175	17.47057755	16.69144297	16.47169366	17.15707022	17.69875556	17.16533537	16.81732822	16.58612293	16.69956338	15.92618358	17.06509819	16.92364127	16.04490388	16.3835531	16.21447801	17.65154734	15.53564476	16.70781889	17.89425118	16.86157937	16.65270404	16.99672215	16.16974892
ENSG00000219712	0	8.870713936	0	0	8.482494088	0	0	0	0	0	0	0	0	0	0	0	0	0	0	0	0	7.920340714	0	0	0	9.815464504	8.314542526	0	0	0	0	0	0	0	0	0	0	9.957745089	0	0	0	0	0	0	0	0	0	0	0
ENSG00000232089	0	0	0	0	0	0	0	0	0	0	0	0	0	0	0	0	0	0	0	0	0	0	0	0	0	0	0	0	0	0	0	0	0	0	0	0	0	0	0	0	0	0	0	0	0	0	0	0	0
ENSG00000207512	0	0	12.38225821	0	0	0	0	0	0	0	0	11.70682894	0	0	0	0	0	0	0	0	0	0	0	0	0	0	0	0	0	0	12.31831943	0	0	0	0	0	12.18306544	0	0	0	0	12.26088063	11.72264694	0	0	0	0	0	12.33190584
ENSG00000221618	0	0	0	0	0	0	0	0	0	0	0	0	0	0	0	0	0	0	0	0	0	0	0	0	13.00725194	0	0	0	0	0	0	0	0	0	0	0	0	0	0	0	0	12.47383401	0	0	0	0	0	0	0
ENSG00000100652	7.908489063	13.82838287	9.056421267	8.513661114	9.32588243	14.26558915	15.92363884	11.30204737	11.71173872	9.854496951	0	8.382448063	0	8.564098295	11.04421734	10.6292127	0	0	10.62027802	8.530956844	8.25392394	8.179572776	16.15195053	9.803746073	13.42013198	9.076752006	12.65790519	8.891436245	0	0	14.21865235	7.89499424	8.322671107	9.928024408	16.40456741	13.35033319	8.857589689	9.803087193	14.54927401	11.61402057	0	12.93249228	10.71672669	11.36025648	9.75978587	13.67046748	9.477485576	9.054756262	9.590182495
ENSG00000230973	0	0	0	0	0	0	0	0	0	0	0	0	0	0	0	0	0	0	0	0	0	0	0	0	0	0	0	0	0	10.27775511	0	0	0	0	0	0	0	0	0	0	0	0	0	0	0	0	0	0	9.738954101
ENSG00000169515	9.84000844	13.90520177	16.67150839	16.52250077	16.17449703	17.31425419	15.81437292	12.51521783	12.27205262	15.43278803	13.6071772	19.04001679	19.15695594	12.91146778	12.85415948	13.03836572	14.66503486	16.99561807	16.88326146	14.84388359	12.80984346	12.98519676	12.23021153	10.15439644	14.66234874	14.65395141	10.62257319	17.07703243	16.69541426	16.18831384	11.42874326	17.34321596	16.81764603	16.31647836	14.47707754	17.75679289	13.25001745	13.12225853	14.69132048	12.18726104	14.07358233	10.45426041	15.45577861	13.03280686	14.02568294	10.78770692	14.44123406	18.95354905	15.45241032
ENSG00000124593	13.82959681	16.79563958	16.81116126	14.40388603	15.03672113	16.3495801	16.63481023	15.29125239	17.21423839	16.85268755	14.80365807	14.63362273	15.57467719	15.26811174	17.37061305	13.61563701	15.33102159	16.67108776	16.24601057	14.5787626	16.26050321	14.33642011	17.06807865	17.59671372	16.02231766	14.91741125	16.49046496	16.36748575	15.97750986	15.05831656	16.00872811	14.679582	15.61409633	16.00776127	16.00444427	16.09549097	16.64509686	18.16373625	15.79699811	16.09347631	14.97279946	15.04249852	18.01974219	15.36664465	16.94275851	16.69794388	16.2298655	14.40766636	15.52257945
ENSG00000249052	0	0	0	0	0	0	0	0	0	0	0	0	0	0	0	0	0	0	0	10.35642889	0	0	0	0	0	0	0	0	0	0	0	0	0	0	0	0	0	0	0	0	0	0	0	0	0	0	0	0	0
ENSG00000249792	0	0	0	0	0	0	9.811289499	0	0	0	0	0	0	0	0	0	0	10.55859917	0	0	0	0	10.93564119	0	0	9.716748	0	10.5303256	0	0	0	0	0	0	0	0	0	0	0	0	0	9.57515499	0	0	0	0	0	9.694737522	0
ENSG00000259590	0	12.37839137	0	0	12.72612509	0	10.83483215	0	0	10.51923501	10.6094173	0	13.78837577	0	10.70970962	0	13.09681588	10.58294236	12.86983035	0	0	0	0	10.88324642	11.13176106	0	10.23672918	10.55466848	12.62408172	12.79315445	12.97717893	10.55519354	12.30568496	16.83979642	14.35843847	12.88641649	0	0	0	11.1096022	11.89633898	10.59855238	10.06060654	0	10.10281917	0	0	12.30260291	0
ENSG00000216359	9.47058294	0	0	0	0	0	0	0	0	9.421119731	0	8.94712033	0	0	9.611455551	0	0	0	10.18667564	0	0	9.742349591	0	0	0	10.64105751	0	0	0	0	0	0	0	0	0	0	0	0	0	0	0	0	11.76778582	0	0	8.917491469	9.458625784	0	0
ENSG00000223600	0	0	0	11.81732547	0	12.21548459	0	0	0	0	10.25158085	0	0	0	0	0	0	0	11.92694906	11.83466359	0	0	0	0	0	0	11.87781981	0	0	0	0	0	0	0	0	11.52861776	11.16232316	11.52421609	0	0	0	0	0	0	0	0	0	0	0
ENSG00000198937	19.58357878	18.27682195	20.0058265	18.72446037	19.75559928	20.08608498	20.80478064	19.84856505	18.37780065	20.09357528	20.10628057	18.90754633	20.5410314	20.10017093	20.10695051	18.53180274	19.63398115	19.67839692	19.21045838	20.26378967	18.86179823	19.2645388	19.65929605	19.67029704	19.68757001	19.17167627	18.65248237	18.9640347	19.05831563	18.88429626	19.32399917	19.20641857	18.75587632	19.3258789	20.73103247	19.93650682	20.21891664	18.68825479	20.46838861	19.41609867	20.19476638	19.95153944	20.17951921	20.79397619	18.20202513	20.41351768	19.44395704	19.15181709	19.07677207
ENSG00000229400	0	0	10.34643803	0	10.03166954	10.20081069	0	0	9.005738299	9.147105037	9.82135806	0	0	8.855020972	10.33627085	0	0	0	0	9.820268381	14.34823471	0	0	0	0	0	11.86222712	9.182500595	0	0	0	9.183025103	10.19597137	0	0	11.51302621	10.14736932	0	0	9.736947358	10.52324765	9.226338815	0	0	10.31390948	8.643660927	0	0	0
ENSG00000265194	10.66709289	13.5921339	9.497511595	11.65240159	11.57326637	12.05054904	9.933937164	13.98437829	12.24087475	10.880471	11.14051162	12.94938908	0	12.61702631	12.48559087	0	10.68137629	12.81812426	10.06251624	0	11.69143173	0	12.1283947	0	13.13658824	13.10100975	8.600707919	10.50112115	11.48830964	13.84255926	13.43169385	10.65354978	12.04570674	11.17632644	11.27294781	11.91101951	13.7882366	13.56532377	0	11.69323118	11.37343545	8.378454724	7.842047672	0	7.884117807	11.11281371	0	12.79782954	12.03045975
ENSG00000279648	7.909190402	0	9.64118364	0	0	8.911666962	0	0	0	0	0	9.38098805	0	0	10.04560396	0	0	0	8.62372751	0	8.254625902	9.984072622	0	9.804449555	0	0	0	0	0	0	9.991879789	0	0	8.930207427	0	9.224030803	0	8.222052834	0	0	8.236143403	8.935960656	8.398925796	0	7.445199197	0	0	0	0
ENSG00000176893	0	0	0	0	0	0	0	0	0	0	0	0	0	0	0	0	0	0	0	0	0	0	0	0	0	0	0	0	0	0	0	0	0	0	0	0	0	0	0	0	0	0	0	0	0	0	0	0	0
ENSG00000242706	11.12903348	0	13.08714695	0	0	0	0	0	0	0	10.75489446	0	0	0	0	0	0	0	0	0	0	0	0	0	10.69259326	10.30113888	12.38136924	10.11561324	0	10.76941874	12.21597848	0	0	0	10.59797611	0	11.08105955	0	0	0	0	12.74339783	11.94215305	0	10.66299997	10.57529182	0	10.86369505	0
ENSG00000255541	0	0	0	0	0	12.026371	11.28736668	0	10.83016242	0	0	10.49717811	0	0	0	0	0	0	0	0	0	0	0	0	0	0	10.6891544	0	0	0	11.10847277	0	0	0	0	0	0	11.33512861	0	0	0	12.63555818	0	0	0	0	0	10.17135375	12.12173203
ENSG00000263969	0	0	0	0	0	0	0	10.61966409	0	0	0	0	0	0	0	0	0	0	0	0	12.02623867	9.952747326	0	10.99457835	0	0	0	0	0	0	0	0	0	0	0	0	0	10.99391905	0	0	0	0	10.17189484	0	0	0	0	0	0
ENSG00000164619	7.388251783	9.414456928	12.90607874	13.27239869	11.17063476	7.393711001	12.47901319	8.323696521	12.78856761	10.23816561	12.63971654	10.98525555	15.8160646	10.9923285	9.981535669	13.16449467	10.07973833	12.2767637	11.85178138	11.25271244	11.18638329	12.09500382	11.01971459	12.96127825	10.58774031	11.45862336	10.6920899	11.45351473	13.76670196	9.343966918	8.792086637	12.96615593	14.28321266	10.86389097	9.657412621	13.09053717	8.919563455	10.60147064	10.2522458	10.62213292	9.517114096	7.417911263	12.33079508	11.35197513	11.23586142	12.01574404	12.01184574	14.37474116	12.41149154
ENSG00000272296	0	0	0	0	0	0	0	0	0	0	0	0	0	0	0	0	0	0	0	0	0	0	0	0	0	0	0	0	0	0	0	0	0	0	0	0	0	0	0	0	0	0	0	0	0	0	0	0	0
ENSG00000083720	18.9844367	15.42089947	16.09446423	18.0556227	15.20115658	15.17837668	17.82794296	16.57352377	14.12919328	18.44752466	19.53251287	17.86238693	18.06588371	13.59308057	17.67901898	17.41508187	16.55781669	18.2006981	16.22621806	15.62295597	15.67113815	16.38079676	17.32124758	16.77248913	18.29968038	18.10474508	14.02875164	16.36675791	18.97328144	16.80848847	18.27997341	16.91622119	16.84605127	15.10263019	16.29193519	15.28557336	13.06916474	15.0286352	13.83458815	15.78963219	16.37218237	12.25674767	16.6711608	17.6011021	13.92644043	13.10960095	17.56359445	16.35738758	16.99509078
ENSG00000220730	0	0	0	0	0	0	0	0	0	0	0	0	0	0	0	0	11.02334391	0	0	0	0	0	0	0	0	0	0	0	0	0	0	0	0	0	0	0	0	10.80862679	0	0	0	0	0	0	0	0	0	0	0
ENSG00000252486	0	0	0	0	0	0	0	0	0	0	0	0	0	0	0	0	0	0	0	0	0	0	0	0	0	12.20472296	0	0	0	0	0	0	0	0	0	0	0	0	0	0	0	0	0	0	0	0	0	0	12.13400762
ENSG00000279340	0	0	0	12.12703089	0	0	0	0	0	0	11.56065728	0	0	0	0	0	0	11.53417408	13.23651065	0	0	0	12.91113701	0	11.08346902	0	11.18783765	0	0	0	0	0	0	0	0	0	0	0	0	0	0	0	12.01129056	0	0	0	0	10.66992667	0
ENSG00000175806	14.6148821	15.13894997	17.38671156	16.56150774	15.76073326	16.161751	15.86064091	14.53399362	16.29999423	15.2652456	17.17053848	15.22924305	16.7299728	12.86004668	14.73547543	15.03225236	14.37483249	15.1231897	16.28001692	14.98855441	15.59754968	16.04858491	15.07253451	15.84947197	12.74743764	16.12320335	16.22560059	15.37386669	15.77225841	15.37833265	15.17689332	14.77950412	16.21468318	16.93210325	12.5969312	15.67025793	13.13606027	17.15994602	15.87769587	15.18950118	16.04120098	15.21832761	15.5932004	17.15022544	16.66651501	12.49624648	16.13962389	12.99564484	15.58834967
ENSG00000161610	0	0	9.883513951	0	0	13.05833789	0	0	9.541522523	0	8.774754049	0	11.95160093	0	0	0	0	0	0	0	0	0	0	0	0	9.903861267	9.400631969	0	10.78763241	0	0	0	0	0	13.1995579	10.0505498	9.684507322	10.0461508	0	11.27249531	0	0	0	0	9.266813346	9.179196271	0	9.881847579	0
ENSG00000199153	0	0	0	0	0	0	0	0	0	0	0	0	0	0	0	0	0	0	0	0	0	0	0	0	0	0	0	0	0	0	0	0	0	0	0	0	0	0	0	0	0	0	0	0	0	0	0	0	0
ENSG00000250899	14.65571511	12.05042964	13.10856819	15.42503388	12.76803769	12.93730856	11.78326072	13.60312481	11.25563259	12.46731572	15.09576395	14.48263023	12.56739581	11.10467068	13.65776885	15.47462987	12.78263085	14.67770722	14.12664985	10.74969518	14.61060497	15.20700378	11.21680151	12.93101212	13.75380348	15.03739344	11.96231148	13.917649	13.40929636	11.57230932	13.58672048	12.86580706	14.93232731	13.98132771	11.05304436	9.444789496	9.66302519	10.60916359	11.10329704	13.89435446	12.09663797	11.85494276	12.99096352	15.28989432	12.65822169	12.09412649	13.55536699	16.35734319	12.6848036
ENSG00000226570	0	0	0	0	0	0	0	0	0	0	0	0	9.972182604	0	0	0	0	0	0	0	0	0	0	0	8.901572117	0	0	9.323396928	0	0	0	0	0	0	0	0	0	0	0	0	0	0	0	0	0	0	0	8.488810626	0
ENSG00000208017	0	0	0	0	0	0	0	12.06172633	0	12.07261725	0	0	0	0	0	0	0	0	13.83880421	0	12.46878924	0	0	0	0	0	0	0	0	12.762227	0	0	0	14.73090281	0	0	0	0	0	0	12.45024893	13.1518108	13.61340075	0	0	11.56824846	12.11016877	0	12.22299342
ENSG00000211699	0	0	0	12.02694258	10.67148098	0	13.10081835	9.775617163	0	10.78568121	14.04511596	12.48022187	10.47094023	12.95182122	13.29753139	12.97544417	0	9.850177468	0	0	0	0	0	0	0	16.02839314	12.3097842	10.8211187	14.89051275	0	9.92317069	9.822440744	12.70973094	0	0	0	10.78721884	0	0	0	10.16383073	10.86500745	10.32699066	0	10.95380872	9.282672969	11.82282215	12.98414494	0
ENSG00000258642	11.32630935	13.13624216	0	0	9.164461951	0	10.59293795	0	9.137148484	9.278538073	10.3675475	0	0	0	10.4678285	0	0	9.342187502	10.04400383	0	0	0	0	0	11.69686905	0	8.996322264	12.63382561	0	0	10.41409117	0	8.744800324	0	0	0	10.27891336	0	10.49775397	0	0	0	0	0	8.862570844	8.775001269	0	0	0
ENSG00000221702	0	0	0	0	0	0	0	0	0	0	0	0	0	0	0	0	0	0	0	0	0	0	0	0	0	0	0	0	0	0	0	0	0	0	0	0	0	0	0	0	0	0	0	0	0	0	0	0	0
ENSG00000233084	10.04966969	12.27397118	12.52171836	12.24080483	10.88526897	0	12.63671867	9.989300221	10.85792197	13.45833341	10.09033948	0	11.68427172	11.29165551	11.77474419	11.18979265	12.57740923	12.64771079	14.08720806	0	12.71716841	11.90576264	0	12.36327821	11.61210089	11.80527931	12.52365493	12.03457486	11.10503027	0	11.72098381	12.03510015	11.04963712	11.0730484	15.37497861	12.36702105	0	11.36289263	0	13.75950015	12.37675373	12.66332852	12.12506247	10.69905666	12.16730476	11.07989376	11.0370205	10.78365791	12.14950052
ENSG00000119729	17.39959063	17.84317168	18.35830508	19.23451746	18.46045243	18.82806358	18.66628467	17.98906137	17.27759373	18.37724892	19.45153981	17.40820214	17.76622273	18.85701142	17.74047387	17.23263161	16.77635895	17.94431833	18.72979229	18.26128586	18.82514488	18.6069477	18.45779972	17.9611395	17.74436117	18.51290699	18.84361101	18.72030945	17.93563157	17.35016241	18.82832778	18.73063247	18.68804907	18.37135385	18.54885772	17.82551299	17.80464997	18.19169402	19.21992978	18.08876297	18.10238524	18.39219223	17.92129247	18.20862671	18.25930388	18.41805324	17.7588184	18.49133118	17.93004008
ENSG00000154760	18.24949052	12.15081217	14.3708004	14.38366931	15.05970456	12.55429133	16.38175453	17.48813967	15.48163965	15.54880841	14.64821705	16.6332368	13.07928208	11.91301202	12.7517585	13.26607396	16.09317839	15.92712496	16.88789784	13.16058531	11.73523628	15.81594724	17.44031072	12.60045396	16.76484386	15.04970916	12.68741612	16.78042337	16.05716018	13.9484206	19.1238996	16.04532506	14.10585191	17.47868482	10.35535203	11.42695107	11.39612963	14.36069186	16.47447131	13.22276798	17.64236896	16.27104431	17.1768946	12.82518065	13.78865099	15.94464735	14.40766535	14.71547889	12.7236485
ENSG00000223795	0	0	0	10.69750045	0	0	0	10.03034756	0	0	11.45254566	9.566944813	0	0	0	0	10.61917789	11.68901016	0	10.71483297	0	0	0	0	9.654518329	0	0	10.07665473	0	0	11.17730418	0	10.50607342	0	16.70781145	14.867315	0	0	0	0	0	0	14.10450801	0	0	10.53632359	0	9.241349633	0
ENSG00000198844	14.24735345	15.02523556	16.77836134	16.94441259	15.88692512	14.92227645	15.80213019	16.18858736	13.35323545	14.60249858	15.59057894	14.55563452	16.79245337	14.00471225	15.46529057	13.34646468	13.94463362	14.83731749	15.56283574	15.11185008	16.92279084	13.80525078	16.03827511	14.13321278	15.29607404	15.20053288	14.80816149	16.14833333	15.6031505	13.74319738	14.88715393	14.06646081	17.50043579	15.6656567	14.65279726	15.808601	17.17329809	15.01202125	13.72651645	15.34569469	15.23628515	15.32112796	13.17440605	15.74136152	14.73569234	14.35843757	15.53231734	13.4965087	15.53178475
ENSG00000266264	0	0	0	0	0	0	0	0	0	0	0	0	0	0	0	0	0	0	0	0	0	0	0	0	0	0	0	0	0	0	0	0	0	0	0	0	0	0	0	0	0	0	0	0	0	0	0	0	0
ENSG00000185800	17.00886335	16.95825204	17.47404113	17.04293726	16.61871753	16.77352146	17.35172215	16.68956868	16.54515944	16.23150533	17.72900057	17.47356457	19.2805569	16.98670412	17.08299119	16.71240659	17.36257843	17.52077282	15.33393301	17.21016514	16.37254961	16.51578103	17.52294308	16.62525468	17.74988887	17.97667186	16.35516253	17.28721803	16.71838788	16.84052723	17.25571405	17.59972869	16.99490386	17.24089917	17.03504934	16.55159447	16.41010055	16.85049669	16.53441941	17.01031969	17.23288928	16.82889169	17.25332122	17.07283289	16.58370368	16.65208187	16.65034713	18.20689329	17.16825178
ENSG00000264757	0	0	0	0	0	0	0	0	0	0	0	0	0	0	0	0	0	0	14.29820897	0	0	13.85346185	13.97281563	0	0	0	0	13.56729009	12.63754186	0	12.66875574	0	0	0	13.05007406	0	0	0	0	0	0	0	12.07305211	0	12.11529407	12.0275505	0	0	12.68234273
ENSG00000221486	0	0	0	0	0	0	0	0	0	0	0	0	0	0	0	0	0	0	0	0	0	0	0	0	0	0	0	0	0	0	0	0	0	0	0	13.96117921	0	0	0	0	0	0	0	0	0	0	0	0	0
ENSG00000235526	0	0	0	0	0	0	11.76612448	0	0	0	8.958102919	10.3912126	0	0	0	0	11.44387483	9.930186646	0	0	0	9.189081547	0	11.81455116	0	0	0	0	12.77811917	0	0	0	10.33129778	0	0	0	0	0	0	10.45668177	0	0	11.99127755	0	0	0	0	0	10.01675992
ENSG00000075275	15.55788186	15.05581094	15.96928058	15.20354045	15.46882658	13.55887618	16.13039973	16.74512384	16.90669604	14.59933677	16.46803963	17.95814689	14.33718256	16.13685183	14.30967011	17.78322169	18.4236848	17.01854473	17.49517722	13.3427937	15.71521961	19.59394639	16.16189403	17.01577654	16.16128901	16.94596099	15.86892969	14.89207291	17.86570449	17.01779868	14.15014034	16.5921747	16.9655119	17.63917371	12.72751249	15.69475431	13.8725225	17.2446734	16.36777877	15.07829837	15.47102081	16.50220703	17.61797808	16.05829291	17.26074334	16.70214658	18.90878478	16.35294216	16.05128379
ENSG00000089053	18.1541664	17.79526685	17.94710688	17.78039378	18.00935464	18.325702	17.46791563	17.75426588	17.6957471	17.59856618	17.97026365	17.35518772	18.04627483	18.23477622	17.75604041	17.90118895	18.39041178	17.7212651	18.20033494	18.90489845	17.9041499	17.82072993	17.55331175	17.87123404	17.58033235	18.02030359	18.28972237	18.28703851	18.01152376	17.44539167	17.65303926	17.77217884	17.57221766	18.05035787	17.94833315	18.81919011	17.90565071	17.90940934	17.87725105	18.40680723	17.78246917	17.66189481	18.22262761	18.50828557	17.45993646	18.30012274	17.77019025	18.54622703	18.19693569
ENSG00000224897	10.74139901	10.96664913	12.79011718	13.17391913	10.70315072	11.67937372	12.99050136	12.74446892	12.71953152	13.13864075	10.8144865	10.56507834	12.04627399	10.46351801	12.84864681	13.06601591	13.59146632	13.17813873	12.32022387	10.99387414	12.32856284	12.50768472	11.99488378	13.05542204	12.57261381	12.38373753	8.537721359	12.24462475	12.38185616	10.50728127	11.12394453	10.66078179	11.39778491	10.62803515	13.27348789	11.35500287	10.48206524	11.40304908	12.06717893	12.07055064	12.58681346	10.11961246	12.78402534	8.933957896	11.43007793	10.18775029	12.29180587	11.97021176	11.77472873
ENSG00000196893	0	0	0	0	0	0	0	0	0	0	0	7.844983071	0	0	0	9.505900953	0	0	0	0	0	0	0	0	0	0	0	0	0	0	0	0	0	0	0	0	0	0	0	0	8.694708812	0	0	0	0	0	0	0	0
ENSG00000239872	0	0	10.69334106	0	0	0	0	0	0	0	0	0	0	0	0	0	0	10.55640641	0	0	0	0	0	0	0	0	0	0	0	11.18205632	0	0	0	0	0	0	0	0	0	0	0	10.57201624	0	0	0	0	0	0	0
ENSG00000229869	12.55645886	12.45991935	11.38606746	0	0	12.24008144	13.96006956	13.98130768	0	13.50680905	0	11.29547424	0	0	13.18286336	0	10.76398644	11.24909971	11.95154477	14.55937	14.16605043	10.50739896	13.79579545	11.54946917	12.38285598	10.40696002	10.90279212	11.80557993	13.09787803	12.45971268	10.32270421	12.22104197	9.651771856	14.25843559	13.70305524	15.25320797	11.18691449	12.54856898	13.99035084	13.09754722	12.14774631	12.84928502	12.3110068	10.88493509	10.76883907	9.68200539	10.22352431	12.19152356	11.92050106
ENSG00000185721	21.40499416	19.49868673	19.34696031	19.1377634	18.69218589	21.18015611	18.89996858	19.52389156	19.10104524	20.04188636	18.91422481	18.58936799	19.85447321	19.9796899	19.61433283	19.64912222	19.9026658	19.14553008	18.88673969	19.54876953	19.08210411	19.5922082	18.82700887	19.0554414	19.92550683	19.19837949	19.34483002	19.0133237	19.71950898	18.73192497	19.78025285	19.46705913	18.80370685	19.58693998	19.61735167	19.49846929	20.05446861	19.25761085	19.60464868	19.55281636	19.34803767	19.5726854	18.39669638	19.95040651	18.99637589	19.11382662	19.28907082	20.26476239	18.97717725
ENSG00000235321	0	0	10.79313173	11.24891069	0	0	0	0	0	12.17682127	0	0	0	10.30003572	0	12.78215328	0	0	0	0	10.98850983	9.914693105	0	0	0	0	0	0	0	0	11.72879254	0	11.64218131	0	0	0	0	0	0	11.18286537	0	0	10.13383513	0	0	11.0877012	0	0	0
ENSG00000231069	0	0	10.8978227	0	13.58214511	0	0	0	14.87664192	12.50389838	0	9.223890436	14.28831742	9.405767352	13.05698564	0	11.2752768	10.76087658	0	0	10.09386823	12.3401519	14.13738711	15.23048835	12.11684116	9.91892618	0	12.90186591	0	10.38710981	14.87755737	13.90229703	12.16183017	0	14.96941758	11.06494295	10.69870188	13.51942069	0	14.09442996	14.59762403	0	13.8223605	10.39678053	0	0	0	0	13.65417122
ENSG00000163322	13.07637733	14.20925093	13.85061213	14.85692623	13.79747129	13.52295152	12.02614003	14.36076258	13.83696192	13.22341557	12.77397936	14.04636692	13.52071698	11.99389351	13.57056995	14.79152149	12.86478895	13.26866441	14.56549165	12.0293674	14.46451157	15.6220997	13.44660079	14.18776981	13.72649208	15.16105063	12.99483025	13.94718622	14.02868527	14.33269645	15.94965755	13.60136742	14.20129571	14.41170607	13.63677185	13.77245481	12.82519905	14.11247553	14.4935451	13.92882492	13.6193504	13.24656715	13.23798098	13.30062726	13.93405588	13.6910306	13.91466476	13.96388778	14.15594793
ENSG00000231694	0	0	0	0	0	0	0	0	0	0	0	0	0	0	0	0	0	0	0	0	0	0	0	0	0	0	0	0	0	0	0	0	0	0	0	0	0	0	0	0	0	0	0	0	0	0	0	0	0
ENSG00000184140	0	0	0	0	0	0	0	0	0	0	0	0	0	0	0	0	0	0	0	0	0	0	0	0	0	0	0	0	0	0	0	0	0	0	0	0	0	0	0	0	0	0	0	0	0	0	0	0	0
ENSG00000269590	0	0	9.863669822	0	10.54804551	0	0	0	0	0	0	0	0	0	0	0	0	0	0	0	0	0	0	0	0	0	0	0	0	0	0	0	0	0	0	0	0	0	0	0	0	0	0	0	0	0	0	0	0
ENSG00000249626	15.04186102	15.58071917	12.96616671	12.42224859	12.279269	16.65544439	14.01397852	16.63920007	13.99713254	15.53463257	14.69070069	12.07922508	9.992260303	12.01347625	14.54083441	13.66622078	14.16966355	15.3807944	14.62685282	15.06740186	15.69074789	16.04108329	14.65374205	12.6702356	16.2937072	11.11253774	15.637803	16.24814995	14.26943907	15.26234377	14.90208249	16.97840203	11.35651653	14.62737297	14.21636676	12.76142843	16.56472472	16.26183003	14.01826622	13.48156963	15.62603535	16.41307601	15.17774264	10.00660157	15.19285772	13.73211785	14.51333031	14.37531926	13.94813719
ENSG00000270242	0	0	0	0	0	0	0	0	0	0	0	0	0	0	0	0	0	0	0	0	0	0	0	0	0	0	0	0	0	0	0	0	0	0	0	0	0	0	0	0	0	0	0	0	0	0	0	0	0
ENSG00000280033	11.65976818	12.39953444	13.46276376	12.45945985	12.01044328	13.55801857	13.205839	13.49210453	11.83112487	12.3876648	11.21520999	11.7874535	14.01114205	13.21036877	13.38548158	12.3150456	10.96651627	12.45140301	13.89087958	15.76197475	12.65834029	12.12440669	10.24463468	11.97437731	13.66333809	12.19380606	11.97950335	14.98768191	12.23026297	12.29981117	12.84633983	12.83861277	11.59004943	13.33560921	12.78025982	16.63802705	14.08945654	12.33620822	14.75094851	13.09373532	12.18045272	14.4965753	13.6289525	15.47915951	12.38595759	12.20512022	12.92764121	14.2495378	13.41240633
ENSG00000225345	14.10180397	11.52023026	11.70906944	11.1652661	11.61645155	10.97864595	12.32643883	11.99982635	8.784550786	11.24542711	10.47359316	12.09227192	9.609811928	12.53738174	11.57340603	11.92103297	10.50229919	0	12.01160565	10.59794931	8.323667123	13.51146523	14.09191973	8.291746511	0	9.730706196	10.22635334	7.964150905	13.78349601	0	11.96697594	0	11.97344619	14.35413052	8.445239738	9.877376146	8.92740938	10.87220819	8.14854048	8.517544296	0	11.58770596	13.13649357	8.625975954	11.31408128	11.22635286	11.66134998	13.95498868	10.07465244
ENSG00000278217	0	0	0	0	0	0	0	0	0	0	0	0	0	0	0	0	0	0	0	0	0	0	0	0	0	0	0	0	0	0	0	0	0	0	0	0	0	0	0	0	0	0	0	0	0	0	0	0	0
ENSG00000146090	9.694977186	0	12.38079605	13.0661749	10.20872525	9.963207891	9.224939108	8.315415703	9.504060349	7.330762961	12.76977372	11.09554082	10.32988232	7.040120785	0	0	11.80746593	8.389830631	9.090844911	0	10.3041297	6.657783274	10.3488544	7.692992809	13.23856957	7.550628845	7.049983128	10.52813288	11.12845904	11.01220893	10.45961836	0	11.69431945	9.397518917	0	10.27587416	12.49348693	0	0	0	0	0	9.449803546	10.34422651	8.908034545	7.8236466	0	9.108454955	10.79492291
ENSG00000070761	18.57973239	18.08851875	18.00687006	17.67174715	18.5761952	18.64770113	18.10927774	18.80770473	18.63465489	18.51491539	18.17000787	18.62812781	18.63674171	18.67819429	17.65390071	18.17018639	18.13421414	18.83425369	18.10158708	18.3908635	17.79441219	18.70557691	17.5768046	18.31250442	18.0143532	17.8958751	18.13693593	18.7347353	17.72853195	18.78294107	17.26861269	18.16777094	17.95612425	18.23514028	18.49463071	18.25820752	18.55585758	17.88462126	18.28988412	17.77173076	18.68208974	18.58116621	19.02681828	18.03979022	18.14800263	18.99495875	18.30502867	18.70399665	18.52505297
ENSG00000269271	0	0	0	0	0	0	0	0	0	0	0	0	0	0	0	0	0	0	0	0	0	0	0	0	0	0	0	0	0	0	0	0	0	0	0	0	0	0	0	0	0	0	0	0	0	0	0	0	0
ENSG00000227981	0	0	0	0	0	0	0	0	0	0	0	0	0	0	0	0	0	0	0	0	0	0	0	0	0	0	0	0	0	0	0	0	0	0	11.5394268	0	0	0	0	0	0	0	0	0	0	0	0	0	0
ENSG00000130734	18.72045244	17.86222288	18.31025664	17.58808908	17.81224083	17.57530249	17.51971378	18.19103851	18.30161663	17.43480772	18.52123034	17.43959784	17.74050731	18.12254281	18.93781302	17.43739386	18.47693851	17.25168909	17.58286473	18.54287937	18.82766453	18.63599371	18.76315702	18.24174492	17.56326215	17.13555913	18.32801845	17.54290977	18.38689629	17.66828338	18.28915597	18.03069884	17.06769581	18.33784878	18.31236213	19.91864327	17.68462889	18.78134073	16.52427429	19.29571239	18.26143876	18.39048895	17.83168654	16.77455721	17.84177178	18.14905489	18.0763917	18.31968415	18.51049905
ENSG00000214300	14.71113363	15.93327957	15.22208479	14.94939398	15.15759108	16.10098449	15.41457793	15.93115862	15.59761201	15.48885645	15.26703549	15.56624937	14.45722779	15.10717202	15.74623469	15.14033236	14.9511932	15.65333734	14.47821804	16.33886481	15.78067653	15.42514476	14.92628117	15.15400421	16.23561138	14.85045807	15.56990494	15.37670378	15.38163021	15.25223984	15.31807223	15.76915893	14.92501876	15.26373644	16.01063024	15.43819214	15.97991859	15.42897217	15.85309659	15.40364099	15.60280876	16.08314875	15.26504968	14.89838085	14.92849362	15.08173309	14.59323067	14.47098589	15.40543715
ENSG00000248965	0	0	12.12794551	14.1686633	0	0	10.65857256	0	0	0	9.434218159	0	0	10.05059409	0	0	0	0	0	11.01669936	10.73898617	9.665317655	0	0	0	0	0	0	0	0	0	0	12.12935971	15.66344962	13.66754519	15.75428387	0	12.70567646	0	14.39208557	13.30470326	13.59130123	0	11.04198869	11.92551523	9.838956468	0	0	11.49279936
ENSG00000270087	0	0	0	0	0	10.76994328	0	0	9.574355062	0	8.80755599	9.241656441	0	0	0	0	0	0	11.4810189	10.38928025	0	0	0	0	10.91266806	0	0	0	0	0	0	0	0	0	0	0	0	10.07899621	0	0	0	0	10.25627405	0	0	9.212016357	0	0	0
ENSG00000254948	9.076128902	9.301114285	11.22529328	11.26623823	11.23217961	10.08027867	12.50988204	0	0	0	0	0	0	9.732959394	0	0	13.77234692	10.67351521	12.11259663	10.69890096	11.00583596	0	0	0	12.95889489	0	11.32672492	0	0	11.29919142	12.16105457	0	10.4901429	11.68292559	9.544043158	13.91554889	10.02684134	0	0	0	9.403759568	0	0	0	10.1933694	13.04314315	0	0	0
ENSG00000236130	0	0	0	0	12.65213571	0	0	11.17094906	0	0	10.27262531	14.95437025	0	0	0	0	0	11.24556081	0	0	0	0	12.62245745	0	10.79489526	0	0	0	0	0	0	0	0	0	0	0	0	0	0	0	0	0	14.89219244	0	0	0	0	0	0
ENSG00000253445	0	0	0	0	0	0	0	0	0	0	0	0	0	0	0	0	0	9.87453543	0	0	10.20672163	0	0	0	0	0	0	0	10.91559648	0	0	0	10.27563243	0	0	0	0	0	0	0	0	0	9.352459917	10.50965275	0	9.307018305	9.848373871	9.01114982	0
ENSG00000112167	17.51953356	16.40550684	17.62898774	17.03237607	17.12149602	17.27097333	17.87921915	16.6346035	17.61354085	17.28341004	17.78886984	17.09703294	17.75410801	16.89383406	18.14565197	16.47235276	17.18695698	17.14127317	17.41873573	16.91139176	18.01528954	17.20120918	17.90456027	17.70647361	17.40967657	16.76024646	17.56351334	17.58312012	17.17125055	16.40421419	17.6598837	16.96600215	17.37165519	17.00549406	18.22830324	16.87983486	16.28349218	17.59781726	18.10975353	17.74390635	18.10191879	17.08768642	18.03524791	17.13424309	17.2491148	18.42503536	16.97504492	16.22854101	17.35402517
ENSG00000202523	0	0	0	0	0	0	0	0	0	0	0	13.70650522	0	0	0	14.37168601	0	12.24526368	0	0	13.5775871	13.08799533	0	0	0	0	0	13.21682553	0	0	12.31831943	12.21750236	0	0	12.69962359	0	12.18306544	0	0	0	0	13.84564715	0	0	12.76467894	11.67714828	0	0	0
ENSG00000221565	0	0	0	0	0	0	0	0	0	0	0	0	0	0	0	0	0	0	0	0	0	0	0	0	0	0	0	0	0	0	0	0	0	0	0	0	0	0	0	0	0	0	12.91909819	0	0	0	0	0	0
ENSG00000173231	0	0	0	0	9.53552646	0	0	0	0	0	7.744832228	8.178019334	0	0	0	0	0	0	0	0	0	0	0	0	0	0	0	0	0	0	8.787936646	8.687335403	0	0	0	0	8.652975721	0	0	0	0	0	0	0	8.235897109	0	0	0	0
ENSG00000173210	15.94705455	17.66952285	16.95674195	17.82220752	16.11413823	16.22433146	16.64068349	13.64613102	17.10877414	17.72922465	17.18816964	14.41497519	15.17117	13.31977383	16.20418597	16.96336498	15.01418271	13.98134222	16.3692567	16.01049168	16.90787049	13.17044829	17.32293826	15.88896262	16.6887147	17.10228432	18.32389853	15.35575408	15.97968777	16.60878211	18.60761465	16.01191231	18.21175208	15.61231963	18.23121482	15.53472178	15.88504541	17.89728638	18.66479721	17.4796547	14.15411507	16.10860397	15.50070709	17.70797918	16.95741972	15.08113953	16.95507466	13.96197415	16.52179134
ENSG00000280382	0	10.72425983	0	11.10592587	10.33535004	0	0	10.43864696	13.3070137	0	0	0	0	0	12.63932296	0	0	0	13.21507572	11.12326094	0	9.771802278	0	0	0	10.670526	11.75116299	0	0	0	12.17059627	10.48548993	0	0	10.9674113	14.27597918	0	0	0	0	10.82700376	10.52884736	9.990922349	0	0	0	0	0	11.59937489
ENSG00000270097	12.79067972	10.69479068	0	11.07645262	0	0	14.05681692	0	10.27854655	10.42006713	0	9.945658109	0	11.71175023	13.60972546	0	10.99811885	12.80489333	0	0	12.40049557	0	0	0	14.27988013	0	0	0	10.52559434	11.10940395	10.55679212	0	0	13.07774812	12.52241156	0	10.42160452	0	0	0	0	12.08367867	0	0	0	0	0	13.31869786	0
ENSG00000256019	0	0	0	0	0	0	0	0	0	0	9.093218212	0	0	9.709400519	0	11.77610765	0	9.066775111	0	0	9.398723812	0	9.443418079	9.366750109	0	0	10.30371819	9.038535878	0	9.691814938	9.139712657	0	0	0	9.520488192	0	9.004682316	11.36445087	10.2220835	0	10.37912497	10.66555343	0	9.701481189	8.587343111	8.499814389	0	8.204335202	9.153277743
ENSG00000013374	17.98632515	18.48134265	18.60657007	18.65852124	18.36456836	18.41313177	18.75074972	18.4226404	18.2543178	18.63063087	18.86624726	19.01108498	18.66303571	18.51383499	18.6162597	19.76906986	18.76634429	18.08081959	18.15281892	19.28500344	18.1780161	18.39200264	17.98110573	18.16104883	18.19153808	18.85301463	19.21432326	18.18959731	20.4005046	19.18199165	18.09410324	17.44360321	18.0893028	17.89734999	17.77267533	17.68876616	18.22086255	18.42333036	18.01068986	18.17901518	17.6961843	17.84648814	18.73843336	18.15208664	18.64716789	17.93791778	18.56366779	19.17781181	18.13910968
ENSG00000184809	16.85182493	10.6398914	12.45819321	0	9.030182766	12.78188183	11.57342938	8.549687488	13.92298412	13.82361183	14.84177367	8.670414229	10.56466642	12.69055258	15.22309321	0	8.140247892	8.624136648	12.64530255	12.55300749	13.56780688	0	15.42403535	0	13.33965629	0	13.74984532	11.59265033	9.985679055	10.83221686	17.80207682	13.11643295	15.32118928	9.632149964	14.8693799	12.09495492	9.881722454	7.926240299	11.77767943	15.08997916	0	0	15.10899721	0	14.29992362	13.39220099	11.68218785	6.769117137	9.29439709
ENSG00000262079	9.121951163	9.346948634	0	9.728297699	0	9.127433263	0	0	0	0	0	7.602448551	8.758220612	0	0	0	8.651816145	0	0	0	8.470151639	0	0	0	0	8.295564153	0	0	0	0	0	0	0	0	0	12.52550709	0	0	0	0	0	9.15173392	0	0	0	0	0	8.273597957	8.225064153
ENSG00000233470	0	0	0	0	0	0	0	0	0	0	0	0	0	0	0	0	0	12.34781302	0	13.37307339	0	10.02186273	0	0	0	14.24196647	0	0	0	0	0	0	0	0	0	0	10.70122918	0	0	0	0	0	0	13.98329042	0	0	0	16.08777232	0
ENSG00000216162	12.51110597	0	0	0	0	0	0	0	12.31997756	0	0	0	0	0	0	0	0	0	0	0	0	11.78338439	0	0	0	0	12.17891712	0	0	14.73607698	12.59837749	0	0	0	0	0	0	0	0	0	0	0	0	0	12.044921	0	0	0	0
ENSG00000278899	14.08677321	13.0683047	13.50108621	13.20222666	13.2891605	14.50728168	14.50501161	11.70476678	13.92732833	14.06894886	12.68015882	12.24070673	11.55277102	13.6790215	10.73674495	11.73612724	13.37176614	13.06865236	14.21869269	14.02685783	13.18963734	12.67452906	12.79387305	13.43322611	12.74334221	11.08903352	13.54810701	13.90278259	12.73857845	13.40509801	13.38269803	14.38870789	13.36821164	11.61936657	14.58711359	13.82026761	13.63441777	14.23087724	13.15832088	14.3059967	13.44670297	12.794801	13.44398778	12.70436571	13.45061489	12.62598472	12.58309823	11.44536328	13.86573394
ENSG00000263691	0	0	0	0	12.95819599	0	0	13.06155759	0	0	0	0	0	0	0	0	0	0	0	0	13.46866198	0	0	0	0	0	0	13.10790304	0	0	0	0	0	0	0	0	0	0	0	0	0	0	0	0	0	0	0	0	0
ENSG00000255173	0	0	0	0	0	0	0	0	0	0	0	0	0	0	0	0	0	0	0	0	0	0	0	0	0	0	0	0	0	0	0	0	0	0	0	0	0	0	0	0	0	0	0	0	0	0	0	0	0
ENSG00000227054	0	0	0	0	0	0	0	0	0	0	0	0	0	0	0	0	0	0	0	11.97736656	0	0	0	0	0	0	0	0	0	0	0	0	0	0	0	0	0	0	0	0	0	0	0	0	0	0	0	0	0
ENSG00000278766	0	0	0	0	0	0	0	0	0	0	0	0	0	0	0	0	0	0	0	0	0	0	8.958819876	0	0	0	0	0	0	0	0	0	0	10.58944722	0	0	0	0	0	0	11.21514951	0	9.642677431	0	8.103415833	0	0	0	0
ENSG00000234225	0	0	0	0	0	0	0	0	0	0	0	0	0	0	0	0	0	0	0	9.74153924	9.464036068	0	0	0	0	0	0	0	0	0	0	0	0	0	0	11.01937145	0	0	0	0	0	0	0	0	0	8.565044722	0	0	0
ENSG00000275490	0	0	0	0	0	0	0	0	0	0	0	0	0	0	0	0	0	0	0	0	0	0	0	0	0	0	0	0	0	0	0	0	0	0	0	0	0	0	0	0	13.53103299	0	0	0	0	0	0	0	0
ENSG00000251283	0	0	0	0	0	0	0	0	0	0	8.701800101	0	0	0	0	0	0	0	0	0	0	0	0	0	0	0	0	0	0	0	0	0	0	10.68257233	0	0	0	0	0	0	0	0	0	0	0	0	0	0	0
ENSG00000175699	0	0	0	0	0	11.80986838	0	0	0	8.588268608	6.688809776	0	8.274242446	0	0	8.778206394	0	11.97055278	0	0	0	14.29855481	0	7.954573627	0	7.812089171	0	8.623634939	0	0	0	0	7.060583773	0	0	0	7.593542706	7.953916668	0	0	0	0	0	0	8.172778421	7.090630126	7.629380128	0	0
ENSG00000255107	0	0	0	0	0	0	0	10.11047384	0	0	0	0	0	8.247198898	0	0	0	0	0	0	8.934303679	8.859858224	0	0	8.153042754	0	11.42283114	0	0	0	8.675452377	8.574870291	8.00594272	0	0	9.904579491	0	0	0	0	0	0	8.081438606	0	0	0	0	7.740962083	0
ENSG00000221230	0	12.70249994	0	0	12.31339313	0	0	12.41674766	12.28603695	0	11.51811112	11.95292183	0	0	0	0	0	0	13.19395466	0	0	0	0	0	13.62532024	0	0	14.04788226	0	0	12.5644357	13.46348771	11.89297686	0	0	0	0	0	12.64814469	0	0	14.09179236	0	0	0	0	0	11.62693663	13.57790456
ENSG00000213976	12.87362113	13.95871385	11.27036263	12.63289552	14.24021633	13.70910355	11.55520205	14.38010945	13.65541022	12.82409361	13.42616666	13.08620679	11.75448443	14.99556361	13.30414019	10.84515542	0	11.45519901	13.29500578	11.06572198	16.18637812	12.19831957	11.83234292	12.82575406	14.15768584	12.8753017	13.17876154	16.52654453	11.63449415	13.84630499	16.48661389	11.275497	13.89187429	12.14293115	13.39468609	14.10948842	15.72162405	11.89238946	13.14768981	13.56671416	13.90624157	13.39643846	13.36503474	12.67553324	14.16013556	12.37212524	10.69240189	12.91215368	13.30702168
ENSG00000252292	0	0	0	0	0	0	0	0	0	0	0	0	0	0	0	0	0	0	0	0	0	0	0	0	0	0	0	0	0	0	0	0	0	0	0	0	0	0	0	0	0	0	0	0	0	0	0	0	0
ENSG00000254985	11.34403558	11.98424613	12.4949675	11.95108128	11.18030048	0	11.02546644	9.699826083	13.26794054	12.7091992	10.80003505	11.23476317	10.39511516	12.87595108	13.06967285	12.48459931	13.2875276	12.35797095	0	11.96841983	11.10589092	11.35311393	0	10.07455306	11.64422897	12.93030862	9.428360541	10.7452818	11.81498575	12.7208626	9.84737097	11.33048932	11.49663144	11.78299817	0	18.14305223	12.29577172	12.0728898	10.93026595	11.30025345	10.08801868	11.78876156	12.05768047	11.40892937	11.87758468	11.20508598	9.748222377	12.60875762	14.38302256
ENSG00000197037	15.7546749	16.2609955	15.02362423	15.67515861	15.54693377	16.09071981	14.67172481	15.5342111	15.89979236	15.21104353	15.77082904	16.9263006	14.75759738	15.71553524	15.93135784	16.11895869	15.10322329	16.05724413	15.95956144	15.3241217	15.94537371	16.10659025	15.54669463	15.86845675	15.78919383	15.31585678	16.36539663	15.32075264	16.07076272	15.18566236	15.73532349	16.28337345	15.33547768	15.34435139	15.25544235	15.49535311	15.31313074	15.73546875	15.58561115	15.99182803	15.20055675	16.20808179	15.87724617	14.54863609	15.93224879	16.04159366	15.73184022	15.97720337	15.70154274
ENSG00000255585	9.861427228	11.0119457	10.85988594	10.4681307	10.54503649	11.00357381	8.807427289	11.93731921	11.20537605	10.88149551	9.166131006	11.37169034	9.98225475	10.00451701	10.92767778	11.58617435	11.76766624	10.46007813	11.1623568	11.74790869	13.11364705	10.76508918	10.83710459	11.02326225	11.101936	10.79782665	11.93398373	11.22491307	10.0548033	10.98621648	12.05183799	11.98418366	10.65496814	11.26304498	10.59250036	10.02769521	10.6607681	12.49609023	10.16964057	10.08044374	10.03742044	11.42628845	10.73070546	9.774438848	11.07233825	11.26989074	9.113542634	11.61871249	11.03182913
ENSG00000251408	0	0	0	0	0	0	0	0	0	0	0	0	0	6.567498873	7.046415223	0	0	0	0	0	0	0	0	0	0	8.071376766	0	6.892514825	6.962082644	0	0	0	0	7.924419107	0	8.801038115	0	0	0	0	0	0	0	0	0	0	0	0	7.006536537
ENSG00000274333	0	8.62112318	0	0	6.657678786	6.82538953	6.094642916	9.07130477	7.943756156	5.784008949	7.441115992	6.880029582	0	5.497229063	7.54091241	0	0	0	7.531826302	0	7.163933837	5.121292108	0	0	5.40491169	7.571293863	5.506947382	8.604110266	7.456387708	6.463761226	9.067023384	0	8.035669311	0	0	8.130716629	8.570279635	7.713011689	6.000835258	6.365882714	7.727082322	0	0	6.473329856	8.514715602	7.262503491	5.820896065	6.968256967	7.913989243
ENSG00000264536	0	0	0	0	0	0	0	0	0	0	0	0	0	0	0	0	0	0	0	0	0	0	0	0	0	0	0	0	0	0	0	0	0	0	0	0	0	12.8954744	0	0	0	0	0	0	0	0	0	0	0
ENSG00000246740	0	9.84298478	9.354446264	8.228096854	9.775813993	8.625191318	9.883825049	10.72639015	10.42592671	11.9591866	9.46614484	11.89942007	0	8.861917209	9.758769345	8.760239162	8.149994362	10.80099052	10.91863827	12.63316486	9.549648087	10.88891831	10.59341537	10.25384772	9.181859319	7.794161296	11.19129587	10.41037953	8.675640808	10.25742297	12.51092919	11.50987495	10.20287662	8.643723364	12.78534095	11.10506123	11.73839262	9.5170109	10.11028337	8.162249205	12.94439868	10.81660196	13.51702416	0	8.15483271	8.067386214	8.607769779	10.08886339	11.88722205
ENSG00000274383	13.34037914	15.15061421	17.3449371	15.69752531	15.20889778	17.54451938	15.7618004	16.34396002	15.44456484	14.07928504	14.0508841	13.74887704	16.13106379	14.12366128	15.97608915	15.6066669	15.61915576	17.73423443	17.36589051	17.89771103	15.68698558	13.40098556	17.05365649	15.97688702	14.90361919	13.05258403	19.84890964	15.32619825	16.0454215	13.3285064	16.61196504	15.35914435	14.15455452	15.42847382	17.91171251	18.08189673	15.64019586	16.76471389	15.60643463	16.48807657	16.11589392	14.76867685	14.69426004	17.62872833	16.14246954	18.981404	15.15427609	15.37026141	15.70963089
ENSG00000223555	0	0	0	0	0	0	0	0	0	0	0	0	0	0	0	0	0	0	0	0	0	0	0	0	0	0	0	0	0	0	0	0	0	0	0	0	0	0	0	0	0	0	0	0	0	0	0	0	0
ENSG00000225728	0	0	0	0	0	0	0	10.27405853	0	0	0	12.13121675	0	0	0	0	0	0	0	0	0	0	0	0	0	0	0	0	0	12.55872507	0	0	0	0	0	0	0	0	0	0	0	0	9.826379664	0	0	0	0	11.06852397	0
ENSG00000250508	11.40652124	11.46194821	13.74495884	11.9311334	13.22216097	14.70104241	10.50331514	12.42382709	12.97581769	11.57931942	11.70346976	6.725409958	11.33158163	16.86255313	11.83695276	10.69972754	12.93503924	11.15780248	15.86586741	11.86103185	11.39067524	11.96797272	12.02020723	8.55460324	12.29153768	11.73002334	16.37550401	12.17649579	10.99327961	10.1994231	15.72851875	13.99078614	13.54668901	9.262486364	16.66473632	16.35865295	10.99613039	9.552024766	13.45159604	9.778871149	15.72413727	11.72575809	14.25898885	7.892031685	11.72440815	13.56478357	11.54650107	10.97131488	13.35944487
ENSG00000259959	14.08973429	14.41718768	13.47162854	14.2883203	14.09799274	15.18829152	11.71248148	14.44432606	13.93654798	13.46963728	13.97309259	14.12446259	13.45068345	15.79246341	14.40284093	14.39408435	11.71205635	14.29297285	14.8538952	13.89489778	14.41707036	15.22574389	13.29684809	15.34548903	13.26980107	12.76056702	15.19750337	14.03666635	13.20245543	13.71059664	14.85505816	14.42477579	13.25394646	14.87363633	14.55836715	15.76049949	15.69856062	15.06972947	14.53174809	15.37930989	14.82568175	14.23947135	13.65619446	13.61935267	14.7029467	14.56894382	13.52140679	15.60101785	14.09107363
ENSG00000256306	0	0	0	0	0	0	0	0	9.539027705	0	0	0	0	0	0	0	0	0	0	0	0	0	0	0	9.29388293	0	0	0	0	0	0	0	0	0	11.1975208	0	0	0	0	0	0	0	0	0	0	0	0	0	0
ENSG00000199248	0	0	0	12.76915231	0	0	0	0	0	0	0	0	0	0	0	0	0	0	0	0	0	0	0	0	0	0	0	0	0	0	12.24929163	0	0	0	12.63059258	0	0	0	0	0	12.49013462	0	0	0	0	0	0	11.31184579	0
ENSG00000264540	0	10.95434983	0	0	0	13.31884618	12.57970491	12.66804454	10.53805774	0	10.76978476	11.20450842	0	10.38713779	0	0	11.25770519	11.74288715	0	12.3531056	0	0	11.1203765	0	0	10.90061122	11.39653293	11.71460298	0	11.36899892	10.81633688	0	10.14521108	11.75273941	0	0	11.68069436	11.04297138	0	12.26970601	11.0571024	13.56556023	10.220929	0	10.26314573	11.17483149	10.71713373	9.879352055	12.82932388
ENSG00000261792	0	0	0	0	0	0	0	0	0	0	0	0	0	0	0	0	0	0	10.7321706	0	0	0	0	0	0	0	0	0	0	0	0	0	0	0	0	0	0	10.32959146	0	0	0	0	0	0	0	0	0	0	0
ENSG00000254089	0	0	0	0	0	0	0	0	0	0	0	0	0	0	0	0	0	0	0	0	0	0	0	0	0	0	0	0	0	0	0	0	0	0	0	0	0	0	0	0	0	0	0	0	0	0	0	0	0
ENSG00000188314	0	0	0	0	0	0	0	0	0	0	0	0	0	0	0	0	0	0	0	0	0	0	0	0	0	0	0	0	0	0	0	0	0	0	0	0	0	9.353686683	0	0	0	0	0	0	0	0	0	0	0
ENSG00000087088	19.38788798	19.15068686	20.26472666	18.97586743	19.42294488	19.62417366	21.54511046	19.99753867	18.91846659	19.18635096	19.07009109	19.33781631	21.2130399	19.36347493	20.67961616	20.26683514	19.81479537	19.98812774	18.59020558	21.47320097	18.98026724	19.39473628	20.17706193	19.5655589	19.55911411	19.52969641	19.18076773	19.46567441	19.94973326	19.14663078	19.46437313	19.73774722	19.00590141	19.86397974	20.65315408	19.80825241	19.73758888	19.22500184	19.78901058	20.03838333	19.96575025	19.83554772	19.03629414	21.43833522	18.80114224	20.1313353	19.10920873	19.85315384	19.49987894
ENSG00000224690	0	11.397764	0	10.77991435	0	11.17797196	10.43915289	11.11208144	9.982120925	0	0	9.649301296	0	0	0	0	10.70158909	0	12.88893664	0	10.51955855	9.446043316	10.56428808	10.48755893	0	0	10.8403914	12.15809599	0	10.81286223	11.25973173	10.15956762	0	0	0	0	0	0	0	0	0	11.20230536	10.66421563	0	10.70644159	11.61827295	10.16114363	0	11.27331528
ENSG00000258700	8.509465897	8.73426524	0	0	8.346139988	9.512969515	0	12.14583201	8.318863266	0	7.553907296	0	0	8.168334758	0	0	0	12.10500724	12.80755458	11.93780358	10.43822249	9.779260589	10.89773574	13.21266752	12.23905715	0	8.178237927	12.29906592	0	9.148249237	10.91546287	0	10.24430558	0	11.29665913	8.827121648	8.461604082	0	0	0	10.83446649	17.23578642	8.002607056	0	0	14.32656801	0	7.662210446	10.60730181
ENSG00000225359	0	0	0	0	0	0	0	0	0	0	0	0	0	0	9.990374846	0	0	0	0	0	0	0	0	0	0	0	0	0	0	0	0	0	0	10.87273414	0	12.48851303	0	0	0	0	0	0	0	0	0	0	0	0	0
ENSG00000214192	0	11.34774219	0	11.72947782	12.28023285	11.12795325	10.38914888	12.06172633	11.51610826	10.07362169	11.16315343	11.59792842	11.75775862	11.36513559	0	11.26327064	10.65157898	0	12.83890267	11.74681564	10.46955255	12.56409602	0	13.24401668	11.27069515	11.87876796	11.37506943	12.42992918	12.17819514	10.76284986	11.20971181	12.10859174	11.12311198	12.73106197	11.59094009	13.02539213	12.0741554	0	10.29397458	12.98508583	0	13.47370719	12.19855509	10.77252222	11.97782306	11.56824846	12.4320316	10.27255226	11.80805651
ENSG00000277715	11.618233	11.72809414	13.97555152	13.16858356	11.21357172	14.92287268	11.35406671	13.55746599	12.31141723	12.5684773	13.06673457	12.97812201	12.55309979	11.03526305	12.70246899	11.38067063	13.30432323	12.83863746	14.58847839	15.04975075	13.26419914	12.80436208	12.556979	11.23263048	11.48117113	10.41192751	14.21451394	13.88063297	13.06103326	12.25827133	12.64870119	12.71135286	10.65584288	14.58531991	15.39725079	14.38558889	12.72753229	14.80127734	11.78919015	13.62853648	13.15255793	13.94726139	13.55867009	12.81534269	13.86054295	13.06389927	11.71314488	12.59069908	13.3402766
ENSG00000254194	0	0	0	0	0	0	0	10.84635287	0	0	0	0	0	0	0	0	0	0	0	0	0	0	0	0	0	0	0	0	0	0	0	0	0	0	0	0	0	0	0	0	0	0	0	0	0	0	0	0	0
ENSG00000254501	13.13780156	14.36308196	15.01138825	12.42321246	13.1115062	14.40623427	13.66704298	12.34052639	13.71212031	12.35141775	13.71450937	13.19840388	15.45127101	14.1740407	13.27884869	13.54166395	15.0450611	13.63739714	13.99212277	16.1951994	12.48461143	12.67301306	12.79235703	12.45259541	13.54909085	12.79487714	14.18397776	12.97174109	13.4568715	10.45694297	13.22507819	13.50272592	13.23154939	13.64725149	15.71066086	16.50920836	13.35281807	13.45180715	13.57180282	14.81635828	12.46607108	13.93310422	13.83084347	14.55311696	13.51948198	14.39102032	12.97384363	13.28735472	12.72415664
ENSG00000271784	12.9237938	12.63463385	14.0749288	12.79408206	11.02353392	13.77719974	13.77492973	11.54173633	12.58067714	13.01175211	12.9644963	12.53700083	14.23728016	14.81412851	12.06500691	10.74338892	13.59009396	13.0754944	14.22553517	14.39625122	11.94876323	11.45927125	12.80071493	14.56029247	11.97272603	9.774933514	12.85458447	13.28818708	12.82787077	13.04940795	12.27421984	12.17340341	12.71801989	12.62597902	12.39253229	13.50520669	13.01329043	12.50092836	14.47319163	13.1430028	14.45348089	12.43913053	13.95122123	12.83672048	12.8360378	14.44001913	11.91200845	11.33676935	14.45750676
ENSG00000038945	12.27577171	12.62356539	15.89774775	17.24250378	16.96019433	13.59201862	16.62921399	14.06617452	10.73557927	16.11324532	17.9466571	14.66172118	15.75445644	16.4671534	15.0929429	15.90700641	13.22863607	16.34018238	15.47325578	15.22202586	15.56400068	14.00212738	12.4508983	11.1939031	13.94026533	19.28621283	13.79436679	16.05304134	16.44035336	15.44798543	13.53484102	15.09261612	17.32990925	15.05109566	12.37136546	12.46032109	15.51432214	11.57161319	16.44078723	12.79846801	14.11373716	13.08916416	15.36256027	16.82738637	12.23364077	12.40660719	15.29291718	16.27103428	14.30146523
ENSG00000060237	18.08994131	18.01518325	16.9156358	18.18169665	18.05256698	17.24256327	16.92805249	17.94748776	17.81020211	16.92131532	18.43139294	18.76895203	16.46180792	17.87934131	17.67512011	18.74724841	16.83438567	17.71972488	18.48635586	16.87244582	17.5397919	18.59956556	17.89962922	17.25573247	18.03539037	18.8198001	18.21329767	17.73185039	18.04594376	18.1488813	17.41391676	18.39173945	18.28030578	18.09411737	17.49954433	16.75459782	17.14277916	17.57166917	17.7102438	17.46527813	18.04423663	17.39341912	18.65004971	17.16908319	17.56809653	17.32932865	17.79339286	18.13935051	18.02637202
ENSG00000232684	0	0	0	0	0	0	0	0	0	7.76227031	7.852109233	7.2900385	0	0	0	8.948933463	8.338473374	0	10.10830345	0	0	7.087904365	0	0	7.377180487	7.982465686	0	0	0	0	0	0	0	0	0	8.128747839	0	8.124360432	0	0	0	0	8.301194205	0	0	7.260540524	0	0	0
ENSG00000233198	10.41398484	13.31651236	15.01046402	9.699970919	13.6277508	13.09665557	14.76669779	12.11835859	13.10945211	12.04180689	9.71838268	12.65433198	0	11.07140714	15.57194059	11.55427389	11.20543781	9.691922365	10.8086927	13.03767788	13.02285298	10.94880774	16.37731139	9.407820934	12.51255893	10.84834995	13.86736706	9.663664397	10.95514801	13.48621496	17.75004414	13.28704514	12.71635267	11.70046572	19.49260959	13.65747816	10.85113934	15.15996274	11.07003351	12.71983891	13.32620459	10.9289298	10.1686845	8.744247861	13.32529994	11.92964298	11.53894137	10.82632513	13.43993136
ENSG00000215480	0	0	0	0	0	0	0	0	0	0	0	0	0	0	0	0	0	0	0	0	0	0	0	0	0	0	0	0	0	0	0	0	0	0	0	0	0	0	0	9.637188186	0	9.126631104	0	0	0	0	0	0	9.197546424
ENSG00000224885	10.41639225	0	9.568474614	10.02395892	10.25271735	0	0	14.5248947	11.2247757	11.36634853	11.45655729	0	10.05222106	13.07331313	10.55735596	0	0	9.431642458	12.13254676	12.04025804	0	9.689201068	12.39204489	9.731730524	8.981525191	11.5874109	10.08441276	12.86088486	11.47191149	12.05587788	12.08791616	10.98745797	12.29074177	13.76143892	13.34356243	12.0560432	12.68948698	0	9.588220132	9.957950745	11.74393148	11.76751392	12.49201827	12.06555353	11.27156871	12.76839035	9.405491015	10.15113694	9.518180142
ENSG00000266514	0	0	0	0	0	0	0	0	0	0	0	0	0	0	0	0	0	0	0	0	0	0	0	0	0	0	0	0	0	0	0	0	0	0	0	0	0	0	0	0	0	0	0	0	0	0	0	0	0
ENSG00000241354	0	0	0	0	10.14074006	0	0	0	0	0	0	0	0	0	0	0	10.83291985	0	11.02084711	0	0	0	0	10.61887764	0	0	0	10.290339	0	0	11.39108669	0	0	0	0	0	0	0	10.47528563	0	0	0	9.796355884	0	0	0	0	9.454889524	0
ENSG00000140950	16.21735757	17.27073108	16.65270771	15.54417217	16.91450815	16.96162676	16.95334427	15.63159854	18.06019396	16.51947662	15.25009685	17.9592452	15.7972158	16.83360804	16.75138118	17.23475137	16.83126775	17.44580483	16.70405315	16.5462185	15.69453686	16.20350278	15.85509056	16.89524903	16.37773564	15.82209729	16.77520465	16.28833119	15.28928348	17.50776286	16.08906347	16.40721737	16.67453348	14.97750918	16.75162115	16.22322568	14.82394962	17.81222575	17.16880608	15.64986328	16.24422005	15.67864348	17.66374486	16.19552417	17.76775111	17.10106102	17.18878144	17.47458223	16.5354107
ENSG00000226960	0	0	0	0	0	0	0	0	0	9.653310869	0	0	0	0	0	0	0	0	0	0	0	0	0	0	9.26672853	0	0	0	0	0	0	0	0	0	0	0	0	0	0	0	10.03060696	10.73173681	0	0	0	0	0	0	0
ENSG00000176754	0	0	9.171982926	0	0	9.026503647	0	0	7.833418352	0	9.383040675	7.501870535	10.23992403	0	0	10.16037086	0	8.037957848	0	10.64372391	11.9502879	8.294959645	8.413956368	0	8.585335616	0	0	0	0	0	0	0	9.021669506	15.79722615	10.0732007	11.50710341	9.557125733	0	0	0	9.348631743	8.053518883	0	8.671665523	9.139486167	7.472346388	0	0	0
ENSG00000222413	0	0	0	0	0	0	0	0	0	0	0	0	0	0	0	0	0	0	0	0	0	0	0	0	0	0	0	0	0	0	0	0	0	0	0	0	0	0	0	0	0	0	0	0	0	10.11203246	0	0	0
ENSG00000204282	14.8160911	16.19454905	17.03262967	14.84946155	15.77500806	16.11762798	16.82705261	15.73318503	16.2734235	16.9196352	14.59488627	16.34367483	13.68279545	13.90008021	17.4726587	15.23475803	15.55694673	14.96324069	16.64799303	16.38093102	17.43020492	13.67137247	17.13908779	16.33794842	16.24675396	15.49834677	17.54580543	16.0187973	17.04389962	15.05418785	16.38438753	14.80254008	14.62860368	15.27455104	15.19273964	16.75431054	15.45517276	16.39173594	14.19913664	16.10860081	16.39421068	15.81208721	16.56684118	14.64884202	16.59858311	15.92293243	15.56207558	13.72369543	15.64496989
ENSG00000224001	0	0	10.93880449	0	0	10.79313748	0	0	9.597532255	0	0	12.07016913	0	9.446710726	11.92826453	0	0	11.38654935	0	0	10.13483421	0	0	0	10.93586351	9.959887394	9.456634128	10.77357975	9.844469677	10.4280826	10.87488676	0	0	0	11.25607808	10.10658148	0	12.42305999	9.959290645	0	10.1163072	0	0	0	0	10.81855061	0	8.939342952	0
ENSG00000226673	8.285754725	8.51045799	7.440689781	0	8.705744518	0	8.551231609	7.230336704	0	0	6.339755166	9.081364616	0	6.950644669	0	0	7.816404295	0	10.32106995	0	7.635118221	8.143314812	9.259919803	7.60325942	0	0	0	9.85357024	9.923640435	0	7.377115085	11.79154191	6.710650811	8.309748966	7.756467533	0	0	7.602603195	0	7.828647922	9.196722185	8.315495857	7.779176152	0	0	8.316575968	0	0	8.969842163
ENSG00000125630	16.53987212	17.49444026	15.462857	16.14476551	16.39007881	17.02238414	16.09627999	16.87052945	16.47980087	15.44749955	16.5213197	16.21766605	15.76583408	16.96045012	16.13930394	16.79783706	17.15522876	16.98921353	16.52953725	16.04212209	16.03789579	17.90481357	16.18654773	17.01323772	15.96030261	17.21355857	15.70971734	16.87145157	16.95171288	17.003091	15.82010622	16.22910793	16.57604879	16.51381965	16.93390627	16.29777593	17.15742658	16.14214033	16.56278169	17.04420427	17.11929894	17.24704065	16.63726236	16.06997431	17.33172538	16.68211086	16.6760239	17.16181784	16.25435884
ENSG00000189339	17.60638338	17.15461471	16.28238599	16.1651156	16.64732125	17.94950678	15.07079765	17.94635136	17.89496461	15.22350655	15.86859533	15.4109755	15.68828971	16.45864007	17.65818681	16.18865709	15.17812556	17.11030487	17.65689043	16.204987	16.95437179	17.29005145	16.19009601	16.9036691	17.95549622	17.42101859	16.99863319	17.18134707	16.54416384	16.05690749	16.82321094	17.8269372	15.39471677	17.32239371	16.71915483	18.61204571	17.14630532	17.70742608	16.09281659	17.430013	16.1253148	17.63832849	16.08897217	15.32834904	17.69218405	16.14118105	16.34775791	17.09091303	17.15547988
ENSG00000260830	11.19183938	11.8320278	12.75770542	11.21410382	11.76480094	12.19702175	12.45773518	11.54631479	10.41615282	9.558640151	14.26175098	10.08323694	12.24208329	12.26436284	13.20690627	10.74796624	11.72051541	9.622307301	12.32343076	11.81620193	10.95370582	11.68616907	12.58293545	10.92170047	11.7549721	10.77868728	11.859358	10.59311738	12.83245013	0	13.6005528	9.594575774	12.02229288	10.63124065	12.88246183	9.926183698	11.14386452	11.50575565	11.77767943	0	10.93517162	10.63700204	10.6835691	10.25731995	11.72536939	11.85995989	0	10.34190348	11.70756655
ENSG00000258282	10.97611465	0	11.12728043	0	0	0	0	0	12.36947001	0	0	9.45310443	10.6118459	9.635023396	0	0	10.50525653	12.98979125	10.69315915	0	0	11.24810777	0	10.29124658	0	0	10.64404725	11.54676617	10.03284339	10.6165203	0	11.54729141	10.39215821	0	0	0	9.92888337	11.87478188	0	10.51754606	10.30471395	0	0	12.94738974	10.51010861	9.423457591	0	0	12.07660741
ENSG00000253999	0	0	0	0	0	0	0	0	0	0	0	0	0	0	0	0	0	0	0	0	0	0	0	0	0	0	0	0	0	0	0	0	0	0	0	0	0	0	0	0	0	0	0	0	0	0	0	0	0
ENSG00000189169	0	0	9.286886935	0	0	0	0	0	0	0	0	0	9.77051655	0	0	0	0	0	0	0	0	0	0	0	8.700143381	0	0	0	0	0	0	0	0	0	0	11.45229341	0	0	0	0	9.463557856	0	0	0	0	0	0	0	0
ENSG00000264169	0	10.90048449	0	0	10.51154434	0	0	10.61485014	0	0	0	0	0	11.33272654	0	0	11.20383461	0	0	11.29950931	0	0	0	0	0	0	12.66425504	10.66117184	0	0	10.76247432	0	0	11.69886231	11.14365117	0	0	10.9891044	0	0	0	0	10.16708201	12.32451955	0	10.12160988	0	0	11.77564417
ENSG00000207170	0	0	0	0	12.06728527	0	0	0	12.0399301	0	0	0	0	11.88894089	0	13.37175407	12.75982423	0	13.94773142	0	0	13.82489465	0	0	11.79448918	12.40262315	0	0	0	0	0	13.21735089	0	0	0	0	0	15.86674003	13.40189263	12.77212042	0	0	11.72264694	0	13.34957234	0	0	0	0
ENSG00000261068	15.76356184	14.58642001	15.83085891	13.04901443	15.96371997	13.09362785	14.20674614	12.17985723	16.44799775	16.56201349	13.5735817	15.54854047	12.46071783	13.03545886	15.55898367	13.75945668	17.88570898	15.78403608	15.57747909	13.24321365	12.65730482	15.28295543	17.0203409	14.6922285	16.90555599	8.094937938	15.49871349	13.88134448	14.46603	15.40377199	17.65639056	14.99200148	15.74314909	13.33457368	16.84614554	16.95417371	12.95769433	14.89034175	11.08971642	15.61910913	14.10428336	14.84274847	17.23289157	14.45063406	16.22657246	14.97137785	15.86029232	14.04498006	12.87709373
ENSG00000253821	0	12.11318011	0	0	14.10227425	14.65856489	0	0	13.54443666	9.517989202	0	0	0	11.22396714	9.708341937	10.70728456	0	0	0	13.77519901	0	0	0	15.20221722	11.93660943	0	10.23449948	12.87359777	0	0	0	0	8.984092144	0	0	0	9.519525614	15.78650735	15.32156051	0	12.89391848	14.11903312	0	10.21664798	13.79981594	13.40396162	0	0	10.66731683
ENSG00000267262	0	0	10.90795941	10.36430258	0	12.34670275	0	10.6964133	11.15040522	9.708162848	0	0	11.39203365	0	0	0	0	9.77183814	11.47336801	10.3816324	10.10400099	0	11.7328355	0	0	0	10.42476838	0	11.39753598	0	0	9.744103111	12.17196997	0	0	0	0	11.07067913	9.928461016	0	10.08547434	9.787440516	9.249812119	10.40691504	0	11.20254037	0	0	0
ENSG00000264034	0	0	13.43983329	0	0	0	12.55496232	0	0	0	0	0	0	0	0	0	0	0	0	0	0	0	0	0	0	0	0	12.27468067	0	0	0	0	0	0	0	0	0	0	0	0	0	0	0	0	0	0	0	0	0
ENSG00000198939	12.53655049	13.04725232	13.61839677	15.07432318	13.07311295	12.78993082	12.12481497	11.93567989	12.59330521	12.24195877	13.1317649	11.59738222	11.97954528	12.97565602	11.67781011	12.26243088	12.06550958	11.72087572	13.89714762	13.29031396	13.81386336	13.28430194	12.57187856	13.20870857	11.68504045	10.29402551	12.20436051	13.60980899	13.76240377	13.03466338	14.84281129	10.84546855	12.92945851	13.73040953	11.91222842	15.11217629	12.39547031	14.02035638	11.40828671	13.28706862	11.03509491	10.15237413	10.72906669	9.188662839	13.51309528	12.53709602	11.77267344	12.77354547	13.47019988
ENSG00000219619	0	0	0	0	0	0	0	10.84917738	0	0	0	0	0	0	0	0	0	0	0	0	0	0	11.3008725	0	0	0	0	0	0	0	0	0	0	0	0	12.81242594	0	0	0	0	0	0	0	0	10.44357985	0	0	0	0
ENSG00000163623	0	0	7.471045359	10.72709657	9.150393113	8.321662136	11.5783819	0	0	12.471827	14.88379073	9.111838322	15.59106472	0	0	14.06731484	13.64798651	11.41386119	0	12.58032494	13.56538169	12.46666808	14.06076807	0	9.461995569	10.29176598	0	14.216516	12.01192673	0	15.21275909	11.46853658	10.72819061	8.340183233	15.32723925	12.71777097	7.273016224	7.632977235	0	0	9.641635753	0	0	14.856401	0	11.15056284	13.36590563	13.92074746	11.319984
ENSG00000260488	0	0	0	0	9.510133096	0	0	0	0	0	0	9.150142948	0	0	0	0	0	9.68792084	0	10.29768099	0	8.946997468	0	0	0	0	0	10.65877083	0	0	9.760904873	9.660187731	0	0	0	9.991812714	0	0	0	0	0	0	9.165937958	0	0	0	0	8.824709285	0
ENSG00000249228	0	0	8.411199011	0	0	0	0	0	0	0	0	7.738137223	0	7.919498611	0	0	0	0	0	8.883355369	0	0	0	0	0	0	0	0	0	0	0	0	0	0	0	8.577938176	0	0	0	0	0	0	7.753886225	0	0	0	0	8.409535775	0
ENSG00000240159	0	0	0	0	0	0	0	0	0	0	0	0	0	0	0	0	0	0	0	0	0	0	0	0	0	0	0	0	0	0	0	0	0	10.24544134	0	0	0	0	0	0	0	0	0	0	0	0	0	0	9.323310551
ENSG00000251913	0	0	0	0	0	0	0	0	0	0	0	0	0	0	0	0	0	0	0	0	0	0	0	0	0	0	0	0	0	0	0	0	0	0	0	0	0	0	0	0	0	0	0	0	0	0	0	0	0
ENSG00000236874	0	0	0	0	0	0	0	0	0	0	0	0	0	0	0	0	0	0	0	10.87031493	0	0	0	0	0	0	0	0	0	0	0	0	0	0	0	0	0	0	0	0	0	0	0	0	0	0	0	0	0
ENSG00000120675	16.48731701	16.33389193	16.80133156	17.36283638	16.42961023	17.31579945	16.99781316	18.49032093	16.88461825	15.10675645	14.57978292	15.52055835	17.73027659	14.86381994	13.05975331	16.22554161	16.99496119	15.50441709	17.88155024	15.77118854	15.50780795	16.20408474	14.09618481	17.3936545	17.19275178	16.39952266	16.42732385	17.61403848	17.36095291	17.63882576	13.25567589	16.38492702	17.11289063	19.27217096	16.413925	15.88129678	16.13334436	17.06565901	17.76529981	17.54849176	14.5618526	18.89096788	17.39178055	17.67446273	16.82825259	16.64843821	17.44925303	17.37518396	14.30224714
ENSG00000167618	10.4150543	10.05576288	13.37272527	13.60631183	13.42025206	11.83492168	10.68113239	0	0	12.36473659	11.87012788	13.55272875	13.46468781	12.73498346	11.55553869	13.29197378	0	15.41313905	14.35334784	13.84602944	0	12.42334178	0	10.72954373	9.394512055	13.00081658	12.7449196	12.90260913	15.13306973	12.46949197	11.72410223	8.818681937	13.45430267	0	14.29776222	0	11.78144893	10.14434698	0	0	11.96492521	0	13.22754489	14.00256534	11.94808317	12.1821926	12.72416449	14.08721104	13.78799285
ENSG00000132518	11.31592009	8.153484348	11.32276457	7.538056343	8.348629876	9.515463656	10.64962281	14.28894579	9.056513385	9.460514114	11.91831341	11.52845454	0	7.58836209	8.06947927	11.23442764	12.53960714	10.63859724	8.643537928	12.50206096	7.279073584	6.214709829	10.12316351	14.3038937	9.947262437	9.681363106	10.05157545	11.30184874	10.150299	10.56419264	9.334487181	13.0594013	11.19731816	8.950027415	8.395981681	13.70101668	7.881173283	13.66344951	10.26514293	10.63503242	10.57408601	9.539774491	11.77247022	7.580474575	10.04308796	12.15067046	10.49702368	10.65846096	14.03522493
ENSG00000119938	12.24583329	19.14559734	17.11267684	18.38009744	16.30826071	19.82209972	16.96597956	16.90539875	18.11442526	17.90087984	14.30779475	17.27700787	15.62093838	14.38883985	13.13521986	11.74296807	16.41596407	13.86391993	17.5900396	17.16290708	19.84926657	13.06378934	16.08064145	11.82366522	16.14802557	13.38813025	18.89924207	17.23866415	15.60614349	21.25415876	16.24357351	14.69670733	17.02440412	15.06873624	16.50080396	18.89382043	20.84110889	17.3689961	20.92734911	17.66445069	15.9797255	19.04461744	16.72978704	13.33916281	18.63075971	18.68833705	14.52050466	17.40946873	15.08630089
ENSG00000154227	0	11.66223133	11.89997274	11.35614495	13.34550724	15.45432191	6.857187138	7.525855023	16.13883374	8.853948309	7.21385441	18.15835558	0	18.07938378	7.726323996	0	16.50605763	14.71164357	13.36154861	15.65012368	12.85608325	10.85133048	10.6712356	10.06440265	17.34144624	0	15.15010178	16.04617697	8.638126061	17.60666044	11.3667053	17.3641718	12.40377631	7.609908049	0	13.77961883	6.54596049	6.904562438	13.644372	11.12024464	9.715679442	7.615643619	13.87089843	8.233116499	16.4586836	14.81885567	16.70218183	12.34298961	13.90822075
ENSG00000211967	13.06792541	16.34625805	18.09182838	14.67504892	17.94397696	13.75142585	17.94872911	15.54341281	9.556582966	14.21993262	15.79778954	17.08567221	10.38243593	13.9272934	16.931297	16.64159798	11.86004526	15.69080952	13.04785139	15.41483572	0	0	13.45936324	0	13.30930352	19.05186406	14.41364254	16.66250364	18.31760085	13.55607688	17.00305131	12.90239126	16.20592849	10.77072604	12.53665603	0	16.64036219	12.38206459	16.04614208	13.74652915	14.07408754	0	12.69694732	0	16.18645996	14.36177959	16.90379196	14.28778778	17.60159914
ENSG00000264042	0	0	0	0	0	0	0	0	0	0	0	0	0	0	0	0	0	0	0	0	0	0	0	0	0	0	0	0	0	0	13.53115251	0	0	0	0	0	0	0	0	0	0	0	0	0	0	0	0	0	0
ENSG00000221683	0	0	0	0	0	0	0	0	0	0	0	0	0	0	0	0	0	0	0	0	0	0	0	0	0	0	0	0	0	0	0	0	0	0	0	0	0	0	0	0	0	0	0	0	0	0	0	0	0
ENSG00000130304	16.04801211	16.44723579	17.42866207	15.7718979	16.23321535	16.08603746	16.4262318	16.78913391	15.55222614	17.14171101	16.15669502	15.86369889	16.96020705	15.03484101	15.48959333	15.74142524	15.43049931	15.78085806	16.35659345	17.1516653	15.72574684	15.37111624	16.06439088	15.94090749	14.47337651	16.32923862	14.90969487	16.14003532	15.71745111	15.78132864	15.62253903	15.11088317	15.94278502	14.75649935	15.20735671	17.36517335	15.16262893	16.69204614	16.81908113	16.29699125	15.87421629	16.23704385	17.10147154	16.54728896	15.8437155	14.86469864	15.9256159	15.4069095	16.49291265
ENSG00000250040	0	0	8.330980034	0	0	0	0	0	0	0	0	0	0	0	0	0	0	0	0	0	0	0	0	0	0	0	0	0	0	0	0	0	0	0	8.647513689	0	8.132410554	0	0	0	0	0	0	0	0	0	0	0	0
ENSG00000234890	0	0	0	9.95919354	0	0	0	0	0	0	0	0	0	0	0	0	0	0	0	0	0	8.626278953	0	0	0	0	0	10.33754563	0	0	0	0	0	0	0	0	0	0	0	0	0	9.382506027	0	0	0	8.79970496	0	0	0
ENSG00000064115	18.10184365	19.32688936	18.30140755	18.50372184	18.73491806	17.3370112	20.35852588	18.15096142	19.72255121	17.97254596	17.13542537	19.62456295	18.29864224	18.57428629	20.49460196	21.30426162	19.31458618	19.16125391	19.5756036	17.76282083	18.16900787	18.88415936	19.86794424	17.62062005	18.48458075	18.76514257	18.44943881	17.82227404	19.73963305	20.44848843	18.84043989	19.06843052	18.55550031	18.49429146	17.80127524	16.70408507	20.21692694	17.46358541	20.04835271	18.15706248	18.7817683	18.23762384	19.08477528	18.0978914	18.89741058	18.75859703	18.62237106	17.92316642	18.38245299
ENSG00000007306	11.43935429	14.95703381	11.26872851	9.141736842	9.370323771	10.86014049	9.38532169	0	16.48800129	15.64230941	0	0	14.73737795	17.92192688	8.676536413	0	9.64757177	12.30133307	17.76453964	9.743170266	16.9793358	10.80486704	17.29629588	14.01665267	10.41825898	7.710454443	18.3251091	11.84018883	7.595490155	11.49457508	18.84805188	13.21898365	15.44750827	9.557930145	10.80875935	12.89496771	0	8.849112833	0	18.230459	8.86322001	13.67041497	14.89997735	0	18.99751313	11.67878071	20.44959929	0	15.72030876
ENSG00000185523	12.24240852	10.14682777	12.39361596	11.52790769	10.75721462	0	11.18705774	12.66733168	11.72944416	12.45586773	11.76865878	10.98150526	12.87782786	11.16358376	10.06259439	0	12.44930596	0	11.63752478	0	10.2680713	10.77808321	0	10.23607589	11.06914887	11.09244932	9.589803225	9.907608594	0	0	10.00886961	13.07672317	0	0	10.38991409	13.23877198	12.19442287	0	0	11.46185748	10.24954283	9.951476222	11.41218124	11.5705378	0	10.95183046	0	12.39194813	10.02244555
ENSG00000100983	20.18430055	20.1307996	19.88326951	18.90466185	20.0573953	20.75516386	20.48985945	19.95290528	19.98446314	20.70076375	19.63447601	19.18080841	19.97016044	20.46937782	20.3095239	19.80984452	20.02498989	20.14887152	20.72150228	20.87792967	19.35552443	20.00562685	20.82687181	21.02415564	20.43923067	19.69972083	20.11657421	19.93235713	19.65772049	19.65318834	19.59332996	20.17722063	19.01131445	20.09700644	19.81216915	21.63838901	19.66874322	20.06496113	20.55811041	20.02830217	20.20636638	20.31175566	20.42160299	20.4652432	19.69184123	20.35811353	19.99543542	20.24928	18.96602624
ENSG00000146094	13.29755943	13.2155113	16.99921668	15.99983176	15.40213646	14.94972145	15.68253597	15.84127607	11.8695991	15.04063285	16.72419556	16.13807936	16.6980612	14.18392757	14.69791909	15.13089489	13.58935931	15.27476855	15.6887568	16.18444187	16.11546037	13.33263304	15.20423373	13.21172681	14.05165553	17.21580018	15.21542782	15.45814568	16.85084349	13.21530462	15.91018708	13.94000204	15.51004118	14.59907898	13.56309929	13.07412972	16.11193725	13.71012453	14.02897883	15.56239943	14.93291817	14.17370677	14.02380139	18.22783801	14.77926038	14.16394343	15.27083175	15.56417254	15.51715822
ENSG00000277188	0	0	0	0	0	0	0	0	0	0	0	0	0	0	0	0	0	0	0	0	0	0	0	0	0	0	0	0	0	0	0	0	0	0	0	0	0	0	0	0	0	0	0	0	0	0	0	10.99816823	0
ENSG00000277604	0	0	0	0	0	0	0	0	0	0	0	0	0	0	0	0	0	0	0	0	0	0	0	0	0	0	0	0	0	0	0	0	0	0	0	0	0	0	0	0	0	0	0	0	0	0	0	0	0
ENSG00000274925	12.58379702	13.61110993	14.8417634	14.15340285	12.94189624	13.34818419	14.25099048	13.59540066	14.41994513	14.10668832	13.36137235	13.83999376	13.02132158	12.95615088	14.28478416	13.39335725	13.2866011	14.11981135	14.7832845	15.55212571	13.93037261	13.4407705	13.1160648	13.70042753	13.93839937	13.84490306	14.72084785	15.28411904	14.16166072	14.02591192	14.64289005	13.60665205	12.03611742	14.74854768	15.19311886	16.14800118	13.20451321	16.57221343	14.12746032	15.07776951	14.42081602	12.94288862	14.46211816	13.70303619	14.90338995	14.73285422	13.59008342	14.60260481	14.19352774
ENSG00000224899	12.84447871	0	9.827183651	13.866653	9.512532294	10.68072868	11.52606549	14.56818555	15.31611949	14.71233989	8.71849416	0	14.63186788	10.33328578	0	0	16.22560949	14.81790612	14.63923081	16.40747787	12.828629	12.26869428	13.38789799	13.15913679	10.82344849	9.847530114	0	13.24539171	16.08799755	11.31512667	0	14.41575956	0	10.69929623	15.60247397	14.16280127	9.628186026	0	0	10.21673368	16.57240254	0	14.62531535	0	0	12.12063831	0	12.82412542	0
ENSG00000234015	0	0	0	0	0	0	0	0	0	0	0	8.578470519	0	0	0	0	0	0	0	0	9.447830715	0	0	0	9.664156565	0	0	0	0	0	0	0	0	0	0	9.419593477	0	0	0	0	0	0	0	0	0	0	0	0	0
ENSG00000276118	0	0	0	0	0	0	0	0	0	0	0	0	0	0	0	0	0	0	0	0	0	0	0	0	0	0	0	0	0	0	0	0	0	0	0	0	0	0	0	0	0	0	0	0	0	0	0	0	0
ENSG00000236648	0	0	9.803363378	0	0	0	0	0	0	0	8.694704499	0	0	0	10.79238654	0	0	0	0	0	0	0	0	0	10.21505717	0	0	9.638245427	0	0	9.739485522	0	0	0	0	9.97038968	0	9.965990914	0	0	0	0	0	10.30153512	0	0	0	0	0
ENSG00000213877	0	0	0	0	0	0	0	0	0	0	0	0	0	0	0	0	0	0	0	0	0	0	0	0	0	0	0	0	0	0	0	0	0	0	10.44805267	0	0	0	0	0	0	0	0	0	0	0	0	0	0
ENSG00000259109	0	0	0	0	0	0	0	11.92425655	0	0	0	0	0	0	0	0	0	0	0	0	11.33159109	10.25760821	0	0	0	0	10.65295642	10.97095504	0	11.62497265	0	0	0	0	0	0	0	11.29892262	0	0	0	11.01484615	0	0	0	0	0	0	0
ENSG00000232872	9.259273737	7.903365611	0	0	11.20920242	11.99972741	0	11.61198834	7.488845757	8.6260769	0	0	0	7.338704832	0	0	0	7.693158682	11.38938218	9.298826745	13.26674715	8.532934043	9.650191894	7.992328302	10.9364632	0	8.927630449	10.82859667	7.734811034	8.316689784	10.76007321	8.661969699	0	8.699500239	9.727276421	7.996057164	0	8.98883441	0	10.21433321	10.58603101	10.28790777	8.168447385	0	8.210554268	8.706332338	0	9.823117509	0
ENSG00000174792	0	9.126910563	8.05562542	9.508174706	10.32124452	8.907455272	16.15391641	7.844817271	8.711238602	12.65699984	9.263940094	8.378942415	10.12074004	9.880225056	9.626806268	9.04256128	12.5979788	11.37314699	11.20142027	9.525493931	15.41563197	8.759367573	13.61247681	11.21425964	14.87172691	9.657311792	10.88939177	10.69310547	8.95792713	12.99876646	10.30930734	12.88559493	12.95867919	11.50848428	8.371972878	10.21860713	11.02157919	9.799574937	17.15212316	9.442194439	10.81289507	9.515726227	10.85063798	9.550761337	11.60306534	10.15353466	12.41080858	11.95577851	10.58573242
ENSG00000233144	10.25689736	13.48121598	10.40801708	11.86334145	11.67731905	0	0	12.19559771	11.06522783	0	11.29699895	12.53896157	0	11.4989884	10.39784957	12.39685241	0	11.27051753	0	0	12.18770778	12.69797619	11.64764529	11.57088864	12.81924952	12.4275855	12.73103208	12.5638073	0	11.89629913	12.66515406	11.82752582	10.67228816	0	0	0	0	13.1548754	10.427774	10.79769179	10.58483204	13.28569804	12.55478163	0	9.791067882	12.70189112	0	10.99095827	13.35673043
ENSG00000235453	15.09968411	14.22555467	16.66191843	15.58428948	14.2853626	16.25715647	16.08352023	15.99584481	14.04120294	16.75794105	15.64476383	14.85607448	16.15821846	15.58755686	15.37337682	16.56458881	15.20994229	15.22690521	14.13211442	16.58993583	15.08383268	15.09588476	15.45873134	15.18305278	15.67894415	14.93594623	14.99439951	14.92766005	16.27366978	14.64036664	15.67999654	15.17923982	14.80488603	15.5860863	16.68132152	14.22398593	14.89374232	15.49676687	16.05804316	16.17134055	14.85884521	14.05274807	14.81812722	15.74954992	15.08015175	14.96867507	14.75237258	16.18084439	15.10102349
ENSG00000249978	10.44069027	0	0	13.0470587	13.08337118	11.44566112	0	0	12.5706537	11.39065505	14.00400929	12.50050975	11.0758458	12.68264336	14.04023115	11.58098992	0	12.03917279	12.15685705	11.06490474	0	11.29730397	11.83152552	0	0	16.13483966	11.69279736	12.42583717	15.13961531	12.66503931	10.52791535	11.42662457	13.66280402	11.4642333	0	0	11.39219299	10.75452411	0	0	10.76865365	0	9.932597988	0	12.55857425	0	11.42820138	13.28980457	11.54101119
ENSG00000196936	0	0	0	0	0	0	0	0	0	0	0	0	0	0	0	0	0	0	0	0	0	0	0	0	0	0	0	0	0	0	0	0	0	0	0	0	0	0	0	0	0	0	0	0	0	0	0	0	0
ENSG00000230355	11.81611354	0	11.96731079	0	0	0	0	0	0	0	0	0	0	13.05865454	0	0	0	0	0	0	0	12.08816101	0	0	0	0	11.4839643	0	0	0	11.90337608	12.80236388	0	0	13.8694281	0	0	12.13007218	0	0	0	11.84594111	11.30775173	12.46584915	13.34957234	0	0	0	0
ENSG00000280902	0	0	0	0	0	0	0	0	0	0	0	0	0	0	0	0	0	0	0	0	0	0	0	0	0	0	0	0	0	0	0	0	0	0	0	0	0	0	0	0	0	0	0	0	0	0	0	0	0
ENSG00000225285	11.75554073	15.06800026	16.86056891	16.66005427	14.36397951	18.10047048	15.24380918	13.19734966	14.59376567	16.68288281	14.56847995	13.69031057	15.93499238	15.67348811	15.92595597	12.63318318	14.65327852	16.12691118	16.11588914	14.11674949	15.80230657	11.25022447	16.64911555	13.94438057	16.49505985	12.3420446	15.63235232	15.75602292	15.39618666	14.89787381	16.06482291	15.03929531	13.71523719	15.6861121	15.78858933	15.88094231	14.02914207	14.97609567	15.42866491	15.23492355	13.40535907	15.67575766	16.56853546	12.40527011	15.07896275	14.42353825	14.93959243	12.96376662	13.79469948
ENSG00000280029	0	8.554960485	0	0	0	0	0	0	0	0	0	9.803009717	0	7.989245839	0	0	0	9.926408886	0	0	8.675997192	0	8.720648996	0	0	8.501339919	0	9.31393901	0	0	9.41514814	0	0	0	0	0	0	0	0	0	0	0	0	0	0	8.775001269	0	0	0
ENSG00000277876	0	10.88732695	0	0	0	0	0	8.604476698	10.0563477	0	0	0	0	0	0	0	0	0	0	0	9.010710914	10.25641737	0	0	0	8.835959414	0	9.648914355	0	0	0	10.23380269	0	0	0	0	0	0	0	0	0	0	0	0	0	10.10845729	0	0	0
ENSG00000224134	0	0	0	0	0	0	0	0	0	0	0	0	0	0	0	0	0	0	0	11.61832139	0	0	0	0	0	10.16614511	0	0	0	0	0	0	0	0	0	0	0	0	0	0	0	0	0	0	0	0	0	0	0
ENSG00000148444	18.08173107	16.70902281	18.18847756	17.28032478	17.61452273	17.50763336	17.5085758	18.70455232	17.68435489	17.52430856	16.86845248	16.20869919	17.81889256	16.87516309	17.04381394	17.1557448	16.77805024	17.95474954	18.0290063	18.69240667	17.01776638	17.22110561	17.49078223	17.8248546	16.3080812	17.14067994	17.89971309	18.10633048	17.17198262	17.12152145	18.14577209	17.38255873	16.48119569	17.69511484	18.07812009	19.85603108	17.59935535	18.07710283	18.33199471	18.11609603	18.72242415	17.96952174	17.70741741	18.20169434	17.64436938	17.30093706	17.17568815	17.39806481	18.07905713
ENSG00000266701	14.13066716	13.77109943	14.69691561	0	12.38209269	0	0	12.48544814	0	13.49621485	14.58639053	15.34323343	14.18122731	0	0	0	15.07453135	0	0	14.17028176	12.89253217	12.81794028	12.93728593	0	0	12.71744425	13.21352325	13.53166915	15.18669271	13.18598185	12.63313737	0	0	0	14.01436723	0	14.49769086	12.85985522	0	14.67180527	12.87399101	14.16050127	12.03743657	13.19565872	0	13.57666158	0	13.69530192	0
ENSG00000231389	17.66700425	16.23777506	20.75145179	20.08900392	20.41363037	17.38272827	20.8649218	16.65083442	15.82124587	19.89812885	21.70570849	19.24725768	20.31840041	19.12623947	19.66734636	19.43440131	15.99034327	19.45195735	19.99347239	20.21742159	16.37945251	17.4190478	18.01221901	18.94940959	16.80024744	21.85173621	19.16821769	19.50943462	21.02840195	17.92721535	17.82580467	16.95442105	19.5611266	17.49910634	15.06790505	15.01358634	17.3949413	15.56128864	20.37273386	17.40258671	17.4007263	14.52637782	19.53059835	18.82659774	17.51411436	15.60515143	19.01776024	18.80797042	19.03189462
ENSG00000258007	0	0	0	0	0	0	0	0	0	0	0	0	0	0	0	0	0	0	0	0	0	0	0	0	0	0	0	0	0	0	0	0	0	0	0	0	0	0	0	0	0	0	0	0	0	0	0	0	0
ENSG00000234050	0	9.835507389	0	0	9.44682241	0	0	0	0	0	0	10.08553028	0	0	0	10.75026037	0	0	0	0	9.956726191	0	0	0	0	0	0	0	0	10.24994354	9.697580006	0	10.02562622	10.63353466	0	0	0	0	9.781204461	0	0	0	9.10265122	0	0	0	0	10.75895719	0
ENSG00000109920	16.74772117	18.13952723	17.10371295	17.70287451	17.45568855	17.93725796	16.01313964	17.74330083	18.14601789	17.02602369	17.08077611	17.48956631	16.5379569	17.18764064	17.14403712	18.08671495	17.12974205	17.44528246	18.16679824	17.37144945	17.58167249	17.90998298	17.20292098	17.90286633	17.19708777	17.12481553	17.77464312	18.30128955	17.68201566	18.28762401	18.0301808	17.43271563	17.45782339	17.86118757	17.61331478	18.83838983	17.67883801	18.51910201	17.19299873	17.94939057	17.0758931	18.16901973	17.00646391	16.80287515	17.80503384	18.48826255	17.48702081	18.02533192	17.44619056
ENSG00000182645	0	0	0	0	0	0	0	0	0	0	0	0	0	0	0	0	0	0	0	0	0	0	0	0	0	10.28071429	0	0	0	0	0	0	0	0	0	0	8.065348568	0	0	0	0	0	0	0	0	0	0	0	0
ENSG00000164294	15.52111021	16.02176948	17.61581802	17.90592936	17.18176159	16.06813268	16.95077638	16.14698346	14.60205366	18.71517174	19.18417696	17.99381201	19.47073666	15.51708857	16.2917911	17.97998635	16.95969563	18.58122402	17.45089428	15.82472741	16.94355859	17.07491447	15.09842222	15.47045745	17.34761669	19.07664834	13.92976814	18.18057609	17.78502923	17.14171677	16.33285092	15.44396024	18.52787579	17.49369848	16.63686848	13.47429599	15.13752079	14.1825617	17.41302955	14.75583826	17.17662584	16.39719957	17.88560896	18.28584359	14.67439816	15.93759546	17.27647806	17.30342726	16.6200233
ENSG00000221058	0	12.97897982	0	0	0	0	0	0	0	0	0	0	0	0	0	0	0	0	0	0	0	0	0	0	0	0	0	0	0	0	0	0	0	0	0	0	0	0	0	0	0	0	0	0	0	0	0	0	0
ENSG00000226558	0	0	0	0	0	0	0	0	12.48344606	0	0	0	0	0	0	0	0	0	0	0	0	0	0	0	0	0	0	0	0	0	0	0	0	13.6985368	0	0	0	0	0	0	0	0	0	0	0	0	0	0	0
ENSG00000280444	15.56426193	0	0	0	11.10340565	10.68795585	0	9.622992214	0	0	12.42299922	0	0	10.34051176	0	0	0	0	0	0	10.02968815	0	12.07340165	0	0	0	0	9.669285156	0	10.32291868	11.35438876	0	10.09859152	12.29091027	12.15056227	0	0	0	0	11.22335591	0	0	10.75885356	0	0	0	0	8.834322167	0
ENSG00000260807	8.974939386	10.00619985	15.04221246	14.10294972	10.71601612	10.78573372	11.99356691	11.66697295	9.105455586	14.03114579	11.33526363	12.69586077	12.81724809	10.09063426	12.24271217	9.699634986	13.08606313	11.84465832	12.44410504	13.32470975	11.9630052	11.05222012	12.68569425	11.19427234	10.85810704	11.78793943	12.0664177	12.60208075	17.22290298	9.614114307	11.76021111	10.65984964	13.48591323	14.18604209	14.45201684	13.84519635	10.62542695	13.60814994	10.46602627	11.42064964	12.20743966	9.588742465	15.73269168	10.94461041	11.03004217	11.27658882	12.28231304	9.930472445	13.30190604
ENSG00000228503	0	0	0	0	0	0	10.3376577	0	0	0	0	9.547861352	0	0	0	0	0	10.08582994	0	0	0	0	0	0	0	0	0	0	0	0	0	0	9.487982735	0	0	11.38926424	0	0	0	0	0	0	12.36938293	0	0	0	0	0	0
ENSG00000276814	13.0571177	12.89548665	14.61263333	14.66424036	12.71278926	11.97533585	13.14279186	12.90924544	13.02642258	12.82704049	14.20009445	14.03018071	14.06452682	14.05364472	14.28054511	12.917894	11.82067788	13.89068677	14.00839044	13.59418152	13.01681757	13.24175077	14.06148744	14.14224288	13.78084768	13.14125106	14.2222707	12.65607193	13.72609906	12.19495861	14.83818057	12.86301834	12.63332617	12.80111339	14.56748383	12.87308046	14.38098908	14.09096008	12.84113036	14.2656096	13.88271818	12.32153131	12.98469464	14.52631803	12.67335218	14.05938304	13.41707499	13.20666996	13.07052839
ENSG00000225710	0	0	0	0	0	0	0	0	0	0	0	0	0	0	0	0	0	0	0	0	9.467299161	0	0	0	0	0	0	9.107083047	0	0	0	0	0	0	0	0	0	0	0	0	0	0	0	0	0	0	0	0	0
ENSG00000166900	18.50330355	19.20557999	17.24917388	17.11054624	17.92332477	18.33822905	17.51574112	19.0315404	18.07202768	17.57122338	16.86560519	17.80790382	16.70485199	17.37024728	18.43524663	17.13667622	17.62453162	17.9996433	19.23931693	18.77918074	18.32230959	16.81092714	18.72325045	17.45836494	18.02892599	16.50820122	18.39307665	18.23489479	16.79999272	19.28209691	18.45240148	18.8928668	17.81707055	18.3088279	17.81099365	18.45935701	19.86889824	18.51580412	18.80940127	17.69903355	18.48549833	19.92504677	17.82565197	16.5810112	18.63871763	19.0134825	17.38757479	18.45680069	18.26362724
ENSG00000250484	0	0	0	0	9.693993318	10.86231944	0	0	0	0	9.898272584	9.333935981	0	0	0	0	0	0	0	0	0	9.130744493	0	0	9.421489835	0	0	10.84276119	0	0	0	9.844071371	0	0	11.91004556	0	9.80966506	0	0	0	10.18546636	0	0	0	0	10.30315141	0	0	9.95837826
ENSG00000206530	14.00229352	15.16791056	13.63948885	13.55538669	14.71646685	15.70078342	13.67114976	16.1684878	15.63403866	13.90958898	12.83774974	13.4708722	12.03527899	14.45471879	15.52562219	14.01343374	11.35459008	14.97146263	15.28386569	14.29782154	15.49865216	13.41934975	15.04451319	15.13589725	14.45513766	13.18456148	16.46562945	15.38267257	13.9169582	13.52054066	16.54926051	15.37237119	13.19624356	13.54733643	14.19007091	15.93487207	15.44648908	15.93393833	14.526758	16.10212034	14.54113898	16.40551638	15.19442555	13.02776822	15.71255827	15.34726807	14.04253121	14.95765483	14.98113478
ENSG00000229976	0	0	0	0	0	0	0	0	0	0	9.039737115	0	0	0	0	0	0	0	0	0	10.34411416	0	0	0	0	0	0	10.98292174	10.05371097	0	0	0	0	0	0	0	0	0	0	0	0	0	9.489762789	0	0	0	0	0	0
ENSG00000229331	0	13.08068208	13.00655592	0	11.69177789	11.27625477	0	10.21097106	0	0	9.313158434	11.33134993	0	12.51319989	10.41230213	11.4115778	12.38427873	10.28555299	0	10.89551786	0	0	13.98367595	11.58534714	12.15575743	12.76392236	12.2601504	12.25639903	0	10.91113323	0	13.06415292	14.4932845	0	10.73968083	12.91073656	10.22339258	12.58445285	10.44222678	0	11.59882084	15.00050052	11.34716653	12.50527242	9.805514868	13.17572534	12.2585014	12.74188868	0
ENSG00000221296	12.69394061	0	0	0	0	0	0	0	0	0	0	0	0	0	0	0	0	0	0	0	0	0	0	0	0	0	0	0	0	0	0	0	0	0	0	0	0	0	0	0	0	0	0	0	0	0	0	0	0
ENSG00000256124	0	0	9.405848922	9.125339855	6.779941944	7.941926273	10.65713685	0	11.1323522	10.46700327	8.781899307	12.42883126	12.15136047	0	0	8.076775819	12.26706833	10.53070906	10.45582708	7.562785331	7.286544016	0	8.326534192	0	6.509806661	13.05652682	6.613115948	7.922437553	11.23514879	10.37919674	0	0	8.350667644	7.960429997	0	8.837115942	0	10.83034734	7.112030626	0	7.268119946	6.971929645	0	11.58090711	7.472422703	6.393772603	6.930457676	11.29015388	0
ENSG00000279796	0	0	9.113528567	0	0	0	0	0	0	0	0	0	0	0	0	0	0	0	0	0	0	7.654019043	0	7.696390991	0	0	0	0	0	0	0	0	8.793662791	0	0	0	0	0	0	0	0	0	0	0	0	6.833385553	0	6.539880062	0
ENSG00000250969	0	9.844715861	0	10.22621531	9.456027772	0	0	0	0	0	8.662047621	0	0	0	0	0	0	9.633806738	0	0	0	0	0	0	0	0	0	0	9.675606503	0	10.70592401	0	9.036210545	0	11.08709315	11.52166735	0	0	9.790412548	0	0	0	0	0	9.154029392	9.066424261	0	0	0
ENSG00000250316	0	0	0	0	0	0	0	0	0	0	0	0	0	0	0	0	0	0	0	0	0	0	0	0	0	0	0	0	0	0	0	0	0	0	0	0	0	0	0	0	0	0	0	0	0	0	0	0	0
ENSG00000249061	0	0	0	0	0	0	0	0	0	0	9.603664731	0	0	0	0	0	10.09128998	0	0	0	0	0	0	0	0	0	0	0	0	0	0	0	8.979648184	0	0	9.881072386	0	0	0	0	0	0	0	10.21219897	9.097458399	0	0	8.714109895	0
ENSG00000263351	0	0	0	0	0	0	0	0	0	0	0	0	0	0	0	0	0	0	0	0	0	0	0	0	0	0	0	0	0	0	0	0	0	0	0	0	0	0	0	0	0	0	0	0	0	0	0	0	0
ENSG00000254151	0	0	0	0	0	0	0	0	0	0	0	0	0	0	0	0	0	0	0	0	0	0	0	0	0	0	0	0	0	0	0	0	0	0	8.985587388	0	0	8.831290411	0	0	0	0	0	0	0	8.962933473	0	7.670749319	0
ENSG00000260289	0	10.33200641	0	10.71361046	15.26367765	0	0	15.43743695	0	0	0	0	0	0	0	0	10.63528736	15.9011136	0	11.7305186	0	15.52740861	14.74497252	12.00552465	0	14.73660496	0	0	13.48363605	0	0	14.17950381	0	0	13.15929073	0	0	0	0	0	16.45607316	0	15.29745936	12.34063609	0	0	11.09420066	13.84014451	0
ENSG00000165219	16.35904934	15.95302308	15.65026908	16.46558435	16.97336371	16.31937544	15.96198563	15.74270965	15.19118697	16.08692037	16.34916413	16.52980292	16.15458691	16.42973237	15.58758636	17.25113154	16.9701307	16.64286895	15.76263974	15.82998528	17.00929188	16.43215326	16.03644028	15.41910212	16.49576769	16.51700195	16.45214066	16.21246459	15.86282968	16.65098879	16.44941899	16.25238977	16.38540597	16.37071492	16.56491549	15.51834556	16.13245923	16.01951346	15.44484716	15.73415171	15.9341168	16.33605193	15.88711273	16.32987002	16.29773738	15.56502086	16.43453721	16.64156383	15.95310004
ENSG00000225815	0	9.86799809	0	0	11.93707915	0	0	0	12.25756754	0	0	8.121915965	0	9.885379617	0	0	0	0	10.35906949	9.268002626	12.31001182	10.7214073	0	0	0	0	11.11683323	0	0	0	0	0	0	0	9.112346221	0	8.59681675	11.27762763	10.81289204	0	9.970694486	10.99355301	0	0	11.17542603	10.08836394	0	0	0
ENSG00000262265	0	0	10.40801708	0	0	0	10.52295481	0	10.06590098	11.20679406	0	9.733060444	0	10.91427511	0	0	0	0	0	11.88067972	10.60336365	11.11344786	0	0	10.81984825	11.42784735	9.924949817	10.24283202	0	0	0	10.243357	9.673171974	0	0	0	0	11.57022924	0	10.79769179	10.58483204	12.2858425	0	0	9.791067882	10.70254057	0	11.40581854	10.35769282
ENSG00000233370	0	0	9.918913289	0	0	0	0	0	8.578799732	8.720076075	7.813321103	8.246589469	0	0	0	0	0	8.783678034	0	0	0	8.043778832	9.160186726	9.083543324	9.915973856	0	8.438097886	0	0	0	8.856586771	0	8.186830626	0	9.237233424	0	0	0	0	0	0	8.799262929	8.262360363	10.41712136	8.304476368	8.216998596	0	8.918738161	0
ENSG00000230490	11.31971782	8.548383946	10.79313173	10.51234025	10.47829125	0	10.58634812	0	11.45043357	9.271954603	9.683544549	13.43878581	11.27718823	9.563832818	8.464305865	0	10.43402433	9.919821566	11.03672941	10.94446484	9.667646454	10.17747837	8.71407055	10.22002242	10.8832494	10.81348906	10.30996546	10.62791647	9.377391414	0	9.992818427	11.11360796	10.9055166	0	9.789440296	12.54472543	9.273490625	11.80351886	14.3482119	9.861867838	8.650921471	0	13.02024943	12.13927885	9.854433316	8.768422244	11.8925212	12.79085391	11.42055479
ENSG00000254228	0	0	10.82159101	0	10.50674665	11.67548962	12.93599683	11.60959061	0	0	9.711985428	10.14647638	0	0	10.81142163	11.81082525	0	0	0	0	0	0	0	0	0	13.84126065	10.33841842	11.65592681	12.31087032	0	10.7576761	0	11.08590642	0	11.13885231	0	10.62247626	0	0	0	10.99843652	0	0	0	0	0	10.65847532	0	0
ENSGR0000124334	0	0	0	0	0	0	0	0	0	0	0	0	0	0	0	0	0	0	0	0	0	0	0	0	0	0	0	0	0	0	0	0	0	0	0	0	0	0	0	0	0	0	0	0	0	0	0	0	0
ENSG00000203801	7.219835582	7.443807219	8.365742203	9.818959449	9.049049257	9.802196197	7.484459833	10.8509183	9.605776796	11.24864658	8.576544653	9.010499479	0	0	7.359995845	0	10.73983415	10.22554602	10.25012736	11.53562998	9.558757344	8.486269823	10.18780264	7.532634158	9.582694638	8.969573923	10.78558022	11.00410556	7.275533932	9.851889788	8.885427358	7.206375426	9.213206132	8.238978824	7.685804573	7.536357511	9.748769563	10.98430578	10.38221476	9.752961191	9.125846725	8.244724803	10.02490757	7.866202117	10.9145183	0	10.00690859	7.950500422	8.315535593
ENSG00000200702	0	0	0	0	0	0	0	0	0	0	11.27204205	0	0	0	0	0	0	0	0	0	0	0	0	0	0	0	0	0	0	0	0	0	0	0	0	0	0	0	0	0	0	0	0	0	0	0	0	0	0
ENSG00000255559	10.24437018	12.7166942	11.71677418	7.856654415	11.6034042	12.49684941	10.09571805	11.88357424	11.91037275	10.77942964	10.80825475	11.24298407	10.46468954	10.22412464	12.19190568	12.29122587	10.94270382	11.25798516	12.60415748	11.8681456	12.11378604	11.1597835	12.63488494	12.25861103	11.26652978	10.87498616	12.26877186	12.6555918	12.5848847	11.58429278	13.39668934	12.27431423	8.983647129	12.1744538	13.38439642	14.5951017	11.00324256	14.55727709	12.11495378	12.87199891	12.09524664	9.275346157	12.05691618	10.47903472	12.53203218	11.14920409	10.6915105	11.94770338	12.15172745
ENSG00000174599	15.21555429	12.6059307	14.64204473	15.00390934	13.80158896	9.927869436	13.80196265	14.77938247	16.31846448	15.10980693	15.46942973	13.58648387	15.20031556	9.58059061	14.43706214	11.38423062	14.09369965	16.38221135	13.16150427	14.49973349	13.82230228	15.68489235	16.18890964	8.240370686	14.29165458	11.79334766	11.04875557	14.31628038	15.28077991	14.77060341	15.38325484	16.38714123	14.83647682	12.94514931	15.53932886	13.69887581	12.1211513	15.38471337	12.55157602	11.04770309	13.94960112	13.34318764	12.36683421	13.92842088	10.45564405	12.49638511	12.95349753	15.47563768	14.57641862
ENSG00000235843	0	10.2079276	0	0	0	0	10.24877768	10.92165155	0	0	0	0	0	0	0	0	0	9.996963443	0	0	11.32861455	0	10.37390069	0	0	0	0	11.55270122	0	10.62245355	11.06929288	0	9.39915958	0	10.45102211	13.46982753	11.51879382	11.29594611	10.15361088	0	0	11.01186989	9.47483335	0	9.517026449	10.4283394	0	11.71629555	0
ENSG00000276902	0	0	0	0	0	0	0	0	0	0	11.28625019	0	0	0	0	0	0	0	0	0	0	0	0	0	0	0	0	0	0	0	0	0	0	0	0	0	0	0	0	0	0	0	0	0	0	0	0	0	0
ENSG00000269813	0	0	0	0	0	0	0	0	0	0	0	0	0	0	0	0	0	0	0	0	0	0	0	0	0	0	0	0	0	0	0	0	0	0	0	0	0	0	0	0	0	0	0	0	0	0	0	0	0
ENSG00000240842	0	0	0	0	0	0	0	0	0	0	0	0	0	0	0	0	0	0	0	0	0	0	0	0	0	0	0	0	0	0	0	0	0	0	0	11.39243034	0	0	0	0	0	0	0	0	0	0	0	0	0
ENSG00000201208	0	0	0	0	0	13.3088975	0	13.24298451	15.11214069	0	0	13.77901243	12.93897254	11.96143474	0	14.44419518	0	12.31776162	14.02023944	12.9280278	14.23501891	13.89740227	0	12.6181894	12.86678864	13.47499589	14.55603292	15.28922251	12.35960522	0	14.9755567	13.28985596	13.30405453	13.32747448	12.77212546	0	13.2554152	13.61741509	12.47452535	0	13.63155166	12.33337872	13.79483401	0	12.83718128	15.07119016	0	14.03788059	12.40440462
ENSG00000231422	12.21456634	0	0	0	0	0	8.626193733	9.882345981	0	0	6.414008068	0	0	0	0	8.501136126	0	7.379189481	0	10.30393085	0	0	0	0	0	7.535683721	0	7.351068583	0	0	0	0	6.785108802	0	0	8.678247919	0	0	0	0	8.687958759	0	0	8.011763108	0	0	7.353158512	8.096095238	7.465343656
ENSG00000224945	13.05368019	16.14240046	16.29222839	13.07595147	13.30488875	16.97655147	17.79370421	12.910808	15.94983271	12.53473413	13.31675199	13.78559883	16.23337517	15.41179286	15.39972035	17.93734765	11.99776613	17.46386313	14.55473098	19.15742342	12.23060392	10.47864128	12.73470656	13.44633879	17.9802529	10.05654666	14.04327119	16.28737915	12.26187468	16.23805249	16.21881796	15.19200065	14.25354167	16.01620246	18.34942512	14.95695843	15.96489535	16.37754844	13.51414888	13.12534995	16.56050317	14.82036172	12.76757894	12.70360751	16.78800639	14.41707106	13.7296986	16.90044496	13.23253801
ENSG00000198625	15.47129667	16.76366764	16.44034207	16.66347769	16.62770714	15.40724912	15.41385694	16.3218884	17.22753869	15.34627511	15.6831817	16.79884444	15.56161537	15.68933717	16.00061955	16.1952266	15.46113599	16.04477772	16.94032649	16.06006458	16.32050108	16.22528646	15.7248414	16.57707522	16.44113921	16.50262199	16.65147606	16.79879579	16.31599467	16.0843613	16.65432391	15.86746125	15.73811392	16.34962243	16.59304031	17.58326145	16.12242293	17.37685831	16.29359631	16.91744332	15.68469671	15.93408312	15.88875722	16.07955427	16.7287502	16.26607226	15.62231291	16.15104194	16.18050486
ENSG00000248747	0	0	0	0	0	0	0	0	0	0	0	0	0	0	0	0	0	0	0	9.511533279	0	0	0	0	0	0	0	0	0	0	0	0	0	0	0	0	0	0	0	0	0	0	8.380779877	0	0	0	0	8.0400367	0
ENSG00000177788	13.68380504	14.41436879	12.05100119	11.33729316	14.73567515	13.19457655	13.75074743	13.91709218	15.01411269	12.38067513	12.16283884	15.47196378	11.68739012	9.973706645	13.82485687	12.67794126	12.58052806	14.26734982	15.00102117	12.6762269	14.59983735	12.70227155	13.51341766	12.36639696	14.07427454	11.70889084	12.39751365	12.03769346	12.48625757	14.27666518	11.81718498	13.84532864	11.6050799	11.33908932	14.15243045	14.3699354	13.14109469	13.13115966	14.1485145	11.8560141	13.58135335	12.75954292	14.66396728	11.9647033	13.47280009	14.26299208	11.52536943	12.833462	14.18800349
ENSG00000198342	10.47066275	13.07661382	12.48173195	14.22990908	12.61273556	13.24972606	11.94777122	11.96900532	13.26910564	12.78709791	12.99731191	12.95493413	13.0862282	12.94579978	12.73803084	14.19555216	13.24258545	11.69580037	12.02641612	12.23891338	13.07639805	12.36447276	12.44634447	12.36957737	14.10706012	13.21365481	12.56212924	12.39773321	12.42779446	12.61703815	13.28642854	11.01621835	11.70392588	12.37534349	14.19029706	14.19128706	13.55754641	13.07508109	12.71486933	13.13808093	13.58343331	12.27421303	9.714905021	11.19414287	12.07770079	11.31209865	11.41972415	12.15296364	12.69784986
ENSG00000199906	16.17047967	16.30838705	16.5561774	16.14968511	15.82611087	17.41042558	15.93423898	15.02261292	14.47685961	15.61845421	15.51605314	15.01811877	15.0404936	15.44127895	15.54601756	15.22390204	16.07131515	15.26717446	16.38486585	17.29254803	15.59966952	15.81457016	16.86680452	17.1525912	15.73381867	15.25463996	16.79515121	15.65391085	16.83951659	14.30823369	17.66214335	16.39139066	14.82066121	15.4290288	15.87360521	19.91713863	14.03508748	17.48450488	17.5394155	17.20913256	17.54046244	16.6978091	15.74441766	16.05482727	15.52363922	14.69893328	13.0711908	15.75615422	14.18394988
ENSG00000239454	9.48417921	0	0	0	0	0	0	0	10.61384897	0	0	0	0	0	0	0	0	0	0	11.10739671	0	0	0	9.798480894	0	0	0	0	0	0	0	0	0	0	0	0	0	11.96648583	0	0	0	0	7.97936057	0	0	0	0	0	0
ENSG00000243607	11.57721897	10.80292653	12.31322982	0	10.41400272	0	13.16508808	10.51730374	0	0	12.20272299	0	0	10.23575326	0	0	11.10626662	10.59189741	12.29392329	0	10.92420757	9.850426624	10.96894445	0	0	0	0	0	11.63326828	0	11.66447728	10.56414847	10.99314071	0	12.63059258	0	12.114039	12.8909736	13.33285752	0	0	11.60704507	0	0	10.11177191	10.02408973	10.56572482	0	10.67850239
ENSG00000078018	11.84978168	11.02482928	11.60254246	13.65042046	12.50028231	10.50039834	12.62712781	14.22261198	10.97089031	13.9306526	12.54542836	14.6878922	14.39518647	10.58875585	12.90524938	15.84425506	11.79369999	11.52967538	13.83768054	10.11978659	13.62364448	18.00007437	13.56622829	9.970509991	16.52246377	17.812278	9.83066711	12.38132548	14.10645254	10.74792895	12.27538405	9.716539648	13.05592235	16.88380056	10.68333561	11.79138359	9.752442541	11.14738509	11.3329026	10.53354669	11.54246052	10.34428381	9.222261932	11.61137801	11.02832174	11.77167994	15.98508245	12.89605547	11.69758134
ENSG00000122592	11.91606118	14.10266768	13.14108517	14.91889944	15.1622093	15.16514459	13.93410864	12.13121619	15.5587758	14.26215567	15.54138822	15.1987275	12.82704623	11.41356165	15.79184134	13.20109799	13.51867664	14.25190546	11.55505406	13.50191731	15.31829455	15.72126296	14.59845502	11.88972766	13.97264911	14.5536716	15.17475022	13.60799525	15.581838	15.41652054	14.97425966	16.15805427	13.83843228	14.08423151	15.19173709	12.8932806	9.207169978	14.52101738	11.4242563	14.7788305	14.93849534	10.50594345	14.31917132	0	15.09026563	14.10248377	15.03086872	13.06542505	15.44109316
ENSG00000224440	0	0	0	0	0	0	0	0	0	0	0	0	0	0	0	0	0	0	0	0	0	0	0	0	0	0	0	0	0	0	0	0	0	0	0	0	0	0	0	0	0	0	0	0	0	0	0	0	0
ENSG00000278129	15.16498494	15.12479038	14.2203339	14.89353574	15.25752043	15.11017789	13.13245107	15.31969593	14.53613003	13.59249348	14.33861724	14.93703107	14.00475816	16.12602206	14.90501051	15.18261976	14.57979813	14.92374651	14.83471916	15.22033316	14.37465004	15.17785801	14.62646799	15.31449052	14.43977318	14.05833487	14.90674036	15.4778817	14.77475547	15.30917243	15.86644906	15.20728555	14.23431637	15.25501656	14.77422117	15.68578042	13.94236306	14.67221012	14.76990228	14.99565972	13.81683471	15.21783594	14.61365924	14.21722858	15.02063789	15.24429603	14.12751708	15.84651327	13.95658345
ENSG00000231454	0	0	0	0	0	0	0	0	0	0	0	0	0	0	0	0	0	0	0	0	0	0	0	0	0	0	0	0	0	0	0	0	0	0	0	0	0	0	0	0	0	0	0	0	0	0	0	0	0
ENSG00000205100	10.10488149	11.32950353	8.935828717	10.71166773	9.941237181	8.790396713	0	8.724629409	9.59234941	0	9.146825821	7.266688454	0	9.44152862	0	9.923995641	8.315045137	8.799100741	0	0	8.133507496	10.63962607	0	10.41932125	7.353821568	9.954703058	10.25792349	10.57586624	0	8.426046141	7.875087082	9.355258136	7.207125575	9.80732453	8.255028679	0	11.43460801	9.682399017	9.539553538	0	10.11112233	10.39751094	8.861180033	9.433611228	9.639101992	10.55048986	9.356833115	6.94298495	10.20566811
ENSG00000271653	0	0	0	10.27078952	9.500576112	0	0	0	0	0	10.87378661	8.143143565	10.29905589	0	0	0	0	9.67836233	9.381438862	0	0	0	0	0	0	0	0	9.650104688	9.720163673	9.304870527	0	0	8.083399705	0	0	10.98153866	0	8.979283158	0	0	9.991976924	0	8.158910607	10.89798437	0	0	0	8.81516031	0
ENSG00000248757	0	11.95898566	10.30067008	13.0776201	0	11.15441374	0	10.08918607	0	11.09941217	0	9.625762416	0	0	11.8746975	12.28944402	0	11.1631336	0	11.77328022	0	11.00606913	11.54025098	12.78511776	11.29715674	0	11.40153176	11.13485355	10.20557831	11.78889931	10.23677089	0	9.5658795	0	12.20221323	14.37368736	0	14.92180373	10.32042589	10.69032537	12.47671645	10.17936919	11.22532305	0	9.68376469	9.596110749	10.13759591	11.29843057	11.2497564
ENSG00000268267	0	0	9.934355001	0	0	0	0	0	0	0	0	0	0	0	0	0	0	0	0	9.408346701	0	0	0	0	0	0	0	0	0	0	0	0	10.52023949	0	0	10.68592132	0	0	8.955559999	0	0	0	0	0	0	0	0	0	0
ENSG00000243103	0	10.9444052	12.86973072	0	0	0	0	10.65876588	0	0	0	10.19517842	0	10.37719558	0	11.85955624	0	10.73336419	0	0	0	10.99112609	11.11043133	12.03334163	10.28279154	11.89028678	0	10.70508846	10.77519164	0	11.80598989	12.29000001	10.13527024	11.74279264	0	0	10.67119019	0	0	0	11.04715743	0	10.21098771	0	11.25261303	11.74963918	10.70719	12.45308963	0
ENSG00000274880	0	0	0	0	0	0	0	0	0	0	0	0	0	0	0	0	0	0	0	0	0	0	0	0	0	12.64874194	0	0	0	0	0	0	0	0	0	0	0	0	0	0	0	0	0	0	0	0	0	0	0
ENSG00000102359	18.21826931	18.47368769	19.81470774	18.00832385	18.59197083	16.42715163	19.61506428	15.09276808	19.76612369	18.45636994	19.87733681	17.11920611	21.61030941	17.26143467	19.09981642	19.39492486	16.33113014	18.47032448	18.8649144	16.66261196	18.60935082	17.00064907	18.04375868	19.10183952	15.09629993	16.87096524	18.60762039	18.93408699	16.72708338	16.93756351	18.49783225	18.52252555	19.54820259	17.64261315	19.39360195	18.77869505	15.16932824	19.66284495	16.54070348	16.690227	17.24107529	17.15402106	15.3551514	18.08170104	19.08426074	16.78354861	18.92015641	15.38248438	17.95195058
ENSG00000278558	11.34983804	13.15977734	12.62628132	9.499085038	13.68035794	13.93983142	12.15642579	11.00005545	11.39966393	12.48442729	9.254852739	8.953375714	9.527335369	13.2482511	11.49084859	0	9.42082527	9.491037936	8.610438767	13.72399282	12.88061926	12.68575074	12.67386954	10.79032745	14.39576708	9.064157073	10.55855761	12.87596859	13.15553234	12.85217958	13.81013004	11.19884403	9.892021226	11.23645046	13.40303668	15.39815159	15.15478033	13.01142012	13.30893169	10.7537807	9.804604774	11.50514824	11.08242786	12.53997654	11.74592249	9.659523413	8.880942864	9.626211699	10.31379067
ENSG00000145087	9.860725011	5.719863213	8.207941993	10.5344961	8.891057741	7.480448304	0	7.002684085	6.873015049	11.30053597	7.972748811	8.269113699	9.274636715	6.723345699	8.197801501	6.622439677	8.001361621	7.809444443	9.507655676	9.415476681	8.140622594	14.91519117	10.66657563	0	7.360918485	13.81846983	7.726393226	10.15448427	8.69632949	0	10.46205485	7.049200579	8.792688548	10.49192798	9.108052701	14.18625198	12.26464262	7.787436949	5.66655042	6.03026314	6.807963248	7.504656944	5.981342373	7.127093504	0	8.91580205	13.343763	10.746547	9.270507789
ENSG00000171495	6.349931021	0	7.491411533	0	6.188254236	0	0	0	0	6.301014472	6.390146511	0	6.979140866	0	0	0	0	0	0	0	0	0	0	0	0	6.51955192	0	7.327070634	8.392501568	6.983781231	6.436178304	0	5.774421684	7.36498379	11.80119481	9.973938124	8.288759619	0	0	0	6.674502581	9.533843018	5.848855388	0	5.890384357	6.791177079	0	5.51363387	7.44133435
ENSG00000158402	16.10151243	14.53271525	13.61063787	13.84422752	15.33114254	16.25437608	16.75614299	16.40658247	15.25261814	15.13225742	15.81367865	15.59031294	14.98794008	16.71063297	15.71901875	16.04831963	16.7384642	16.91218583	15.05816121	16.05789068	16.19637611	16.02630659	15.83524705	15.9576046	16.16014078	15.63606289	15.24096082	15.84733147	15.43595084	15.95891258	16.73245129	15.24130071	14.84376959	16.20584131	14.83213072	16.8676231	17.40354855	13.39906041	14.71051807	15.91558317	15.79775372	15.59348706	15.1834541	16.94279062	13.44881471	16.3740287	15.26643218	15.80152473	14.67886006
ENSG00000152953	9.696546118	10.75109072	14.46408483	15.2614375	12.21936311	11.9230623	12.11339127	11.5942034	10.65654011	12.51998691	13.04957498	12.76891882	16.02770713	11.04135661	10.47431282	10.98838685	11.37621763	13.37212307	12.79656224	10.32051431	12.89415691	10.55284584	11.16491513	9.164023134	11.3366989	13.26648919	10.65295642	13.53329398	12.1048382	11.80934241	9.199585703	11.41874755	14.66172222	14.13399486	10.45399768	12.23593798	10.38485564	11.64672322	11.90571924	10.38904901	12.06284658	11.64263127	11.18689447	14.86131109	11.05927834	10.43131494	12.9725184	10.923121	12.64834902
ENSG00000266868	0	0	0	0	0	0	0	0	0	0	0	0	0	0	0	0	0	0	0	0	0	0	0	0	0	0	0	0	0	0	0	0	0	0	0	0	0	0	0	0	0	0	0	0	0	0	0	0	0
ENSG00000280474	9.860335039	11.08481849	0	0	0	10.86504777	0	9.799973735	0	0	0	0	0	9.518559987	10.0012525	0	0	10.87376678	10.57661635	10.48436882	0	0	0	0	0	0	12.11181774	9.846273355	9.916343175	0	9.947529945	0	9.276795825	10.88361667	10.3285603	12.76239234	0	11.1734438	0	0	10.18819381	0	9.352459917	10.50965275	10.39357574	9.307018305	0	0	0
ENSG00000201395	0	0	0	0	0	0	0	0	0	0	0	0	0	0	0	0	0	0	0	0	0	0	0	0	0	0	0	0	0	0	0	10.61907931	0	0	0	0	0	0	0	0	0	0	0	0	0	0	0	0	0
ENSG00000123569	14.26904329	0	9.252649315	11.70671327	12.93542757	10.10584696	0	14.16797891	0	0	10.14103111	10.16091485	0	0	10.82586478	0	10.62882194	9.11586348	10.81673451	15.95246593	11.7681052	9.95757561	11.81285213	12.99888049	15.44376938	0	0	15.19353126	12.74028587	13.06134489	12.18664075	14.29501886	0	10.124409	14.09134563	14.66546831	12.05138941	0	0	0	13.5148059	11.93660398	0	0	10.21893945	0	0	9.250983911	12.52209369
ENSG00000256862	0	9.201741957	13.44721216	10.58209563	10.39614948	9.980838185	0	9.914985301	0	0	10.60051747	10.03590163	0	0	9.117579428	12.43697319	0	0	12.27606045	11.18407979	0	8.250778196	0	0	8.54112804	11.73091062	11.44953582	8.962735314	12.03033005	9.615960374	10.06255358	0	9.975999543	0	0	9.294656948	0	11.61034433	0	0	0	9.006561286	10.05170935	0	0	0	10.54787026	8.128650719	11.88252999
ENSG00000126602	18.40316199	18.44123213	17.92665332	17.53260543	17.68796635	17.98735883	18.33189024	18.93081486	18.34609162	16.83392344	17.42935832	17.82998158	18.22996619	18.42202277	17.74096429	18.10379196	18.62620744	17.78237665	17.75714887	17.84310574	17.9121533	19.22106834	18.25973833	18.24657101	18.1322503	18.33726866	18.04252851	17.11477088	17.83148394	17.80724752	17.11342494	18.33390127	17.82585909	18.82637316	17.52687568	17.11897244	19.07350855	17.67923376	17.34081142	17.89832183	18.03250733	17.72527207	17.84135584	18.14820074	17.61700547	17.69085933	17.89258744	17.65481738	17.70417929
ENSG00000253995	0	0	0	0	10.46892965	0	0	0	10.44158754	0	9.674187796	10.10866686	0	0	0	0	0	0	0	11.25688214	10.97914627	0	0	0	0	0	0	0	0	0	0	0	10.0487619	0	0	10.95088229	0	10.94648136	0	11.17350123	10.96061191	10.66243938	10.12447531	0	0	0	10.62065569	10.78210165	0
ENSG00000162814	12.06685309	15.2663903	11.38540323	12.54154487	14.67721032	14.04655889	13.40690637	16.63264489	13.27142794	14.23401595	12.0428607	12.50393744	13.01907312	10.89219561	11.62307378	10.69729109	12.08475234	13.50535429	14.24521103	13.86952969	15.73518952	13.72016904	15.00452678	13.02422991	13.55196649	13.16027766	13.86725473	14.54153846	12.43970089	13.97195144	12.87569362	11.74405789	11.71583092	11.34571478	13.95976097	13.60746487	13.66147582	11.94034823	15.71754494	14.25059748	13.19131223	15.26067875	12.90519305	11.74190976	12.88647911	14.34498878	11.71393529	13.41123413	10.5054197
ENSG00000122585	0	0	9.209794417	9.665133325	14.06232639	0	0	0	0	11.00728571	0	0	13.01374685	0	13.19733453	0	9.586861458	0	0	0	0	0	10.44862935	9.372992869	13.20456631	9.230128988	0	0	19.70837762	0	0	0	11.47231273	0	0	10.96024576	0	0	0	0	0	0	0	9.707725906	8.5935791	0	0	8.21056626	9.159518996
ENSG00000188558	0	0	0	0	0	0	0	0	9.820307911	0	0	0	0	0	0	0	0	0	0	9.636267996	0	0	0	0	0	0	0	0	9.068631359	0	0	0	0	0	0	0	0	0	0	0	0	0	0	0	0	0	0	0	9.113356985
ENSG00000230234	0	0	0	0	0	0	11.887497	0	0	0	0	12.6816885	0	0	0	0	12.88688139	0	0	0	0	0	0	0	0	0	0	0	0	12.67632071	0	10.02373256	11.03723264	0	0	0	0	0	0	0	0	0	0	0	0	10.48286274	10.02530843	0	0
ENSG00000150337	11.87733705	12.10265359	15.9681755	16.81550883	15.46108475	13.35902082	16.56217715	12.57860196	9.164744014	15.07208353	17.43302637	15.15100571	16.59995631	14.60371609	13.62385091	15.06415635	12.05252155	15.49175979	14.09273117	15.40426886	12.74471409	12.45865414	9.746549763	12.25334611	13.18366526	18.05833237	12.74926871	15.08082327	16.4728698	13.27914172	12.86713546	12.92498809	14.65787662	13.96251517	9.409133429	11.37281547	15.01968478	11.12750509	15.28598735	13.14264188	13.03928955	9.385386139	14.12106605	18.95601636	12.44196045	11.75396241	14.68132237	15.93134375	13.62430591
ENSG00000277872	0	0	0	0	0	0	0	0	0	0	0	0	0	0	0	0	0	0	0	15.06836588	0	0	0	0	0	0	13.5266515	0	0	0	0	0	0	0	0	0	0	0	0	0	0	0	0	0	0	0	0	0	0
ENSG00000264288	0	0	0	0	0	0	0	0	0	0	0	0	0	0	0	0	0	0	0	0	0	0	0	0	0	0	0	0	0	0	0	0	0	0	0	0	0	0	0	0	0	0	0	0	0	0	0	0	0
ENSG00000260798	0	9.995535858	11.92035923	0	0	12.77444777	10.03638053	10.70918424	9.579473383	0	8.812669605	10.83015148	0	11.01222062	0	10.91036677	10.29876103	0	0	0	10.11676804	0	12.16054283	10.08477553	9.334318665	0	11.75884151	10.75550778	11.41030987	0	0	9.75686688	10.18567518	0	0	0	9.722462931	11.66819269	0	0	10.09824124	11.7989906	10.2613949	0	10.88819454	9.217132763	0	0	10.87039586
ENSG00000252430	0	0	0	0	0	0	0	0	0	0	0	0	0	0	0	0	0	0	0	0	0	0	0	0	0	0	0	0	0	0	0	0	0	0	0	0	0	0	0	0	0	0	0	0	0	0	0	0	0
ENSG00000201622	0	0	0	0	0	0	0	0	0	0	0	0	0	0	0	0	0	12.14952509	0	0	0	0	0	0	11.69875807	0	0	0	0	0	0	0	11.55115874	0	0	0	0	0	0	0	0	13.16498475	12.62668915	0	0	0	0	0	0
ENSG00000269066	0	0	10.80255585	10.25892507	0	10.65689658	0	10.59101873	0	0	8.694704499	0	10.28719126	11.63070348	9.793199782	10.79219168	10.18061974	9.666502781	10.36849174	11.27567211	0	0	0	0	0	11.40761025	10.31938747	9.638245427	0	11.29128936	10.73864142	0	10.06754186	0	0	12.29116684	9.604369669	10.96526949	9.823112782	11.19229074	9.980114532	0	9.144531318	0	10.77002044	0	9.640345589	10.80088864	10.75222257
ENSG00000253977	0	0	0	0	0	0	0	0	0	0	0	0	0	0	0	0	0	0	0	0	0	0	0	0	10.51912453	0	0	0	0	0	12.04243708	0	0	11.9792371	0	0	0	0	0	0	11.28356245	0	0	0	0	0	0	0	0
ENSG00000260970	0	0	0	0	0	0	0	0	0	0	0	0	0	0	0	0	0	0	0	0	0	0	0	0	0	0	0	0	0	0	0	0	0	0	0	9.708627471	0	0	0	0	0	0	0	0	0	0	0	0	0
ENSG00000268189	12.81061992	13.31604049	15.36378881	14.25423057	12.42448731	15.0746871	13.85438025	13.43461988	13.51246392	13.31122388	13.04394267	12.76432017	14.68303856	12.87051974	13.69882356	14.23146908	13.61950696	12.9716557	14.4204589	15.75695251	12.99381543	12.86033694	14.03848386	14.12519635	13.42450848	12.63432851	14.45223538	14.98903163	13.78715398	13.1669858	14.11279944	14.51313633	12.54827406	14.07161281	16.02633045	17.6680249	14.24054519	15.07203046	15.31365939	15.6838062	13.54081318	14.63286955	12.35279011	15.0280275	14.15157401	14.51517174	12.45077941	13.67630526	13.59590888
ENSG00000238323	0	0	0	0	0	0	0	0	0	0	0	0	0	0	0	0	0	0	0	0	0	0	0	0	0	0	0	0	0	0	0	0	0	0	0	15.17241185	0	0	0	0	12.01253152	0	0	0	0	0	0	0	0
ENSG00000198040	16.78710547	16.63803468	15.36322247	16.09781834	16.12441953	16.5684541	14.37901901	17.18060124	16.29699322	15.22939073	15.74814419	15.88831872	15.82182659	16.61162625	15.82187076	15.17163244	15.4296475	16.52959106	17.06154163	17.47214947	16.0275236	16.4737695	15.82947697	16.66380917	15.74664248	15.60960908	16.91213149	17.58749324	15.52716307	16.18928984	16.96540382	15.60659845	15.32494642	16.62639474	16.1926524	17.12576637	15.48865286	16.60873654	16.16920671	16.83863075	16.09677459	16.08479335	15.68967943	15.27003826	16.40380312	16.47558869	15.55712924	16.51373436	15.88140705
ENSG00000269097	0	14.51295065	11.07019133	10.94129089	13.75458568	11.33936945	11.92187675	9.27522319	16.14217714	11.28436492	8.378370257	11.6167814	0	14.82406992	15.56187533	12.79631861	0	16.59547831	13.372274	13.76535843	14.80937208	0	11.3103291	13.55502762	13.8967473	0	12.90814605	14.1266793	0	14.61743701	12.59076554	10.90548396	13.07110236	12.35766626	13.38707361	13.8997826	16.99269509	13.64746996	11.08995358	11.45995862	11.98377955	16.3965961	13.1468769	0	17.75274425	15.02724811	11.64372557	12.73102928	0
ENSG00000248098	15.44427574	15.54958972	14.68589921	14.71305421	15.35529915	14.87029612	14.64891665	14.17786456	15.89366476	14.75672171	14.94193292	14.86970367	14.94778606	15.02317919	14.85931793	13.71622366	14.71560304	14.21403178	14.16668619	14.38752299	15.98088359	15.295862	15.56501624	15.21990461	15.01309423	15.13155923	14.4481755	15.19218593	15.35016948	15.98218742	15.42338059	15.83058951	15.00096348	14.92129472	13.30038798	13.70115271	17.67474817	14.50078324	14.64247844	14.11649389	14.28815995	16.15627909	15.14949863	13.3407464	15.11401149	14.5095545	15.48613886	15.55210283	15.3827502
ENSG00000106078	15.1338843	8.498337259	10.95145073	13.26867021	13.98790023	10.56492147	13.08656643	14.55240516	10.90863247	11.88278307	10.81298038	11.74503698	12.00170902	4.809251959	8.565847505	0	12.2281241	8.118461456	11.10199316	11.27879411	7.454014924	8.696571074	12.6805673	7.422177907	15.59240456	8.444722523	9.469268858	11.06292276	14.27930638	12.81626365	9.095860865	9.409544758	13.51766924	16.52401069	8.379394832	10.54773242	15.42067972	8.586764334	7.861234042	6.654599933	0	0	11.38546956	8.338352712	8.22256641	11.08482516	10.29767114	5.85865578	10.90111464
ENSG00000252259	0	0	0	0	0	0	0	0	0	0	0	0	0	0	0	0	0	0	0	0	0	0	0	0	0	0	0	0	0	0	0	0	0	0	0	0	0	0	0	0	0	0	0	0	0	0	0	0	0
ENSG00000187778	19.26471847	18.33196986	19.28817451	18.53275028	18.9888137	19.11208796	18.40244471	19.11648464	18.71774201	18.30765159	18.88580205	18.66528033	20.06190031	19.34399166	19.00940024	18.36376735	19.15988952	18.65903141	19.15183818	19.59079354	19.37697124	18.93997314	18.92323318	18.72128476	18.14888171	18.62475661	19.40507695	18.84336988	19.45203002	17.7891046	18.98869865	18.56150854	18.3385908	18.47541216	18.55207052	19.50154443	19.08744002	19.02488596	18.57073152	19.33385751	18.68148813	18.97176765	18.66947712	19.36726976	18.54812817	19.09893067	18.56363984	19.03766417	19.22120373
ENSG00000259817	0	0	11.44022273	0	0	0	0	0	0	0	0	0	0	0	0	0	0	0	0	0	0	0	0	0	0	0	0	0	0	0	0	0	0	0	0	0	0	11.60296717	0	0	0	0	0	0	9.823779916	0	0	0	10.39041673
ENSG00000244245	13.22284203	13.96272666	14.65409206	12.02291929	13.42159086	14.42089391	13.48907277	12.67705691	13.22432352	10.36689489	13.36307139	10.89174213	14.37285772	11.0738152	10.55735596	14.7261815	12.94438455	14.01460148	12.71740215	14.20991661	10.76288491	12.68767113	11.80721659	11.73045736	13.56374994	10.58787965	13.25315611	12.40152597	12.05670468	12.05587788	12.08791616	12.72392607	11.83141812	13.76143892	14.46901813	15.19324639	14.0678642	14.81688593	14.58640329	14.54152247	10.74435204	13.90469764	12.22903395	14.38721234	12.53426266	13.18337616	11.98867963	13.65248001	12.83833639
ENSG00000074527	18.15252966	17.19554611	18.07094601	16.61783679	19.55767233	18.32924027	16.03982445	18.87629613	18.20277749	18.75993545	17.7882657	16.26128447	15.19377312	17.41383104	19.84554651	18.59608416	16.07295127	17.30234458	19.4110037	16.55860577	17.4053647	15.93222814	17.59101472	17.49378601	15.1145272	15.27918987	20.04345615	16.74577929	18.21499194	16.68385254	18.3350715	15.48359461	18.65553993	15.45742076	17.46763076	14.26333173	18.84510568	16.81666	20.47849126	17.68316843	19.71222073	16.34112414	19.06412334	15.69856195	19.40627485	17.90683372	19.01872559	19.270879	17.78131896
ENSG00000277785	0	0	0	0	0	0	0	0	0	0	0	0	0	0	0	0	0	0	0	0	0	0	0	0	0	0	0	0	0	0	0	0	0	0	0	0	0	0	0	0	0	0	0	0	0	0	0	0	0
ENSG00000211860	0	0	13.14768168	0	0	0	0	0	0	0	0	0	0	0	0	0	0	0	0	0	0	0	0	0	0	13.16804818	0	0	0	0	0	0	0	0	0	0	0	0	0	0	0	0	0	0	0	0	0	0	0
ENSG00000238493	0	0	0	0	0	0	0	0	0	0	0	0	0	0	0	0	0	0	0	0	0	0	0	0	0	0	0	0	0	0	0	0	0	0	0	0	0	0	0	0	0	0	0	0	0	0	0	0	0
ENSG00000239608	9.705233177	0	0	0	10.54067092	11.7094267	0	11.22864001	12.09763217	9.655759306	0	0	10.3401427	10.94700691	0	0	0	0	0	0	0	8.978483072	0	0	10.26800648	0	10.95693949	11.68986374	0	0	9.79241774	12.49755682	9.121781876	0	13.34222363	11.02263759	0	0	11.45998705	0	0	10.73418685	9.197432465	11.35393589	9.239613157	9.151998878	9.693273477	11.66087336	9.805991552
ENSG00000117115	17.11701187	14.35650961	13.87393715	13.82159879	15.91531082	12.06255074	14.74153168	10.46679886	11.52316061	13.43616072	14.00440753	13.53940848	12.84998361	14.79221929	15.12674076	14.19766534	13.55769208	14.59455737	16.97253914	15.13571923	11.91282754	13.60005776	15.3252235	12.69356391	13.13894233	15.84306167	12.41661023	13.3757636	15.03077767	15.81668853	16.38902845	12.2499171	15.46025007	13.70238883	17.26477763	12.40290871	13.29711407	12.7149274	15.89800125	14.99552129	13.82410719	11.81278336	17.40042832	9.592994278	12.53410195	13.38733569	14.29274678	13.94473404	13.67643558
ENSG00000279443	12.68630293	14.10418304	12.61515864	12.48621695	12.30017587	13.05431566	12.3151934	12.51898695	11.38854362	12.58431731	12.4432578	12.16204526	12.90675983	13.53666006	14.12839616	0	12.86721914	13.87032098	11.40350592	13.31080529	14.51091132	12.15116257	14.24756096	12.36362441	12.90168136	12.13811784	13.32797626	13.41937275	12.57888842	12.60662608	15.32360232	13.38887408	12.96702063	12.4880135	16.17395292	14.36716245	15.14365619	13.36282797	10.37275415	14.92773331	14.01434581	13.88594009	12.49973036	11.98839655	13.93610384	14.34712291	12.5108584	13.82281346	10.98031849
ENSG00000248859	14.02190746	0	9.926613442	0	0	0	0	0	0	0	0	0	0	0	0	0	0	0	0	10.39954096	0	0	0	0	0	0	0	11.3453334	0	0	0	0	0	10.79877405	10.24373939	0	0	0	0	0	0	0	10.85110606	0	0	0	0	0	0
ENSG00000115525	15.45103829	19.04644045	18.37004008	17.19523813	18.75617892	15.35943365	15.85814907	13.33561335	17.08056074	14.93137591	16.42995833	15.08805689	16.53533298	17.57470734	16.21911359	16.29254971	14.54867851	15.01469871	16.90998554	18.19631116	15.65426066	13.75975221	16.58627731	16.30344046	13.90510722	16.97663112	18.49485896	18.05796036	16.52406176	16.96801556	16.19090537	17.72599746	16.1777858	14.16173894	19.3842601	18.29090783	17.84291497	20.44264898	15.92390817	18.82890134	15.52807889	17.46511376	16.43945744	15.88325305	19.68604352	18.57357046	16.95901292	15.83029083	15.61046219
ENSG00000253836	9.236684646	0	0	0	0	0	0	10.17511194	0	0	0	0	14.82406272	0	0	0	0	15.29293691	0	9.860423357	0	8.510369305	0	0	0	0	0	0	9.292660788	0	0	0	0	0	0	11.55321147	0	0	0	0	0	0	0	0	8.771317513	0	9.224730474	0	0
ENSG00000100583	13.0737587	14.25120883	12.34539991	12.06449324	12.7439899	12.46266755	13.86077667	16.37836189	14.55859811	11.74884194	13.0338526	13.64049863	14.16291341	13.51174322	13.01319406	12.39160471	12.83397982	12.65193203	13.47649857	13.95605918	10.21988592	14.66769113	13.82424968	14.32422788	14.17952844	14.07927055	12.64426667	13.20853026	12.36125843	13.74492615	15.09678822	13.68633448	13.37524212	12.74423542	12.77377874	11.45394634	13.89444584	13.5921036	11.04364955	13.44887371	15.54357012	13.00630527	13.72810536	13.05806029	13.35067479	13.37116177	13.58256703	11.744413	13.82092919
ENSG00000106330	18.47863836	18.99096389	18.87673879	17.3194471	18.25995785	19.12986852	19.23400111	19.47269803	18.19839938	18.70775892	17.87629798	18.19641512	18.14084099	17.97644674	18.82338056	17.70022426	17.67035356	18.90480207	18.36669886	19.50925031	17.84983061	17.88764808	18.84750199	19.2615091	19.45391762	17.22244152	18.06088588	17.98451108	18.00854861	18.54838926	18.49699267	18.66193228	17.83594697	17.2347355	18.88306088	19.12750603	18.50923538	18.86914086	18.63385443	19.17996953	18.32362852	18.69746802	18.95827861	18.58774642	18.24973888	17.89398474	18.18647709	17.64604917	18.74168874
ENSG00000172578	11.0630044	13.71261466	14.6928745	14.60138959	14.66042405	14.03619886	13.53985488	12.09338028	9.437150041	13.06683069	14.60051362	15.57286466	14.50527229	13.601835	13.38732377	13.94651294	12.17646942	13.10004234	14.05664174	14.24557054	15.8484066	11.60576304	11.28837464	10.17663963	11.25243864	16.58920566	13.18966308	14.68461717	15.95570503	14.64255153	13.20363574	11.88315045	14.84476725	12.65052592	12.21718016	11.31720515	13.61500852	10.43880712	14.09787596	11.16802119	12.25955422	15.52573633	12.14949572	13.59815594	12.41260331	11.67166754	14.08529756	14.20016618	13.87335886
ENSG00000176788	14.53031113	19.74080075	20.06155508	19.24307922	19.20477107	21.04900917	21.4246372	22.01383029	20.56610748	18.69126551	18.40692382	22.18096251	17.33720665	21.46131115	19.5871655	19.68286871	19.47941221	20.36762571	17.88938263	21.2355355	16.04241334	15.52036173	19.43647166	17.3842589	19.98738131	19.76371451	19.9136561	20.03297919	18.48871058	20.25275241	21.00116043	18.14155889	20.26938145	17.15271381	15.5703516	18.18003064	16.81761553	20.01383885	22.37209709	17.50986326	22.77500205	21.80303778	16.06163309	20.6318821	20.18572346	21.55709111	18.10773106	21.44930216	18.45095024
ENSG00000164109	17.24485638	16.22280552	14.73052895	15.58384006	16.65568549	16.67013607	16.49598696	17.5712635	15.8616286	15.98687168	17.12437765	17.35504306	16.3001736	17.90187005	17.19474425	17.76952453	18.61695153	18.1080327	16.40968714	16.11841622	16.97780712	17.90107671	16.04423573	16.11921763	16.92019011	17.67473281	16.61347487	15.74900933	16.95825055	16.79432799	16.1418828	17.0907887	16.23198274	17.6875229	16.72535136	16.60623053	18.03123321	14.75078893	15.13227496	15.96953811	17.86728004	17.01403415	16.03123601	16.95752547	15.02223743	16.94908829	17.20972222	17.33126641	15.87498054
ENSG00000259575	0	0	0	11.60098404	0	10.99947995	0	0	0	0	0	10.46994711	0	0	0	0	0	0	0	0	0	9.267741778	0	0	0	0	0	0	0	10.63439385	0	9.981159763	0	0	0	0	0	11.30788923	0	0	0	0	0	0	0	0	0	0	0
ENSG00000200028	0	0	0	0	0	0	0	0	0	0	0	0	0	0	0	0	0	11.8197589	0	0	0	0	0	0	0	0	0	0	0	0	0	0	0	0	0	0	0	0	0	0	0	0	0	0	0	0	0	0	0
ENSG00000235092	11.70253547	12.36832001	11.85372945	11.08760958	11.81880803	11.70802576	11.48343583	11.00494712	12.61070545	12.60033321	11.79384265	10.54128746	9.532222799	10.55351742	10.03718334	11.35809248	11.00927552	9.495925198	12.19690665	12.32696263	11.56387052	8.171875136	12.67876284	10.5323467	12.91769778	12.4589271	12.81062309	12.52477173	12.0386207	12.99455882	13.7370268	9.882725119	11.0115723	13.72627972	13.00743483	13.63956548	10.65500182	13.82359387	10.65161568	11.24386081	9.809493362	12.7827691	8.974050979	10.1308781	12.55799062	12.42842896	11.05337752	10.63018959	10.31868088
ENSG00000281756	9.331769666	9.556817838	11.06640152	12.25898789	0	11.33557933	9.597648478	0	11.46080563	0	12.54040391	0	9.966497169	9.988759186	11.05623126	10.47141264	9.859947704	10.34485441	14.04650353	11.53955555	10.67712864	10.60257344	0	9.646027349	11.2153961	12.08642911	12.58247392	12.31573516	11.97091828	0	12.41707889	10.31710887	8.748573161	0	11.7985899	12.23323129	10.86726835	0	10.501533	0	9.659488671	11.35991381	10.40702359	11.56484856	11.67104718	11.77589728	10.31868502	10.80183445	9.432493554
ENSG00000186716	17.1181903	16.81545579	17.67318108	17.20712167	16.46172584	18.36955364	17.10551342	17.49094264	17.19340111	18.57583997	17.42042477	16.54776606	16.63630158	17.6953273	17.20944236	17.45290377	18.52897798	17.56022571	17.05947751	17.23363167	17.2843084	17.66830877	17.25965632	17.13286332	17.7943695	16.60666317	16.55912869	16.86740574	18.90840411	18.24753604	17.80758875	18.10683928	17.56856733	17.59316428	17.92766745	17.92920128	16.89685612	17.25752788	17.2150919	16.37896577	16.06086456	17.03408697	17.5448149	17.97483837	17.71684031	16.76953017	17.51783611	18.59320801	17.84399688
ENSG00000093217	14.80056325	16.37630795	13.6136086	13.21459293	16.04944833	17.50966006	14.72856575	15.1282395	15.42136852	14.93785921	13.34849047	13.8534668	14.44995256	15.40640338	14.1922625	14.24564577	14.30606631	14.38577397	15.77581568	15.12735509	13.37439063	15.85797165	16.41704773	15.20516405	16.10961786	14.87130495	15.35995088	14.57181346	14.21250984	15.87077524	15.6677516	15.80083646	13.97991133	14.41424346	15.75991321	15.13743004	16.20138609	14.26011712	16.71174375	14.71917017	14.9247785	15.87152984	15.27803389	14.42707598	13.74006863	15.14066432	13.70754802	13.68622859	15.2930783
ENSG00000207198	0	0	0	0	0	0	0	0	0	0	0	0	0	0	0	0	0	0	0	0	0	0	0	0	0	0	0	0	0	0	0	0	0	0	0	0	0	0	0	0	0	0	0	0	0	0	0	0	0
ENSG00000174343	0	8.503173271	7.433427134	0	0	8.283947675	9.127619801	0	7.093260565	9.226695416	13.86151866	9.558735176	9.496306485	6.943399072	7.42331118	0	9.804299393	9.87453543	10.31377087	8.901419082	9.207941912	6.561293965	9.252626947	7.595992281	8.426314044	9.769007969	0	9.262094289	9.332126977	7.919991633	0	9.846798197	10.49785858	8.302467245	8.745839926	8.595992907	7.235429783	0	8.448962389	7.821375336	0	0	6.778490458	0	6.820362737	8.72319417	7.271215302	8.74867452	0
ENSG00000263065	0	10.02664419	12.53633087	16.51566466	9.637898564	11.80578339	0	9.741147478	0	12.92046529	12.16283884	12.59769569	12.02072358	9.459748253	12.52615757	0	0	0	11.51726992	0	11.73199331	10.65786042	11.19198298	0	9.365409455	12.29370968	10.46865403	12.7860158	12.44117767	14.14061082	12.20940721	0	11.53798776	13.40905429	12.26883661	10.11962585	9.753564979	0	0	0	12.12838528	0	13.7508938	0	10.33472673	12.70549282	10.78873008	11.53490614	13.0708562
ENSG00000254617	0	0	0	0	0	0	0	0	0	0	0	0	0	0	0	0	0	0	0	0	0	0	0	0	0	0	0	0	0	0	0	0	0	0	0	0	0	0	0	0	0	0	0	0	0	0	0	0	0
ENSG00000227953	13.68475085	14.70775903	15.52489451	12.90815038	14.29514408	14.7560733	12.1639412	13.25793332	14.90180512	13.46362338	13.29690827	12.20048697	12.3338667	14.65088847	14.58414096	13.17166057	10.93220975	12.71249237	15.85484472	16.03538061	14.72457401	10.91647688	14.9271554	15.79705497	12.48403816	10.28586119	16.25839827	15.32145005	12.72737481	12.83150256	16.69225205	14.51464694	12.83479121	12.66790646	17.48061628	18.500023	16.11678599	16.00542599	14.52363493	15.29172846	15.83361602	15.60239567	13.60468423	12.17832881	15.72009574	16.56407164	13.32365834	12.70766875	12.62923963
ENSG00000199161	0	0	16.45239337	15.10106272	13.33012356	13.49940182	12.76024943	12.43361841	0	13.44438048	12.53473611	11.96979141	13.12947172	0	0	14.63470908	14.02273729	14.50806282	14.79568775	0	17.16244142	11.76631575	14.47028911	12.80868292	0	14.25042761	13.16168988	13.47983468	14.87182881	13.13414858	14.58113018	0	12.90965879	15.10285953	14.9624863	15.98217265	14.03083826	14.39285177	0	0	12.82215911	12.52386604	11.9856102	15.14370586	14.02759241	0	12.48206338	12.6435797	13.594777
ENSG00000186714	9.961559673	9.646716568	11.11200106	10.96039005	8.799551601	11.66648757	9.812935519	10.36021395	10.76977515	9.61286121	9.860353588	10.56599344	10.91831121	9.427373339	10.27226612	12.00821995	10.88205941	11.01941694	12.76467141	12.85167303	8.311378892	9.482174422	11.35214176	11.4847654	10.43137984	10.77639678	11.65067576	12.37257196	10.01757182	8.925213658	10.57190811	10.19571872	8.963653069	10.30724993	13.6285541	12.77061166	11.23464321	12.22864587	10.98981107	11.74962184	12.28857501	10.74567577	11.09609652	11.13419671	10.66464681	10.49453199	10.64947609	10.46825171	10.58548829
ENSG00000137203	17.85025471	14.25374463	14.52898632	14.80036741	16.30657277	15.22133025	17.67632799	15.73282817	16.71534697	15.29764467	13.29666727	18.76478844	12.98900696	15.80673573	17.59192675	18.54303328	18.06569725	17.87026711	16.62619099	15.53250264	15.0735225	18.13753725	13.78529829	17.79635283	16.82790435	14.00220411	17.72621896	15.19271703	15.1047988	16.79618278	14.77887133	16.95647983	16.44912592	17.37840755	16.10064106	16.03729271	12.86843747	14.10885782	18.29099649	18.18449103	16.70486851	16.47158259	18.41117737	12.47474398	14.17586398	17.90350806	17.06987943	17.11658891	16.56271852
ENSG00000179218	23.63244015	22.98902016	23.2312912	22.72345344	23.67103527	23.46192193	23.96169171	23.33209528	22.84314774	23.95023781	23.95119948	23.80003487	24.70819843	23.44164544	23.44352537	22.52382082	23.34257782	23.05449075	23.38987785	24.03754664	23.0447797	22.98101395	22.98882405	23.29365647	23.69437706	23.11617703	23.00854146	22.91654514	23.78864154	23.01957843	22.4036383	23.17970827	23.14235869	23.23662879	23.34093817	23.46152006	23.37911233	22.84666659	22.97015464	23.16011327	23.65941944	23.37268915	23.30066757	24.12193868	22.78432677	23.42049668	23.58181532	22.96959509	22.91808294
ENSG00000280869	0	0	0	0	12.24781797	0	0	0	12.22046204	0	0	13.88706476	0	0	0	0	0	0	0	0	0	0	0	0	13.55973721	13.58304649	12.07940367	0	0	0	0	0	11.82740616	0	0	0	12.36360118	0	0	12.9526684	0	0	11.90316896	0	0	11.85766869	0	11.56136951	0
ENSG00000281079	15.44377698	14.08423718	0	0	0	15.86429823	0	15.38335067	14.66767411	13.80934837	0	13.33456818	16.07929087	0	13.99993221	0	0	15.87302176	15.57570088	0	14.20557667	0	14.2503339	14.17355671	0	0	14.52659038	13.84480327	13.91494281	15.49901607	16.75343612	14.84527963	0	0	15.91242382	0	13.81088677	0	14.02987681	0	0	14.88866543	14.93525977	14.50872472	14.97751006	14.8897489	13.84690592	14.00843858	14.95970248
ENSG00000260841	13.37694401	14.01191196	14.16247465	13.8487907	15.02960355	13.07126626	12.66466041	14.14518889	15.1585142	12.7208303	14.57065466	13.56784412	14.33863167	16.6930562	13.92760725	14.1240924	12.16182748	13.75130418	15.76234399	14.0851286	16.06259993	12.83096097	14.58489871	14.49584288	12.60220378	14.06737153	16.25925549	13.42605639	13.47543762	13.67895246	15.55790647	14.45710318	14.56566847	12.33506917	14.23888125	16.92379161	15.65076879	12.57918818	12.00564048	14.4958011	13.80891931	15.52049473	12.55731518	14.81863083	14.32832583	15.75951698	14.01307787	15.97994669	14.55120573
ENSG00000236875	9.551952671	0	0	0	0	0	0	10.4906048	0	0	0	0	0	0	11.6915277	0	0	0	0	10.17585642	0	0	0	0	0	0	0	9.537894614	0	0	10.63822093	0	0	0	0	0	12.50228236	0	0	0	0	0	0	0	0	0	0	0	0
ENSG00000276098	9.938862563	0	0	0	0	0	0	0	0	0	0	0	0	0	0	0	0	0	0	0	0	0	0	0	0	0	0	0	0	0	0	0	0	0	0	11.25642187	0	0	0	0	0	0	0	0	0	0	0	0	0
ENSG00000273015	15.00814275	14.16117367	15.13490423	15.53834324	14.79726268	15.15233679	13.16929244	15.84603135	15.57495394	13.70881346	14.71808115	13.78891196	15.08493494	15.38291639	14.17113182	14.14462702	14.68769786	14.16510131	16.09466951	14.5035952	15.84875213	14.38451672	14.57787035	14.40016794	13.45681729	13.99155343	15.17760659	15.27753618	15.40802015	14.67891424	15.8907385	15.56178333	14.59621719	15.32651641	15.45679538	15.53566501	15.23998889	16.20382559	15.06917654	15.19615384	14.0600268	15.29030342	14.60591073	13.89738444	15.45666203	15.45739294	13.74637083	13.94927052	15.52569566
ENSG00000231081	11.82142587	13.95338074	12.77982434	12.4285253	13.24233675	15.28598686	0	13.76070344	0	11.35700557	11.66953273	12.29696032	0	12.28648047	0	10.96261737	11.93522345	13.00534327	12.53815899	13.76763801	11.7531259	11.41559975	13.21265693	13.45778004	13.29139378	0	13.65881088	14.33058227	12.68466856	13.04636304	15.19375393	12.97757958	9.239102572	14.84514694	13.61172635	14.59895701	16.11290182	14.88999911	9.99345162	12.94733563	14.05617707	14.70889781	13.77203105	0	14.05527238	14.436974	9.810660445	12.67125703	13.50698871
ENSG00000278484	0	11.82744907	15.36766107	0	16.16581829	14.41459296	0	9.543187337	15.61999862	12.72228431	0	0	0	10.8452365	11.74316299	0	0	10.61681468	17.63145932	16.13316998	0	14.96130435	12.99333473	9.917868746	12.97254655	0	15.22366119	10.58854036	0	0	13.93698557	15.87355479	12.92444222	0	15.65532631	14.77815245	12.36131344	14.55963288	15.98216413	17.94374893	0	15.38643698	0	0	11.13604196	12.04797754	11.59017394	0	16.11196643
ENSG00000180336	10.58737177	9.643685497	8.793393551	10.14050108	8.840819353	10.29761655	7.108296485	13.23887338	9.102441478	7.788551933	9.961164829	9.768279606	9.469108721	10.53472281	10.1438091	8.561200323	11.31517421	11.30576352	9.72007209	9.917050208	10.26689872	12.38933368	10.22423062	9.848248521	10.25404126	8.591858528	9.822815378	8.990234072	10.34815242	9.473779511	12.78940083	11.40348996	10.37760014	10.17879031	9.623959759	12.70479131	9.486003555	8.471581209	9.326731287	9.182549465	11.20472636	10.03268502	10.53344248	9.653144904	9.688944041	9.979372641	9.406661869	10.76330519	11.14251306
ENSG00000072364	16.95424956	17.38643104	16.65079559	17.75455754	17.30467327	16.58968895	16.38175424	17.07563981	18.01758415	16.57488003	17.53127839	17.62447694	16.75190125	17.7936556	16.49573425	17.68630656	17.28524568	17.26391886	17.18571027	15.4216883	19.56975405	17.75364822	16.84363871	17.40213707	16.71539664	17.57258703	18.02464877	17.39520186	16.62810542	17.90945554	17.76312989	17.34558956	18.26897484	16.83538386	16.45026061	16.48845004	17.02135121	17.14749766	17.57488085	16.27187635	16.39980183	17.00949887	16.77492717	16.43260689	18.08601534	17.81141245	17.20850937	17.57973627	17.95931163
ENSG00000232418	0	0	0	0	0	0	0	11.79875942	0	0	0	0	0	0	0	0	0	0	0	0	0	0	0	0	0	0	0	0	0	0	0	0	0	0	0	0	11.81118791	0	0	0	0	0	0	0	0	0	0	0	0
ENSG00000239474	8.551674977	11.68052733	13.28416933	16.42186449	10.70681484	13.19732687	8.81728307	12.61691015	11.35721175	12.08358583	11.28954897	12.15307135	11.18397079	10.79141143	10.01221295	10.27481969	9.079359867	10.14827508	12.72435918	11.98011649	10.2176835	11.62775227	9.940771566	10.18568901	11.91888478	10.89011632	9.802151645	14.94318496	11.06399808	12.51020335	12.67972518	11.11988456	13.28558371	11.37979229	14.44281049	12.77336188	7.507778248	8.864959616	11.41979998	12.25920773	10.19915556	11.27868143	11.12740213	10.78348709	10.54194549	13.93638843	9.859333133	11.02001706	12.04135996
ENSG00000239587	0	0	0	0	0	0	0	0	0	0	0	0	0	0	0	0	0	0	0	0	0	0	0	0	0	0	0	0	0	0	0	0	0	0	0	0	0	0	0	0	0	0	0	0	0	0	0	0	0
ENSG00000267606	0	0	10.61792631	0	0	0	0	9.82197552	8.693134826	0	0	0	0	0	9.024643162	0	0	8.898051286	10.59862834	0	0	0	12.07997436	0	0	9.055128884	9.550480786	8.869818663	0	0	9.969534114	0	0	0	10.93516374	13.59168277	0	10.78062819	9.054532659	0	10.21020138	10.4966056	0	0	0	0	0	11.61579961	0
ENSG00000253384	0	10.58645501	8.929381135	0	9.613223329	12.36590969	9.044173465	10.30086085	12.58425343	10.7264994	0	9.253194458	0	9.435077129	11.72402541	0	0	0	11.07770129	0	10.7077255	9.634077431	9.169167841	10.09120161	11.50893412	8.949708378	10.76568605	8.76442639	0	9.41749598	12.0327373	0	8.195796638	0	0	11.9013541	10.31328301	12.54889121	12.64685504	9.318606357	11.42580909	9.806629526	0	9.427159789	11.11690731	10.80690673	9.764867034	9.511691069	0
ENSG00000256223	15.11474467	14.91666591	14.67923357	15.3964435	14.42245053	16.15223742	12.92351202	15.82258455	15.25625859	13.96469604	14.22227424	15.04622243	13.96084248	15.02898012	14.89375723	15.04278362	15.12027271	15.0206634	16.37150389	15.89920339	14.07143542	14.41538488	15.22070489	15.64924892	14.64165891	14.14672555	16.21049089	16.28449399	14.69329234	14.43843024	16.47042687	14.18169218	14.09246753	15.22606357	15.27132823	16.56213359	14.35595659	17.19703385	15.33525645	15.94506966	15.09466942	14.9107561	14.55868731	13.09457116	15.26544554	15.97796746	14.2882336	15.31728956	15.118908
ENSG00000265100	10.87052402	11.94348848	12.86918004	10.74086731	10.96970538	13.80134564	10.40011185	12.18814635	12.35693675	11.08391818	11.83685475	11.7243377	10.18459076	10.20685588	8.692378844	12.49629684	11.6620982	11.1476393	13.1717613	15.12664105	11.48001098	10.4059676	13.33176025	11.44800065	12.01839562	11.7198587	12.80073698	13.39186345	11.77422938	9.190499264	12.80523774	12.62196537	10.77169151	11.57236969	14.2260096	14.64768112	10.08611976	14.03187317	12.30408139	12.89653254	14.00537047	12.66534584	13.16873394	11.19831995	12.47411687	12.85195805	10.53682248	12.01966965	11.97098774
ENSG00000240100	0	0	0	11.20724217	0	0	0	0	0	0	0	11.07571047	0	0	0	0	0	0	0	0	0	0	0	0	0	0	0	0	0	0	0	0	0	0	0	0	0	0	0	0	0	0	0	0	0	0	0	0	0
ENSG00000250037	0	0	0	0	0	0	0	0	0	0	0	0	0	0	0	0	0	0	0	0	0	0	0	0	0	0	0	0	0	0	9.732415991	0	0	0	0	0	0	0	0	0	0	0	0	0	0	0	0	8.79625073	9.745989155
ENSG00000232462	0	0	0	0	10.02308516	0	10.45278572	0	0	10.13724717	0	0	0	0	12.91171158	0	0	0	0	0	12.53246154	0	10.57792172	0	9.750507732	0	9.854805839	0	0	0	0	0	0	0	10.65505061	11.50443655	0	0	0	0	0	0	9.67873029	0	0	0	0	0	0
ENSG00000280893	0	0	7.923377382	0	0	0	0	0	0	0	0	0	0	0	0	0	0	0	0	0	0	0	0	0	0	0	0	0	0	0	0	0	0	0	8.239621953	0	0	0	0	0	0	0	0	0	0	7.221839012	0	0	0
ENSG00000111640	24.48797746	23.98544417	24.52709295	23.90818168	24.15639185	24.18589442	25.24845823	24.63681997	24.8880216	24.16384704	24.57558515	24.41352708	24.87525579	25.06696578	24.18611839	25.56205006	24.83695605	24.24284862	23.76829182	25.46058589	23.08633778	24.88023908	23.97635869	25.56588521	24.5479304	24.45353102	24.55695722	23.84874951	24.20305155	25.04628859	23.8462388	24.14219345	24.11750556	24.9907841	23.982774	24.6383845	24.1327811	25.15399136	24.40862933	25.5260474	24.53822201	24.91954204	23.75652302	26.10405281	23.99707667	23.91815808	24.91958834	24.5057224	23.49617338
ENSG00000241532	0	9.885710242	9.811655711	0	9.497008547	0	0	10.18458741	12.46790365	0	9.701254128	0	0	0	0	0	0	8.676558221	0	0	0	0	0	0	0	0	11.64893695	10.96738431	9.716595411	11.29958766	13.44666737	0	0	9.6846373	0	0	0	12.67350987	0	0	0	8.692140399	8.15535062	0	0	8.110000445	0	11.13095287	0
ENSG00000230282	9.352715436	0	9.503732878	0	0	0	0	0	0	0	0	0	0	0	9.49357192	10.49237606	0	0	0	10.97580294	9.69896216	8.626278953	0	0	0	0	0	0	0	0	0	0	0	11.37512112	0	9.67071839	0	9.666320638	0	0	0	0	0	0	0	0	0	0	10.45241223
ENSG00000186086	10.37922851	0	7.537170058	7.991062983	11.12188117	11.5540417	7.651593845	14.70147563	8.191923464	0	6.435616702	0	14.70022503	10.03732798	0	0	13.19256653	0	8.100300747	12.46241144	7.731666617	6.664553146	13.81411693	9.694583522	6.953167149	11.72010338	0	9.68774647	0	0	0	11.53500465	6.806775158	0	7.853054019	10.0199033	9.332388818	10.50053292	0	0	0	0	13.54216028	0	10.49782619	9.995440687	8.370536431	13.79460188	11.87172242
ENSG00000281420	14.59580597	16.49920719	15.59501082	15.20302233	16.19749982	15.60126866	16.24053413	15.913855	15.08269776	16.39422712	14.31459808	15.91941429	15.71672675	13.51671475	16.50236003	16.22206047	14.8027354	15.45799227	16.69116219	16.22034588	15.20553849	13.54605647	16.83523471	14.17355671	16.00709861	13.44555473	15.84848179	16.96019374	13.91494281	16.61447651	16.75343612	16.06764405	14.6895602	15.61984709	16.06442457	17.39962294	14.54781221	16.28831426	15.9042832	15.13695102	16.18697604	16.62559773	17.598186	14.50872472	15.26700855	15.71980311	14.26191894	15.94697333	13.37483052
ENSG00000277444	0	0	0	0	0	0	0	0	0	0	0	0	0	0	0	0	0	0	0	0	0	0	0	0	0	0	0	0	0	0	0	0	0	0	0	0	0	0	0	0	0	0	0	0	0	0	0	0	0
ENSG00000259866	0	0	9.858751237	0	0	0	0	0	8.518734985	0	0	0	0	0	0	0	0	0	0	0	0	7.983786287	0	0	0	0	0	0	0	0	0	0	8.126816085	0	0	10.0257842	0	0	0	0	0	0	0	0	0	0	0	0	0
ENSG00000180304	17.17602935	17.39453446	18.04327954	18.06105985	17.14593372	17.97142154	17.40507154	17.81637313	17.73385764	17.59230654	17.50985981	17.11252225	18.60863777	17.99369296	17.57158863	17.58075842	18.0217036	17.68506702	18.08283241	17.68123168	17.89544818	18.04323808	16.91889724	18.06881835	17.6766851	17.97895487	17.55827471	17.49566084	18.21044848	17.81061387	17.10068863	17.90254953	17.89622508	18.22478877	17.98774829	17.53982334	17.40480322	17.58406806	17.90370123	17.73881949	17.81600609	17.4535615	17.16629481	18.28855934	17.69535449	17.78934567	17.87056133	17.48712574	18.48364006
ENSG00000253382	0	0	0	0	0	0	0	0	0	0	0	0	0	0	0	0	0	0	0	0	0	0	0	0	0	0	0	0	0	0	0	0	0	0	0	9.53880856	0	0	0	0	0	0	0	0	0	0	0	0	0
ENSG00000239672	18.91737655	18.98203931	18.78330257	17.95041655	18.06549799	20.08501452	20.31291393	19.13260096	18.28433561	18.32667088	18.79574873	19.07389661	19.49395538	19.47452119	19.63199739	19.08785495	19.73385724	18.74084574	18.55043502	20.81020731	19.56661154	19.460503	19.03111863	19.25883173	18.7152782	19.63349166	19.4897955	18.36454467	18.26853198	18.59369038	18.16197659	19.26056544	18.51512595	19.26868366	19.94047827	20.13915539	19.54973526	18.9531741	19.1921799	20.00105311	19.72627961	19.83760831	18.55831266	20.81745529	18.25797892	20.14553726	18.448774	18.89971888	18.20652897
ENSG00000276162	0	0	0	0	0	0	0	0	0	0	0	0	0	0	0	0	0	0	0	0	0	0	0	0	0	0	0	0	0	0	0	0	0	0	0	0	0	0	0	0	0	0	0	0	0	0	0	0	0
ENSG00000275689	0	0	0	0	0	0	0	0	0	0	0	0	0	0	0	0	0	0	0	0	0	0	0	0	0	0	0	0	0	0	0	0	0	0	0	0	0	0	0	0	0	0	0	0	0	0	0	0	0
ENSG00000232327	8.596862526	0	0	0	7.437675499	0	0	7.540474101	7.410473219	0	0	0	0	0	0	0	0	7.614726604	0	0	0	0	0	0	12.47864453	0	0	0	0	0	8.683929783	0	0	0	8.067176553	9.913068781	0	0	0	0	0	0	0	0	0	11.28759307	0	0	0
ENSG00000159592	19.12376775	18.48496283	17.88512492	18.25616784	18.60969462	18.2553478	17.61861848	18.2770705	18.75221049	18.78731639	18.0869752	18.41315772	17.84137023	18.09626054	19.10691051	18.14214695	19.21278593	19.00548523	18.59993768	17.96437494	18.68737183	18.86943584	19.04225808	18.99409142	19.18184832	18.30318328	18.65261245	18.20586005	18.10619646	18.8719329	18.61907923	19.2037315	18.32196878	18.87688728	18.2544172	18.50048309	18.77742919	18.52616018	18.85085688	18.67902168	18.38564661	18.76894962	19.0871078	17.85886926	18.59780446	18.23045437	18.36742606	18.42484154	18.6732683
ENSG00000277482	0	0	0	0	0	0	0	0	0	0	0	0	0	0	0	0	0	0	0	11.72082807	0	0	0	0	0	0	0	0	0	0	0	0	0	0	0	0	11.04850689	0	0	0	0	0	0	0	0	0	0	0	0
ENSG00000251912	0	0	0	0	0	0	0	0	0	0	0	0	0	0	0	0	0	0	0	0	0	0	0	0	0	0	0	0	0	0	0	0	0	0	0	0	0	0	0	0	0	0	0	0	0	0	0	0	0
ENSG00000135476	16.17861843	15.66166006	12.98101816	14.70991135	16.57051868	16.71552637	15.85562005	17.52609266	15.12546692	15.25338061	16.02069474	15.71106207	14.5552202	17.33100895	16.71826077	15.50730715	15.73826652	15.56266631	15.66703241	15.29856685	15.75583429	16.06367191	16.28914381	15.28976563	17.32475549	16.523835	16.48018633	16.6384245	16.0856604	16.47118687	17.98786894	16.66648867	15.34303629	16.6437644	15.50182295	16.94286383	16.89014325	13.66921179	13.27829029	16.64492868	15.4971186	15.99373124	16.15857607	16.23438958	14.05372371	16.65587046	15.84069337	16.63132458	14.69991902
ENSG00000233071	0	0	0	0	0	0	0	0	0	0	8.151305738	0	0	0	0	0	0	0	0	0	0	0	0	0	0	0	0	0	0	0	9.195263906	0	0	0	0	0	0	0	0	0	0	0	0	0	0	0	0	0	0
ENSG00000257700	0	0	0	0	0	0	0	0	0	0	0	0	0	0	0	0	0	0	0	0	0	0	0	0	11.70254353	0	0	0	0	10.97234464	0	0	0	0	0	0	0	0	0	0	0	0	9.82448472	0	0	0	0	0	0
ENSG00000239432	0	0	0	0	0	0	0	0	0	0	0	0	0	0	0	0	0	0	0	0	0	0	0	0	0	0	0	0	0	0	0	0	0	0	0	0	0	0	0	0	0	0	0	0	0	0	0	0	0
ENSG00000167216	14.21871063	12.22707721	13.84203872	13.04177113	12.24389225	15.72391374	13.21267084	14.61345945	12.94792694	11.75964106	12.68618702	12.89677873	12.67277455	12.40364117	13.89744834	11.28035499	10.66865967	13.96990608	15.43531693	15.52325459	12.93326941	15.86000928	13.48047108	14.27964744	12.52845468	13.40580374	12.80685626	12.52362528	14.64848896	13.3421857	15.46376163	14.33841965	13.23486316	12.09619385	12.05536156	14.28339079	12.2464872	14.08105915	12.9799462	13.86459234	14.25565202	12.95742082	14.36577046	12.13703213	11.70548203	13.52643463	13.52560539	11.35315863	13.7346534
ENSG00000201121	0	13.41443486	0	0	0	13.19457655	0	0	0	0	11.23023903	11.66502146	0	11.8471319	0	0	0	0	0	0	0	0	0	0	11.75268095	13.36067367	12.85687234	0	0	0	14.598203	12.17569109	0	0	0	12.50761855	0	13.50309189	0	0	0	13.21891779	0	0	0	11.63534106	0	12.33877817	13.28994986
ENSG00000258483	0	0	11.11960209	0	0	0	0	0	0	0	0	11.70682894	12.08899992	0	0	0	0	0	9.364867379	9.272702007	0	0	0	0	10.21033874	10.81819345	0	0	12.70207221	0	0	0	8.066864735	0	0	0	0	0	0	0	0	0	0	0	0	0	0	0	0
ENSG00000224844	0	0	0	12.44673675	0	0	0	0	0	0	0	0	0	10.76091752	11.24393335	0	10.047543	0	0	10.14316945	10.86480588	9.791059434	0	9.833592353	10.08197759	0	9.187537378	9.505223552	9.575273535	0	0	0	0	0	9.987391594	0	9.471351953	0	11.68875937	0	0	9.549076694	9.011580886	11.16782177	0	9.964715084	0	8.670428023	10.6191065
ENSG00000249486	0	0	0	0	0	0	0	0	0	0	0	0	0	0	0	0	0	0	0	0	0	0	0	0	0	0	0	0	0	0	0	0	0	0	0	0	0	0	0	0	0	0	0	0	0	0	0	0	0
ENSG00000234731	0	0	0	0	0	0	0	0	0	0	0	0	0	0	0	0	0	0	0	0	0	0	0	0	0	0	0	0	0	0	0	0	0	0	0	0	0	0	0	0	0	0	0	0	0	0	0	0	0
ENSG00000257912	0	0	0	0	0	0	0	0	0	0	0	0	0	0	0	0	0	0	0	0	0	0	0	0	0	0	0	0	0	0	0	0	0	0	0	0	0	0	0	0	0	0	0	0	0	0	0	9.453034227	0
ENSG00000255271	0	0	0	0	0	0	0	0	0	0	0	0	0	0	0	0	0	0	0	11.92450035	0	0	0	0	0	0	0	10.28662847	0	0	0	0	0	0	0	0	0	0	0	0	0	0	0	0	0	0	0	0	0
ENSG00000270039	14.63519784	15.97601275	14.92392814	15.42298261	15.65193958	17.22560499	15.24247145	14.52586501	14.29204654	15.00068841	15.46942973	13.52594736	15.57325893	15.45218146	14.51323048	15.39271311	14.5791029	14.38638971	15.69309452	15.6747855	15.2449309	15.02277794	16.40514715	15.13045014	14.37911319	14.54377294	15.54577496	16.03612321	14.95428829	15.12338127	16.82677624	15.20659031	13.39199827	15.14467853	15.81164129	16.80159075	15.74637025	15.53417095	15.39114566	16.05079478	16.46583201	14.88741692	15.66269097	14.46565787	15.19274713	15.75919583	13.62328137	15.83204052	15.71179557
ENSG00000104938	6.925697554	0	9.389100156	9.108596427	0	0	9.182522941	6.86577737	6.736214475	0	6.966075022	0	9.872774837	8.575378299	0	9.057359275	7.450916355	0	0	8.542236156	0	0	0	0	7.485188457	8.673886793	6.596514648	6.911737002	8.972723435	0	8.006688155	8.489213163	8.917417078	7.943724095	7.391058219	8.820379195	6.878103195	10.22902121	8.673290908	0	9.565789314	0	7.413736664	7.57126816	9.619263	0	0	8.068734018	7.025771031
ENSG00000275695	0	0	10.21957342	11.6748036	0	0	0	0	0	0	9.110446	0	0	0	0	0	0	0	0	10.69257716	0	0	0	0	0	0	0	0	10.12448616	0	0	0	9.4848268	11.09185775	0	0	0	0	0	0	0	0	0	0	0	11.09870315	0	0	12.16831444
ENSG00000139985	8.530956446	12.61063453	9.68004767	9.720960253	8.951129313	0	11.25332975	11.99053968	9.922337481	11.72587011	6.582887255	9.005507006	9.16509154	12.22955494	11.8384319	8.671460638	10.05727084	13.56375341	10.24512928	11.61152287	11.33375972	10.12239005	10.91927377	9.843318729	12.30012239	12.45380132	7.204611989	10.32145677	11.49051022	10.16850776	12.86245812	12.32113623	10.52867629	10.8738187	10.99641302	8.848623797	10.48006556	8.8442302	7.704990099	0	13.55578496	11.72723719	10.01991019	10.49985633	7.071537437	10.55892678	8.519014849	10.48498169	10.21410352
ENSG00000242206	0	0	0	0	10.30588633	0	0	0	0	0	9.511234025	0	0	11.71175023	0	0	0	10.48377146	0	13.09329237	0	10.74150716	0	0	0	0	11.13693593	0	0	0	0	0	10.88499709	11.49311932	10.93793941	11.78739627	10.42160452	0	10.64046054	11.01041082	11.79712805	10.49938076	0	0	10.00367471	0	0	10.61903455	12.15470204
ENSG00000231822	11.38211642	13.30752982	11.53329969	12.57401129	13.74144126	12.70921128	0	12.49132368	13.43846983	11.65441727	11.23023903	12.02749281	11.01779719	14.32485785	12.52288299	11.5229332	10.91119047	12.71793365	13.90591393	0	12.31353994	13.74126023	11.77346571	13.3968458	12.11515812	11.13878406	13.63439888	13.0681066	11.02329891	12.60697237	12.79099349	12.17569109	10.79807228	12.40591239	12.6578098	13.0221174	11.6559553	13.78317788	12.36021358	12.50794927	13.16933861	12.99655059	12.96068873	10.03283434	12.61596608	13.0756272	11.37014682	13.1162697	12.06774949
ENSG00000253410	0	0	0	0	0	0	0	0	0	0	0	12.5210871	0	0	0	14.1861397	0	0	0	0	0	12.31759413	0	13.36002898	0	0	0	0	0	15.27039704	0	0	13.46100917	0	0	0	0	0	0	0	0	0	0	0	0	0	0	0	13.14622947
ENSG00000218313	0	0	0	0	0	0	0	0	0	0	0	0	0	0	0	0	0	0	9.751375562	0	0	8.309482419	0	0	0	9.20686074	0	0	0	10.67389769	10.1213933	0	8.45262135	0	0	0	9.986238868	0	10.2050427	0	0	0	0	0	0	8.482806618	0	0	0
ENSG00000113141	19.10311222	18.7401463	19.39029081	19.31379017	18.77175998	19.01814936	19.24155016	19.15669883	19.4874786	19.19175007	19.16300524	19.61553279	19.45460418	19.68330156	19.04846037	19.45308407	19.46339257	19.36644841	18.50922111	19.3387802	19.51633071	19.44465344	18.69731723	19.89414032	19.1866166	19.29722699	19.39692314	19.34946116	19.18560699	19.29247957	19.08485018	19.00106305	19.03168442	19.52355237	18.26781684	19.40179701	19.49597887	19.61507202	19.58336194	19.66376261	18.72034822	18.94179146	18.53288876	19.44676663	19.32014489	19.2730389	18.99708847	19.3989088	19.4152122
ENSG00000235583	0	0	0	0	0	0	11.15604429	0	0	0	0	0	0	0	0	0	0	0	0	0	0	0	0	0	0	0	0	0	0	0	0	0	0	0	0	10.20881538	0	0	0	0	0	0	0	0	0	0	0	0	0
ENSG00000200750	0	0	0	0	0	0	0	0	0	0	0	12.58464165	0	11.76698393	12.25011859	0	0	12.12329938	12.82584831	0	0	0	0	0	13.25720231	0	11.77691868	0	0	0	0	0	0	0	0	15.01220659	0	0	0	0	0	0	0	0	12.64270671	0	12.09711559	0	0
ENSG00000199332	0	0	0	13.88115161	0	13.27945665	0	0	14.89005862	0	13.63656865	15.20893572	12.90953255	0	13.99993221	13.41481879	12.80288683	12.28832366	14.57573042	0	13.62065235	13.13105918	0	0	0	14.03047412	12.94175012	13.25988979	0	12.91420932	14.36117419	0	11.68994234	13.29803359	0	0	0	12.58809084	0	0	0	0	13.76539233	0	14.39256992	11.72020404	0	14.42345419	14.95970248
ENSG00000221005	0	0	0	0	0	0	0	0	0	0	0	0	0	0	0	0	0	0	0	0	0	0	0	0	0	0	0	0	0	0	0	0	0	0	0	0	0	0	0	0	0	0	0	0	0	0	0	0	0
ENSG00000211520	0	0	0	0	0	0	0	0	0	0	0	0	0	0	0	0	0	0	0	0	0	0	0	0	0	0	0	0	0	0	0	0	0	0	0	0	0	0	0	0	0	0	0	0	0	0	0	0	0
ENSG00000211848	0	0	0	0	0	0	0	0	0	0	0	0	0	0	0	0	0	0	0	14.57361837	0	0	0	0	0	14.70560221	0	0	0	0	0	0	0	0	0	0	0	0	0	0	0	0	0	0	0	0	0	0	0
ENSG00000273653	0	0	0	0	0	0	0	0	0	0	0	0	0	0	0	0	0	0	13.05037992	0	0	0	0	12.6482419	0	0	12.00141968	0	0	0	0	0	0	0	0	0	0	0	0	0	0	0	0	0	0	0	0	0	0
ENSG00000137449	14.61370482	15.24719809	14.67993128	16.45615095	14.58131974	14.4394179	14.13513444	14.14218758	14.89441681	14.85830655	15.57145986	16.23678765	14.9679862	13.6944439	14.14804187	15.32767032	15.48399473	15.1716608	15.10556192	12.96669805	16.15842537	14.730315	16.67285467	15.10571599	15.88136869	15.83169559	15.30095271	15.82647327	15.08969891	15.88144265	15.62219482	14.16800075	15.71673813	14.535995	14.16265835	15.27046859	11.66117067	14.99680669	15.34186981	14.86884219	14.85268693	11.37231861	12.38016665	14.35129108	15.61075416	15.3230012	15.71687476	12.83623428	15.53476651
ENSG00000111725	16.52689558	16.95238466	17.59290866	16.88470125	16.25608945	17.56440136	16.89834926	16.63812296	17.67363295	17.44460557	17.2518022	16.32950039	17.06954664	17.04701708	16.13944498	16.70212652	16.13395753	16.79652769	18.21470135	16.80016526	17.64751068	16.92083663	17.3098275	16.84995945	16.05748496	16.4462209	17.25396202	16.78024118	17.56303051	15.86542368	17.15159316	15.66679802	16.5493642	17.04985977	18.15382651	17.14038644	16.39241256	17.15347061	16.99295589	17.16430739	16.04472008	17.00114474	16.52149985	16.64479389	17.68772172	17.36339164	17.2410473	17.32668013	16.41910529
ENSG00000237726	9.887891474	0	11.03829116	0	9.724272724	0	0	0	0	9.838410425	0	9.364205119	0	0	0	0	0	10.90133805	0	0	10.23428434	0	11.27842662	10.20228954	0	0	0	0	0	11.52705969	0	0	0	0	0	0	11.42385992	0	0	0	0	11.50166383	0	0	0	10.33344329	0	10.03731043	0
ENSG00000221938	0	9.656631067	0	0	0	0	8.699201826	8.373399767	8.243076617	0	0	0	0	0	8.574322324	0	0	0	0	0	9.777833053	0	9.822542409	8.747527568	0	8.604786787	9.099849357	0	0	9.072355704	0	0	0	0	8.90114706	10.3339912	0	9.745189415	0	0	0	8.463399346	0	0	7.968960818	8.878495865	0	0	8.534242283
ENSG00000111678	19.16007566	19.02678822	21.40026722	19.61069547	18.70133538	20.33801459	20.24225538	19.49635143	20.56850647	18.87819872	19.93547309	18.89897979	20.1625459	19.15761966	19.91303324	19.1898044	18.78088072	19.59915545	18.82107712	21.70652968	18.94207928	19.83699716	19.03066336	19.74081105	19.23382993	18.92685899	19.69118735	19.62174654	19.64299769	19.53295853	18.95815254	19.33078801	19.28573477	20.09735076	20.6799552	21.15604251	20.19615555	19.98781531	18.44789935	21.21353543	19.74592563	19.4719838	19.25246336	20.60059547	18.73661032	18.8631499	19.00778773	18.53394718	19.25961291
ENSG00000213188	0	10.47135332	0	9.853761151	9.083824084	10.25164055	0	9.187014364	10.05515799	9.197889199	0	9.72232007	0	0	9.388181427	0	0	9.261532855	9.963299877	10.87031493	13.05128453	8.521013644	0	0	8.811511452	11.00223656	11.72049439	10.23208787	0	0	0	0	0	0	9.715337778	11.56388143	13.51902002	11.14460155	11.00163951	9.787761109	9.575032064	10.86053915	8.739812461	11.48031301	9.780327009	8.69440827	9.235386202	8.39881446	10.9315412
ENSG00000259324	0	0	0	0	0	0	0	0	0	0	0	0	0	0	0	0	0	0	0	0	0	0	0	0	0	0	0	0	0	0	0	0	0	0	0	0	0	0	0	0	0	0	0	0	0	0	0	0	0
ENSG00000259899	9.458145572	0	0	0	0	11.46209641	10.72320286	10.39673586	10.26610162	0	0	0	0	0	0	0	0	0	0	12.4028668	9.804425528	0	0	0	0	9.629521324	9.126423805	11.02766983	0	0	9.54531118	0	8.874855376	12.06546287	11.92511985	10.77535644	9.410219227	0	9.62892473	0	0	10.4869344	9.949022407	0	9.991231899	0	0	0	0
ENSG00000143194	7.292190525	0	7.442511236	12.97783447	9.927991249	0	9.136740313	8.227350639	9.900658	10.6937251	13.51361199	9.567859893	0	0	7.432394912	8.428018352	13.74266431	9.299463419	10.32290051	9.494499641	7.636941005	7.562723661	11.84475146	8.601372246	11.0169099	8.45866877	7.956523207	10.72916128	11.4270106	9.924644398	11.07135276	10.85514647	6.712465325	9.309302956	17.14608486	10.1875966	0	7.604425769	10.9141443	7.830471863	20.92032383	0	14.48873379	0	0	9.538209781	7.280293135	0	7.392443871
ENSG00000066422	16.22294271	16.74584159	15.55336886	16.29424997	16.72374013	15.88831678	15.8961133	15.953572	16.2164533	15.53834339	16.47764313	16.00421849	15.63940643	16.97369813	16.08265129	16.84940809	16.69067331	16.70393405	16.55969447	15.39928382	16.25302216	17.2306428	16.02883709	16.56236074	15.96545643	16.43390579	16.8718568	16.05783451	16.06573504	17.05656143	16.57803102	16.66802412	16.04460002	15.7987672	15.8077533	15.59883952	15.74193269	16.45356082	16.96260428	16.19341274	16.34792238	17.24777253	16.41475327	15.55152984	16.33370565	16.63419021	16.8136876	16.58865169	16.77152018
ENSG00000199352	0	0	0	0	0	0	0	0	0	0	0	0	0	0	0	0	0	0	0	0	0	0	0	0	0	0	0	0	0	0	0	0	0	0	0	0	0	0	0	0	0	0	0	0	0	0	0	0	0
ENSG00000261666	0	0	0	0	0	0	0	0	0	0	0	0	0	0	0	0	0	0	0	0	0	0	0	0	0	0	0	0	0	0	0	0	0	0	0	0	0	0	0	0	0	0	0	0	0	0	0	0	0
ENSG00000221883	14.50911392	14.26792939	15.36659206	14.15384229	13.4550032	14.22088834	14.91974468	14.59307264	14.35543215	15.36137169	14.20879899	12.90688381	14.56913465	13.80167816	13.92584124	12.98713181	12.79019354	14.2754129	15.10733765	15.68014716	13.92986327	14.041121	14.35311095	13.74585108	14.89059331	13.68076771	14.01642158	14.05448735	14.62102984	14.80826822	14.51839704	15.31369766	12.67703084	14.49471113	15.45773286	15.42508745	14.38312133	15.08299765	14.8584463	14.60970044	14.17433966	14.04593309	14.5600083	13.76908959	13.54985307	13.58984137	12.94977251	11.58108943	15.04854273
ENSG00000126247	21.14528536	21.2861616	22.11865666	21.12804915	21.37781189	21.76793632	21.88093401	20.81880405	21.01431277	22.2683816	21.70930315	21.44227249	22.49602593	21.06738555	21.94786239	21.42688843	21.68732986	22.30978855	20.61549626	22.5103853	19.74088243	20.94749819	22.25917036	22.11181913	22.3761343	21.74712644	20.93664785	21.58051323	21.31843414	20.95473113	20.52348055	21.45908782	21.24137583	20.62545227	22.07501358	21.47942209	22.20995802	22.0850872	22.02256232	22.4834196	21.52800501	21.46186702	21.48240145	22.95678584	21.2181215	21.30480101	21.91623536	21.42953322	21.5045988
ENSG00000268187	0	0	0	0	0	0	0	0	9.843219553	0	11.07418846	10.50944798	0	9.692365848	10.17512193	0	0	10.04839017	0	10.65828378	0	0	0	0	0	10.20563954	0	0	10.09020291	0	0	0	0	0	10.5024622	0	10.9855275	10.3479558	0	0	10.36208269	0	10.52525989	0	9.568433645	0	0	9.184861449	0
ENSG00000273956	10.15289993	10.37808866	0	10.7597009	0	0	0	0	0	0	0	0	0	0	0	0	0	10.16710312	0	0	10.49934739	0	0	0	9.716679878	0	0	0	0	0	0	0	0	0	13.20540323	0	0	0	0	0	0	10.18270975	0	0	0	0	0	11.30177269	0
ENSG00000113430	7.452517135	0	0	9.638267408	0	15.12221475	9.297769792	0	0	0	14.57778082	17.86095709	8.085104954	16.14921033	0	0	17.18014637	10.04480158	0	0	15.01983734	0	0	8.762279883	7.01875769	7.623198941	0	12.75231733	7.508270446	0	7.539319533	10.60155934	10.66818482	10.46934574	7.918886642	14.87126969	16.399093	0	0	11.30791755	0	0	7.941606407	0	0	15.34145965	7.440611677	8.183758555	11.24616589
ENSG00000225535	9.068238391	11.46135703	11.5391983	10.25892507	12.80883814	12.24126325	9.334041563	12.32732945	9.875921101	11.60144093	11.4990719	13.91632745	12.40178007	12.24721658	11.20722066	11.20702577	13.05401488	12.66494857	9.784074793	12.14987669	14.56207326	11.42565194	12.15778154	10.38132687	12.62910814	11.04519189	12.12593567	13.00584311	12.20938311	12.1654968	11.47526924	9.054712265	11.18229497	10.09094245	12.70434529	0	12.60274702	11.83941057	10.55944117	12.19198243	11.97904281	13.92836661	11.25804631	11.71585797	11.18485138	10.8342236	11.05425279	12.073433	10.16767823
ENSG00000252297	0	13.40076119	0	0	12.01180334	13.18090308	0	14.1149094	11.98444843	12.12604433	12.80112809	0	0	13.83316417	0	0	12.70433727	12.18978022	12.89233477	0	0	12.44763031	0	0	14.32362073	12.34713849	0	12.16149383	13.23147309	12.81565871	0	12.16201912	0	0	0	0	13.71233004	12.48954357	0	0	0	0	0	0	11.70940738	11.62167044	13.16343893	13.3249653	0
ENSG00000231363	0	0	11.3270545	0	0	12.18105842	0	0	0	0	10.21717593	0	0	0	0	0	11.70455342	0	11.89252451	0	12.52221924	0	0	0	0	11.34741536	0	0	0	11.81585881	0	0	0	0	11.64436234	0	0	0	0	0	0	0	11.66716857	11.82553404	0	0	0	11.32538701	0
ENSG00000203279	12.70818743	0	13.20728474	12.17801604	10.67058628	11.25462273	14.4217527	9.190583691	12.37957563	11.19961951	13.74878429	14.11658525	0	11.71413414	9.391751552	11.97472826	11.36291589	9.265102491	10.96615077	9.87465706	12.40287975	0	14.2250558	9.565142479	13.13396089	9.422250312	0	9.236856415	11.88995019	0	11.92116078	11.55739557	10.2503736	11.27319397	15.33194084	10.56793099	0	14.42062389	9.421653835	12.11195752	9.578602836	10.27953714	12.06227479	10.89917655	11.36776946	13.69460579	10.82232558	12.3052848	11.93474636
ENSG00000111203	16.69229307	16.89613012	16.63461156	16.19770754	16.69294382	16.71900124	15.99235596	16.1564553	17.26665991	15.39885302	16.46096388	16.13333688	16.17937904	16.21463347	16.37125275	16.28616992	14.92047968	16.00300162	16.86374663	16.78386109	16.23832512	15.44679826	16.2586791	16.49241845	17.32499152	15.96898978	16.95564768	16.21758711	17.25274097	16.22377626	16.87868559	16.85553568	15.87289547	16.5983918	16.0336761	17.32537112	15.83240454	17.32697026	16.56259119	17.29106244	16.69853951	15.8760646	16.4521325	15.8412865	16.92398324	16.41016534	15.68673047	15.20801439	16.89027775
ENSG00000231232	0	0	0	0	0	0	0	0	0	0	0	0	0	0	0	0	0	0	0	0	0	0	0	0	0	0	0	0	0	0	0	0	0	0	0	0	0	0	0	0	0	0	0	0	0	0	0	0	0
ENSG00000124786	18.2617698	17.69471773	17.83539861	17.85418897	18.99258922	18.81452636	18.24633765	17.26116679	18.25797652	18.752276	18.01758608	17.76040143	17.89729655	18.77806725	18.39332262	17.58630578	17.96313304	18.62833878	18.20255523	17.25755641	18.33827471	18.15558537	18.16992563	18.08131927	17.75939301	18.0440833	18.90133573	18.31456758	18.36650065	17.39490555	17.29104384	18.84367167	18.42428588	18.14433021	18.23379302	17.92346328	18.5071997	17.6214155	19.22165983	18.32108204	17.75870077	18.61563725	18.6641945	17.69626369	18.34707365	17.71822105	18.30961564	17.98077404	19.3594798
ENSG00000185903	0	0	0	0	0	0	0	10.10765477	0	0	0	10.22858614	11.38780072	11.41007659	0	11.30821042	0	10.76678068	0	9.792980767	9.51546506	9.440967715	0	0	0	0	0	11.47513235	0	0	0	11.15385613	0	0	9.637242906	0	9.121371306	0	0	0	11.49544867	0	10.24439573	0	0	9.614572587	0	9.902813573	10.26881924
ENSG00000227949	0	0	11.38252842	0	0	0	0	0	0	0	0	0	0	0	0	0	0	0	0	0	0	0	0	0	0	11.40288958	0	0	0	0	11.31860188	11.21780525	0	0	0	0	0	0	0	0	0	0	0	11.88101416	0	0	0	0	0
ENSG00000223550	0	0	0	0	0	0	0	0	0	10.71494922	0	0	0	0	0	0	0	12.36307687	0	12.38847325	0	0	0	0	10.32807971	0	0	0	0	0	0	0	0	0	0	11.08273028	0	0	0	0	0	0	10.25627405	0	0	0	0	0	10.86527357
ENSG00000146618	0	0	0	0	0	0	0	0	0	0	0	0	0	0	0	0	0	0	0	0	0	0	0	0	9.147127044	0	0	0	0	0	0	0	0	0	0	0	0	0	0	0	0	0	0	0	0	0	0	12.43151797	0
ENSG00000225598	0	0	0	0	0	0	0	0	9.534051007	0	0	9.20136631	0	0	0	0	0	0	0	0	0	8.998207413	0	0	0	0	0	0	0	0	10.81135624	0	0	0	0	0	0	0	0	0	0	9.754773781	0	0	0	11.49165309	0	8.875910193	0
ENSG00000125148	20.8085119	17.85683096	23.02162752	22.42638192	20.619588	19.94269441	21.46151184	18.798774	16.74387966	20.47624155	23.3023026	23.6034149	23.74445833	20.31879194	20.93826323	22.48937226	25.19027762	24.01049482	19.61227189	21.61606785	22.62299254	17.58533084	19.48382617	18.02697728	20.35844039	21.29001758	19.29718966	21.05271771	21.22269495	20.47340712	17.44170051	19.32205151	21.98051178	22.21045505	19.93102289	20.55350644	19.45231039	17.48136562	19.64538585	18.73415229	19.65965632	16.58419439	21.1407452	23.35476855	18.71118207	18.70465532	21.17964882	24.28644239	20.57898438
ENSG00000274343	0	0	0	0	0	0	0	0	0	0	0	0	0	0	0	0	0	0	0	0	0	0	0	0	0	0	0	0	0	0	0	0	0	0	0	0	0	0	0	0	0	0	0	0	0	0	0	0	0
ENSG00000182263	10.83409971	9.173656319	12.16772393	13.78578323	11.90337418	15.74831506	10.890872	12.7133901	5.465713511	12.12923253	12.37219479	12.5915891	12.1904273	14.10829556	13.55945326	14.38684208	12.83941854	14.53295007	11.38567848	12.75643827	16.10630378	9.14644762	12.18556834	11.79693887	14.62603684	14.07631593	9.752707878	13.37146631	13.53802543	13.92236305	14.06437291	14.02824322	13.25400864	10.89661106	9.416552403	14.70057331	10.74662505	14.23717547	16.06751508	9.97380944	13.73349607	13.99807568	9.924165559	13.0287967	12.57566544	13.94642094	13.59499191	13.40291459	11.53257293
ENSG00000199719	0	12.85727965	0	0	11.4684206	0	0	12.15656404	12.44080928	0	9.674187796	11.10801338	0	12.28981089	0	0	0	10.64682892	12.93374932	0	11.97878888	12.22605871	0	0	11.19566052	0	10.30060468	12.20290484	11.68821776	12.85707297	14.52641529	11.61862058	10.0487619	0	0	0	0	12.94593296	0	0	0	12.24680833	0	0	11.16606192	11.07833733	0	9.782920711	0
ENSG00000263220	0	10.12983644	10.05576939	12.51065985	10.74021808	0	10.17068462	9.844318811	9.71373193	9.85520046	0	11.37936429	0	10.56194045	11.04492128	0	10.43308545	9.918882976	12.94217687	0	12.57205947	11.17591618	0	12.21817557	0	12.07511641	12.57116046	10.88985985	10.95996797	0	12.31267397	0	11.31942686	11.92761735	11.37237633	13.39167555	11.85556986	12.5393836	10.07552232	10.44537454	11.81671331	11.9333809	9.396787155	0	12.24454921	9.351343404	0	11.63816035	11.00475362
ENSG00000224041	12.59598075	13.49931621	15.81739908	15.58152513	16.08731843	17.0342098	15.99952942	13.2135438	0	13.54633406	16.50436735	16.63212327	10.91009496	12.9318138	15.11536201	14.41475273	0	11.8733823	12.99088607	15.94281591	0	9.547864583	0	0	11.42263985	17.48982736	15.3339191	13.25988979	19.82973434	10.91476992	16.80406174	11.84562267	14.73395267	0	0	0	15.92628677	0	13.25233084	0	10.60292213	0	12.08754833	0	15.23384253	12.88989147	17.34931699	13.42351985	15.73227321
ENSG00000216306	9.921670911	10.14682777	10.65727583	11.11303304	10.34245494	0	0	0	9.730718221	0	0	13.64386929	0	9.579878571	9.06394282	0	10.45007964	0	11.22263821	10.5457274	0	0	9.313928941	0	10.06982019	0	11.17351704	9.907608594	0	9.562294978	0	9.90813346	8.340326821	0	0	10.23981633	0	10.23541682	0	10.46236884	9.250727446	9.951476222	10.41271052	0	0	9.952558639	0	0	0
ENSG00000239857	14.2681958	15.13286305	14.72932399	13.90831753	14.89356381	14.48940603	15.11271834	15.07918063	14.77078685	14.94893592	14.66627567	13.80886687	13.51725936	14.69191251	15.55755649	14.0398416	14.65020272	14.4692179	15.28419276	15.53632255	15.69566717	13.71543289	15.23347701	13.75210988	14.41426552	13.64407422	14.96877944	15.0812508	15.03028741	14.46876597	15.40767186	15.73145122	13.85309228	14.17457639	15.31065312	15.43606886	15.37149909	14.59545369	14.16951129	14.57917512	14.16574142	14.83566456	14.77945157	14.18995236	14.70568209	14.95257372	14.54993993	14.47957077	14.01692451
ENSG00000145833	17.59611866	17.00890417	16.52109524	17.39551726	16.88593498	16.22767098	17.13364643	17.04693467	17.37325619	16.74145946	17.42676891	17.26900142	16.30007033	18.0023047	17.18399679	17.73969215	16.74802572	17.30160521	17.12340388	16.31255919	17.63074585	17.7233961	16.94398044	17.17501287	16.77240346	17.94900083	17.15286808	17.0938282	17.36108837	17.53365457	17.93529802	17.25355923	17.37802718	17.48855828	15.56950422	17.13224583	17.81939073	16.75199464	17.62057589	16.71228084	16.52504792	16.87068453	16.5039877	16.78521779	17.3080432	17.26075996	17.34285631	17.66652299	17.62191286
ENSG00000250550	0	0	0	0	0	0	0	0	0	0	0	0	0	0	0	0	0	0	0	0	0	0	0	0	0	0	0	0	10.41726712	0	0	0	0	0	0	0	0	0	0	0	0	0	0	0	0	0	0	0	0
ENSG00000278959	0	13.10284415	12.10287381	12.69626602	8.469654182	8.638497277	9.482617323	10.89164062	11.52616929	11.58031761	9.671858082	11.91275618	9.267249242	7.296397322	11.77085558	12.22997967	8.163287202	11.96588503	12.59443066	11.25455053	13.18570704	10.36202512	10.34389698	12.69918161	11.71670338	10.3870267	12.42667285	10.78604602	11.0080767	13.02464407	13.10914737	0	10.04643153	0	11.79888113	12.27004092	7.588897998	13.1530293	11.50132654	11.49297263	10.28064361	9.660999555	12.79347831	11.86461077	11.68710091	8.080676299	10.203593	11.2389782	10.73110474
ENSG00000256280	12.37466825	13.33687361	14.5256948	0	13.7956587	12.795129	13.05585967	13.05110446	10.59920096	14.547315	12.63772305	11.26566655	13.74699252	0	13.25257203	0	0	11.80405319	14.31374906	13.99906396	13.94359875	11.64696275	13.98835552	11.10478583	14.16019988	10.9617634	14.04222922	13.94537362	14.16750786	14.01468653	13.46181047	0	13.01264956	11.81390557	14.58007688	12.10820094	14.64838511	15.01040528	11.96080448	14.33066735	12.70278757	14.40429886	14.67327582	13.43944465	13.32329555	13.4054488	10.77828166	12.74656786	14.89035666
ENSG00000232131	0	0	0	0	0	10.94073554	0	0	11.74376675	0	9.97664968	0	0	0	0	11.07604493	0	9.950184163	10.65229536	0	12.28151744	0	0	10.25039085	9.49983559	0	0	0	0	0	11.02248918	0	10.93589457	0	0	0	11.47198418	10.24973177	0	0	0	9.965788606	0	0	9.470265551	0	0	0	0
ENSG00000077274	9.426302834	0	14.66295995	15.29451111	11.63936654	12.35597101	10.17713406	17.06699871	14.10101956	14.29121879	10.05123495	13.55532251	10.90847753	6.773335089	8.24809136	0	8.634775729	7.126851392	11.90700412	11.53469689	11.03464492	8.378733452	12.13793042	7.42539021	15.73977625	14.30737628	6.783182147	12.73226765	14.24588073	15.5626879	8.777815526	7.099284873	14.07263491	8.131500826	9.158421587	0	7.065094835	7.42473443	9.275614405	9.230805284	13.78810492	0	9.181195272	18.01660509	8.639618947	10.45615103	9.677028181	9.71299688	14.36309122
ENSG00000226058	0	0	0	0	0	0	0	0	0	0	0	0	0	0	0	0	0	0	0	0	0	0	11.42173586	0	0	0	0	0	0	12.25519257	10.11831668	0	9.447485913	0	0	0	0	0	0	0	0	0	0	0	9.565358313	9.477713782	0	0	0
ENSG00000280070	0	0	7.196233807	7.649564695	0	0	0	0	0	0	0	0	0	0	0	0	0	7.06019217	0	8.663267584	0	0	0	0	0	0	6.716655163	8.026591714	7.101734726	0	7.13272859	0	0	0	0	8.357969348	0	0	0	0	0	0	9.114162722	8.688507157	0	0	0	0	0
ENSG00000205810	8.741643615	8.9665281	0	0	8.578246971	0	10.00592926	0	0	0	11.94926684	9.800496937	12.37406653	11.39661407	8.882391677	11.46460945	9.269474193	10.33856203	9.457212426	11.68521484	9.087641625	11.18093209	0	0	0	12.81696564	9.992395964	0	11.79474273	0	0	0	8.159011542	0	0	0	0	9.055021086	0	0	0	0	9.232139374	10.38922616	9.274321751	0	9.727997404	11.05843986	11.42463182
ENSG00000240203	0	0	0	12.26753126	0	0	0	0	0	0	0	0	0	0	0	0	0	0	0	0	0	0	0	0	12.80849796	0	0	0	0	0	0	0	0	0	0	0	0	0	0	0	0	0	0	0	0	0	0	0	0
ENSG00000011454	16.91103978	16.74436985	16.84499187	18.22587106	17.9616375	17.72522335	16.72138542	16.91073309	17.0863377	17.44792537	16.9451545	18.13083125	16.32417866	16.46631679	16.97555976	18.28454709	17.1309158	17.70102976	16.64102708	16.96064458	17.24137547	17.86423388	16.68588992	16.520987	17.80366771	17.01597795	17.64818682	17.52004377	16.50258046	17.60955534	17.71395577	17.14762138	16.72538477	17.35826574	17.39898239	16.80585637	17.19259249	17.72775621	16.3619036	16.87722924	17.02192798	17.0725001	16.64366393	16.12972248	17.67179421	16.80470698	17.37767182	17.38215763	17.21384609
ENSG00000180182	17.24858798	17.33636184	15.83124855	16.83354784	17.18253367	16.52166038	16.84437556	17.40967788	16.98607245	15.95852935	17.44582972	17.96179729	16.1120837	17.63609864	16.85824939	17.8675353	16.58823668	17.26233304	17.38567893	15.75613802	17.13293238	17.27040797	17.72943394	17.34699366	16.89242353	17.37042349	16.93874134	16.87046464	17.05575858	16.77684079	17.30544996	17.48531266	17.03840213	16.69987917	16.43613455	16.27789614	16.96116756	16.52884034	17.39731591	16.90410883	17.15212922	17.05665969	17.40299641	16.17695336	16.9143735	17.05737745	17.15185391	17.39674414	17.65939115
ENSG00000267961	9.080884085	9.30587074	0	0	0	0	9.346691211	0	0	0	0	0	0	0	0	0	0	0	0	0	0	0	0	0	0	0	0	0	0	0	0	0	0	0	9.548800781	10.98233336	0	0	0	9.621213818	0	9.110665311	0	0	0	0	0	0	0
ENSG00000253087	0	0	0	0	0	0	0	0	0	0	0	0	0	0	0	0	0	0	0	0	0	0	12.63666907	12.55990022	0	0	0	0	0	0	0	0	11.6610963	0	0	0	0	0	0	0	0	0	0	0	0	0	0	0	0
ENSG00000081148	9.686969868	10.01152456	9.353236277	10.73387489	8.525337574	6.895524275	8.732478124	9.626617041	9.389292877	8.831499707	10.64739148	8.67896244	11.15787678	10.18077284	10.4793682	9.827674107	9.578542049	10.21522145	11.68265462	9.963320392	9.034690173	9.611257234	10.07803161	10.10076517	10.14291199	10.05083015	10.67577599	11.07390949	10.39443478	8.84313934	11.21368474	10.77202798	10.84892088	8.490912528	10.51742903	9.898256018	13.54423417	10.58515737	9.372977633	9.879990403	8.531869429	8.234425761	9.278548209	9.851235182	10.69785538	9.647548353	10.25938445	11.42027647	10.30181018
ENSG00000280817	0	0	0	0	0	0	0	0	0	0	0	0	0	0	0	0	0	0	0	0	0	0	0	0	0	0	0	0	0	0	0	0	0	0	0	0	0	0	0	0	0	0	0	0	0	0	0	0	0
ENSG00000233438	12.67457823	12.61045365	12.82579333	12.62974488	10.05248328	10.22162662	11.48168666	13.79845568	12.19399543	11.9731055	11.71549427	11.86088525	11.43593467	13.04283143	12.94113392	11.35634336	10.74463233	11.81450463	13.63236848	14.59445102	11.14724285	11.48754469	11.60686631	13.33711679	15.34814821	10.38760906	12.58334787	12.66050349	12.73063711	11.8555181	14.62419717	13.52342505	9.632430767	12.56116349	13.8536042	15.59948424	13.16708705	14.57341612	10.38701216	11.75650623	12.35073167	13.2449103	13.46141044	12.18704416	9.750322699	11.46874672	10.78873008	13.22262678	12.48597753
ENSG00000280321	0	0	9.364859555	8.821860702	0	0	0	8.156071595	0	0	0	0	8.85008784	0	8.356901919	0	0	0	0	0	0	0	0	0	8.77805492	0	0	0	0	0	0	0	7.634397959	9.237894837	0	0	8.168460163	0	0	0	0	0	0	0	0	0	0	8.365382933	0
ENSG00000101435	0	0	0	0	0	0	0	0	8.809844132	0	0	0	0	0	0	0	9.528609201	0	0	0	0	0	0	0	8.564935887	0	0	8.986559267	0	0	0	0	0	0	9.468482945	12.48640573	0	0	0	0	0	0	11.0748898	0	0	11.76608836	0	0	0
ENSG00000236871	14.90322331	16.75199796	16.14876053	15.34538802	14.33734566	15.15868586	15.38627747	13.21840905	16.75050003	13.96620686	15.75682439	15.47318173	14.65123245	14.48087852	16.52130077	15.22694498	14.03002935	17.17555377	16.75047518	14.90331172	14.62546064	15.7340499	16.35200441	13.70896685	15.95751734	16.11327652	16.43830184	16.65693985	15.10738304	14.33399553	16.7468063	15.58709128	13.43146755	15.92727012	16.94374984	16.93103772	13.23083971	18.40864335	15.1501732	15.09290841	13.72244391	13.97157594	16.77016738	13.34374236	17.05400268	15.59914031	14.53979033	15.57124188	15.81699076
ENSG00000278585	0	0	0	0	0	0	0	0	0	0	0	0	0	0	0	0	0	0	0	0	0	0	0	0	0	0	0	0	0	0	0	0	0	0	0	0	0	0	0	0	0	0	0	0	0	0	0	0	0
ENSG00000235886	0	10.44658783	0	0	0	0	0	0	0	0	0	0	0	0	0	0	0	0	0	0	0	0	0	0	0	0	9.88945067	0	0	0	10.30860569	0	0	0	0	0	0	0	0	0	0	0	0	0	0	0	0	0	0
ENSG00000267147	13.84187394	9.545517608	9.47148446	11.51090706	10.74021808	11.90904336	13.49148577	15.11580766	10.71287262	14.94115069	14.42507617	15.40860314	15.99815531	0	10.46030016	13.78111138	13.65454585	13.97637504	14.62012275	15.75017411	11.25048671	8.594068192	15.73208581	11.21847833	15.76421479	13.94934235	8.988803382	10.30527747	9.376453267	9.959865885	15.96011124	14.1627219	10.31999128	13.34242337	13.59434112	10.63755971	13.35781827	10.63315932	0	10.86015335	13.89441058	9.350261552	14.80973307	14.21609777	10.43793735	12.76437787	10.3073786	8.47185182	13.50667562
ENSG00000165689	17.46851998	18.00004758	18.66267484	18.31282975	18.02616282	18.56446951	18.83629722	17.83397889	17.18748165	18.52860609	17.42793679	18.41610072	18.6223437	17.14856525	18.96715925	19.06371207	19.88413012	19.38021243	17.50059963	19.37795294	17.92312894	18.72812982	17.89200221	17.93993979	17.95712836	18.20965058	18.07069054	18.34656641	17.74786715	17.98398142	18.45862065	18.2958909	17.57127385	18.46239849	19.54273074	19.05226944	19.14987119	18.37537779	17.31261352	18.52711244	18.4953098	18.45859865	17.90350307	19.43708282	17.8672848	17.946481	18.20639622	18.52721422	17.91526982
ENSG00000166444	15.30738857	16.272152	16.38138535	18.18398244	15.73342237	15.12790481	15.15698006	15.86494916	16.19703984	16.2393805	17.16552029	17.82532348	18.46389054	14.63101297	15.87504495	17.44883931	16.47636875	17.772311	17.12346192	14.17452238	16.0401085	15.58438082	15.7291036	16.72980739	15.94109734	16.16770877	15.87580676	17.04581765	15.69025789	15.61491864	16.15008965	15.11855814	16.552594	16.36168714	14.51107867	15.22054132	14.02641613	15.71490814	15.68002278	15.65659759	15.14867258	15.79620106	16.19464775	15.91003293	17.76401982	15.69597072	16.68654512	17.83720202	15.22050302
ENSG00000231248	0	0	0	0	0	0	0	0	0	0	0	0	0	0	0	0	0	0	0	0	0	0	0	0	0	0	0	0	0	0	0	0	0	0	0	0	0	0	0	0	0	0	0	0	0	0	0	0	0
ENSG00000271714	12.13531263	12.09765871	11.1169537	10.15852861	11.97154936	12.87764115	8.236115746	10.90539159	13.13161624	11.61643195	12.81332994	10.44175096	8.604304083	10.79361446	8.111355309	10.69176897	0	8.982138204	10.68283404	10.17585642	12.01257403	11.55958928	11.52695864	8.284398107	11.92108849	9.139233502	11.80314281	9.537894614	11.4810706	10.60619554	10.86048403	11.12208784	8.385074709	11.31163343	10.0200753	8.28812966	10.72527855	11.97990073	10.45902874	11.67659597	9.295539147	10.99560942	11.36397408	0	11.30671219	11.8037447	10.76127916	0	8.071315716
ENSG00000271299	0	0	0	0	0	0	0	0	0	0	0	0	0	0	0	0	0	0	0	0	0	0	0	0	0	0	0	0	0	0	0	0	0	0	11.12455085	0	0	0	0	0	0	0	0	0	0	0	0	9.806429726	0
ENSG00000248543	0	0	0	0	0	0	0	0	0	0	0	0	0	0	0	0	0	0	0	0	0	0	0	0	0	0	0	0	0	0	0	0	0	0	0	0	0	0	0	9.747314384	0	0	0	0	0	0	0	0	0
ENSG00000213971	13.55534701	15.78638397	14.84925328	12.44486555	14.31445511	14.88038487	13.42568577	14.25018841	16.44950451	14.03184787	13.39846848	12.31330029	12.31271475	15.72907842	14.03437165	12.12295085	11.51111999	13.1429768	14.35079527	15.11492962	17.22388288	13.54818009	15.1508853	14.76217232	13.97304365	12.9311584	15.47154089	15.84918602	12.31821805	13.11245165	15.48733195	14.63664396	13.30905178	13.52052698	15.95596685	16.25219734	15.32611712	15.30439488	15.90513308	16.4749179	13.54709463	15.62212226	13.44736337	12.56149038	15.91272064	14.51524152	12.55498846	13.72211214	14.36281179
ENSG00000271853	0	0	11.4183159	0	8.784098041	9.951573164	0	0	8.756799095	0	8.988174932	0	9.582032495	8.606140087	0	0	0	8.961735528	0	11.5696775	0	0	0	0	8.511913176	0	0	0	0	0	0	0	0	0	9.415393679	0	0	10.25983757	0	0	0	0	9.438173827	0	8.482383769	8.394872797	0	0	10.63137092
ENSG00000255692	0	0	0	0	0	12.09201504	0	12.61095805	0	0	9.129478463	0	0	0	0	0	0	10.10172178	10.80388907	0	0	10.35940747	0	0	9.651319875	10.25897626	12.07620198	11.65752486	0	0	11.17410313	10.07398019	0	11.1109158	0	0	11.03888275	10.40129668	0	10.62826764	0	10.11732779	0	0	9.621745717	10.53312332	0	11.23635965	0
ENSG00000276352	0	0	0	12.71621115	0	0	0	0	0	0	0	0	0	0	0	0	0	0	0	0	0	0	0	0	0	0	0	0	0	0	0	0	0	0	0	0	0	0	0	0	0	0	0	0	0	0	0	0	0
ENSG00000261764	8.58613454	10.39378293	8.736997955	0	9.420680465	11.17345489	0	0	8.39550289	8.536731425	0	0	9.220321829	11.04822159	0	0	0	8.600313341	9.301552991	9.209394105	0	9.856049476	9.975287376	0	10.14698075	0	10.5729983	9.57019786	0	0	8.673200164	0	9.000880471	10.60737149	9.053748771	8.903830894	11.11999082	10.48238391	8.756723312	10.12483163	0	9.614053622	9.076519475	10.81801827	8.121286854	10.35136531	8.574191723	0	8.686756096
ENSG00000228315	11.08454253	12.09545494	13.03551742	12.2596924	11.84384746	13.86084257	10.95231313	13.5143208	12.37485526	12.40544744	11.93939742	10.16223464	11.71983123	10.9718879	12.65258538	12.32124236	11.88442702	12.52575954	12.96533448	13.65794286	10.74338206	11.58594551	12.63996866	12.15561965	12.2157972	11.30496376	12.52324589	11.9935337	12.67450246	13.34197222	14.80908835	13.05800478	10.96423343	11.49839404	13.942572	15.68135567	12.48193428	13.54005507	12.23009582	12.76726726	12.53159524	12.81052249	13.31742033	12.00541172	12.08187869	12.54246038	10.96953009	13.08987696	12.43555705
ENSG00000131650	13.92626491	12.58409471	12.22623296	12.15868475	11.08843341	13.3641165	15.55212862	12.98273645	12.81960057	12.89410552	13.78176746	17.11822473	13.94163742	12.29669197	13.97768649	14.41998614	17.80792486	15.23072185	12.96864174	14.1530712	9.484828432	11.28325964	11.84989205	12.67340512	16.08602919	12.1153812	12.86292981	12.92955826	15.01663456	14.16869387	12.5928487	14.67718774	12.13706413	16.02643626	13.90252588	13.84695071	15.16851217	12.25778175	13.65299059	14.98715826	16.46803795	13.38845803	17.13932706	13.52306417	11.25536882	12.31929998	15.11662814	13.04072295	13.91888759
ENSG00000278251	0	0	0	0	0	0	0	0	0	0	0	0	0	0	0	0	0	0	0	0	0	0	0	0	0	0	0	0	0	0	0	0	0	0	0	0	0	0	0	0	0	0	0	0	0	0	0	0	0
ENSG00000255245	0	0	0	0	0	0	0	0	0	0	0	0	0	0	0	0	0	0	0	0	0	0	0	0	0	0	0	0	0	0	0	0	0	0	0	0	0	0	0	0	0	0	0	0	0	0	0	0	0
ENSG00000224626	0	0	0	10.98756137	10.21702507	0	0	0	0	0	0	9.856817399	0	0	0	11.52097235	10.90922997	0	11.09716221	11.00489578	0	9.653522956	0	0	10.94367903	0	0	11.95086434	0	0	0	10.36715552	10.79611187	11.40421741	10.84905244	10.69892252	0	0	0	10.92152156	10.70865121	10.4105104	9.872623135	0	0	11.41106343	10.36873171	12.33681703	0
ENSG00000264669	0	0	0	0	0	0	0	0	0	0	0	0	0	0	0	0	0	0	0	0	0	0	0	0	0	0	0	0	0	0	0	0	0	0	0	0	0	0	0	0	0	0	11.45264566	0	0	0	0	0	0
ENSG00000280934	0	0	0	0	0	0	0	12.82058017	0	0	0	12.35672991	0	0	0	0	0	0	0	0	0	0	0	0	0	0	12.54879635	0	0	0	0	0	12.29678117	0	0	0	12.83301042	0	13.05198675	0	0	14.91069101	0	0	0	0	0	13.03054977	0
ENSG00000260431	0	0	0	0	0	0	0	0	0	0	9.486464917	0	0	0	0	0	0	0	0	0	0	0	0	0	0	0	0	0	0	0	0	0	0	0	0	0	0	0	0	0	0	0	0	0	9.978895691	0	0	0	10.54558527
ENSG00000214043	0	0	0	0	0	0	0	0	0	0	0	6.921639144	0	7.10239	0	0	0	0	0	9.061325516	0	0	0	0	0	8.609347789	7.112255522	9.422070886	7.498112932	0	0	0	0	0	0	9.754154881	0	0	0	0	0	0	0	0	0	6.892196922	0	0	0
ENSG00000280180	0	0	0	0	0	0	0	7.948990051	0	0	0	0	0	0	0	0	0	6.449424213	7.145718651	0	0	0	0	0	0	0	0	0	0	0	0	0	0	0	7.89334161	6.750506639	0	0	0	0	0	6.464866576	0	0	5.9754391	0	0	5.598265901	0
ENSG00000254317	9.065094275	13.60981382	0	13.2547448	12.35830289	12.65307675	9.330896458	12.58716759	11.87161993	0	11.56301449	13.89569137	0	12.62732648	12.66311441	14.0107077	11.59173113	13.53616698	13.86684694	0	13.21662299	12.14218867	10.45490429	12.83672368	12.87385012	12.40419528	12.81780811	13.50787688	11.92619128	12.28785215	12.60934685	13.04901705	12.17883521	11.08713235	12.70119578	10.38191998	13.26247691	12.18410019	12.81856898	0	11.9758936	14.41422824	12.13914979	0	12.18139217	13.36647268	11.37289639	12.11918216	13.41133334
ENSG00000248571	7.698856694	10.50322514	10.84391849	8.303705629	9.530047169	9.699124854	10.28124036	9.21885428	7.508676734	7.649564982	7.739371157	11.62743038	0	8.937613615	7.839271799	9.834344526	9.80733517	8.709562171	0	9.902945771	9.04135522	7.969778859	0	0	10.06393174	10.18666859	10.16825268	8.681337907	9.33516144	9.334335725	9.366332355	9.680104488	10.27866916	0	0	11.59576505	10.64480193	10.00733561	9.864453228	8.23784647	9.022847035	11.04434341	10.18460559	8.346216978	8.230428645	8.142965944	9.267227902	6.853990897	10.11600009
ENSG00000233489	0	0	0	0	0	0	0	0	0	0	0	0	0	0	0	0	0	0	0	0	0	0	0	0	0	0	0	0	0	0	0	0	0	0	0	0	0	0	0	0	0	0	0	0	0	0	0	0	0
ENSG00000275443	0	9.577768276	0	10.95846871	0	10.35709945	0	0	9.161864616	0	0	0	0	9.011115525	0	0	0	0	10.06874031	0	10.69809401	0	0	0	0	0	10.01964477	9.33866017	10.40763692	11.57614502	0	0	9.767848927	0	0	10.66983307	0	11.66498839	11.52200624	0	0	9.382506027	0	0	9.885753654	10.38250756	0	0	0
ENSG00000258748	0	0	10.20388797	10.65955577	0	0	10.31881334	0	0	0	9.09477587	11.11268775	11.68739012	0	0	11.19291066	11.58076358	11.06631575	0	0	10.3992141	0	11.44342308	0	0	0	9.720884947	11.03803656	0	0	0	0	10.46813202	0	10.52106513	0	0	0	0	0	10.38068431	11.08192865	9.544829092	0	0	0	0	0	0
ENSG00000257890	0	0	0	10.20785222	10.43663499	0	9.867197207	0	0	0	10.22627052	9.077714352	0	9.259560744	0	0	0	9.61545149	12.90143578	11.8093393	0	10.45750061	9.992290368	0	0	0	0	11.17090696	0	0	0	0	0	0	10.06939464	0	0	0	0	10.14183628	9.929050733	11.21480086	12.55053671	0	0	0	0	11.33448568	11.28581103
ENSG00000267252	0	0	0	0	0	0	0	0	0	0	0	0	0	0	0	0	8.482611471	0	9.668370567	0	0	0	9.343407636	0	0	0	7.624782461	0	0	0	0	0	0	0	0	0	0	0	0	0	0	0	0	0	0	7.404206268	0	0	0
ENSG00000280350	0	0	8.766559068	0	8.45232839	0	0	0	0	0	7.659864763	0	0	8.27448177	8.75640749	9.754543751	0	8.629867623	10.33001599	10.2377801	0	0	0	0	0	8.786881354	0	0	8.671615177	0	0	0	8.033209347	0	0	0	9.565914534	0	0	0	0	0	8.108710612	9.264234341	0	0	9.60188922	0	9.71459872
ENSG00000236559	11.35683196	12.58188911	13.67755395	10.96424045	11.19309627	0	13.20765295	0	10.16637431	11.30731693	11.39752431	12.83212603	11.99216138	11.01478874	0	11.49764785	11.88552844	13.3706336	13.65824509	10.98157472	12.70321632	11.21396799	11.74817898	0	9.921102703	12.85001108	11.6094532	12.66435522	12.997488	10.99719056	13.02870295	0	9.773616954	11.38089359	0	13.67483216	11.89362776	11.67076126	10.52826745	0	13.00655978	11.38665645	12.43297431	11.00686375	9.8915222	11.38773956	11.92964004	11.50634671	12.4574134
ENSG00000169016	16.71434027	15.8564997	15.33148555	16.23835842	15.9095199	16.00640365	16.15698279	16.24962256	16.0509597	16.32743463	16.094985	16.40868067	16.11882826	16.59500542	16.32830213	15.89980767	16.01596123	16.12487944	16.73361723	16.17827062	15.94316263	16.61809944	16.33282819	16.31825355	16.4682968	16.0962806	16.588216	15.75735709	16.14942319	15.77282405	16.51445599	16.33243485	15.70635046	15.67899217	15.77871321	15.85027695	16.05032783	15.43694975	16.53977776	16.10206916	15.88908375	15.85617637	16.43281837	16.16695362	15.77360292	16.54303421	16.02559579	16.25530714	16.05049692
ENSG00000267088	0	0	0	0	0	0	0	10.05946631	12.51258737	0	10.16051014	9.596053116	0	0	0	0	0	0	0	12.74333108	0	10.3917319	0	0	0	0	11.37179553	11.10511957	12.17492072	0	11.79119704	10.10629929	0	0	0	0	12.07088103	10.43362181	0	10.66059621	0	0	0	0	9.654053891	9.566402239	0	0	10.22062608
ENSG00000174279	10.45196531	8.096624597	8.022767536	9.060875241	6.715959987	8.874541475	0	0	0	7.822824275	9.079274728	9.151512896	8.505473214	0	0	0	8.39911769	6.892383459	9.584741734	8.494557304	0	10.13936845	8.84555232	0	6.445948415	10.49800785	8.123863294	10.75961858	11.92241152	0	0	6.864852335	0	0	0	9.771027214	0	0	0	8.41137937	0	0	0	0	0	9.31419736	0	8.021105814	8.555649322
ENSG00000127980	16.13232132	16.72554378	14.93634513	15.87363969	15.64973226	15.91876554	15.66995878	16.44459961	16.23521781	15.661891	15.27124228	15.80249851	14.45222191	16.34551749	16.42224309	16.81656909	15.37336564	15.62658564	16.79552716	15.83741452	16.4714885	15.88897172	16.76788476	15.96785243	15.94819817	15.68533817	17.31343811	15.86371971	16.35858945	16.83151045	17.08491402	16.65697794	15.94759728	15.88379544	15.72818623	16.67779961	16.55352698	15.35843912	15.96880404	15.5961879	14.97258265	16.87966445	16.01096289	14.15400176	16.1675084	16.59696865	15.79842435	15.97323254	16.12241612
ENSG00000186288	0	0	0	0	0	0	0	0	0	0	0	0	0	0	0	0	0	0	0	8.40466939	0	0	0	0	0	0	0	0	0	0	0	8.765593893	0	0	0	0	0	0	0	0	0	7.812096241	7.276630378	0	0	0	0	0	0
ENSG00000260939	0	0	0	0	0	0	0	0	0	0	0	0	0	0	0	0	0	0	0	9.728557151	0	0	0	0	0	0	0	0	0	0	0	0	0	0	0	0	0	0	0	0	0	0	0	0	0	0	0	0	0
ENSG00000128059	16.21174595	16.46595279	14.80015626	15.15660883	15.4518144	17.4638913	15.69697179	15.76456562	15.97886646	14.98371962	15.98805101	16.8292441	15.46052482	16.90425247	16.38332229	17.17989174	17.23237857	16.66941185	16.01186148	14.68092715	15.68941896	17.6272608	15.42859281	16.64796488	16.20587828	16.79366333	16.15899685	15.65242914	15.60813842	15.92217912	16.85630918	16.51531339	15.73472171	16.59762058	16.05548466	15.87321056	17.25100171	15.02729915	15.42996324	15.99813184	17.15539034	16.29043318	16.13274463	16.29369631	15.44986825	16.38607354	16.09864582	17.20109272	16.35815515
ENSG00000257635	0	0	0	0	0	0	0	8.458837342	0	0	7.563513421	0	0	0	0	0	0	0	0	0	0	0	8.90963972	0	0	0	0	0	0	0	0	8.505582455	0	0	0	9.835179273	0	0	0	0	0	9.546924687	0	0	0	0	0	0	11.42391415
ENSG00000168060	11.6225063	12.43264416	16.04441091	15.5232294	13.81318979	12.78528627	14.72707713	10.56257523	11.63778893	14.03203217	13.53986658	13.20476309	15.93219688	12.57965419	13.81765841	12.96954649	12.53817968	13.7561078	12.99622676	14.98086107	13.2457556	12.14823936	12.92798169	11.62907845	11.97715202	14.45960099	12.99892327	15.13157391	15.67814348	14.90170889	11.91615892	12.74115821	14.71672689	15.56041938	13.73022093	15.67052923	12.57428951	14.66196626	12.61640912	15.9626407	13.24993164	11.95180893	16.44100027	13.76141812	13.19695031	11.57749122	13.21356748	16.92449903	16.90054675
ENSG00000280881	0	0	0	0	0	0	0	0	0	0	0	0	0	0	0	0	0	0	0	0	0	0	0	0	0	0	0	0	0	0	0	0	0	0	0	0	0	0	0	0	0	0	0	0	0	0	0	0	0
ENSG00000166682	11.22592355	10.92092271	12.76378873	12.65590327	11.16906115	11.70073179	11.25116117	10.63528602	10.33483544	10.64617265	11.775454	11.17107858	12.24816623	10.35371888	12.1898142	11.98803174	10.86187704	11.78743269	12.56393697	12.6091232	12.2642103	11.11957427	12.08661587	11.42506517	11.41067159	10.69735629	10.89382667	12.79640951	12.71044696	10.16634018	13.67836664	9.834838611	11.69588981	14.4559069	12.80109427	12.75042142	11.72523934	12.0871774	11.28143203	11.52596558	11.8534459	9.556634163	11.9236125	12.08198549	12.51827966	10.43131494	11.42032436	12.74075028	10.94841483
ENSG00000275453	0	0	0	0	0	0	0	0	0	0	0	0	0	11.76698393	0	0	0	0	0	0	0	0	0	0	0	0	11.77691868	0	0	0	0	12.09553856	0	0	0	0	12.06110229	0	0	0	0	0	0	0	0	0	0	0	0
ENSG00000236796	0	10.50505046	9.8465278	10.3021024	0	0	8.962873153	0	9.504546993	8.647790033	0	0	0	8.355942511	0	9.836169108	0	10.70880072	10.41167161	12.3185846	0	8.968721507	9.087854356	0	9.843588524	0	0	10.68052528	0	10.33504301	8.78428482	8.683684176	10.43238136	0	10.16363704	9.014954339	0	9.0105597	0	9.23727855	9.024670108	0	9.187668161	0	9.229848371	9.726346286	0	12.48739924	11.11717569
ENSG00000271670	0	9.842408215	9.768356134	11.80806513	9.453720904	0	0	11.55551555	9.426398692	0	10.24232555	11.09177143	10.2521727	9.275603042	0	12.34157141	0	10.63058976	14.58033948	0	12.96236282	11.88796081	10.00834305	12.25238419	10.18004007	12.10932429	13.37081003	9.603242997	9.673299169	11.25625657	11.28828934	11.60237643	9.033904788	0	0	12.93408827	10.56841852	12.73706701	9.788104998	12.96416259	0	0	0	10.26651628	10.73499381	11.6468331	11.60395331	12.57262455	13.71644613
ENSG00000144746	20.06660477	20.44129548	20.46723341	20.4352685	20.624053	19.54200815	20.47038736	19.01407392	20.4711747	20.65181593	20.42847386	19.43574918	21.41654759	18.47374139	19.88822679	20.92453303	19.27507447	19.20762871	20.30981797	19.47057892	20.48627574	18.48181169	20.37638608	20.47665924	19.6992438	20.57613874	20.92666116	19.78319745	21.22803513	20.67869759	19.25711737	19.91457909	20.92540098	18.31164746	20.13857892	19.06273493	20.28338737	20.4829156	21.32084767	18.64880944	20.50298883	20.11193573	18.99855382	20.68602987	20.70711253	19.59302227	19.93014431	18.70659228	20.33260101
ENSG00000235834	0	0	0	8.91164067	0	0	0	0	0	0	8.34655205	0	9.938401953	0	0	0	8.833436834	8.320142134	10.60418429	0	8.651715249	0	10.27900731	0	0	0	7.974898444	8.291939016	0	0	0	0	8.720515587	0	8.773362109	9.621677979	0	0	0	0	8.633218047	0	8.796123676	0	0	9.334561	0	7.459196219	9.988663731
ENSG00000261200	6.959528121	0	0	0	0	0	0	0	0	0	0	0	0	0	0	0	0	0	0	0	0	0	7.348248456	0	0	0	0	0	0	0	0	0	0	0	0	0	0	0	0	0	0	0	0	0	0	0	0	0	0
ENSG00000253162	10.04966969	0	0	0	0	0	0	0	0	0	0	0	0	0	0	0	0	0	0	0	0	0	0	0	0	0	0	0	0	0	0	0	0	0	0	0	0	0	0	0	0	0	0	0	0	0	0	0	0
ENSG00000259146	12.29909463	13.90278616	13.12827844	13.16923574	14.13508669	15.06987696	16.02451776	14.16445863	11.10829855	15.35364521	13.44398212	13.20756666	11.61286636	12.72236612	13.51038334	12.43993507	13.6757808	16.05720619	13.69387833	14.55571573	13.32373915	14.53445949	13.53840426	12.99219355	15.34760185	12.84912129	14.16826769	13.42236637	13.03311966	14.61714045	14.38616174	14.60724274	12.78508806	13.1710324	15.51165612	11.61770756	14.76182645	13.29106108	15.59086141	14.04169101	14.00558226	14.91365333	13.6779128	14.15040225	11.83292458	13.00797465	12.55010921	16.22975574	12.07808903
ENSG00000201442	0	0	0	0	0	0	0	0	0	0	0	0	0	0	0	0	0	0	0	0	0	0	0	0	0	0	0	0	0	0	0	0	0	0	0	0	0	0	0	0	0	0	0	0	0	0	0	0	0
ENSG00000242973	0	0	0	0	0	0	0	0	0	0	0	10.21262082	0	0	9.878353769	0	0	9.751648204	0	0	12.40467047	10.00927486	0	0	0	9.90886541	10.40456997	0	0	10.37704615	0	0	0	0	0	0	0	0	0	0	0	0	0	0	0	9.184197008	0	8.888374664	0
ENSG00000075651	13.29174826	14.96795038	14.5838903	14.59468971	15.83374211	13.9236061	14.19497553	14.95385439	14.81144157	16.38369884	14.83647419	15.75349748	14.5321279	14.83980255	14.26109966	17.12148304	17.23740096	16.04499947	15.39796821	14.4697853	15.10525608	16.16144594	14.15203705	15.57163201	15.79260703	15.54714932	15.57599279	14.88070801	15.23360264	16.34411665	14.03005564	16.4431098	15.68241929	13.34298417	11.69905512	11.76136566	11.71291414	15.91436703	15.86147015	15.00090699	14.53802268	14.82366752	16.02088222	14.15531062	15.13406761	14.39045286	16.61413464	16.3856211	15.50587634
ENSG00000244328	0	10.94936893	0	0	0	0	0	0	0	0	0	0	0	0	0	0	0	0	0	0	0	0	0	0	0	0	0	0	0	0	0	0	0	0	0	0	0	12.03764724	0	0	11.05212134	0	0	0	0	0	0	0	0
ENSG00000236184	10.18331834	11.72980197	9.335548865	12.78951721	11.60370136	12.18787822	10.4493654	12.12197305	11.79867356	10.13382744	11.92359585	13.46520594	11.8180021	12.74698706	11.32370205	14.02347046	0	12.36649088	12.89915514	11.3921557	11.8511139	12.45445035	11.57402808	11.49727271	13.06750529	11.93901281	12.43504723	13.16815688	11.56055015	13.14436729	13.91331277	11.16915219	11.59822844	12.20645306	13.11032763	13.30801429	11.7194717	13.74414661	13.05369489	0	12.09554382	12.01961523	12.13329894	12.63953879	12.52339776	11.95032651	9.172605136	13.9464472	10.86868641
ENSG00000228210	0	0	0	0	0	0	0	0	0	0	0	0	0	0	11.77786264	0	0	0	0	0	0	0	0	0	0	0	0	0	0	0	0	0	0	0	0	12.54003452	0	0	0	0	0	0	0	0	0	10.08367656	0	0	0
ENSG00000277329	0	0	0	0	0	0	0	0	0	0	0	0	0	0	0	0	0	0	0	0	0	0	0	0	0	0	0	0	0	0	0	0	0	0	0	0	0	0	0	0	0	0	0	0	0	0	0	0	0
ENSG00000228056	10.96725908	0	10.11907321	0	9.804350875	10.97274828	0	9.907613434	0	0	10.5931427	0	10.6029916	0	10.10890737	0	0	0	0	10.59205252	0	11.56106018	11.35856558	0	0	0	9.636099659	10.95318924	0	0	0	9.954441616	10.38330485	0	13.02033026	0	9.920032511	0	10.13882693	10.50869215	0	10.99708009	9.460057251	11.61687843	10.50125473	10.41355319	9.956017414	9.118704754	10.06875732
ENSG00000215256	17.35899813	17.88648713	15.93695003	16.2540467	17.28045367	16.2575847	15.74218979	17.37274658	18.0418747	16.38919931	17.94067381	15.46874803	16.80989003	16.32934601	16.77630972	16.12790799	16.79100605	17.22147171	17.181967	16.22459577	16.53696846	17.87706571	16.65612225	17.95186966	16.87350481	16.56073993	17.28352115	16.71476414	16.58082693	17.23624089	18.54253245	16.99454195	16.67907955	18.02916847	16.33566333	16.16220681	15.71665941	17.70888557	18.12740264	16.91182744	16.92421494	17.57325728	16.73343248	15.58131694	16.77441319	17.45105716	16.48538609	15.4897308	15.8078131
ENSG00000275549	10.49393767	11.20434727	12.12992271	9.779887217	10.00860816	13.56893689	15.74107206	13.32017554	10.30291598	10.70730021	10.0204611	10.81737993	11.39203365	0	13.89712791	10.31301041	12.70009094	13.1853793	12.88808836	14.79563881	13.16174063	11.02877824	14.46944076	9.487716227	12.19408043	9.344835007	12.0870151	10.15819502	11.92788614	8.814419741	15.63336265	11.85828566	9.588569833	13.5171307	15.71650701	11.94924537	9.125598219	13.00878272	10.92772057	12.41287638	11.49968171	9.20329405	14.03760314	12.52157462	11.51257833	10.61788393	11.15966548	10.7808296	10.27305031
ENSG00000227073	0	11.26804645	0	10.6502237	9.879819584	0	0	0	10.85170681	0	0	0	0	0	0	11.1835768	0	12.05664363	11.75939475	0	0	9.316470099	0	10.35788563	10.60634714	0	11.71026708	10.02939355	0	0	12.45156103	10.02991846	0	0	0	0	0	10.35722651	0	12.58348767	11.3708088	0	9.53550377	0	9.577699278	0	10.03149434	10.19289134	10.14423982
ENSG00000275788	0	0	0	0	0	0	0	0	0	0	0	10.41409609	0	0	0	0	0	0	0	0	0	0	0	0	10.50171942	0	0	0	0	0	0	0	0	0	0	0	0	0	0	0	0	0	0	0	0	0	0	0	11.03895288
ENSG00000183733	0	0	9.560470207	0	0	11.41334219	0	9.349107348	0	0	0	8.886020244	10.04421363	0	0	0	0	0	10.12550251	12.61709264	0	0	0	0	0	0	9.077740758	0	0	0	9.496605768	0	0	10.43243631	0	10.72661294	9.361520332	0	9.58021558	0	0	0	0	0	0	11.17582981	0	8.560715891	0
ENSG00000236908	7.359320141	0	0	7.963534904	0	0	7.624094861	8.878111376	8.164381131	8.305540041	8.395505426	11.28616297	0	0	0	0	10.20252542	0	11.38986218	0	0	6.637190434	10.32807015	8.668753049	0	0	0	10.14505983	9.408698622	7.996370748	9.025526667	0	7.772804959	12.46229638	0	10.66983307	0	9.987893588	0	0	8.682198151	8.968188854	10.93017864	12.08818206	0	0	8.926463693	0	9.039089778
ENSG00000250120	8.712998163	0	9.250187377	8.941218788	9.80112889	0	7.604731528	7.762702017	0	6.559917495	11.24024511	6.819520799	6.658989324	4.722628945	7.160299626	0	6.553424267	8.727180063	6.739570047	8.445195741	7.364615206	0	11.18257469	10.36929814	5.602452292	9.183206041	6.280505404	9.167475601	8.528527497	7.976984826	0	5.04009361	9.818718203	7.044160022	0	7.656652101	11.96148245	10.78340369	6.199885149	5.580743209	9.339519587	7.852562517	6.516431364	5.687270894	0	6.061795871	8.701052713	8.333090934	6.708812121
ENSG00000227283	0	0	10.65442924	0	0	0	0	10.44290592	0	0	0	0	0	0	0	0	0	0	0	0	0	0	0	0	0	0	0	0	0	0	0	0	0	0	0	0	0	0	0	0	0	0	0	0	0	0	0	0	0
ENSG00000255519	0	0	0	0	0	0	0	0	0	0	0	12.91412351	0	0	0	0	0	0	0	0	0	0	0	0	0	0	0	0	0	0	0	0	0	0	0	0	0	0	0	0	0	0	10.34590574	0	0	0	0	0	0
ENSG00000112530	13.01184335	14.46417341	16.05664211	13.20402044	9.390586271	11.36563075	10.4045205	11.5797436	16.19714318	11.59063351	12.52392703	9.836816839	11.51018526	7.219757765	10.27942286	0	10.88921815	9.568354169	14.19994027	15.79155161	11.70674185	15.4610099	15.83248278	14.66140511	9.118167643	8.727251026	15.46319011	12.9646054	11.41618727	10.51535397	13.44700719	12.18285207	12.39445578	12.66399294	12.1086824	15.75334628	9.091850206	16.19721003	11.81110988	17.03592556	9.467413557	9.905505935	0	0	15.06327984	15.265017	12.82586388	7.708718854	11.35410309
ENSG00000188483	17.85392402	17.43303081	17.88582405	17.53417098	17.36406079	20.21916396	18.45831396	16.84541915	17.16383876	17.36043315	17.29500562	17.9979731	19.0121459	17.45673696	16.26535603	16.61099187	19.01469888	17.98649375	16.22670212	18.15795001	15.54575491	16.23218126	17.27375799	18.3553322	17.04632804	16.72275402	16.92953789	17.33312161	16.70439476	18.43912625	18.0173559	16.49905139	16.36754052	18.32999687	18.51797328	17.20933384	19.27592972	18.73295991	17.33669554	18.65903654	17.79685365	17.25462997	18.46982018	19.40819289	17.78132535	16.9984605	18.19222993	17.31880083	17.48056377
ENSG00000251122	0	0	0	0	0	0	0	0	0	0	0	0	0	0	0	0	0	0	10.87936455	0	0	8.437991426	0	0	0	0	8.832624244	9.150173783	0	0	0	0	0	0	0	0	0	0	0	0	0	0	0	0	0	0	0	0	0
ENSG00000263741	0	0	0	0	0	0	0	0	0	0	0	0	0	0	0	0	0	0	0	0	0	0	0	0	0	0	0	0	0	0	0	0	0	0	0	0	0	0	0	0	0	0	0	0	0	0	0	0	0
ENSG00000147100	13.90292366	14.10591549	15.88659092	17.87679755	15.5304715	14.57251333	15.60207405	15.08686196	12.64372	15.46758388	16.34954677	19.08679306	15.93386264	13.06200187	13.34359059	16.84151997	14.02412341	16.1090168	15.4365872	14.64464861	14.31471349	13.88738273	14.82657792	13.68712066	14.67746848	14.89131871	12.97465279	16.62462225	16.29189803	15.78747651	12.61183437	14.00654918	16.93821083	14.67277195	13.23191049	15.19329367	12.32460031	14.60394744	14.13901291	15.76594673	14.21993911	12.61096777	16.50380325	12.4847904	13.44773451	15.88677507	15.06328655	13.8818752	16.00094948
ENSG00000253898	0	0	0	0	0	10.92356919	10.59955806	19.56599227	8.146309401	8.287462382	0	0	18.61355924	9.577033934	0	0	0	16.60869668	10.05062196	10.54288095	10.26522525	0	19.48457147	0	10.4816757	0	0	0	8.392737972	0	0	8.323331386	0	0	17.58239467	11.97309885	20.16204487	0	0	0	11.98283096	0	13.03346635	0	0	13.75571279	16.21523441	11.06757558	0
ENSG00000268833	9.757638872	0	10.90795941	0	9.594037418	0	10.02361415	0	0	13.02853783	0	10.23281712	0	10.41483804	0	0	0	9.77183814	14.05790762	0	0	0	11.14808493	0	9.321559944	0	0	0	0	0	14.36688757	9.744103111	10.17290759	0	0	0	9.70969952	0	0	0	0	0	12.7070878	0	9.29199534	0	9.745678659	0	0
ENSG00000106336	13.19209362	12.80982983	12.83522705	11.88701964	11.42098131	12.58998284	13.76208023	13.17606177	10.32383019	13.46446096	11.27762249	11.31200961	12.35130296	11.43523259	12.72553196	9.919259779	12.24466404	11.37662276	13.2665271	14.72346267	13.34615113	11.92385868	12.97591373	13.31413257	13.56274571	11.0646587	12.35181572	12.08508524	13.17889968	13.25855424	13.60126968	12.22308388	12.03423421	11.5384234	12.61502158	13.57658682	12.35367277	12.50622438	12.3174269	12.37723013	12.32774964	12.83668229	11.63805761	12.0120945	11.04826971	11.68272927	11.35044299	10.98607603	12.38054798
ENSG00000264501	0	0	0	0	0	0	0	0	0	0	0	0	0	0	0	0	0	0	0	0	0	0	0	0	0	0	0	0	0	0	0	0	0	0	0	0	0	0	0	0	0	0	0	0	0	0	0	0	0
ENSG00000182545	10.99699172	8.90274696	0	0	10.09683624	9.681607339	8.943546898	11.19950594	13.61259231	0	10.30117159	11.15063868	11.63226561	8.33663669	0	0	13.29082966	11.27411831	0	12.29922309	11.02176979	13.40603832	0	10.57496266	9.824244418	8.849095196	9.34432587	8.663842146	9.732122179	0	8.764963714	0	8.095328388	11.28396947	9.145562939	8.995626699	11.21193264	8.991232175	8.848499143	9.217945528	10.00393786	10.70505779	10.97389905	12.64639139	9.794666058	11.58021718	11.24793927	8.827106481	8.778521688
ENSG00000255063	9.729950447	8.956529441	8.882547615	0	0	10.73458946	0	10.25396731	10.85979176	10.6795962	7.775557411	0	9.365964073	0	9.870854229	0	0	0	0	12.16049992	0	9.003181092	9.122319338	0	8.296179561	0	8.400274136	8.717604721	9.785952986	0	0	0	8.149027959	0	0	12.50637022	10.26638914	0	8.902277389	10.27058223	0	9.75975143	8.224550968	0	8.266663372	10.1754554	8.719702528	8.880883012	10.41514511
ENSG00000226070	0	0	0	0	0	11.22277141	0	0	9.028277993	10.16839568	0	0	0	0	0	0	0	0	0	0	0	0	0	0	0	0	8.887472403	0	0	0	10.30510251	0	0	0	0	0	0	0	0	0	0	0	0	0	0	10.98527241	0	0	10.31868088
ENSG00000097096	14.03585758	14.28709449	13.08577268	15.31457253	15.49984021	14.93288729	12.6228785	13.88797632	14.98748745	13.59076925	11.97543563	13.45156477	12.40722213	13.54965518	13.8236589	14.5077392	11.36224507	13.92751325	14.77216483	12.73064168	14.89841531	12.96310955	14.22438476	14.48744097	13.15120982	12.56945941	14.53038708	13.81885457	11.85891374	14.85390494	13.35766042	13.27885692	13.54631877	10.27310623	14.45805603	14.08995389	14.75067252	13.88392957	14.26444093	14.18998903	12.2767742	16.05251317	13.0432899	11.22028276	14.44699037	13.64813459	12.72796079	13.63595613	14.06307403
ENSG00000260644	0	0	8.489053204	7.946890382	0	7.348168812	0	10.73364672	7.152805937	0	5.408867063	6.82224726	6.9807883	0	8.800025745	0	0	0	8.639269762	0	6.694510345	7.200714664	10.81353773	6.662801264	0	0	0	0	0	0	8.746372651	0	0	7.366634311	9.804065814	0	10.67899722	0	6.520603575	0	0	0	9.149734692	9.792658463	5.892016966	5.80577597	0	6.499399296	8.025181536
ENSG00000225192	0	11.45820816	0	0	7.904629735	9.070575979	8.333134962	10.00337689	9.458249799	0	7.113561639	7.545786318	0	10.30631017	8.208346322	0	0	9.079283475	11.36479719	0	10.73189315	9.336747451	8.457984588	10.37817924	9.213125736	0	10.73099453	12.04866198	8.123647548	8.706059785	11.32017369	10.8569798	7.486153523	0	11.11666649	10.38191998	9.601223729	11.18441018	11.23400584	0	0	10.41521907	9.877330244	0	10.76687226	9.095956431	8.055855925	9.535840209	8.168297149
ENSG00000104321	13.74843467	15.46719784	16.32416133	11.45722614	9.687425522	9.856525539	10.61915062	13.81151703	11.46617808	10.1231646	12.92745875	12.11552505	11.54437878	15.06957049	14.98682112	12.16058379	10.11660755	14.80234212	14.23886575	12.05935641	13.67743157	12.16630083	14.94143989	11.03932787	10.87300974	16.46127541	15.99971758	13.169457	16.03484837	12.65982733	10.25986782	11.33898245	17.49998777	7.297783079	14.98587977	13.62746226	12.91714459	13.76847892	11.48042164	14.66371391	12.52367102	10.93894109	11.66331864	0	14.86167833	13.43170059	17.39082016	8.226263481	11.17336889
ENSG00000180878	10.33191156	11.2937042	8.900089342	9.355270068	11.3899201	9.75299418	0	10.27153175	10.55562473	10.69716429	7.793056418	11.80684094	0	9.405767352	8.889935691	0	0	0	0	0	11.90027989	10.60383538	9.139866734	9.063225287	10.31029806	9.91892618	11.73592756	9.733448173	8.805125485	11.70839138	14.76390452	11.0548842	8.166545153	9.771551583	0	11.64968096	0	11.64527917	8.919819619	9.289300182	9.076678275	8.778953121	8.242071301	0	9.866059299	0	0	11.70318588	8.849834644
ENSG00000128045	12.33243268	16.69630258	13.84913722	13.2390988	16.89208953	17.49519394	16.4097386	13.52560416	14.90820224	14.18216942	15.46035542	16.36004219	10.2684088	15.28391234	14.87085548	13.35768022	13.86111519	16.05109152	14.07660638	15.54172494	17.23110621	17.5575777	14.93012777	12.64707438	14.87457342	14.14324873	15.10685615	16.59779042	15.34602662	14.79552869	17.33739344	16.2941367	14.2273835	19.41234233	15.82149312	16.34677536	19.01208037	13.82849233	14.19511599	17.02151026	17.9641139	13.18526581	13.66245239	11.60398556	15.70461976	15.70705356	16.29571406	13.56276107	15.34733275
ENSG00000241939	0	0	0	0	0	0	0	0	10.46037171	0	0	0	0	0	0	0	0	0	11.36794599	0	0	9.92411278	0	0	0	10.82291325	10.31938747	0	0	0	10.73864142	0	10.06754186	0	0	0	0	0	0	0	0	0	10.14325618	0	0	0	0	0	0
ENSG00000272679	0	0	0	0	0	0	0	0	0	0	0	0	0	0	0	0	0	0	0	0	0	0	0	0	0	0	0	0	0	0	0	0	0	0	0	0	0	0	0	0	0	0	0	0	0	0	0	0	0
ENSG00000281155	0	0	0	0	0	0	0	0	0	0	0	0	0	0	12.85460851	0	0	0	0	0	0	0	0	0	0	0	0	0	0	0	0	0	0	0	0	0	0	0	0	0	0	0	0	0	0	0	0	0	0
ENSG00000180138	0	0	7.828353909	9.280313729	0	0	0	9.19774904	0	0	7.718329836	8.151484447	8.310831128	0	0	0	0	0	0	0	0	0	0	0	7.243638612	7.848633646	0	7.66381039	7.733616922	0	7.764690544	0	0	0	0	0	0	0	0	0	0	7.707509749	0	0	7.214224648	7.127069947	0	6.833034006	0
ENSG00000274735	14.0959037	0	15.56901615	0	12.93220408	0	13.36221449	0	0	0	0	0	0	13.7537353	0	14.23676311	13.62480084	14.1101185	0	14.72045403	0	0	0	13.41065032	0	13.26757341	0	15.66673464	0	13.73612984	13.18326245	14.08235299	13.51163084	0	0	0	0	14.9948649	0	0	13.42412716	0	12.58752483	0	0	0	0	0	16.19671561
ENSG00000229455	0	11.76264129	0	0	0	0	0	0	10.76155937	0	8.995428656	9.429631489	0	0	0	0	10.48176608	0	0	10.57741528	11.29918233	9.226418267	0	0	9.517193804	0	9.621471384	10.93854989	0	0	0	9.939809678	11.3681234	0	11.42107355	10.27149926	0	0	0	0	0	10.98244051	10.44439637	0	0	11.39838285	11.52536943	0	0
ENSG00000277202	0	0	0	0	12.3997914	0	0	0	0	0	0	0	0	0	0	0	0	0	0	0	0	0	0	0	0	0	0	0	0	0	0	0	0	0	0	0	0	0	0	0	0	0	0	0	0	0	12.55159245	0	0
ENSG00000119969	16.11588918	15.7969457	13.95991515	14.44474348	15.44451942	15.77221365	15.57479967	15.881486	16.11220918	14.32616414	15.78284257	16.80548345	14.35398406	17.25279148	16.35922912	16.90757474	15.44509418	16.08626304	16.18922787	14.29573504	15.76756097	16.61501122	15.3608199	14.70668043	16.06150346	15.42590288	16.53873674	15.40359205	15.81023217	14.58325816	16.3889304	15.06859895	15.44981754	16.4607055	15.9995842	16.71119374	16.6755695	14.54136104	15.46921225	16.48969676	15.96958941	15.96286315	15.7412946	14.57512513	14.38779972	15.66230483	15.74722748	16.34190722	15.69235025
ENSG00000253118	0	0	0	0	0	0	0	0	0	0	0	0	0	0	0	0	0	0	0	0	0	0	0	0	0	0	0	0	0	0	0	0	0	0	11.4835927	0	0	0	0	0	0	0	0	0	0	0	0	0	0
ENSG00000229220	0	0	12.31322982	10.96231397	0	0	0	0	0	0	8.399341205	0	0	0	0	0	0	0	0	0	9.702804727	0	0	0	8.920666538	0	9.024873719	0	0	0	0	0	9.771691709	0	0	0	9.308635465	9.670163099	0	0	9.684283516	0	0	0	0	0	0	0	0
ENSG00000124491	18.96725588	14.83409223	18.59966876	20.5984191	18.05576015	15.01712022	17.38133641	15.36165611	13.05596882	15.90384602	20.02623632	15.95496261	16.58889679	14.4637095	15.87955713	15.01863956	10.04539015	16.31822704	15.8635093	15.80814188	14.8747492	13.31097911	15.70293517	11.34498337	14.09139773	18.64428493	16.35713563	17.8313649	17.49094871	16.00980679	15.00945291	16.06059585	18.84373734	16.03567698	12.90456846	12.07097356	15.47682355	13.80330156	16.72117616	14.42894179	15.63219678	15.10836803	14.65465629	22.02933671	16.62416306	12.70856519	17.59971903	8.446476922	17.72903861
ENSGR0000169084	0	0	0	0	0	0	0	0	0	0	0	0	0	0	0	0	0	0	0	0	0	0	0	0	0	0	0	0	0	0	0	0	0	0	0	0	0	0	0	0	0	0	0	0	0	0	0	0	0
ENSG00000235217	16.63337357	16.13602775	15.22013584	15.61384185	14.7832692	16.1772907	15.38507609	15.1533465	15.75864359	14.78252015	16.75181142	14.47697257	16.07429645	13.0689444	12.94300217	12.45255576	13.53556352	14.84626778	16.5063833	15.64175344	13.51388291	15.82969079	15.86903644	15.09803767	15.90453424	15.69065977	15.08674834	16.28659796	15.43464535	15.0985166	16.13827685	15.43307199	14.49976906	16.92903809	16.867562	16.10176059	15.75072755	15.71699333	16.71949229	14.97602173	14.3134485	16.02578684	16.85457469	13.87287149	15.05278988	15.39301015	13.95162494	15.13211804	15.77490219
ENSG00000257494	0	0	0	0	0	10.35709945	0	9.292382128	0	0	0	0	0	0	0	0	0	0	10.06874031	9.976519121	0	0	0	0	0	0	9.021033925	0	0	0	0	0	0	0	0	0	9.304794351	0	0	0	0	0	0	0	0	8.79970496	0	10.08636618	0
ENSG00000173908	0	12.93376171	0	0	0	0	0	0	0	0	0	0	0	0	0	0	0	8.20376052	0	10.39525678	0	0	0	0	10.07124516	0	0	0	11.24130672	0	0	0	0	17.78992104	0	8.507054365	0	8.502663323	0	0	0	8.219327973	0	0	0	0	0	0	0
ENSG00000228660	0	0	0	0	0	0	0	0	0	0	0	0	0	9.126857118	0	0	0	11.8030122	0	0	0	0	9.85949628	0	0	0	0	0	0	0	0	0	0	0	0	0	0	0	0	0	0	0	0	0	0	0	0	0	0
ENSG00000264794	0	0	0	0	0	0	0	0	0	0	0	0	0	0	0	0	0	0	0	0	0	0	0	0	0	0	0	0	0	0	0	0	0	0	0	0	0	0	0	0	0	0	0	0	0	0	0	0	0
ENSG00000271721	12.08871423	13.23590202	7.997349494	13.35472017	13.65404548	12.01622073	11.42916301	13.36512701	14.96222018	11.96120809	13.43588217	13.52567757	10.79871912	12.25344801	12.625602	12.56652289	11.53973045	13.31424434	14.55740452	9.467074637	14.33699049	14.52202397	13.18628432	13.24276367	14.44824621	14.43839099	14.42713133	13.63384698	13.10613975	14.41146181	13.85857596	13.52746588	12.92875184	12.44974661	10.89483169	10.48183283	12.11471316	14.45833721	12.0118133	13.02564794	13.86916619	13.26275544	11.85587581	10.07663529	13.95922927	12.87156725	12.22110099	12.69068234	14.35079054
ENSG00000218261	0	0	0	0	0	0	0	0	0	0	0	0	0	0	0	0	0	0	0	0	0	0	0	0	0	0	0	0	0	0	0	0	0	0	0	10.73462322	10.36843223	0	0	0	0	0	0	0	0	9.862843193	0	0	0
ENSG00000250822	0	0	0	0	0	0	8.000152681	9.255148295	0	0	0	7.213649468	8.368148863	0	0	0	8.261823751	0	0	8.357235971	0	0	0	8.048406965	8.87961138	0	0	0	0	8.372812108	0	0	8.732295316	0	0	10.63256217	0	0	11.35923988	0	0	0	0	0	0	7.184161913	7.723120496	7.883940059	0
ENSG00000278764	0	0	0	0	0	0	0	0	0	0	0	0	0	0	0	0	0	0	0	0	0	0	0	0	0	0	0	0	0	0	0	0	0	0	0	0	0	0	0	0	0	0	0	0	0	0	0	0	0
ENSG00000235126	0	11.00512904	9.931769853	0	0	12.36978197	0	0	0	0	11.62757353	9.257061128	0	0	0	0	11.89326205	9.794895558	0	14.57361837	0	0	10.17178395	0	12.34266479	0	9.448867876	11.35049313	0	11.41978441	0	12.93561259	9.197200777	10.80393286	13.56975748	11.68289636	9.732755785	11.09375209	14.19806764	0	12.69240999	9.810498216	11.59291924	0	0	0	0	8.931581486	9.881460355
ENSG00000140961	16.48871026	13.48064259	16.18357273	15.5993754	15.11728499	13.85264909	15.04954324	15.99910358	14.49467778	16.71180895	15.84198816	15.31578864	18.20211029	14.53241079	15.04927573	15.29875002	14.93291919	15.53590531	17.37329263	16.06123913	15.02476284	19.9332051	15.6622468	14.81891835	15.13625681	18.67137598	14.28204501	14.3025394	14.52467651	13.80929103	14.87781005	14.50816976	15.15106019	15.12492733	19.20399275	15.17934438	14.17551775	15.99983764	15.47247819	12.68800182	14.99053866	15.20991673	17.34804305	19.86023426	14.71931311	16.53070124	18.63150313	13.84318146	15.60067086
ENSG00000225064	10.87327841	0	0	0	0	0	0	0	0	0	8.91620612	10.34926187	0	0	0	0	0	0	0	0	0	0	0	0	0	10.04548069	0	0	0	0	0	0	0	0	0	0	0	0	0	0	0	0	0	0	0	0	0	10.02346484	0
ENSG00000248559	13.46589843	13.691252	13.73259119	12.81017378	13.41757817	14.20830467	13.46911991	13.2799574	11.69008168	12.83147212	13.67651377	12.35672991	13.975855	13.23920689	0	14.19167759	11.99498972	11.89540278	12.18297044	15.0289928	14.22760182	12.85355932	13.44234079	13.51755606	12.9037604	13.05258403	13.45557458	12.86692465	12.25909816	11.52150205	12.55329699	13.32682896	12.46667431	14.48990435	11.93479528	14.28678351	14.15481988	12.78001296	14.37381291	12.74411009	13.01651205	13.71810616	13.07288469	13.70072249	13.87405685	13.02737771	12.86902717	13.27845006	12.78924226
ENSG00000180673	8.962823053	0	0	0	0	0	0	7.905530621	7.775365486	0	7.011858818	7.443885064	0	7.625064995	0	0	0	8.977010313	8.680339025	0	0	0	0	0	7.531082055	8.136669924	7.634952422	7.951691161	0	0	0	9.947838836	8.963470248	0	8.432765727	0	7.917910959	0	0	8.505068523	0	7.995429107	0	0	0	7.414367703	0	11.50231259	0
ENSG00000275923	0	0	0	0	0	0	0	0	0	0	0	0	0	0	0	0	0	0	0	0	0	0	0	0	0	0	0	0	0	0	0	0	0	0	0	0	0	0	0	0	0	0	0	0	0	0	0	10.77744293	0
ENSG00000187657	0	0	0	0	0	0	0	0	0	0	0	0	0	0	0	0	0	0	0	0	0	0	0	0	0	0	0	0	0	0	0	0	0	0	0	0	0	0	0	0	0	0	0	0	0	0	0	0	0
ENSG00000232610	0	8.498639033	0	0	0	0	0	0	0	0	0	0	0	7.932997902	0	0	0	0	0	0	0	0	8.664310931	0	0	8.445024265	0	0	0	0	0	0	0	0	0	0	0	0	0	0	0	9.301396911	0	0	0	0	0	0	0
ENSG00000276180	16.80874088	17.12185333	16.57478717	15.32257303	17.20589307	19.97085963	18.93641213	17.21249527	15.65982098	17.95481762	17.32223278	17.39656019	16.6605253	20.34554585	17.44471672	17.53297749	19.94695058	18.78312114	15.94067797	18.3600629	16.31316968	17.28269447	16.90541107	14.52416827	20.25945813	16.14657094	15.50011914	15.34592793	19.30987415	16.36564555	19.42102674	17.69921454	16.27587925	16.01591159	18.91532702	14.27638452	20.32732782	16.44184986	15.6069564	15.21527998	17.31580253	16.77531204	19.90329882	17.87721913	15.25918318	18.83009637	16.70841181	17.43623058	17.45434001
ENSG00000230936	0	7.767225042	0	0	0	8.544576317	0	9.798337079	0	0	8.16591774	0	0	0	0	0	0	0	8.256828987	9.746437872	0	0	8.929654878	0	0	0	0	0	7.598744678	0	0	10.52264508	0	0	9.006678814	0	0	0	0	0	0	9.152551031	7.037706915	0	0	9.305382398	0	0	0
ENSG00000253577	0	0	10.28738385	0	0	0	0	0	0	0	0	0	10.77134299	0	0	0	0	0	0	0	0	0	0	0	0	0	0	0	0	0	0	0	0	0	0	0	10.088322	0	0	0	0	12.48700709	0	0	0	0	0	0	0
ENSG00000266698	0	0	12.43996311	0	0	0	0	0	0	0	0	0	0	0	0	0	12.81753157	0	0	0	0	0	0	0	14.17380463	0	0	0	0	0	0	0	0	0	0	0	0	0	0	0	12.61687067	0	0	0	0	0	0	0	0
ENSG00000230047	0	0	0	0	0	0	0	0	0	0	0	0	0	0	10.71866516	0	0	0	0	0	0	0	0	0	0	0	0	11.5631467	0	0	0	0	0	0	12.04574383	14.21719066	0	0	0	11.11855902	0	0	10.06955904	12.22692845	0	11.02339678	0	0	0
ENSG00000235374	14.23955588	12.67152533	14.80926996	14.87424645	13.66075337	14.47533419	14.74786469	13.15119782	12.34815487	13.75639813	15.65391868	14.92162506	14.78932779	10.89804706	13.87002453	12.68012848	13.55987946	15.1899204	13.34353244	13.62316681	12.97340201	10.71890465	13.17860246	13.71182662	15.06241776	12.92028686	13.11384206	14.12495827	14.00458759	13.93422404	13.05276215	14.53677804	13.66908385	12.88523111	11.91496164	13.14304336	12.95065971	13.63455164	14.11952201	11.66561151	12.6223325	13.09260446	14.52242509	14.51091218	12.43057567	13.50868408	13.05079945	12.73321652	11.81024346
ENSG00000262995	0	0	0	0	0	0	0	0	0	0	0	0	0	0	0	0	0	0	0	9.467748313	0	0	0	0	0	0	0	0	0	0	0	0	0	0	0	9.162090679	0	0	0	0	0	0	0	0	0	0	0	0	0
ENSG00000105696	10.86722568	12.0181724	13.60276866	12.90683678	12.46844063	11.13562085	14.60525495	12.69376847	9.355565542	13.25002639	17.09600716	11.48010817	11.76542742	9.204781535	12.49319225	11.49324756	11.07405969	13.91638595	11.8467685	12.75427563	8.894278422	8.81983737	10.52194681	0	10.43083075	14.73855141	7.221968421	12.28562461	14.99295399	11.50715166	9.95519321	10.3394424	14.01558057	14.90849268	13.71372795	13.07258594	0	10.66680459	10.3016395	0	8.875774039	9.57625191	10.35902115	8.19932243	7.08888249	8.993315427	10.34101857	10.0174147	11.64585041
ENSG00000260920	16.58479306	13.9150587	13.77381916	14.74434121	15.87802608	17.79535569	13.71891726	16.04012011	14.37296698	14.4159099	14.610777	14.00357646	14.62063187	14.35835984	15.07170532	12.78627049	14.7888253	15.19861196	14.55197302	15.59173576	14.53113712	15.2302359	15.6660613	16.17423433	14.19729275	14.68722437	15.02723503	15.02348301	14.64383733	14.76118736	14.56543472	15.68152368	14.98574213	15.07870253	15.20135612	15.69158696	16.01928993	13.98169307	14.87153818	15.72554788	15.55836616	14.80436837	15.02545479	15.17776186	15.19018574	14.37662598	13.65570467	15.21265861	15.51428942
ENSG00000158406	15.76206009	15.35356849	13.88094535	15.04738502	15.56584057	16.32008472	17.41908848	16.68550046	14.60263755	14.92113301	15.9547676	15.70005085	15.71308824	18.83488426	15.21863583	12.41131297	19.76194398	18.1547663	14.44656649	16.28709577	13.61701406	15.37522124	15.94708385	12.58511237	18.47737326	15.348712	13.26000334	13.95663459	18.23914233	17.21417407	19.53986331	15.81124348	14.64011984	14.99473567	16.52021191	15.54284763	17.78443412	14.04373499	10.44222678	14.81139448	14.40577701	16.63988092	19.13669208	15.16802845	12.8041035	18.35999828	15.06560392	14.97438363	16.67485066
ENSG00000235154	0	0	0	0	0	0	0	0	0	0	0	0	0	0	0	0	0	0	0	0	0	0	0	0	0	0	0	0	0	0	0	0	0	0	0	0	0	0	0	0	0	0	0	0	0	0	0	0	0
ENSG00000229649	0	9.013698974	7.942646222	0	0	0	8.057215893	0	0	0	0	0	0	0	0	0	0	0	0	9.412231399	8.137384077	0	0	0	0	0	0	0	8.844741765	0	7.878960948	0	7.210989697	0	0	11.91170262	0	9.686284705	0	0	0	7.821759635	7.286274427	0	0	7.24105827	0	6.946843789	7.892492555
ENSG00000275450	10.29560769	0	7.45394834	7.907716089	9.454643207	8.304521691	8.56453119	10.04275499	10.42627289	10.41590655	10.03698064	9.094675078	7.935888473	9.761287194	7.443831553	0	7.829680373	8.313217854	9.598173688	7.924987198	7.648386414	8.15660283	11.27148336	8.612845718	7.863997428	10.05238695	10.66353597	11.36839111	9.936961733	9.936135581	12.42640164	10.28206703	10.03345071	11.31909488	0	9.2003165	12.89050985	10.77924243	9.467507106	11.00624921	11.08273092	7.333269225	8.375242398	7.950185432	10.63644164	10.54873453	8.287111229	10.03037099	11.48330131
ENSG00000146281	13.33177418	16.85395781	15.91962716	17.92514944	16.25617065	16.19160462	14.95726383	16.80928064	16.49981445	16.40095291	16.53822841	16.82089071	16.30360517	14.34315016	15.87953721	17.12855698	17.41106031	17.31455458	16.52770658	15.4715469	15.96190776	17.67830432	15.49466607	16.23616136	17.50103343	16.34760647	17.6885744	17.28439952	17.07802747	17.06870908	16.55112991	15.45694253	15.32256997	17.16515003	14.23709734	17.2483429	15.41918641	16.05250937	16.17022184	15.91234927	16.78868817	16.08968607	16.76361531	15.30056132	16.36013682	16.47580287	15.94771419	17.41027555	15.33066473
ENSG00000250158	0	0	0	0	0	0	0	0	11.04735874	0	0	0	0	0	0	0	0	0	0	0	0	9.511933957	0	0	11.80157661	0	9.907090831	0	0	0	0	0	10.65442169	0	0	0	0	0	0	0	0	0	0	0	0	0	0	0	0
ENSG00000228048	0	0	0	0	0	0	10.40231449	0	0	0	0	0	0	0	0	0	0	0	0	0	0	0	0	0	0	0	0	0	0	0	0	0	0	0	0	0	0	0	0	0	0	0	0	0	0	0	0	0	0
ENSG00000274521	0	0	0	0	0	0	0	0	0	0	0	0	0	0	0	0	0	0	0	0	0	0	0	0	0	0	0	0	0	0	0	0	0	0	0	0	0	0	0	0	0	0	0	0	0	0	0	0	0
ENSG00000136146	19.40416628	19.17609321	18.55929076	18.74273816	18.56600747	19.25414438	18.18404694	19.02634348	18.93230888	19.01169225	18.52107949	19.07596673	18.71365186	19.24866428	18.18408083	18.86998553	18.69528328	18.3970426	19.15902935	18.56042543	18.73829324	18.17713166	18.06859116	19.06233294	18.61133879	18.35020796	18.99602366	18.79427895	18.73460929	17.97847253	18.01232715	18.72725466	18.4486736	19.24942208	18.5216347	18.55743085	18.51447371	19.10265593	19.36018506	19.32911938	19.54123882	19.12573606	19.17714171	18.80709297	18.48621832	17.67619822	19.22167287	18.9582511	18.67338165
ENSG00000252611	0	0	0	0	11.97154936	0	0	12.07489865	0	0	0	11.61109958	0	0	0	14.2759317	0	0	12.85207627	0	0	11.40763929	0	0	0	13.30674008	0	12.12123887	0	0	0	0	0	0	12.60387949	0	0	14.03407731	0	0	0	0	11.62691725	0	0	0	0	12.28484997	12.23616606
ENSG00000167210	0	7.995301538	9.502454523	10.76464782	10.18666361	0	9.354654113	10.16452602	8.898056426	8.042142067	9.330776299	7.831222293	9.72342564	7.430461786	8.232060833	6.917118768	6.311410797	10.0277903	9.483170983	8.714211051	11.6660156	6.63592318	10.32679102	0	9.329840227	9.397442765	7.028070587	9.92160094	11.54873391	7.995095644	6.863989347	8.077989987	10.35098056	11.64676624	6.251975256	11.94105253	6.729924645	6.099496224	11.74304883	9.891909576	10.6782823	9.496538616	6.853228462	10.00051679	6.316205174	9.855635467	9.660964215	7.245301712	7.458328916
ENSG00000249074	0	0	0	0	0	0	0	0	0	0	0	0	0	0	0	0	0	0	0	0	0	0	0	0	0	0	0	0	0	0	0	0	0	0	0	0	0	0	0	0	0	0	0	0	0	0	0	9.849738395	0
ENSG00000149735	9.05103025	0	12.78471188	11.65599136	8.887555409	10.05515646	0	0	0	9.001591015	9.675743036	11.10956982	0	0	10.19060493	0	11.57764525	0	9.766854015	0	0	0	10.44082392	0	10.19783131	9.222330993	8.719481594	0	13.80491567	9.690257996	0	0	10.78673883	12.39457464	13.90937485	0	0	0	11.54172838	0	10.37756731	11.88587979	14.18371068	0	8.585788338	14.42506754	10.03770693	11.00593341	0
ENSG00000124493	12.34549735	0	8.388069881	6.533486894	12.25487991	10.72429179	14.1427121	0	8.530689708	7.675486928	7.765300863	9.032851437	7.14133541	7.896397377	7.382255614	10.22259191	11.43997657	8.100000234	8.217299308	9.706823551	8.960648392	14.12969489	9.005319491	11.05885486	7.069666368	6.103335739	6.912294624	9.146989559	11.03343684	7.558468362	5.042336385	8.900063432	9.136199003	13.10475141	6.97571834	9.401092385	8.18947467	9.396695745	6.102747081	7.047663843	6.836408927	4.986663598	10.72484181	0	6.051197011	9.567904124	11.95426383	4.144153382	6.611262069
ENSG00000226434	0	0	11.44513646	0	10.54558312	12.71412603	0	11.23355346	0	0	11.33464825	10.18530537	11.34449971	10.36732153	0	10.85006825	0	10.7234885	0	14.72536934	0	0	0	0	15.92998606	9.881555411	0	0	10.76531579	10.3497282	0	10.69573798	0	10.73333782	17.75451054	0	10.66131476	0	10.88019346	0	15.42894409	12.06052102	10.20111456	10.35939872	0	9.156905743	0	11.18053811	9.810901561
ENSG00000200683	0	12.42837028	0	0	0	0	0	0	0	0	0	0	0	0	0	0	0	0	0	0	0	0	0	0	0	0	0	12.18896862	0	0	0	0	11.61888129	0	0	0	0	0	0	0	0	0	0	0	0	0	0	0	12.30389695
ENSG00000242547	0	0	0	0	0	0	0	0	0	0	0	0	0	0	0	0	0	0	0	0	0	0	0	0	0	0	0	0	0	0	0	0	0	0	0	11.04737246	0	0	0	0	0	0	0	0	0	0	0	0	0
ENSG00000233373	0	0	0	0	0	0	0	0	0	0	0	0	0	0	0	0	0	0	0	0	0	0	0	0	0	0	0	0	0	0	0	0	0	0	0	10.9649504	0	0	0	0	0	0	0	0	0	0	0	0	0
ENSG00000213663	0	0	11.74497842	0	9.84612495	0	0	0	0	0	9.051787104	0	10.64478528	0	0	0	0	10.02396042	0	0	0	0	0	10.32418078	0	0	0	9.995695348	0	0	12.09597408	0	0	0	0	14.85040933	0	0	0	0	0	10.03956564	9.5018189	0	10.54304646	9.456370332	9.997796089	9.160450779	0
ENSG00000280451	0	0	0	0	0	0	0	0	0	0	0	0	0	0	0	0	0	0	0	0	0	0	0	0	0	0	0	8.649522424	0	0	0	8.650046528	0	0	0	0	0	0	0	9.203614461	0	0	0	0	0	0	0	0	0
ENSG00000111276	20.09084208	18.34675975	18.97638507	19.35389958	18.65483112	19.06375	19.01805917	18.74453528	19.73138663	19.10973362	19.36621861	18.45966264	18.15061715	19.15022136	19.06614278	19.50454958	17.83781732	18.94534985	19.04813402	18.32828	18.67108106	19.15877732	18.76482666	17.34032965	19.57569646	18.97051232	19.85362683	18.88396084	19.51395442	19.37018059	19.95144846	18.42073564	19.05213046	18.88823471	18.47434536	18.62428692	18.26636819	18.16655531	19.21444074	18.5864584	18.10316313	19.16395977	19.01759841	17.57597686	18.69255963	19.3647044	18.52180106	18.28063057	18.62867058
ENSG00000260744	9.327993902	0	0	0	9.164461951	0	0	10.26649144	0	0	9.36863911	10.38743378	0	9.984981273	0	12.05191678	0	0	0	10.95105561	0	8.60158242	0	0	0	9.499347934	9.994909094	10.3128052	0	11.55139347	10.99870118	0	0	0	0	12.22945043	9.280074107	10.64068826	0	0	9.655711713	9.357783713	9.818814808	0	8.862570844	9.77335366	0	8.479364329	9.428717394
ENSG00000248483	0	8.394748863	6.334312299	6.785458191	6.023630241	0	0	7.69659016	6.985351786	6.136208171	5.244362261	8.452210319	0	7.829251091	0	8.893949428	7.700899824	8.184267927	6.894153539	9.37679747	7.519685497	7.445500714	9.880021695	7.487840263	7.322420603	7.345587324	9.64199286	8.476989841	6.240361243	6.818129128	9.838908677	6.17168558	7.175745509	0	8.223536999	10.39148908	7.127443428	9.288784242	9.659805156	7.713138922	7.501243591	7.204732912	9.465949491	6.827721559	5.726316301	8.200914491	6.173241097	7.32368698	8.591631704
ENSG00000241074	0	0	0	0	0	0	0	0	10.56830503	0	0	0	0	0	0	0	0	0	0	0	0	0	0	0	0	0	0	0	0	0	0	0	0	0	0	0	0	11.07322463	0	0	0	0	0	0	0	0	0	0	0
ENSG00000233578	12.89886375	12.38735056	0	12.18429314	9.415059756	12.16751482	9.84457291	13.76435025	12.3858529	11.84953159	12.42507168	12.95946488	10.21348777	9.236949248	11.71823703	13.3027191	0	12.59119617	14.8172479	0	9.924949817	8.851988568	12.55342703	11.89182296	14.38807363	13.55582726	12.24479116	12.56290829	10.63372237	10.21816121	12.47164172	11.56367194	13.16251509	13.6009336	0	12.70275815	10.52972726	11.47625262	9.749432274	10.11920774	9.90642541	12.41420176	12.65340231	0	11.91819521	13.41515301	12.1500526	13.93586109	12.26287792
ENSG00000229146	0	0	0	0	0	0	0	0	0	0	0	0	0	0	0	0	0	0	0	0	0	8.468564501	0	0	0	0	0	0	0	0	9.281975198	0	0	0	0	0	0	0	0	0	0	0	0	0	0	0	0	0	0
ENSG00000253168	0	0	0	9.990231321	0	12.38733704	0	9.323401765	0	0	0	10.44322129	0	9.04212461	10.52361822	0	0	10.98146762	0	10.00755727	0	10.23984812	0	0	9.94637086	11.55366159	9.052043419	11.68986374	0	0	11.0545028	10.36911555	0	0	0	0	0	11.28115502	10.55354449	0	10.71061155	12.41167635	9.87458256	0	0	12.73463484	0	0	11.06808551
ENSG00000188997	15.86528798	15.58460351	15.99068303	16.25154834	15.10797833	15.5215691	15.62952228	15.64557081	17.3651056	15.76065096	15.64977834	15.77083585	16.05800027	16.349426	16.15236069	15.67136828	15.97436364	14.80057864	16.41331125	15.63845576	16.87720375	15.10577535	16.41046755	15.73717663	15.3315322	15.57853416	14.43597735	15.90976253	15.2574541	16.30427735	16.12407504	16.32326886	16.47627595	14.243417	16.53544495	19.51612421	14.97612915	16.56851306	15.27928529	15.45404029	16.17915947	16.37075411	16.41119726	16.65859956	16.50591525	14.84506392	16.23815384	15.88232424	17.52816311
ENSG00000253276	16.31345091	15.71444635	18.29096105	18.2323047	16.05202129	15.98050764	18.40887039	17.47862711	15.44955597	17.62909603	17.88438525	18.19434089	17.60662862	15.80620867	16.90851807	18.83455041	17.35790601	17.34195183	17.34608941	17.65930342	15.04201707	16.95710973	16.43983912	15.97812611	17.34791143	18.12306019	17.44341579	17.73907114	17.83024366	16.34176254	16.56540504	16.75689899	18.43098304	15.26386401	15.44368158	13.81844844	15.52918629	15.49654992	15.47830348	14.24278006	16.00123253	13.11486941	17.46387337	17.2574863	17.08761976	15.84892799	17.64336688	16.84562456	17.22137945
ENSG00000039987	8.53746688	0	8.688317474	8.145917689	0	8.542944066	0	7.481247975	7.35127788	8.488068263	11.32973467	8.597916036	0	7.201225579	7.681684882	9.676210407	8.067830938	10.35625044	0	9.160681145	0	9.807306232	0	8.851402262	12.18468375	7.712081425	8.206219218	7.527343462	0	10.49670863	7.62817571	9.521991048	0	8.561473369	10.32528772	12.71021525	10.9457464	7.853865585	0	8.080083254	9.44878192	7.571021657	7.036082742	0	0	0	9.109182035	9.270448304	7.641696407
ENSG00000250858	0	0	0	0	0	0	0	0	0	0	0	0	0	0	0	0	0	0	0	0	0	0	0	0	0	0	0	0	0	0	0	8.92680791	0	0	0	11.57823201	0	0	0	0	0	0	0	0	0	0	0	8.092257009	0
ENSG00000263445	0	0	0	0	0	0	0	0	0	0	0	0	0	0	0	0	0	0	0	0	0	0	0	0	0	0	0	0	13.93696771	0	0	0	0	0	0	0	0	0	0	0	0	0	0	0	0	0	0	0	0
ENSG00000143442	17.74008852	17.47499395	16.82997186	17.39222587	17.75641478	17.34877623	17.14793452	17.99761947	18.25035445	16.78402367	17.435845	16.74545757	16.72699952	17.06864273	16.9400114	16.73999481	16.26676224	17.09876727	17.66051152	17.08627004	17.23295066	17.41302074	18.47577536	17.66911647	17.88680903	17.27925559	17.31193711	17.6669479	18.68368643	17.72326379	18.25719503	17.25886775	16.98183838	17.04273487	17.43719129	18.33994725	17.5493913	18.13663843	17.21282085	18.38587131	17.67476607	17.95171618	16.75341571	16.71849393	17.67247824	17.89133911	16.64826601	17.55545125	17.35049775
ENSG00000280409	12.72424592	0	0	9.632647938	0	0	0	0	0	0	0	0	10.24527001	0	0	0	0	0	9.742167761	0	0	0	0	8.342740214	0	0	0	8.01510372	0	0	0	0	0	15.31448566	0	0	0	0	0	0	0	0	0	0	0	0	0	0	0
ENSG00000212743	7.65356081	10.67998443	10.60589585	10.83936435	7.490620228	8.655452089	8.915624585	9.173413447	12.04051942	12.40446466	10.7753717	10.82326043	0	8.308744386	10.11067341	10.78806106	9.761868343	12.468203	13.17077845	10.85669784	11.80085538	8.507426505	10.03922734	11.76884278	0	10.6262516	10.77438052	11.95459256	9.704175703	12.28686938	11.73408744	7.640076939	10.23318795	8.673985105	11.28553672	11.28732336	7.60580744	14.43621326	11.51831792	10.9956028	9.561425608	12.06886686	12.34757716	10.61910423	10.88130334	9.094975265	8.638029626	11.04455746	10.91792381
ENSG00000223631	0	0	0	0	7.883633952	10.04816909	0	0	0	0	0	8.520893274	0	0	0	0	0	0	8.761531178	0	0	0	0	0	10.4130594	0	0	9.614041688	8.102639281	0	0	9.61456643	8.461099532	0	0	0	0	0	0	0	0	0	0	0	0	0	0	0	8.147286562
ENSG00000248787	11.16571211	12.39072466	14.40385043	13.5797931	11.00198579	11.17120166	12.75347718	11.10531128	11.55936116	11.70094565	13.72945981	12.44834345	12.80081159	11.82329168	10.30728506	15.4759077	14.78146336	13.76436576	13.20405418	14.11167284	0	11.75954447	12.55680119	12.06507972	13.18800228	11.33724747	11.41832083	13.32107305	12.2214534	11.80568983	12.57453463	12.15184955	11.9030748	0	12.21900493	13.06865448	0	12.47937354	13.92114792	11.70667894	10.49425911	14.19499665	12.82667669	15.13693282	10.69967242	11.61150188	12.15342659	10.9003704	0
ENSG00000134308	21.61693086	21.37628035	20.13883997	21.39216361	21.36169397	21.19800617	21.66556919	21.95658896	20.92219969	20.9747131	21.73377542	21.69824966	20.42247192	21.68071133	21.18437468	21.57592816	22.07553641	21.23953321	20.72367312	20.96246743	21.43024038	21.78337838	20.77505905	21.60020443	21.90926269	21.02597395	20.99804187	20.53989532	21.09430432	21.79848197	20.84879238	20.91309731	21.15174353	21.07111832	20.34851363	19.74038601	21.36305164	19.86410937	20.54522107	20.39759308	21.05118687	20.89010514	21.30143014	21.35516112	20.91166883	20.72686804	22.12729864	21.29312476	20.67736354
ENSG00000270935	0	9.005943679	0	0	0	0	0	0	0	0	0	0	0	0	0	0	0	0	0	0	0	0	0	0	0	8.952284014	0	0	0	0	0	0	0	0	0	0	9.731465146	0	0	0	0	0	0	0	0	0	0	0	0
ENSG00000275395	10.56416812	12.48927758	16.93508366	12.7191019	15.00826611	15.32896285	10.31603008	15.35831301	14.79164124	15.05598108	14.01170257	11.88723913	18.30726924	12.44624935	12.82549112	10.77529471	12.45690929	14.76928169	15.25742089	13.69886461	13.43362546	15.10403108	18.10139375	15.49852901	12.25612497	13.87242043	17.25694131	16.15055723	15.33356267	10.78919572	11.08412504	13.12876322	13.5458367	13.61420076	16.60855846	15.5681852	13.10634403	12.07921912	13.28895636	15.80345525	15.7064795	15.32914934	16.01238833	21.06316589	19.40669826	11.72109399	20.1258829	13.49950478	12.57121768
ENSG00000188372	16.05435038	17.37950042	16.2283649	14.23250281	15.44588113	17.19489698	16.97406414	15.40129839	13.85943096	17.11526937	15.06022031	15.97720178	14.19759987	14.72362694	13.63708375	14.90360915	17.99775908	16.19664381	14.82755715	18.01985009	16.99998461	16.39739804	16.37524323	15.64983684	17.11317661	14.77609014	14.93188608	14.6008307	15.04387157	16.10767525	15.23428361	15.9459042	14.09158619	15.82378482	15.05206959	16.11814957	14.18945694	15.25292582	16.15477672	15.94998386	16.25036632	16.4741273	15.13207599	16.22795702	14.01840082	16.58753831	14.68366153	16.31083106	14.53935865
ENSG00000248930	0	0	0	10.33162351	0	0	0	0	0	9.675498227	0	0	0	0	9.865876153	0	0	0	0	0	11.07065627	8.998207413	0	0	0	0	0	0	0	0	0	9.711437517	10.72476839	0	0	0	0	0	0	0	0	0	0	0	0	0	0	0	0
ENSG00000100038	10.96160257	11.561124	9.167095215	10.13643824	10.13093968	12.67113622	9.05991579	11.84639531	11.65913037	10.3275054	10.45717908	10.48999628	8.430666546	10.86457497	11.04817467	11.34741231	9.059491327	10.54310238	11.5083385	0	11.68243168	11.87081038	10.2990545	10.69148564	9.677976426	11.13312723	12.50334371	11.47782268	10.58492642	11.75350275	13.11361922	10.89363821	9.945069837	10.55295092	10.26078614	9.696096802	11.36799503	11.32794459	11.42191992	9.918571178	9.121720647	10.8804489	11.37043092	10.17904524	11.67089205	11.11203179	10.36503668	12.48509505	11.89220864
ENSG00000225803	0	0	0	0	0	0	0	0	0	0	0	0	0	0	0	0	0	0	0	0	0	0	0	0	0	0	0	0	0	0	0	0	0	0	0	0	0	0	0	0	0	0	0	0	0	0	0	0	0
ENSG00000244486	13.73175518	15.77671501	17.66110173	16.70066741	17.1395341	16.50692829	17.02471617	15.59724995	12.65174122	16.15202067	19.12691725	16.73588006	17.75261212	14.22949336	15.8618744	14.03610081	15.08430533	17.28316985	15.02389398	15.96032235	14.50066256	15.07762732	14.99501471	12.53201609	16.40769794	15.81017062	13.19863703	17.67920242	16.00806827	16.1117204	13.28374809	14.70365213	17.49146128	17.10622733	15.99941427	15.45065934	14.57123793	15.06720778	15.88453407	13.65143614	15.88766654	13.89908284	15.64537938	18.75587709	14.13729356	13.62132703	16.28285124	17.0828623	16.14868982
ENSG00000196646	15.14166491	15.56866055	15.06267596	15.63251059	15.35359217	14.96273754	13.30332651	15.16869931	16.05649597	14.87873501	15.54272716	14.69798334	15.26775712	15.65744345	15.31482328	14.93330274	14.57358775	14.83846315	15.50930971	14.83664291	15.82179184	15.0986011	14.87797917	15.35553156	14.76505629	15.21244442	15.97128227	14.89313025	15.51386887	15.26212963	15.23255074	15.32660277	15.07840343	15.41669029	15.26108211	16.37846823	15.27953209	15.54315496	14.78776933	14.9756148	14.32585954	15.02350291	14.13397641	14.15895565	15.93990511	15.71853939	14.96157335	15.52695154	15.07846586
ENSG00000167625	16.16025036	16.46052348	16.11560895	16.14007237	16.15679423	17.11744681	16.65598265	15.69829687	16.60877109	16.26497734	16.49640981	16.45547162	16.70235867	16.65292643	16.36110776	16.25049016	16.516357	16.13317813	15.43625676	16.8746771	16.30849509	16.40842253	16.92080796	16.34488398	16.98736182	16.91982248	15.92844083	16.49764172	16.71428206	16.40784995	16.52444398	17.5916559	15.82648494	16.38654187	15.56416907	16.75932362	18.08138528	16.22833611	16.80662937	16.73714135	16.21813548	16.59376758	15.87347	16.92942186	16.41272892	16.00647315	16.32871331	17.54458328	16.35945207
ENSG00000275961	0	0	0	0	0	0	0	11.67326535	0	0	0	0	0	0	0	0	0	0	0	0	11.08063573	0	11.12537494	0	0	0	0	0	0	0	0	10.72055499	0	0	0	0	0	0	0	0	0	0	0	0	0	0	0	0	0
ENSG00000253023	0	0	0	0	0	0	0	0	0	0	0	0	0	0	0	0	0	0	0	0	0	0	0	0	0	0	0	0	0	0	0	0	0	0	0	0	0	0	0	0	0	0	0	0	0	0	0	0	0
ENSG00000157404	12.78366155	14.41488735	15.82953654	17.6963059	13.96315327	12.95905506	13.06780305	15.03776866	17.05827854	14.77398987	11.87765938	15.09960766	13.34512042	11.02692056	13.045705	15.20976429	12.23862023	13.56332648	17.76244749	13.56196085	13.2841251	18.27837262	12.85320159	16.84769996	11.66916019	15.95057003	13.75873668	15.59722816	14.31208293	14.67164253	12.698779	17.13536305	16.15800533	16.67296545	16.049147	11.17291134	12.02858831	13.85247888	18.67488411	17.5639875	12.43382039	11.01562357	15.05370271	12.1561198	17.45263849	17.77129116	16.23747597	10.93376359	15.25940824
ENSG00000232627	0	0	0	0	0	12.42109122	0	0	0	10.36689489	0	0	0	10.07448435	0	0	10.94493355	10.43059751	0	0	0	0	0	0	11.97902571	0	0	12.40152597	11.47191149	0	0	10.40285072	0	0	0	0	12.95248499	0	0	0	0	0	0	11.06589006	0	0	0	12.15018506	0
ENSG00000248816	0	0	0	0	0	0	0	0	0	0	0	9.364205119	0	0	0	0	0	0	0	0	0	0	0	0	0	0	0	0	0	0	0	9.874354355	0	0	0	0	0	0	0	0	0	0	0	0	0	0	0	0	0
ENSG00000116857	19.77533357	18.77071154	19.39864893	17.99768629	18.63944738	18.86489879	20.13323845	19.67861756	19.64546178	20.43195714	18.91879582	19.29577732	19.59719912	19.09939013	18.94470546	18.40731342	19.25129963	19.48915274	19.11415496	20.19147793	19.85013168	18.66728824	19.11891587	19.26000053	20.45392545	19.02568451	18.71160928	19.17528802	19.43198231	18.9344529	18.66945859	19.71741949	18.23737985	21.30830807	20.01729538	19.66186088	19.65636469	19.47840582	19.3491482	19.26776841	19.05144439	19.46403884	19.64874838	19.4754658	18.45156637	19.34248679	19.04055222	18.99101088	19.24885518
ENSG00000172457	0	0	0	0	0	0	0	0	0	0	0	0	0	0	0	0	0	0	0	10.58471531	0	0	0	0	0	0	0	0	0	0	0	0	0	0	0	11.27821739	0	0	0	0	0	0	0	0	0	0	0	0	0
ENSG00000082258	16.32820549	17.57190995	16.01170818	16.52921055	16.42206262	17.56336407	15.30160343	17.38455606	17.7964041	15.7751532	16.10133064	16.80100424	15.45079434	17.07991583	16.47493459	15.90385999	15.88705624	16.35936059	17.69845097	16.29501737	16.8989323	16.86587288	16.66370181	17.13869706	17.0415445	16.2401819	17.71691535	16.99491306	16.28433189	16.85111019	16.77774132	16.72542105	16.3631531	16.26847774	16.97140066	18.41004932	15.92452593	18.04048577	17.02227521	17.12781296	17.05785739	17.4403625	16.89303037	15.50774026	17.66222111	17.31555003	16.60056218	16.62565043	16.95477503
ENSG00000135945	16.52077499	17.22045954	16.02876713	17.01631704	17.32515016	16.64694713	15.86249226	16.66408307	17.44850356	16.10881406	16.3355377	16.64514807	15.66506477	18.28493552	17.33262211	17.39316827	16.38965911	17.24240855	17.44810438	16.1985861	16.65731207	17.15792814	16.1801244	16.85470457	16.66518991	16.2689302	17.66108875	17.41783561	16.67960027	16.76962587	16.36617416	16.42350884	16.34154164	16.17117146	16.11899537	17.00461009	16.84382043	16.9519228	17.08215811	16.21433224	16.92347887	17.66010878	16.64669576	15.21078238	17.24216392	17.26562003	17.02907091	16.65133704	17.2111182
ENSG00000178607	13.9595234	16.28544803	15.53439654	15.67302807	15.84091638	15.93396535	15.21341372	15.38388175	15.77746156	15.50168776	15.18141255	15.34445461	14.88636903	15.52225513	15.68412182	15.43770794	14.03608692	15.5748964	16.11519313	15.15944615	16.78442069	15.92980956	16.62718109	16.33124117	15.14142951	16.24118007	16.17769554	15.98369101	15.94109222	16.57595692	15.80238826	15.7666286	16.05691096	15.06305316	14.70608524	15.82699789	15.88880568	15.4154579	15.80393324	15.75648662	16.17945359	16.88385786	16.43137344	15.17096785	16.49061262	16.19040513	15.72355955	15.12832563	15.98912316
ENSG00000178342	7.831373632	9.637172811	12.93064359	11.75460748	8.664782782	11.63832493	12.55095365	8.767911091	10.4422542	10.58378643	14.58003751	10.47161321	8.464640431	10.2913416	8.968969366	8.968774783	0	10.42525312	0	8.453725388	8.176738012	7.107640494	9.803081514	9.14227735	7.396942988	9.9980427	8.496771944	10.13416096	11.58200311	8.469304591	12.61298148	8.814681484	12.14791994	10.84987806	8.29827149	0	11.86487939	10.14034118	0	0	9.155731675	9.44189951	7.325517127	12.17565773	10.16735619	8.275645118	11.90089148	15.34095132	10.51185143
ENSG00000281352	0	0	13.02116385	0	0	0	0	0	0	0	0	0	0	0	0	0	0	0	0	13.49445752	0	0	0	0	0	0	0	0	0	0	0	0	0	0	0	0	0	0	0	0	0	0	0	0	0	0	0	0	0
ENSG00000252296	0	0	0	0	0	0	0	0	0	0	0	0	0	0	0	0	0	0	0	0	0	0	0	0	0	0	0	0	0	0	0	0	0	0	12.89628786	0	0	0	0	0	0	0	0	0	0	0	0	0	0
ENSG00000268721	0	0	0	0	8.606090449	0	0	0	0	0	0	0	0	0	0	0	0	0	0	0	0	0	0	14.08096489	0	0	0	0	0	0	0	0	0	0	0	0	0	0	0	0	0	0	0	0	0	9.214572284	0	0	0
ENSG00000200455	0	0	0	0	0	0	0	0	0	0	0	0	0	0	0	0	0	0	0	0	0	0	0	0	0	0	0	0	0	0	0	0	0	0	0	0	0	13.58797368	0	0	0	0	0	0	0	0	0	0	0
ENSG00000252172	12.14860651	0	0	0	0	0	0	12.08819241	0	13.09891894	11.1896142	13.94595464	0	11.8065011	13.28949487	0	0	0	0	0	14.816985	13.42053656	0	0	0	0	0	12.13453272	0	13.78859349	13.23572433	12.13505802	0	0	0	12.46698364	0	12.46258126	0	0	0	15.34808408	0	0	11.68244846	0	0	12.29814414	0
ENSG00000224040	12.30851408	0	10.87527246	0	12.8815846	12.7289716	12.98970069	11.66328433	11.53259078	10.67461583	9.76563315	11.19952713	12.3590672	10.38215811	10.86510287	11.86452116	0	13.32258608	0	0	11.07065627	13.16546542	11.11539534	0	10.28775381	0	13.56105865	11.70962105	10.78015507	0	10.81135624	13.87973636	0	11.74775745	13.19207712	11.04239141	10.6761534	11.03799034	10.89503339	0	0	11.7535208	12.21503973	11.37369165	10.25816639	11.754604	10.71215329	0	13.14622947
ENSG00000164761	15.98503676	12.52171842	14.99028089	15.83328371	13.22866485	14.72906734	17.43739968	15.08509301	11.83231482	15.98852085	15.76656598	15.32319259	13.85510256	14.12943311	12.78883935	12.3866115	13.39338422	15.08900169	13.40306999	12.31091082	13.80730671	11.99599177	17.2154697	11.0754134	15.21094356	15.51664723	16.44350529	15.60894737	20.10981827	13.96105638	15.40808232	14.78217178	18.90637704	18.52153909	13.22885426	8.759891983	14.26056256	10.0754228	11.85744487	13.02385068	13.3513952	12.2231451	12.99585499	13.54755289	11.55728209	14.21506957	15.94580507	9.75927966	17.62779052
ENSG00000196832	0	0	0	0	0	0	0	0	0	0	0	0	0	0	0	0	0	0	0	9.412231399	0	0	0	0	0	0	0	0	0	0	0	0	0	0	0	0	0	0	0	0	0	0	0	0	0	0	0	0	0
ENSG00000178243	0	0	0	0	0	0	0	0	0	0	0	0	0	0	0	0	0	0	0	0	0	0	0	0	0	0	0	0	0	0	0	0	0	0	0	0	0	0	0	0	0	0	0	0	0	0	0	0	0
ENSG00000200320	0	0	0	0	0	0	0	0	0	0	0	0	0	0	0	0	0	0	0	0	0	0	0	0	0	0	0	0	0	0	0	0	0	0	0	0	0	0	0	0	0	0	0	0	0	0	0	0	0
ENSG00000170231	13.96631854	18.50782626	17.85822871	10.32666112	18.26874915	18.72379616	13.56963822	17.35136878	19.96385041	14.75628162	14.32893426	16.25466167	13.05443563	16.16403264	13.76635706	0	18.68803879	15.62736276	18.35405765	18.20707108	19.20712853	16.99885677	10.69561132	19.74638557	10.28279154	14.31624216	19.23075613	17.5244106	18.32511936	17.59691571	13.05368412	18.87967807	17.01664081	11.32789546	14.14123286	19.95187483	15.89914746	20.36325574	19.60698756	18.6961791	18.83764145	18.15540935	18.67839748	12.69032799	18.98588711	19.19423741	15.85609823	16.56137169	18.96383704
ENSG00000116157	18.4935359	15.67170147	17.79836423	17.62280917	18.29532853	19.29091798	17.00420314	18.11344612	14.71632591	16.2437418	18.80377903	17.27905225	18.69309503	14.50981201	14.81248056	15.4903387	15.23198005	17.52689388	17.13003424	15.80411978	15.69618566	17.71842476	17.86101795	15.63379154	18.69631973	18.23834636	14.82459207	17.23691009	18.34802641	17.33147949	15.48600127	19.0270534	17.22456732	19.11647789	18.48737881	14.02160406	17.73143903	17.2009209	15.20854283	17.50532116	18.94127818	18.5536507	19.59171124	17.12861409	15.93726068	17.32418551	16.28130146	17.64083959	17.97213951
ENSG00000274422	11.02603636	12.86981895	12.07000179	12.14747194	12.0545268	14.26794862	11.39167325	12.93910517	12.07155534	10.97652629	11.78266859	11.82331702	11.85390467	12.96344246	12.16672021	13.21698902	12.13949197	13.65858137	13.42686276	12.2351854	14.19414122	13.09018397	12.46770291	11.99247168	13.17379508	12.4773111	14.47825682	14.58767542	11.08207729	13.90268056	15.32211897	13.97271201	11.63412939	13.49011307	11.93494128	15.18032455	13.19251564	14.17596048	13.92824924	13.15162867	13.24675217	13.49587759	13.08466406	11.56878487	13.60980656	13.10705322	12.29376553	13.37892105	13.72836176
ENSG00000274717	0	9.490310584	0	9.871708401	10.90723581	0	10.53016341	10.20372746	0	9.215825342	8.308197685	8.741951289	0	7.926682381	9.990374846	10.40486289	0	9.27947031	9.981248538	10.88827194	12.31037328	7.542805203	10.24056454	8.581399053	8.829438257	0	10.51662608	9.251223774	10.32012755	8.906144404	9.35242607	0	9.265925129	12.87215697	13.81914977	0	9.217361266	8.580741157	0	8.807318546	8.594842097	12.46294761	10.92506759	10.49877193	8.79989266	9.296147244	10.25214064	11.31995525	0
ENSG00000274378	0	0	0	0	0	0	0	0	0	0	0	0	0	0	0	0	0	0	0	0	0	0	0	0	0	0	0	0	0	0	0	0	0	0	0	0	10.15600582	0	0	0	10.53188589	0	9.695946089	0	0	9.650489492	0	0	0
ENSG00000273214	0	0	9.623701294	11.07853798	0	11.4766326	0	9.41232549	0	0	0	8.949202434	0	0	0	0	0	0	0	0	0	8.746114434	0	0	0	0	0	9.458609336	0	0	0	9.459134002	0	0	0	0	9.424739288	0	0	0	0	9.502460523	8.964993304	0	0	0	0	0	0
ENSG00000169813	21.56317423	21.38385676	20.50580023	20.56459849	21.59770755	21.14819212	21.16454628	20.99915838	21.75843523	22.19853714	20.45880173	21.176707	20.28000812	21.76446997	21.10290196	21.00333864	21.14603001	20.96322395	20.94951407	21.33606101	20.50622484	21.60971349	20.81104514	20.69958929	21.34723383	21.03282229	21.26353006	20.82017911	20.39497728	21.62621733	21.20621926	21.20238835	21.27467481	21.00914301	20.68155772	21.07382094	21.42274262	20.64522076	21.54241947	21.24094779	22.26358532	21.02565771	21.5131561	20.85254869	21.24823842	21.42809272	20.41347261	20.49624517	21.76766773
ENSG00000238061	9.978311166	11.52467009	10.12940589	0	10.3991097	11.56781	0	11.23897766	11.59353865	10.92808663	10.34062901	11.03817535	0	9.636503501	11.11859127	12.11807188	0	11.31359087	9.695510452	12.60169164	10.3247238	10.25018154	10.95404792	11.61396521	8.54408251	10.14975656	11.6450779	10.96352599	10.03432395	0	10.65002688	11.28583478	10.71535267	10.00235824	11.44605324	13.10283923	11.73666224	12.61307554	9.150429671	11.84036509	11.8903974	0	11.79068471	0	10.09688144	10.74560562	10.55083069	11.58635003	11.40021731
ENSG00000228754	0	9.940192941	11.45006699	0	0	0	9.981036071	0	0	0	0	0	10.34998292	0	0	0	10.24340763	10.72841788	0	10.33904519	10.06142066	0	0	0	9.279007912	0	10.96678234	0	9.771071074	0	0	9.701533916	9.131612045	0	10.18324885	0	10.66624402	10.0287703	0	11.83987106	0	9.744869829	9.207263535	0	10.24825904	0	9.703109409	8.866015903	0
ENSG00000258759	10.66089362	9.886898836	9.812844239	0	10.49719893	0	0	9.601432934	0	9.612312418	10.70157649	0	0	11.31837684	0	0	10.19010304	11.25976884	0	0	11.00742144	10.51806516	0	0	12.54550378	9.83319048	10.91346007	9.647725005	0	0	9.748965904	10.64735054	9.078359511	0	11.12930226	0	0	10.97475621	9.832593787	0	9.989596614	9.691583744	10.15273926	0	10.1949543	10.69179399	9.649825184	8.812782952	11.34639402
ENSG00000108091	17.35123297	18.37843251	17.59287593	18.57663741	18.17179299	17.68818004	17.46580531	16.87211903	18.17496269	18.90818728	18.44174766	17.97507331	17.3108736	17.89586445	17.38285219	18.10387676	18.2423444	18.02029433	19.23156322	17.21952107	18.60579631	18.68396445	17.39609549	17.01014796	18.64025106	18.09720031	17.97512279	17.7123393	17.45766753	18.28297876	16.89863428	16.35087597	18.22115401	17.20235286	17.56615315	17.78899713	17.38278465	17.52378601	18.52741065	18.46404661	17.60313041	13.32901016	18.2196584	17.95190322	17.90468482	18.10905823	17.87003676	17.83477157	17.73089214
ENSG00000202322	0	0	0	0	0	0	0	0	0	0	0	0	0	0	0	0	0	0	0	0	0	0	0	0	0	0	0	0	0	0	13.0958093	0	0	0	0	0	0	0	0	0	0	0	0	0	0	0	0	0	0
ENSG00000251875	0	0	0	0	0	0	0	0	0	0	11.58680099	0	0	0	0	0	0	0	0	0	0	0	0	0	0	0	0	0	0	0	0	0	0	0	0	0	0	0	0	0	0	0	0	0	0	12.99175812	0	0	0
ENSG00000224533	9.056483252	10.2803037	10.20622993	8.664567226	7.896038668	9.061964895	0	8.996171456	9.449634923	11.17478609	8.099747453	9.116980678	10.27542355	7.718446984	10.51774565	11.1952536	9.584516759	9.654740165	10.77148593	10.26448627	10.72327107	8.330376448	9.447316933	9.370648657	9.204513138	8.230189356	9.308757446	9.042432918	8.115051395	11.50182642	11.31154989	9.627007847	9.057130529	0	9.524387338	10.95789918	0	10.69060933	9.227188794	10.59586688	0	9.670341038	10.35369814	9.705380961	7.594973299	9.501719356	9.628583239	10.66366134	10.4775865
ENSG00000261523	0	0	0	0	0	0	0	0	0	0	0	0	0	0	0	0	0	0	0	0	0	0	0	0	0	0	0	0	0	0	0	0	0	0	0	0	0	0	0	0	0	0	0	0	0	0	0	0	0
ENSG00000144674	18.15673403	18.37962356	16.67674828	17.88041938	17.9540932	18.43872175	16.72458623	17.66221012	17.84943692	17.49952006	17.34454856	17.39260482	16.48380442	18.83945973	16.9485671	18.09097704	16.45220566	17.01192232	18.12306871	16.04135542	18.31080665	18.18547321	17.27504716	17.646558	18.14347626	17.99991684	18.54352651	17.15165088	17.11294883	19.25702144	17.88730007	18.46943128	18.19520386	16.62043728	17.20553994	16.72386911	17.97614126	17.09838312	18.07028801	17.82305371	17.82760684	18.18453947	17.19787697	17.01138748	17.90088354	17.49848097	17.66298232	17.54375456	18.31267409
ENSG00000162461	12.61935732	12.73508716	13.36714594	13.99818358	14.30729872	12.79083351	13.97086553	14.26731067	13.42809549	12.38223704	13.08380957	13.69152778	12.89729055	10.09063426	13.87846728	12.21010252	11.25046524	12.9483995	14.57843705	14.98423189	14.53909215	11.4883908	13.23816559	13.45904371	12.43987763	12.43344265	14.4916282	13.72333921	13.7771777	13.92423944	13.23165509	12.53367008	12.58438753	13.87070556	15.58201028	14.74999344	13.30118606	14.575672	11.75493005	15.34193283	12.94748526	14.19837911	14.21255274	14.85401995	13.0992419	13.74106115	11.95040621	12.65929549	12.64807811
ENSG00000261904	0	0	0	0	0	0	0	0	0	0	0	0	0	0	0	0	0	0	0	0	0	7.680505024	0	0	0	0	0	0	0	0	0	0	0	0	0	0	0	0	0	0	0	0	0	0	0	0	0	0	0
ENSG00000207710	0	0	0	0	0	0	0	0	0	0	0	0	0	0	0	0	0	0	0	0	0	0	0	0	0	0	0	0	0	0	0	0	0	0	0	0	0	0	0	0	0	0	0	0	0	0	0	0	0
ENSG00000234062	13.2641418	14.2093354	13.59467254	13.4843343	13.33479822	14.65781349	14.15711297	14.91056732	14.86193428	14.39385163	13.70116407	13.38023448	12.39728769	12.53502467	14.66637799	13.48745	12.87551462	14.40026801	14.3529221	14.68380945	13.25131892	12.90826785	15.24047268	13.70079055	14.60410847	13.15565113	14.27898025	15.22318905	13.38248183	13.43157554	16.08082277	13.62252683	12.84034255	11.20121591	14.81516317	15.69957063	13.8151372	15.39146959	13.04815081	15.34708681	15.25963118	15.40607364	14.9159756	13.52697497	14.67609243	13.76214427	12.8651913	13.59300453	14.64378598
ENSG00000136888	20.98901309	20.85586442	21.18360216	20.55504215	20.49217318	21.78915519	21.2350766	20.68797986	20.22752653	21.54803171	20.76960016	21.76316931	22.31686216	21.14373617	20.46630726	21.83727387	22.17546025	21.01489999	20.64581475	20.96173888	20.72342841	20.77546823	20.6034786	20.69299825	21.29844823	20.41232465	21.85828055	20.71637411	20.6815429	20.61771213	20.74260466	21.07166008	20.78140682	21.19854958	21.48807491	20.83178491	21.11152089	21.64853425	20.57571016	21.07571655	21.35420811	21.30811857	20.47421898	20.57934916	21.65049794	21.20799111	21.13942116	20.80898399	21.16102128
ENSG00000265324	0	0	0	0	0	0	0	0	0	0	0	0	0	0	0	0	0	0	0	0	0	0	0	0	0	0	0	0	0	0	12.58130675	0	0	0	0	0	0	0	0	0	0	0	0	0	0	0	0	0	0
ENSG00000274414	11.03658445	11.39930724	12.11345959	11.7810474	9.137693612	11.71988909	11.44017648	10.65443707	7.530629558	11.24999014	13.67365071	12.91772271	10.67230726	10.95746714	11.66283138	10.85561526	16.6981755	11.89848795	14.67884114	12.58671073	12.14846825	12.30829821	13.88690211	10.03004642	13.0053974	10.69380138	10.70450945	12.70010931	10.5783355	10.67698178	13.63425891	10.50876336	10.1309426	9.73972854	13.43068339	13.24201175	10.83668776	10.61388971	9.471973318	11.57753289	11.74300467	11.91410403	13.13633608	11.94917751	10.05640055	12.74509882	12.3461286	12.69664567	9.816445413
ENSG00000273108	8.423568309	9.646533609	14.29858957	16.5023458	10.57843055	9.426949859	0	8.363320333	11.92900677	12.61798325	10.46109194	13.14309386	12.05522491	10.88528786	9.562331965	13.01983286	16.09799346	8.43774272	12.13657012	11.6293577	11.57390689	11.49933005	10.39687116	10.32014842	12.98287077	10.17717535	10.41009636	12.92903051	11.47593433	10.06091452	11.09226993	9.992188689	11.9228809	10.44446688	16.46546104	13.54527613	8.375714708	11.05600323	10.59130434	11.28303089	16.19049783	8.453318062	14.98768957	11.06991244	9.539982983	9.866863134	10.73016402	13.02853367	10.10650726
ENSG00000248184	0	0	0	0	0	0	0	0	0	0	0	0	0	0	0	0	0	0	0	0	0	0	0	0	0	0	0	0	0	0	0	0	0	0	0	0	0	0	0	0	0	0	0	0	0	0	0	9.1665147	0
ENSG00000228819	8.605388997	0	0	0	8.442032479	0	8.87102078	0	0	0	0	0	0	0	8.746105956	0	0	0	0	0	8.951315653	8.876868364	0	0	0	0	8.274095121	9.589476988	0	9.244263688	0	0	0	0	0	0	0	0	8.775983334	0	8.932809749	0	8.098422656	0	0	0	0	0	0
ENSG00000266477	0	0	0	0	0	0	0	0	0	0	0	0	0	0	0	0	0	0	0	0	0	0	0	0	0	0	0	0	0	0	0	0	0	0	0	0	0	0	0	0	0	0	0	0	0	0	0	0	0
ENSG00000265082	0	0	0	13.10118586	0	0	0	0	0	0	0	0	0	0	0	0	0	0	0	0	0	0	0	0	0	0	0	0	0	0	0	0	0	0	0	0	0	0	0	0	0	0	0	0	0	0	0	0	0
ENSG00000234123	0	9.208404655	8.136963143	0	7.823174473	8.988926038	0	0	8.792685284	0	0	7.464430223	0	0	0	0	8.513410604	8.000452226	0	0	0	7.262137206	0	0	0	8.157260019	0	0	0	0	0	7.972794604	7.404816432	0	9.451309967	10.62187581	0	0	0	0	0	0	0	0	10.10058965	7.434910426	0	0	0
ENSG00000271032	13.44934872	15.81757468	14.10303913	15.32950965	12.87057307	14.32925089	13.30058141	15.01332654	12.99519861	13.39981899	13.99251626	12.3401819	13.30727992	11.10768321	14.64923162	15.59011606	12.7152652	15.43309431	14.04066369	12.07413364	13.38103568	11.45881421	14.71522025	14.26648981	13.0127264	13.73640846	12.53224795	15.82748507	14.72773263	10.50545286	13.12163015	12.85090105	13.80360609	14.88837554	13.14042776	13.35276023	13.90381848	15.30761274	14.79020411	11.40595228	13.19258594	13.89418776	12.35600158	13.97365926	15.35220877	14.63219892	12.43750574	15.14314905	12.77269343
ENSG00000227638	10.62023304	9.262077293	9.188066243	11.2271545	9.872092168	11.0405307	9.302895801	11.55936659	11.65099385	0	8.080401258	10.09628111	0	11.27770693	0	11.17584448	10.56417219	9.051291196	11.75166134	0	9.383233919	11.76631575	11.01149296	10.93474992	11.59815119	10.79173604	10.28821753	11.82802856	11.09108247	9.676320797	12.44382677	0	10.03637663	0	11.50350648	10.93849156	11.30885484	13.43598361	0	11.89782316	11.36307608	11.64960105	9.527778573	9.685986922	12.15335364	10.06661887	10.60826657	11.18454259	10.13651102
ENSG00000254070	0	0	0	0	0	0	0	0	0	0	0	0	0	0	0	0	0	0	0	0	0	0	0	0	0	0	0	0	0	0	0	0	0	0	0	12.76239234	0	0	0	0	0	0	0	0	0	0	0	0	0
ENSG00000132313	17.50127394	17.90967402	17.7356909	18.1184299	18.07980165	17.99034022	18.05050253	18.28429702	18.12271585	17.55359641	17.28431497	17.61562922	18.24790128	18.69647036	17.74326369	17.91608425	17.92697002	17.56923616	18.42295	18.68772775	18.01337194	18.58031424	17.54292614	18.16453082	17.31027957	17.63453944	18.69815216	18.24079019	17.86626575	18.10108811	18.4992252	17.94832819	17.52202645	17.7992884	17.79551593	17.67752244	18.06161153	17.95109151	18.39121048	18.44923339	18.46045984	18.13289695	17.82169596	18.35074904	18.00785624	18.36748241	18.01082346	18.75478133	17.51915957
ENSG00000158423	13.18884419	14.00752403	13.43790408	12.54823943	13.12289692	14.38372691	14.59939388	14.49510679	13.74970348	12.73274215	12.9816482	13.37074109	12.16156503	12.5057104	13.62625882	12.08196204	12.58533947	13.61805754	14.05005387	14.68087359	12.51012012	13.2427746	15.73029754	13.37107209	14.14802992	11.98719248	13.02372005	11.86567136	12.76962559	12.64008469	14.91073808	13.17529416	12.09374385	14.60874684	13.57946084	13.28909372	13.06286005	13.57684524	14.68673415	14.51173454	13.32797075	14.58536646	14.62211305	12.1759172	12.61767042	14.32538867	12.80345901	13.205961	13.62671382
ENSG00000280183	10.84056812	11.65056448	9.992435198	0	12.26123574	10.84605706	10.10734577	0	10.64951615	9.791875348	10.46647133	10.3165593	12.47555991	11.49808955	0	10.98136199	0	9.855554843	12.87879003	12.04966327	11.77187447	11.11254911	11.23185889	10.15574294	12.7252544	10.01278407	12.31516634	12.99580588	11.48131564	11.48048894	11.92743761	13.63369809	0	10.86462583	0	14.68183807	9.793412124	0	0	10.38202594	11.16858263	12.19185339	10.91695913	0	11.95882684	10.8714707	0	12.15959045	12.5258634
ENSG00000229657	0	0	0	0	10.60587412	0	10.03638053	9.710045746	9.579473383	10.72007121	8.812669605	11.56680006	10.40533951	0	10.91056164	0	0	0	0	10.39440147	10.11676804	10.62674139	10.1614879	0	9.334318665	0	0	10.75550778	0	0	9.857591825	0	10.7702247	0	0	0	0	0	0	0	0	0	10.2613949	0	0	9.217132763	10.75760937	9.919809015	9.871166311
ENSG00000263682	0	0	0	0	0	0	0	0	0	0	0	0	0	0	0	0	0	0	0	0	8.568075857	0	0	0	0	0	7.891387532	0	0	0	8.309392368	0	0	0	0	9.537933519	0	0	0	0	0	0	0	0	0	0	0	0	0
ENSG00000271778	12.72846314	12.95380441	15.04945516	15.03596959	13.95685688	13.05584001	14.16451029	13.368399	11.53757251	14.00073242	13.29266395	12.20420272	12.94892094	13.38619485	14.9568208	15.26147177	12.84227483	13.327569	14.96874672	14.6008154	14.16251026	11.00107088	16.38653169	12.04328892	13.9921109	11.90023383	16.3385296	14.29920771	14.30795093	12.36872616	16.96529497	14.036713	11.95165573	10.75315742	16.60631176	16.50613773	11.68069436	13.21236447	12.48447327	14.91331676	13.22650067	14.40200914	14.67920627	14.70011356	12.58413434	14.45967356	13.62328137	14.55030495	13.52968736
ENSG00000242748	10.03727109	0	0	0	0	0	10.30329587	11.5609099	10.84551833	0	11.07727301	10.51253184	11.67186515	0	0	0	11.56523898	11.05079333	12.33802789	11.66092238	12.7047599	0	0	11.93592478	0	11.20811322	10.70450945	10.02320765	11.67736785	0	13.70825381	11.02303945	11.03723264	12.06030606	13.08968131	12.93948373	9.989321808	10.35103941	11.79227526	0	0	12.38793054	11.52785527	0	11.89192598	12.94146929	10.02530843	12.18577611	0
ENSG00000244642	10.69947293	11.92434832	0	0	11.53528942	0	11.96522211	0	10.50843242	10.649969	10.74015646	0	11.33468921	11.35696476	0	0	0	10.71368003	11.41602238	0	0	11.97108073	11.09074449	0	11.26252454	0	10.36744474	12.26978286	0	0	10.78670803	0	10.11559207	11.72310263	0	0	0	11.01334012	0	0	0	0	11.19069155	0	10.23352464	10.14583584	0	0	12.79968254
ENSG00000199959	0	0	0	0	15.4487295	0	0	0	0	0	0	0	0	13.04808654	0	0	0	0	13.52215601	0	14.73687768	0	0	0	0	0	0	0	0	12.4456056	0	11.79199956	12.80599411	0	12.27409127	0	14.75720052	0	0	0	13.13347929	0	0	0	0	0	0	0	11.90639512
ENSG00000280964	0	0	0	0	0	0	0	0	0	0	0	0	0	0	0	0	0	0	0	0	0	0	0	0	0	0	0	0	0	0	0	0	0	0	0	0	0	0	0	0	0	0	0	0	0	0	0	0	0
ENSG00000266467	0	0	0	0	0	0	0	0	0	0	0	0	0	10.33328578	0	0	0	0	11.39178378	0	11.02176979	0	0	10.9897637	10.23888401	0	0	12.24554027	0	0	0	0	10.09136656	0	0	10.9935054	0	0	0	0	0	10.70505779	0	0	10.20929741	10.12160988	11.66282846	9.825517349	10.7760556
ENSG00000047230	17.27624861	17.09303938	16.15211731	16.2847179	17.01631692	17.39522507	16.85925103	17.73571909	17.48140077	16.07687795	16.69036247	16.04903939	15.74024803	16.9620903	16.10827519	16.55580089	15.25690722	16.21238177	16.96042449	17.42523256	16.99449638	16.57004153	17.4011286	17.2818983	16.63394338	16.42832149	16.77518604	16.87172611	17.61223165	17.07989371	16.21010311	17.22085352	16.90086603	17.34334009	16.58786628	17.1524408	17.27675808	17.45383185	17.00610859	17.24773335	17.19798651	17.02678663	16.53573008	16.04410493	16.98849664	17.08054745	16.37926183	17.10772672	16.86278459
ENSG00000180185	16.91876941	17.99171471	18.29078071	17.62051891	17.49192937	18.03452087	18.09491218	18.94888647	18.35513253	17.10922998	17.95004788	17.44607437	17.78950602	17.51517447	17.80465995	17.84753352	18.3585199	17.78680911	18.71157513	17.67777025	17.56621728	17.89478351	17.50006787	18.03543741	17.6293019	17.21621697	17.52511201	17.26809474	17.33531513	18.02792935	18.84420027	17.81410549	17.59732889	17.41315671	19.10051622	17.24843436	18.12264396	18.3264367	17.70938159	17.88199178	19.32285933	18.20834155	18.47092678	18.56016407	17.94366925	18.12959116	17.73333878	16.59842239	17.18287291
ENSG00000126088	18.6629832	18.24387744	19.73440801	19.07941412	18.50910927	19.11967861	19.75803011	18.2483336	18.03354933	18.81135795	19.24260907	18.41749672	20.08171881	18.0057356	18.79050394	18.33427572	19.80082876	19.56323298	18.83450124	19.64445517	18.83486001	18.70015144	20.10201019	19.06245058	19.16435311	18.91770154	18.28911799	18.46144258	18.34141845	18.50007364	18.62036357	19.04737395	18.48724686	18.73432167	19.16694743	19.46399959	19.11216876	18.94502412	19.28947456	19.05812021	18.33656842	18.86807262	18.79722957	20.81832291	18.25470778	19.35853062	18.64748893	19.75958359	18.3915455
ENSG00000235968	0	0	0	0	0	0	0	0	0	0	0	0	0	0	0	0	0	0	0	0	0	0	0	0	0	0	0	0	0	0	0	0	0	0	0	0	0	0	0	0	0	0	0	0	0	0	0	0	9.131644299
ENSG00000211674	12.91467839	0	13.65080328	0	0	12.92016962	0	11.85445351	0	0	10.95592568	11.39067537	0	0	0	0	0	11.92907717	0	14.8610474	0	0	0	0	0	13.67117044	11.58270912	13.90050899	15.77793944	0	13.58685733	0	11.33073777	0	0	0	13.8665924	0	0	0	0	0	0	0	11.4487285	11.36099691	0	11.06473416	13.01554087
ENSG00000271702	0	0	0	0	0	0	0	0	0	0	0	0	0	0	0	0	0	0	0	0	0	0	0	0	0	0	0	0	0	0	0	0	0	0	0	0	0	0	0	0	0	0	0	0	0	0	0	0	0
ENSG00000253567	0	9.612722736	0	0	0	12.97614034	0	0	10.19557421	10.33708836	0	0	0	0	0	0	0	0	0	0	9.733920266	9.659408223	0	0	0	0	0	10.37251862	0	11.02640148	11.05843201	0	0	0	0	0	0	9.701277791	0	9.928151695	0	11.73769321	0	11.03607477	8.922204518	0	0	8.538959738	0
ENSG00000103647	11.18666007	13.65545039	14.72602839	14.73522731	13.09640448	11.75137886	13.48989727	15.22645157	15.29001787	13.01803618	17.06031513	15.37379579	15.80248283	10.98895047	11.78002553	11.0796473	10.46799772	13.32750886	13.46248543	11.47009199	13.45488516	12.04346154	12.61522341	13.42286637	12.40860153	12.3953893	13.42617065	13.2279677	14.21342524	12.53275607	14.16502939	11.56889314	14.7801155	15.04968959	10.57763863	14.62293294	11.06071831	11.64491838	14.31864589	14.97117476	15.61504497	11.42790458	15.97842684	15.26045629	14.95165999	12.45041722	12.65428364	13.86913853	13.82044801
ENSG00000280048	0	8.391384175	10.89866471	8.772249025	9.000726515	0	0	0	0	0	6.221876276	0	7.803706072	6.83223563	0	0	0	8.180904816	7.884715757	9.373427825	7.516329182	0	8.557022584	0	10.04833254	0	6.84208631	0	0	8.805140904	8.837115778	0	0	0	11.2159342	11.06578501	7.124092866	9.799294326	0	8.706330539	7.497887513	0	0	0	0	0	0	0	8.850675269
ENSG00000170381	12.01617032	8.733625216	14.36214354	15.0985485	12.93817722	12.77359246	13.13584896	11.03008494	13.36694454	14.91152167	9.684825196	11.61323527	13.77275679	0	15.23092212	11.84775247	13.91156326	10.10534844	14.61412424	10.80831601	14.06111604	15.24787559	14.77413357	12.4520823	10.7914724	17.20395242	8.439802315	13.30854863	14.03350117	11.40862806	12.51839144	10.87059095	14.91381427	8.795216377	10.35313092	14.73024381	7.145164562	10.74573684	15.00144283	11.8537681	12.39401768	15.68447034	5.702377488	10.15600582	14.70822844	15.56555643	13.71022433	15.64881051	12.238302
ENSG00000215085	0	9.808230215	9.734180121	0	0	0	0	0	0	0	0	0	0	0	0	0	0	0	0	10.20704845	0	0	0	0	0	0	0	0	0	0	0	9.569596519	8.999755127	0	0	0	0	0	0	0	0	0	0	0	9.117568449	0	0	0	0
ENSG00000227663	0	0	10.98903409	0	11.67372688	0	0	0	0	0	9.87932731	0	0	0	0	0	0	0	0	11.46217775	0	0	0	11.15241752	0	0	0	0	14.06316362	0	0	0	0	0	11.30631265	0	0	11.15175819	11.00879581	11.37879218	0	0	0	0	0	0	10.82590794	0	0
ENSG00000239288	0	0	0	0	0	0	0	0	0	0	0	0	0	0	0	0	0	0	0	0	0	0	0	0	0	0	0	0	0	0	0	0	0	0	8.714383529	9.562638094	0	8.560153123	0	0	0	0	0	0	0	0	0	0	0
ENSG00000225745	0	0	8.800265253	0	9.484002646	9.653073322	16.94547899	0	10.04095756	0	7.693482501	0	0	0	0	0	11.17527769	9.661786191	0	0	13.63647607	9.919395239	13.94424827	10.54641243	8.213987352	0	12.31381892	8.635344134	0	12.74563289	0	10.63314559	9.648235905	0	13.7584045	0	8.601511615	0	0	0	0	0	13.78121616	0	0	16.53055225	0	0	13.8342251
ENSG00000215199	9.37786933	12.92318508	10.52791376	11.56837324	12.53406876	12.96633394	11.22751968	12.12294994	12.7697049	11.91150204	12.32357896	11.1738983	12.33343231	14.61852862	11.1023801	14.21708177	11.4900287	11.71227295	11.67799132	10.00168642	13.18200429	13.6021278	11.35269125	14.01241115	12.74659618	12.35493537	12.85099657	11.94695028	13.43189708	13.60098064	11.78532214	13.68418544	13.64947849	0	12.65193414	9.69587984	14.18576191	0	12.13199163	11.50232239	12.2891246	11.99085199	9.868712267	11.02627183	12.90960746	11.14422165	13.75614682	11.11088312	13.06170556
ENSG00000207379	0	0	0	0	0	0	0	0	11.97090525	0	0	0	0	0	0	0	0	0	13.87869425	0	0	0	0	0	0	0	0	0	0	0	0	0	0	0	0	0	0	0	0	0	0	0	0	0	0	0	0	0	0
ENSG00000229647	0	11.21746266	12.90844412	13.52484285	12.50600277	11.26059914	12.25803538	10.61005222	12.56609389	10.62093873	15.32500921	15.06410831	17.50476208	11.13536251	10.81142163	15.53837439	18.16997031	15.12675598	10.97212664	11.61652346	10.01766716	14.44953192	9.063732829	11.98460912	11.04092846	16.30878567	10.66012363	12.8256034	11.53346555	11.63214204	8.760173782	8.65957713	13.7000608	13.15321728	11.46065244	0	9.623391117	9.985017752	12.16280776	0	12.58292881	12.40009897	14.37054714	17.31379956	12.59582777	12.1158384	14.82755707	15.41907125	9.772082593
ENSG00000141279	18.47057785	18.37723159	17.13886104	17.81900371	17.49620822	17.16828345	18.07467332	17.96521195	17.84296926	18.26152429	17.44873423	17.80789416	16.63069714	18.31216966	17.71742191	18.27276296	17.64268674	17.34292494	18.36018943	16.95850628	17.81848162	18.13669464	17.56511116	17.75157118	18.07886377	17.87226428	18.20862652	17.21018465	17.38924752	18.49470663	18.20478194	18.19213137	17.30299643	17.26270313	16.93602449	17.46819262	16.81014097	17.05871827	18.41716325	16.6717847	17.41841752	18.357234	17.74747145	16.77191372	17.92683331	18.43168277	17.7617768	17.37803584	17.25947334
ENSG00000249870	0	10.75434426	0	0	0	0	0	0	0	0	0	0	0	0	0	12.66922538	0	0	0	12.73788979	12.46007357	9.801870232	10.92035917	0	0	10.70060975	0	10.51504613	10.58514354	12.168653	0	10.51557118	9.945286873	0	10.99749845	0	0	11.84256659	0	0	0	12.55821178	10.0209951	0	0	12.29630851	0	9.679466199	0
ENSG00000278520	0	11.80702283	0	0	11.41797366	0	0	13.10594659	11.39062215	0	0	12.0572331	0	0	0	0	0	11.59592989	0	14.20590376	13.51305225	0	12.97290535	0	0	0	11.24958792	0	0	0	14.4759524	12.56793427	11.99728705	0	12.05024416	15.06965516	0	13.48037378	11.75267473	0	12.90961024	0	12.657903	0	12.11529407	14.19720671	0	12.73102928	0
ENSG00000159714	15.15098039	13.58684979	16.91080328	15.9686194	16.42143894	15.69702822	16.4172134	15.84055938	14.81575116	15.28586719	16.38784564	16.06749447	17.06237032	12.38201045	14.86504099	15.6858549	15.17883423	16.05688591	16.62140638	15.55712642	15.20088583	15.23555017	16.83058196	14.07041985	15.48892792	16.36659638	13.12880441	16.15759955	16.03635912	15.78519519	16.01982496	15.61087227	15.93780533	16.00436303	17.38198018	17.19618561	15.48789392	15.9427421	16.59045264	16.55133293	15.04411058	15.92727233	17.55644411	15.75850119	16.25967207	16.8341297	16.06561449	15.86548637	15.66837066
ENSG00000108599	16.78154857	16.65191717	16.45511156	17.20976265	16.86362727	16.36247883	15.83016503	17.0783546	17.34459684	16.86314554	16.88435722	16.39305326	16.79538624	17.69177126	16.22734785	17.26644487	16.02177926	17.10363484	16.57903003	15.81988184	16.73974895	17.31096408	16.79464409	17.01773693	16.86449502	17.14223079	16.96619657	17.04894801	17.88161066	17.10434631	17.4971655	16.4966532	16.98933676	16.48498861	15.38607959	16.29134326	16.11187278	17.38237734	16.41786696	16.87889713	16.06501348	16.19963218	16.45754908	16.52178659	17.23949196	17.11089188	16.60804452	17.01293008	16.76791753
ENSG00000225446	0	0	0	0	0	0	0	10.66372907	0	0	8.767289593	10.20014045	0	0	0	0	0	0	10.44119441	11.93317788	0	0	0	0	0	0	0	0	0	11.3640174	9.81215886	0	0	0	0	0	0	10.03867631	0	0	0	0	9.217162286	0	0	0	0	8.875910193	0
ENSG00000273637	10.14223748	9.047134001	7.976010712	8.430456384	10.24138521	8.827702857	8.090590659	7.765251148	8.631511116	7.776094719	6.872108581	7.303838255	0	8.480885492	9.546986664	9.961347153	8.352318747	8.836407386	0	11.61399684	0	7.101690837	8.215372177	9.136294775	7.390985418	9.99205537	9.488788759	9.806567247	7.881231629	10.04556325	9.493283895	9.392591288	9.237110907	9.844672842	9.289994541	9.140031675	0	9.719743603	8.992875161	8.36457923	8.152286721	7.85511236	9.634245989	9.470947359	8.357159327	8.269671294	9.808667699	0	7.925852284
ENSG00000254916	0	0	0	0	0	0	0	0	0	0	0	0	0	0	0	0	0	0	0	0	0	0	13.59136164	0	0	0	0	0	8.452603258	0	8.483733833	0	0	0	0	0	0	0	0	0	0	0	0	0	0	0	0	0	0
ENSG00000135439	11.43566268	15.1234331	15.97146896	14.77178212	17.43810577	14.53261705	16.02334768	16.38183201	16.09541923	16.39979153	15.31276574	14.24413557	14.95721134	13.48177452	15.1096768	13.41567618	14.04708166	13.37149099	14.94306825	15.63518911	13.60013781	12.11786659	11.16428326	15.77106324	11.88021211	16.59365205	16.8787277	15.0950195	16.04096446	14.98227972	13.5034432	14.54441053	15.51132374	14.69515514	12.38406043	16.86980101	13.65503019	14.18782898	15.32115393	16.15675743	16.59355423	16.39573158	13.48616401	14.60533716	13.75446237	16.60257203	14.16967186	14.76728745	16.8814924
ENSG00000131398	12.62739476	15.96185999	14.17334151	12.10433417	14.11794949	15.87779513	13.97992695	15.33021187	15.37231173	13.61293709	12.97925476	13.24692733	12.05246486	11.85240709	14.3171927	11.82090006	13.02580842	13.06988446	16.63721531	14.22485432	16.4430153	12.31460372	15.21410783	14.39649602	14.85069765	13.61890855	14.44698157	16.6815833	14.3713581	15.87005813	17.61420848	15.88296786	13.33249922	12.59702257	11.34149112	15.22418	16.56239067	14.30186479	15.82029389	17.199177	16.44681472	16.68458094	16.80185972	12.74476258	13.68533313	14.25298365	14.20023178	12.08107486	16.30259481
ENSG00000212354	0	0	0	0	0	0	0	12.15656404	0	0	0	0	0	0	0	0	0	0	0	0	0	0	0	0	0	0	0	0	0	0	0	12.20343014	0	0	0	0	0	0	0	0	12.54509171	12.24680833	0	0	0	0	0	0	0
ENSG00000247473	7.521418728	8.742289699	7.671874096	8.125954917	7.358560729	8.52296416	0	9.77669097	7.331367429	8.468090455	0	8.577934109	0	7.181328669	0	0	0	0	10.23163452	0	0	0	0	0	8.082210197	8.688651398	9.505206772	8.50344888	7.577186683	9.156278395	10.40924714	9.087610083	6.941020306	10.53858589	7.98789494	0	9.053229915	10.4136024	0	9.057418525	7.847994817	7.551093752	8.010619074	0	8.63585947	9.283746278	0	9.664892176	7.621763431
ENSG00000154781	17.34196274	18.00493946	17.42454497	17.09808758	17.22990194	18.46357173	17.57061689	17.54357026	17.59634	18.08896415	17.3345863	16.88543386	17.05328543	17.24068891	16.74206727	17.05214533	16.35026472	16.82353735	16.971242	17.87127327	16.77579577	16.1241069	17.35037206	17.90464698	17.38643912	16.74432196	17.73850897	17.51408028	17.16321375	17.21699071	17.43283554	17.49873438	16.56996136	17.45314349	17.46454366	17.96958076	18.45146234	18.12075104	17.81245422	18.97753843	18.16153429	17.29937265	17.65998389	17.17065505	17.78615907	17.80399023	16.64592337	17.2915135	17.73059988
ENSG00000257698	14.90322331	14.65369526	16.79490606	16.67643633	15.40422348	14.30607489	16.3354598	15.79810481	12.81409276	15.30348058	16.99573386	16.06021073	17.37591499	15.47025209	15.42818597	13.77405712	14.20384901	16.30132468	16.38147142	16.61316139	14.35184304	16.37234633	15.87964042	15.2866216	15.24854473	15.97464027	13.42295609	15.75074201	15.6240879	14.23029621	14.61024786	13.23266234	14.85617663	15.59209198	14.62904682	15.16788423	14.1124198	13.98903288	17.9064631	15.31564156	14.48857142	13.82348701	15.56068514	17.70726434	12.88689036	16.59150844	14.642231	17.62889092	14.95032564
ENSG00000198898	17.78307451	18.33779768	17.97649248	19.34397457	17.74944889	17.59358075	18.27649892	18.3614299	17.67788479	18.29043784	18.03817545	18.19867751	18.18955284	18.0960692	17.89670544	18.87587544	18.42569582	18.65418968	18.3328256	17.07976199	18.12792909	17.84714966	17.88264453	17.95467278	17.73780226	18.39626901	18.29056306	17.69335093	18.52102129	17.99377447	17.50267815	17.25697183	18.56784754	17.33903593	17.48556414	16.04226361	17.69201048	17.27347643	18.69684041	17.36026326	17.04186869	17.53821703	17.94360717	18.42286804	18.12308496	17.32060691	18.0228615	18.43632328	17.9963304
ENSG00000227157	0	0	0	0	0	0	0	0	0	0	0	0	0	0	0	0	0	0	0	10.64907097	0	9.298002952	0	0	0	0	0	0	10.08099286	0	0	0	0	0	0	10.34314413	0	0	0	0	0	0	0	0	0	0	0	0	0
ENSG00000125864	15.63999118	15.58157139	13.90677115	14.06441946	14.0726121	15.40291786	15.07618586	14.62190326	12.67141309	15.05613461	14.64155644	14.57510006	14.30950674	12.54955191	14.87257142	13.51791859	15.67740516	14.37045369	15.30442039	16.21653964	13.37585914	13.78665038	14.85834036	14.40789845	15.5524746	12.77700887	13.82238283	14.64301593	14.2810652	15.11670761	14.75283631	14.14106447	14.77190753	14.62932517	15.6232205	16.04588716	14.43811951	13.39470639	12.81117213	13.9983503	15.29695512	13.68698159	13.29384713	12.14577214	13.45392015	15.19746641	13.40572935	12.84035466	13.68847988
ENSG00000273763	13.7858208	0	12.71477792	14.75557726	10.81536274	14.56887753	14.05205975	0	10.78801647	13.51391533	13.01924518	14.62399227	12.61411928	12.2214379	13.44148355	12.11955504	13.50735294	15.16254367	13.69536171	14.41036418	12.32536306	13.05800407	12.95498569	12.29334769	15.18559072	13.47202459	12.64633591	0	13.35649668	14.42598699	12.65083661	11.96517311	11.97936956	0	12.44727789	14.75628754	14.10037514	14.29247253	0	14.1045714	15.00702185	12.00854966	13.46995999	11.62870012	0	12.00963291	12.55159245	14.52031147	0
ENSG00000279302	0	10.10970797	10.52067594	12.69211792	11.0983976	11.73694123	0	0	0	8.515515014	9.925221915	10.20789329	9.19908364	0	7.709074773	9.703699763	0	10.38375232	12.08567766	9.188156189	0	10.15641058	0	7.881927236	9.933264912	9.31992896	11.03689044	7.554718358	7.624498363	8.206197634	7.655560583	7.555240977	7.982503153	10.17138641	0	10.20269446	0	0	12.59032496	0	0	7.598400961	11.63798592	11.53339717	9.681542732	7.018231001	0	11.17072806	8.665533986
ENSG00000156381	18.32151367	16.51757319	16.69809908	15.82551073	15.87971669	16.15260022	17.79300519	16.95892907	16.32987486	16.39222618	16.45803312	16.92837273	15.8512254	16.70783419	17.42098817	15.15211175	17.49714437	16.3906438	16.3482635	16.70108933	16.35348083	15.84737761	16.18869606	16.64070172	17.42328419	15.64388892	15.94522177	15.91626003	15.91066759	16.62596654	19.0273807	16.02851255	15.83525857	15.5409461	17.3816053	16.13277315	15.13383397	17.11811602	16.58047048	17.18311329	17.03020756	15.6689251	16.95616786	16.70062768	16.25675632	16.54289253	16.129721	15.28992337	15.69706981
ENSG00000249197	0	0	0	0	0	0	0	0	0	0	0	0	0	0	0	0	0	0	0	0	0	0	0	0	0	0	0	0	0	0	0	0	0	0	0	0	0	0	0	0	0	0	0	0	0	0	0	0	0
ENSG00000251861	0	0	0	0	0	0	0	0	0	0	0	0	0	0	0	0	0	0	0	0	0	0	0	0	0	0	0	0	0	0	0	0	0	0	0	0	0	0	0	0	0	0	0	0	0	0	0	0	0
ENSG00000211578	0	0	12.24735513	0	0	0	0	0	0	0	0	0	0	11.7540486	0	0	0	13.11020008	0	12.72061434	12.44279866	0	12.4875503	0	0	12.2677197	0	0	0	12.73623556	0	0	11.51200137	0	0	0	0	0	0	0	0	0	0	0	0	0	0	0	0
ENSG00000255336	0	0	0	0	0	0	0	12.34318033	0	0	0	0	0	0	0	0	0	0	0	0	0	0	0	0	0	0	0	0	0	0	0	0	0	0	0	0	0	0	0	0	0	0	0	0	0	0	0	0	0
ENSG00000256385	11.06464617	0	0	0	0	0	10.33134882	0	0	0	10.10598978	0	0	10.722636	0	11.20545058	0	0	0	0	0	0	0	0	0	0	0	0	0	0	0	0	0	0	0	0	10.01736941	0	0	0	10.39322019	0	0	0	9.599553975	0	10.0533567	0	0
ENSG00000222276	11.31877862	0	0	0	11.1550447	0	0	11.25837509	12.12737279	11.26926411	0	10.79467254	0	11.97638135	0	12.459337	0	0	0	0	11.66537616	0	12.70990684	0	10.88231034	0	10.98667202	12.30442207	11.37482439	11.95877901	12.99063953	12.88981484	0	12.34256226	11.78727778	13.63676707	0	11.63270505	0	0	0	11.34860282	10.81048639	0	10.85271482	11.76458521	0	0	11.41961558
ENSG00000152705	12.1837553	11.0875522	14.23522137	12.46900795	11.9204799	13.08956696	11.54329422	13.07427516	13.47783503	10.54991111	12.22445434	12.75241008	13.08217137	11.51981802	12.32478846	9.419529938	13.89297757	13.09828963	12.90052309	9.902641883	12.94538379	13.95815241	13.25314261	13.23525691	12.08814556	12.35532632	12.11455209	13.21682553	11.14061596	9.918249173	14.5136494	11.26359001	11.50009366	14.94452725	12.99331485	15.46539125	12.47673949	12.9830871	10.44859576	13.62518695	13.30531141	8.310940391	12.67513489	13.92652795	12.56540085	11.62985725	12.9086243	12.5962815	12.6255855
ENSG00000259861	0	0	0	0	0	0	0	0	0	0	0	0	0	0	0	0	0	0	0	0	0	0	0	0	0	0	0	0	0	0	0	0	0	0	0	0	0	0	0	0	0	0	0	0	0	0	0	0	0
ENSG00000204291	15.69125421	17.32661315	18.59512084	19.51970902	18.56901935	17.83550667	19.40444175	17.49224827	13.30698659	16.41831175	19.02412434	17.21626119	17.69144866	17.93567821	17.52249894	17.186614	16.2120515	18.44822749	18.25734508	16.08065244	19.40905949	16.97236815	16.82008458	14.33193459	16.68559592	19.53832979	18.05849141	19.61413419	17.8778457	18.03958237	16.02201365	16.96051063	20.44919294	19.02795584	16.50178101	14.97308295	16.27175338	15.29553682	16.19778179	16.80795784	18.12589115	17.50118753	16.54036121	16.96832253	15.66639379	16.01240513	19.17512144	16.24399862	18.86077109
ENSG00000112425	16.44031688	13.15346365	14.44536293	16.46959723	13.84980492	14.88456333	13.04235739	13.32998892	14.19918978	13.81291096	15.13146408	14.98858657	14.3384618	12.61768126	13.83462883	14.304939	13.53492268	15.10497277	14.74547898	14.11602316	12.95290536	14.65076703	14.07556903	14.49230631	13.64338123	14.37593817	13.72598563	14.78399821	14.62663085	13.50267206	14.19586844	13.45608009	14.22688086	15.0224367	15.08468662	13.53600144	14.33652144	14.09892748	14.42733309	13.46922378	13.03121368	11.85862191	12.65569336	13.70077911	14.01428223	13.83633191	13.80791098	13.4622939	13.99647518
ENSG00000233206	0	0	0	0	0	0	0	0	0	0	0	0	0	0	0	0	0	0	0	0	0	0	0	0	0	0	0	0	0	0	0	0	0	0	0	10.90044317	0	0	0	0	0	0	0	0	0	0	0	0	0
ENSG00000260631	0	0	0	0	0	0	0	0	0	0	0	0	0	0	0	0	0	0	0	0	0	0	0	0	12.49521467	0	0	8.599352213	0	0	0	0	0	0	0	0	0	8.926709146	0	0	0	0	0	0	0	0	0	0	0
ENSG00000274124	11.618233	12.42837028	12.35424914	11.22561298	0	11.6237232	11.88441183	0	0	12.15351897	11.98076676	11.67882303	13.25344718	10.27674698	12.75904419	11.75905738	11.14727554	12.63221688	14.33473306	12.24265101	12.54969535	12.47510617	11.00995154	10.93320855	10.18234824	11.78978733	13.98604978	12.18896862	12.99594602	11.25856579	13.51253842	11.60468585	11.61888129	11.64229615	11.08709315	0	0	13.25388671	12.78898632	0	11.94631422	13.81763469	11.69464094	12.26794728	12.15181181	12.64891793	10.6067254	12.35258132	12.30389695
ENSG00000113013	19.83158849	20.25855234	19.5700204	20.04689609	19.49096481	20.08159422	20.00679718	19.90311267	20.67128492	19.28483684	20.19817544	20.14913783	20.29263399	20.85334062	19.88652328	20.35872716	20.50545083	20.16344945	19.67020103	19.75979105	20.77787331	21.22249102	20.15528297	20.60597705	19.58830369	20.89822843	20.41117405	20.29381457	19.75977326	19.6767098	20.76593078	19.95565643	20.28296802	20.29513928	19.18261236	20.07856159	20.44519618	19.78107097	20.41055629	19.99850971	19.7084262	19.80413853	19.36054108	20.30085398	20.18306566	20.54940728	19.93133092	19.66865229	20.3566856
ENSG00000159147	18.23191013	16.33591975	15.75976721	16.32813204	17.14577183	17.47891636	18.90171165	17.53797401	16.38269047	18.29614146	17.56734958	16.92227448	16.16537488	17.64203975	18.59274523	17.63842757	16.38488957	16.70115994	17.34143217	16.96359806	17.09895073	17.18390063	17.98683056	17.46314723	18.79131145	17.21814456	16.94092355	16.72533463	17.27220017	17.99851636	17.92794217	17.32424989	16.92084705	17.35089156	17.58628985	17.31504252	18.35398435	16.37538018	16.75718929	16.93732616	17.49999466	18.01017676	17.68963646	17.27243003	15.39990945	17.47679204	17.30624853	16.6708759	15.7724837
ENSG00000211817	0	0	0	0	0	0	0	0	0	0	0	0	0	0	0	0	0	0	0	0	0	0	0	0	0	0	0	0	0	0	0	0	0	0	0	0	0	0	0	0	0	0	0	0	0	0	0	0	0
ENSG00000122707	15.19031113	13.65459633	14.99277681	16.44275763	15.16657169	13.30148076	14.23003267	15.36074098	11.28034934	14.25219123	16.52511784	15.6830567	15.7486907	13.47531926	13.21078428	14.59109959	11.5148642	14.98890478	14.03590465	14.24242773	14.68842245	14.39519252	14.40561918	12.63385306	13.61934186	14.93115409	13.55641096	15.66299086	16.03979001	14.58924125	14.70511405	13.28243923	16.36283224	14.57523281	11.81070708	13.55502731	13.5321804	13.21042758	13.85260558	12.69038608	12.93679475	12.22976675	13.20831059	15.60258411	12.23322201	13.38019873	14.41720429	16.41009834	15.21074707
ENSG00000267777	0	0	0	0	0	0	0	0	0	0	0	9.977242602	0	0	0	0	0	0	0	0	0	0	0	0	0	0	0	9.488097669	0	0	0	0	0	0	0	0	0	0	0	10.04269592	0	0	0	0	0	0	0	0	0
ENSG00000166148	11.91631576	12.73668412	13.47850136	14.9629886	16.93311934	14.98159998	12.71528717	14.46086123	10.49311961	12.09350924	13.67363471	13.84272276	12.69753595	14.43708071	14.01029772	12.78782692	10.35075577	12.50510043	13.43592503	11.44588175	19.11746528	14.38842463	13.87186868	6.69009017	13.01232316	14.00065297	12.89965427	14.88259984	13.93321297	17.61351055	14.45993091	15.32225192	15.4530288	12.84505205	11.47437274	9.851281389	11.22085305	11.06837993	12.39061175	11.85710213	15.35134081	12.2243809	11.60817243	12.86940813	11.51027884	12.56243641	12.88872856	11.55579595	14.84598198
ENSG00000232837	0	8.490513341	9.414477296	9.869903574	9.09995426	0	0	9.787292966	0	0	8.306396632	10.32286026	0	0	8.40644475	0	0	8.279989033	10.56392962	10.47168265	0	9.535186545	0	0	0	0	9.515806271	8.251788439	0	8.904341416	8.352830208	9.249944533	0	0	8.733174555	13.78911989	0	0	0	0	0	8.295559198	7.759267956	0	7.801327373	0	8.253884344	9.997068402	0
ENSG00000279833	10.96882943	13.24093618	10.21367134	13.3690313	10.70563607	11.65212161	11.02860549	11.64509785	13.13700211	11.91894781	10.85759173	11.23790243	9.284022836	10.71988402	12.59483153	10.52499345	10.76084084	11.16352637	13.47867416	7.692787933	13.05196311	10.50425372	10.775448	11.83574172	12.35274722	11.93363319	13.37295816	13.04731237	12.92482659	12.09406908	16.29572772	12.50734677	12.12108492	9.672021653	10.33834435	12.3799296	12.33543038	12.58494394	12.51787551	9.925794203	10.71218175	11.89878738	11.13829064	9.712819764	13.6062825	11.36570341	11.04992537	10.53368942	12.99516065
ENSG00000131871	18.13810611	18.40518584	18.72874861	18.45337333	18.29831367	18.6519062	18.85667219	20.06738431	18.4761537	19.10764827	18.67793854	17.69353751	19.54596384	19.41751502	18.37182915	18.06609808	18.7946148	18.79929766	18.47341956	19.56182942	18.70367658	18.2943648	18.70873683	19.08808944	18.70695979	18.4533566	18.90460541	17.95865494	19.11316332	18.52021275	18.59596804	18.61304595	18.73035515	18.40268322	18.48028272	18.5171044	20.04060208	18.16176801	18.72870044	19.00015319	18.60520259	18.75073089	17.9241636	19.28203457	18.47955268	18.19184699	18.50924249	18.27163539	19.49782902
ENSG00000124767	20.29104815	20.07703597	19.51116774	19.8284112	20.79162901	20.68842187	20.1749436	20.00117927	20.15303853	20.56367619	21.09680742	21.08726205	19.74044383	20.97924068	20.26057285	20.69142915	21.32512689	20.95567702	19.79271565	20.31214664	20.0271455	20.41441301	20.70023049	20.32938216	20.74244358	19.87405413	19.99078463	19.92604063	20.13325327	20.01303606	20.13951932	20.85752811	19.55538275	20.37952429	20.66951346	19.77599793	20.52837634	20.04060338	19.90034547	20.34730013	20.61311537	20.05273084	20.39801609	20.15428574	20.18869268	20.67265589	20.20723081	20.57907896	19.13024907
ENSG00000223190	0	0	0	0	0	0	0	0	0	0	0	0	0	0	0	0	0	0	0	0	0	0	0	0	0	0	0	0	0	0	0	0	0	0	0	0	0	0	0	0	0	0	0	0	0	0	0	0	0
ENSG00000105464	16.69741426	14.4436696	13.35496084	15.07879734	16.96133292	18.60839225	15.72243782	19.25870867	13.05609369	14.53375625	14.91271902	13.448356	18.09245767	12.97478545	11.9782234	12.4304444	17.79898628	15.23612441	13.41442205	16.83185338	16.44736322	15.69232696	18.34558717	14.19827025	14.37627783	13.90012774	17.40510826	16.34795583	17.15670605	17.61602646	15.51224348	18.62483656	13.53606514	16.29595948	17.99785115	17.65383761	14.36749724	13.88028873	17.39107012	18.11303816	19.821687	19.4127237	18.71629349	16.84054003	12.31270513	17.57157329	13.19176617	18.12996231	18.03294242
ENSG00000220548	0	0	0	9.175288252	0	0	0	0	0	0	7.613646973	0	0	0	0	0	0	0	0	0	0	0	0	0	9.131461068	0	0	0	0	0	0	0	0	0	9.036959255	9.885520437	0	0	0	0	0	0	0	0	0	0	9.555498767	0	0
ENSG00000248346	0	0	0	0	0	0	0	0	0	0	0	0	0	0	0	11.39891923	0	0	0	0	0	0	0	0	0	0	0	0	0	0	0	9.246343725	0	0	0	9.5778469	0	0	0	0	0	0	0	0	0	0	0	0	0
ENSG00000258026	10.11983855	9.346131805	0	0	0	0	0	0	0	0	0	0	0	0	0	0	0	0	10.83621995	0	0	9.392805368	0	0	0	11.8754937	0	9.107083047	0	0	0	0	0	0	0	0	0	9.434664565	0	0	0	0	0	0	0	0	0	0	0
ENSG00000272902	12.32893591	14.66099838	13.50749717	12.14266183	12.82216516	12.88182636	12.70204338	14.10702864	14.72250791	12.43692273	12.12867724	14.47896477	10.2649142	13.95854127	14.29291163	12.4697769	13.06414013	13.89045388	14.5150916	13.80748452	14.08354152	13.51516508	13.14913536	12.98748406	14.32090136	13.29181851	14.72228102	13.91801281	11.68472137	12.91246189	12.8449809	13.59206103	12.79899171	11.82260985	12.41906312	13.72812186	12.75035443	14.74965996	14.00876509	13.29880522	14.85125692	12.35876593	13.28975394	11.27867729	13.96938135	13.78852	13.52325479	11.63621898	14.1042122
ENSG00000259187	0	0	0	0	0	0	0	0	0	0	0	0	0	0	0	0	0	0	0	0	0	0	0	0	0	0	0	0	0	0	0	0	0	0	0	0	0	0	0	0	0	0	0	0	0	0	0	0	0
ENSG00000182704	14.27467797	18.80889154	19.44461914	17.9503842	18.82710739	17.05627474	19.27934022	18.04904175	21.36635036	17.0881176	18.59739221	19.14770454	18.1392998	17.75877942	19.04493924	19.45698586	19.02478535	18.59293321	18.6945932	18.26283858	19.48317376	20.11603258	17.88322673	19.57955191	17.60080891	19.30389627	19.83622757	18.45378466	18.58087527	18.97404998	18.8500952	18.28992374	19.5941568	18.14739751	18.21987248	19.19944731	16.29619372	20.81041809	19.75147222	18.52482512	18.46937787	18.3412276	18.79652984	18.81981486	19.31564801	18.67531894	20.16779408	17.34083106	20.55043678
ENSG00000226703	0	0	0	0	9.076712812	0	0	0	0	0	0	8.716919424	0	0	0	0	0	0	0	10.86319431	0	0	0	0	0	9.411566077	9.907090831	0	0	0	0	0	0	0	0	0	0	0	0	0	9.567916993	0	0	0	0	0	0	0	0
ENSG00000227479	0	14.70569649	0	0	0	0	0	0	0	0	0	14.15762969	0	0	0	11.29978184	0	11.17318289	10.87599949	0	0	0	0	0	12.04394427	0	0	0	11.79977691	0	0	0	0	0	0	0	0	0	10.33047172	0	0	0	12.81993604	0	0	0	13.1465274	0	0
ENSG00000083457	15.68434661	14.9475737	16.69139238	15.68322769	15.87321304	15.95622726	16.02913035	15.33934358	15.34678132	15.78782209	16.8666638	15.31119686	16.1801393	16.51676957	16.24295734	16.95257696	15.52257863	17.3134594	15.75548544	16.64089436	15.15290392	16.01090508	15.94495959	16.17723166	15.20051841	17.69323995	16.14873623	16.37951901	17.29270721	15.23507741	16.67568199	14.87551681	15.53112557	16.00139956	15.24485993	16.43834817	17.35849234	16.18900134	16.75616528	15.95802483	15.59141952	15.23801741	15.52849046	16.91850133	15.80370009	16.43557915	15.81810453	16.40195391	15.73804949
ENSG00000233432	10.892708	10.85506567	9.460273082	9.915717267	11.46562296	9.314745653	10.57418925	9.833103816	0	10.58032292	9.934132088	7.789169964	8.945441233	8.967680498	11.77038965	9.44991786	0	8.325705737	11.02456841	8.934517375	9.655494661	9.58098764	8.701932829	9.623513136	10.45630829	9.480613097	11.67561442	10.61575738	10.94874637	10.53312572	8.398554063	11.61582284	8.726083414	11.91639299	9.777287287	8.629075032	8.263692529	10.62193916	11.06363162	10.84893216	8.638785051	10.65964247	10.96910046	8.959767552	9.842279698	7.759615937	9.881505166	10.2650832	9.409983866
ENSG00000224405	0	0	0	0	0	0	0	0	0	0	0	0	0	0	0	0	0	9.751648204	0	0	0	0	0	0	10.30023481	0	0	0	0	0	0	0	0	0	10.20563614	0	0	0	0	0	0	0	0	0	0	0	0	0	0
ENSG00000237951	0	0	10.09283897	0	0	0	0	0	0	0	0	9.418037104	0	0	10.08267329	0	0	0	0	0	0	0	10.332877	0	0	0	10.60895142	0	0	0	0	9.928210257	0	0	0	0	0	0	0	0	0	0	0	0	0	9.388391317	0	0	0
ENSG00000200753	0	12.97897982	0	0	0	0	0	15.69302865	0	0	0	0	0	0	0	0	0	0	0	0	0	12.02589135	0	0	12.31704396	0	0	0	0	0	0	0	12.16942833	0	0	0	0	0	0	0	0	0	0	0	0	12.1996926	0	0	0
[truncated: 18,908 more rows]
[truncated: 357 more columns]
