# Supplementary material for: An eight-mRNA signature predicts the prognosis of patients with bladder urothelial carcinoma
Source: PeerJ. 2019 Oct 22;7:e7836. doi: 10.7717/peerj.7836 (PMC6814068; doi:10.7717/peerj.7836)
Supplement: Supplemental Information 4 [file peerj-07-7836-s004.zip]

Archive with 4 entries (3 files):
- supplementary data 1_3/supplementary data 1_3.txt
- supplementary data 1_3/the TCGA training set.txt
- supplementary data 1_3/the TCGA validation set.txt
- supplementary data 1_3/
