# Supplementary material for: An eight-mRNA signature predicts the prognosis of patients with bladder urothelial carcinoma
Source: PeerJ. 2019 Oct 22;7:e7836. doi: 10.7717/peerj.7836 (PMC6814068; doi:10.7717/peerj.7836)
Supplement: Supplemental Information 4 [file peerj-07-7836-s004.zip › supplementary data 1_3/supplementary data 1_3.txt]

gene_id	TCGA-GC-A4ZW-01	TCGA-FD-A62O-01	TCGA-FD-A43S-01	TCGA-XF-AAN4-01	TCGA-DK-A6B2-01	TCGA-UY-A9PE-01	TCGA-XF-A9SJ-01	TCGA-4Z-AA7R-01	TCGA-E7-A5KF-01	TCGA-5N-A9KI-01	TCGA-K4-A5RH-01	TCGA-FD-A3B4-01	TCGA-FD-A5BX-01	TCGA-DK-A1A6-01	TCGA-E7-A541-01	TCGA-XF-AAN5-01	TCGA-ZF-AA4W-01	TCGA-GC-A3YS-01	TCGA-DK-AA6X-01	TCGA-GC-A6I3-01	TCGA-BL-A0C8-01	TCGA-DK-A1AE-01	TCGA-MV-A51V-01	TCGA-ZF-AA4U-01	TCGA-FD-A3SS-01	TCGA-BT-A20O-01	TCGA-GV-A3QK-01	TCGA-K4-A3WS-01	TCGA-XF-A9SI-01	TCGA-BL-A13J-01	TCGA-LT-A5Z6-01	TCGA-GC-A3RD-01	TCGA-DK-A1AF-01	TCGA-XF-A9T2-01	TCGA-KQ-A41N-01	TCGA-E5-A4U1-01	TCGA-4Z-AA87-01	TCGA-CF-A47Y-01	TCGA-5N-A9KM-01	TCGA-E7-A8O8-01	TCGA-DK-A3X1-01	TCGA-GV-A3QF-01	TCGA-DK-A6B5-01	TCGA-G2-AA3C-01	TCGA-E7-A8O7-01	TCGA-BT-A42C-01	TCGA-ZF-AA56-01	TCGA-G2-A2EF-01	TCGA-E7-A6MD-01
time	15	216	455	823	477	189	98	522	20	76	276	510	173	2020	778	2293	1830	758	467	0	1219	491	410	262	391	370	832	761	2423	81	474	428	536	575	1604	1181	1454	373	530	13	2009	617	1542	211	466	873	259	1884	129
event	0	1	0	1	0	0	1	1	0	1	0	1	1	0	1	0	0	0	0	0	0	0	0	1	1	1	0	0	0	1	0	0	0	1	0	0	0	0	1	0	0	1	0	1	0	0	1	0	0
ENSG00000259008	0	0	7.111776805	0	0	0	0	0	0	0	0	0	0	0	0	0	0	0	0	0	0	0	0	0	0	0	0	0	0	0	0	0	0	0	0	0	0	0	0	0	0	0	0	0	0	0	0	6.120525872	0
ENSG00000206906	0	0	0	0	0	0	0	0	0	0	0	0	0	0	0	0	0	0	0	0	0	0	0	0	0	0	0	0	0	0	0	0	0	0	0	0	0	0	0	0	0	0	0	0	0	0	0	0	0
ENSG00000263995	12.25961428	0	0	0	0	0	0	0	0	0	0	0	0	0	0	0	0	0	0	13.88399475	0	0	0	0	0	0	0	0	0	0	0	0	0	0	0	0	0	0	0	0	0	12.28944402	11.75120772	0	0	11.70570879	0	0	12.36046951
ENSG00000233975	10.11983855	11.34446832	11.27036263	11.72620366	11.95510296	13.12419491	11.97011969	10.05946631	0	15.62362457	11.15987973	13.40167603	0	13.09844353	13.42965918	0	10.64830589	11.71814777	12.83562798	11.74354147	12.78739176	10.3917319	0	0	13.48935385	11.8754937	9.787921432	11.10511957	10.17585642	0	0	13.27506044	10.53519992	0	10.5881347	11.43750171	10.07188668	10.43362181	13.4596029	11.6601505	10.44774932	0	10.61093329	0	9.654053891	11.88680726	11.6919659	10.85385256	0
ENSG00000236310	0	0	0	0	0	11.31677681	0	0	0	0	0	0	0	0	0	0	0	10.32605912	0	0	0	0	0	0	0	0	0	0	0	0	0	0	10.72725647	0	0	0	0	0	0	0	0	0	0	0	0	0	0	0	10.41265308
ENSG00000109084	18.81746889	22.54951763	19.17784491	16.24263386	19.38486753	20.81689036	19.95888042	19.8906845	18.6695526	18.29996376	16.69317367	17.95711827	16.82345776	21.25276782	19.5785539	17.30041411	18.59974943	16.6218638	20.11578212	23.05828868	21.39089571	18.84818698	20.74532782	18.29111682	16.89810519	16.81612819	21.86529612	20.94471851	18.47771457	19.70088921	20.88991652	20.92032351	19.56122493	18.22288367	22.04807539	20.00693165	21.58831362	17.71495724	20.7685405	20.83389256	20.78733597	22.90689159	17.72926777	18.30346865	20.25938964	20.51810763	19.23596556	17.43921687	19.24601245
ENSG00000103355	14.87005754	0	11.18056588	11.46652839	8.698457257	0	8.130196711	9.799973735	0	10.81005167	6.911523734	7.343339987	0	9.104178002	0	9.002464879	8.391948664	7.879138752	14.24817082	0	0	7.14115524	10.83601183	0	9.7457237	0	7.534332729	9.846273355	0	0	12.75363198	7.851490734	9.276795825	0	12.7199692	10.76301512	7.817197418	10.49574663	10.03116998	0	9.773568449	7.894692908	7.359065789	0	8.396789647	8.309294138	12.09506532	8.597044043	7.965440935
ENSG00000221650	0	12.84334234	0	0	0	0	0	0	0	0	0	0	0	0	0	0	0	0	0	0	0	0	0	0	0	0	0	0	0	0	0	0	0	0	0	0	0	0	0	0	0	0	0	0	0	0	0	0	0
ENSG00000266649	0	0	0	0	0	0	0	0	0	0	0	0	0	0	0	0	0	12.70815408	0	0	0	11.96619972	0	0	0	0	0	12.67986584	0	0	12.78121386	0	0	0	0	0	0	0	0	0	0	0	0	0	0	12.13999931	0	0	0
ENSG00000201361	0	0	0	0	0	0	0	0	0	0	0	0	0	0	0	0	0	0	0	0	0	0	0	0	0	0	0	0	0	0	0	0	0	0	0	0	0	0	0	0	0	0	0	0	0	0	0	0	0
ENSG00000260673	0	0	10.89278095	0	11.16257508	0	0	0	0	0	0	12.38662575	0	12.85822037	0	0	0	0	10.45869965	0	0	0	10.13354755	0	0	0	0	10.72755911	0	12.38125815	11.4135624	14.04924661	9.158996828	0	10.2106587	10.06057655	0	0	0	0	10.07030199	0	9.234650792	0	0	13.0937973	0	0	0
ENSG00000207453	0	0	0	0	0	0	12.4282272	0	0	0	0	0	0	0	0	0	0	0	0	0	0	0	0	0	0	0	0	0	0	0	0	0	0	0	0	0	0	0	12.33299734	0	0	0	0	0	0	0	0	0	0
ENSG00000266863	0	0	0	0	0	0	0	0	11.52267867	0	0	10.19023344	0	0	0	0	0	0	0	0	0	0	0	0	10.2778463	0	10.38218022	10.70014221	0	0	10.80144631	0	0	0	0	0	10.66624402	0	0	0	0	11.74360821	0	0	0	0	0	11.44839944	0
ENSG00000112640	19.26172827	18.53813757	18.39279413	18.52341768	18.48588961	18.98001356	18.97591919	19.28794426	18.52891722	18.95207724	19.34278066	18.42509289	18.89419528	18.88309097	18.99373934	18.5045074	19.02482155	19.23914812	17.99851561	18.23000709	18.81998226	19.13981798	18.41728385	18.58151027	19.2392488	18.73962792	18.36189595	18.81083389	18.77020422	18.47929222	18.76065337	18.74409205	18.72681148	19.28545938	18.22533737	18.66232983	18.70143841	18.284411	17.99729977	18.71071097	18.18085398	18.23442593	18.74741464	18.96067756	18.28364021	19.17023101	18.81155722	18.93676283	18.21358003
ENSG00000223535	0	0	0	0	0	0	0	0	0	0	0	0	0	0	0	0	0	0	0	0	0	0	0	0	0	0	0	0	0	0	0	0	0	0	0	0	0	0	0	0	0	0	0	0	0	0	0	0	0
ENSG00000163424	8.966483892	8.19390424	9.701530321	0	8.803028783	0	8.234650736	7.909183523	12.58002415	7.92003183	11.70517654	0	0	9.94479923	8.109890739	0	0	7.98352417	9.682243327	10.91085393	10.89603499	9.238104305	0	0	9.528883394	0	0	0	0	8.607503342	10.37389877	8.95295962	0	0	10.01860683	0	11.50106162	9.279956545	9.137169934	0	0	12.90051206	0	0	8.501304565	11.86937105	0	0	0
ENSG00000232138	0	0	0	0	0	0	0	0	0	0	0	0	0	0	0	0	0	0	0	0	0	0	0	0	0	0	0	0	0	0	0	0	0	0	0	0	0	0	0	0	0	0	0	0	0	0	0	0	0
ENSG00000222920	0	0	0	0	0	0	0	13.11499071	0	0	0	0	0	0	0	0	0	0	13.89223989	0	0	0	0	12.49020308	0	12.34713849	11.84339557	0	12.23162308	12.81565871	0	0	11.59140938	0	0	0	0	0	0	0	0	12.20539704	0	0	0	0	0	11.32538701	0
ENSG00000248697	0	8.270590202	9.194240859	8.651367728	0	0	8.311343825	9.566977009	0	0	10.08257765	8.520120367	0	8.701817289	0	0	8.573196952	8.060169955	9.759093982	0	0	7.32170168	0	0	9.191303412	0	10.03159313	10.34949626	0	8.684253091	8.132973396	0	0	0	8.513148867	8.363366375	7.998196782	0	8.216406027	0	0	0	0	8.693907556	9.161743226	0	9.615367776	7.199953657	8.146514279
ENSG00000224677	11.59986036	13.40986255	0	12.20693705	12.43585406	12.60511899	0	14.53902839	12.99337148	11.55034236	11.64055509	0	0	12.2574997	0	0	0	0	13.31642614	0	11.94647926	12.45673089	0	13.91418546	0	0	11.26772786	11.58578801	0	0	14.27171695	0	11.01577842	0	0	11.91820836	11.55188035	13.91352589	11.77081685	13.1407185	0	0	0	0	12.71829281	13.0455229	12.58765577	12.33420632	14.28530533
ENSG00000276682	0	0	0	0	0	0	0	0	0	0	0	0	0	0	0	0	0	0	0	0	0	0	0	0	0	0	0	0	0	0	0	0	0	0	0	0	0	0	0	0	0	0	0	0	0	0	0	0	0
ENSG00000107021	17.60657433	16.82927901	18.1395349	17.79073999	17.26089629	17.50014523	17.40860823	16.6045847	16.63080042	18.06929541	17.91793403	18.66658601	18.41310903	16.84489451	17.32456808	17.9333945	19.03070902	18.58245655	17.52807432	17.85619646	18.65912687	17.65637207	17.66517976	16.04325146	18.01453539	17.93489107	16.81989269	17.36341582	17.76981032	16.3720211	17.88761623	17.47531958	17.12943262	17.18714765	17.42099138	17.36563514	16.90434338	17.3145822	16.51152739	17.43635484	16.34355303	17.84487579	16.63750581	19.00952394	17.72198996	16.69250804	17.42378592	19.0563663	16.5123948
ENSG00000242398	0	0	0	0	0	0	0	0	0	0	0	0	0	0	0	0	0	0	0	0	0	0	0	0	0	0	0	0	0	0	0	0	0	0	0	0	0	0	0	0	0	0	0	0	0	0	0	0	0
ENSG00000270022	9.530089453	9.755179221	0	12.13569382	9.366522228	11.53411529	9.796016736	10.46872752	0	9.480623375	8.572638694	9.006590852	10.16491946	10.18718432	0	0	11.64241598	9.54428593	11.24562031	11.73810097	12.19709037	11.12282823	9.921103401	0	11.0921299	9.701476396	9.198341855	9.516031684	11.16979296	0	11.20099829	10.51557118	11.2663367	10.55316804	13.80424839	10.84736014	9.482159733	9.843744605	0	11.06997131	12.66388864	9.559885269	0	10.17926231	9.064554506	10.56001202	11.1017818	8.681224528	11.62946732
ENSG00000108691	14.98099393	16.38723428	19.20663669	20.53633093	17.11912499	17.02984464	18.90901371	17.25124253	13.71066682	17.70374271	18.03058275	18.80147074	17.48392642	16.86744278	17.42844654	16.3075797	14.17690925	18.04921009	18.81035083	18.63550422	16.45916746	14.32823716	17.29320937	12.84738112	17.45044568	18.86564946	16.10313399	19.14959146	18.93507273	16.14999139	14.66422454	17.65678934	19.3192276	17.25237707	13.66422079	14.45585515	18.2734878	14.41137656	18.80678822	15.17522911	17.46553344	13.75882587	16.83132523	20.6624874	17.29182768	17.9831398	17.27763597	17.77570182	18.5933695
ENSG00000277490	0	0	0	0	0	0	0	0	0	0	0	0	0	0	0	0	0	0	0	0	0	0	0	0	0	0	0	0	0	0	0	0	0	0	0	0	0	0	0	0	0	0	0	0	0	0	0	0	0
ENSG00000241134	0	0	12.15185283	12.60776623	0	0	0	0	0	10.36689489	12.26369219	9.892501269	0	0	0	0	0	0	0	0	0	0	0	0	0	12.90905767	10.08441276	11.4017926	12.05670468	0	0	0	10.83181395	0	10.88475523	0	0	0	0	0	0	0	0	0	0	10.86206829	0	9.566808673	0
ENSG00000243244	12.12045528	14.17630009	16.08315367	17.4552961	14.51010281	14.43934859	13.95763479	12.96402409	10.92970761	14.96372694	14.66823591	16.65941778	15.42406798	12.56775865	14.53285056	16.2763917	13.81443443	15.05767418	15.92934768	13.92840299	13.76393488	14.41277773	14.08284884	15.16356505	13.15425141	14.48444505	13.69212736	16.22708854	14.10227998	14.61979301	13.2581906	13.50098313	15.46861217	14.77652159	13.48199794	13.85628003	12.03066018	13.98445423	15.14773834	13.08676618	13.80293953	12.08710479	12.84883512	12.36892216	13.80544049	14.08434647	15.59177182	13.47146104	14.53057612
ENSG00000215418	0	0	0	0	0	0	0	0	0	0	0	0	0	0	0	0	0	0	0	0	0	8.146968178	0	0	0	0	0	0	0	0	0	0	0	0	0	0	0	0	0	0	0	0	0	0	0	0	0	0	0
ENSG00000266483	0	12.88081201	0	0	0	0	0	12.59505422	0	0	0	0	0	0	0	0	0	0	0	0	13.00214277	0	0	0	0	0	0	0	0	0	0	0	0	0	0	12.97386813	0	12.96946551	0	0	0	12.68530353	0	0	0	0	0	0	0
ENSG00000227538	0	0	0	0	0	0	0	0	8.569882154	0	0	0	0	8.419274046	8.901326513	0	0	0	0	0	0	0	0	0	0	0	0	0	0	0	0	8.747054261	0	0	0	10.07702041	0	0	0	0	0	0	8.253448538	9.409248182	0	0	0	0	0
ENSG00000229953	16.43517056	17.54549532	15.04299084	12.26657949	9.175816995	12.92776179	16.06283106	16.2990802	17.14032219	14.41693693	12.77035379	16.16151643	13.87963393	11.80269055	16.56566195	15.17846788	14.45101442	13.05194741	14.69792189	11.54714615	15.6838678	14.22402367	15.8160878	14.97379165	15.05024392	17.812515	15.17483333	11.3236083	12.97833078	16.50090251	15.30708686	12.13124725	14.61084684	16.2681018	12.80597948	13.46304495	12.87428112	17.79071681	12.09342331	12.68585935	11.25085142	16.58614113	11.99886884	10.98771355	17.02567184	15.01194131	16.08005642	11.29462047	16.08187427
ENSG00000186197	19.60677145	18.18995361	17.38945478	14.61284252	17.68493347	16.76978297	16.29188036	12.76090416	19.08700817	13.90918705	15.48351545	17.03996309	17.79423711	19.44346021	17.16097573	17.72173463	14.43905926	18.0659112	17.24651073	17.63589419	17.47924751	15.83350566	14.62112384	17.96087166	12.99559044	15.99602698	17.79763016	18.39365227	15.06165804	16.7567957	14.70453316	17.56731682	17.57115162	13.81882235	17.52244822	17.59183132	18.10225698	17.47275018	17.67021125	15.10453045	17.00638573	16.57938976	16.94063579	11.27518971	18.07034402	18.41720139	16.68064887	15.84578256	15.1463037
ENSG00000180953	15.54140237	13.99577365	15.79889317	14.80823434	15.00185675	15.95270577	15.6525869	16.97096975	13.41327219	15.15145308	14.69690429	15.27702296	16.26599939	14.42818831	15.11577449	16.33015045	16.60852113	15.83084734	15.15350473	17.44498592	14.14813788	14.60638829	13.59254223	13.98780145	15.98503138	14.70381344	14.91454522	15.46152513	16.95028848	11.20949162	16.42151667	16.08496967	14.54514076	16.22503724	17.41931899	11.88750037	15.42760706	15.4434637	12.81027811	17.19731517	17.25089224	14.23085847	15.84676941	15.91902318	14.4243939	13.39328195	14.6942633	16.01105198	15.42447486
ENSG00000279180	0	0	9.246219283	0	0	0	0	0	0	0	0	0	9.729830061	0	10.23486435	0	0	0	9.811100689	0	0	0	0	9.409424243	0	0	8.763674849	0	0	0	0	0	0	0	0	0	0	0	0	0	0	9.125026521	0	0	0	0	0	0	9.195941704
ENSG00000240553	9.525756395	9.750845314	0	0	0	0	0	0	0	9.476290522	0	0	0	0	0	0	0	0	10.24187899	0	9.872056417	9.797536165	0	0	0	0	10.19277818	9.511698683	0	0	9.612927516	9.512223376	8.942419341	0	0	0	9.477826873	9.839410398	0	0	0	0	0	0	0	0	0	8.676896178	9.626499308
ENSG00000207697	14.27389244	15.66914431	0	14.8811038	14.11009937	13.27945665	12.54031799	14.79840505	14.89005862	0	13.89958418	14.07147791	0	15.10159519	13.99993221	13.41481879	0	13.87309387	14.57573042	0	15.94248881	15.71588766	12.66551945	16.28897387	11.83754595	0	15.26353152	13.84480327	14.65187105	13.91411587	16.68304744	14.26034164	15.59642532	13.29803359	15.91242382	15.76221064	14.81083658	0	0	15.13695102	12.60222624	15.30369104	13.35038936	0	14.97751006	15.04174724	0	16.78095335	14.37476262
ENSG00000279822	7.954082476	10.17487354	10.42246971	10.55644764	10.10768735	0	9.216935526	0	0	0	9.990379606	13.23140428	12.67146237	7.613448482	11.25982844	11.0897821	0	11.28497493	10.98778086	0	9.297266037	0	0	0	9.099180489	11.57976175	0	8.937122329	10.00572422	0	0	0	8.36831133	10.97304158	0	0	0	0	9.121853253	0	0	7.98379915	11.14080085	11.76847225	0	7.402760528	7.94215686	12.85290439	9.05184889
ENSG00000236390	0	0	0	0	0	0	0	0	0	0	8.769773437	0	0	0	0	0	0	0	0	0	11.07314466	0	0	0	0	0	0	10.71253981	0	0	0	0	9.143995045	10.75066501	0	0	0	0	0	0	0	9.757260454	0	0	0	0	0	0	0
ENSG00000240639	0	0	0	0	0	0	0	0	0	0	0	0	0	0	0	0	0	0	0	0	0	0	0	0	0	0	0	0	0	0	10.74337657	0	0	0	0	0	0	0	0	0	0	0	0	0	0	0	0	0	0
ENSG00000280522	0	0	0	0	0	0	0	0	0	0	0	0	0	12.45271869	0	0	0	0	0	0	0	0	0	0	0	0	12.46265452	0	0	0	0	0	0	0	0	0	0	14.10877034	0	0	0	0	0	0	0	12.24090662	0	0	12.89571619
ENSG00000281008	0	0	0	0	0	0	0	0	0	0	0	0	0	0	0	11.45023438	0	0	0	0	0	8.584730395	0	0	0	0	0	0	0	0	0	0	0	0	0	0	0	0	0	0	0	0	8.803553153	12.28095036	0	0	13.29702087	0	0
ENSG00000126752	0	9.788106271	0	9.1708432	9.399437617	12.73672988	0	20.53237602	0	0	0	0	0	0	0	0	11.09062858	0	0	15.72486629	13.86211296	10.64147618	18.79178629	0	0	0	0	9.548951934	0	0	0	0	0	0	10.03113684	11.87992447	15.76105933	0	0	0	10.89003659	0	11.05324975	16.86920581	0	0	10.87182565	7.717541123	0
ENSG00000272173	15.23013071	13.7841902	15.24050497	14.11158602	13.6401396	16.23560381	16.09247305	15.11848071	15.75224248	13.33939588	14.69008071	13.67190279	14.48381093	16.0541162	14.89913399	13.40426019	13.23973349	14.7249879	14.47497731	15.98301882	14.87851497	15.85732868	14.5172958	13.76248495	15.02541525	13.22351257	14.84666395	15.44799527	14.85994423	14.72948655	15.46100204	16.19117565	13.8634674	14.07591021	16.76435029	16.07648568	16.93575329	15.20536635	13.06246836	15.072954	16.88020782	15.66658193	16.01641848	15.4761086	13.62306572	14.69278316	15.1317445	14.16292936	14.99221062
ENSG00000275355	0	0	11.00526679	11.46107589	0	11.859208	11.12023211	0	0	11.80419692	10.89479327	0	0	0	0	0	0	0	0	0	0	10.1267349	0	0	0	0	11.52156563	0	0	0	0	0	0	0	0	12.1720804	0	0	0	0	0	0	10.34590574	0	0	0	0	0	0
ENSG00000252500	0	0	0	0	0	0	0	0	0	0	0	0	0	0	0	0	0	0	0	0	0	0	0	0	0	0	0	0	0	0	0	0	0	0	0	0	0	0	0	0	0	0	0	0	0	0	0	0	0
ENSG00000128513	16.27678584	17.60349427	16.16710334	16.59753018	15.8098238	16.7644586	17.06994216	17.44046597	16.41267605	18.02267508	16.30459493	17.31147264	15.60542215	15.97335204	17.45438251	17.72040832	16.72646833	17.19576699	17.25670052	17.18439407	16.29020099	16.57880014	16.28460642	16.7622412	17.12376794	16.69877723	16.09093822	15.87708542	16.64659633	16.93201022	16.72680493	15.53381467	15.99401745	16.06683842	17.03713651	15.80440049	15.39014455	16.1893188	16.70704237	16.45968664	16.38684059	16.74265002	16.79222006	15.94915521	16.02749704	15.86231073	16.88311797	17.58057358	15.82482443
ENSG00000272459	15.03318784	12.04940386	14.43442529	13.23843204	12.66011253	14.41421196	13.41200808	12.08552383	13.44001276	13.94417374	14.88681454	12.29962404	14.15973542	12.48175324	11.55019715	13.54964134	14.99645709	13.64537457	15.29550405	14.5357943	14.17048789	14.38127752	12.21547259	13.94583432	12.97216559	10.99600381	12.4916891	12.97971816	13.68722304	13.78592449	13.08106897	12.61772444	13.82443939	12.84795788	14.09978436	14.46412344	14.16809151	14.45972048	13.57978023	13.17236592	12.47404773	10.85430671	12.77479805	13.28107203	14.56692498	13.51769874	12.9818207	12.78082031	15.3840319
ENSG00000267579	0	0	0	0	0	0	0	0	0	0	0	10.99151412	0	0	0	0	0	0	0	0	0	0	0	0	0	0	0	0	0	0	0	0	0	0	0	0	0	0	0	0	0	0	0	0	0	0	0	0	10.61695299
ENSG00000268756	9.760182615	14.30588932	12.71732422	12.36602769	12.91683083	11.76442468	10.02615839	12.69830738	13.3748453	12.29423351	10.80003505	12.40435554	12.71618592	12.22398405	14.29196937	13.48447344	12.28767188	12.35797095	14.28283451	14.38316478	13.42729525	11.61605642	11.73538144	13.2432883	14.0223765	13.10021308	13.51385131	14.20394915	12.62216906	11.98403947	14.43083184	13.06706271	11.49663144	10.7834075	12.5493426	14.32495587	13.17011041	12.65774067	13.25160246	12.29996738	13.40875334	14.48885621	13.49803931	11.99371501	12.87739296	13.78953914	12.06880783	13.36765503	13.31896588
ENSG00000128383	15.32191527	15.0020598	14.60601065	17.31269802	15.0596306	12.87543717	13.35853918	14.33990982	16.20217089	14.29422199	14.72927369	17.65323989	12.14302758	18.87087489	15.18077911	17.49533913	15.52334492	11.41501199	12.80923589	14.5532862	12.90471557	9.296169213	16.82263746	14.01461192	17.0379581	14.96951107	14.50718867	13.2708598	16.21943881	13.95483173	15.59449834	16.6375756	18.00882122	8.727307012	9.170989048	11.18881146	11.97411923	10.59975761	12.72903018	14.09905471	14.72849568	14.96811373	14.87784578	12.87346317	14.72545531	13.2956756	15.82743029	14.34931216	16.47314452
ENSG00000258425	0	10.11304324	0	0	10.72341967	0	0	9.827528915	0	0	8.930036419	10.36311015	11.52238389	0	0	0	0	10.90133805	10.60418429	0	0	0	0	0	0	0	9.556032911	10.87306048	0	0	0	0	0	0	0	0	0	0	0	11.42805489	0	0	0	0	0	10.33344329	0	10.03731043	0
ENSG00000250447	9.613847977	0	0	9.221660387	0	0	0	10.55253876	0	10.14870525	0	0	0	0	0	0	0	0	0	0	10.54465242	0	0	0	8.180319607	8.786881354	8.284387381	9.599789129	0	0	0	8.602171295	0	0	0	0	0	0	0	0	0	0	8.108710612	0	0	0	0	9.763235564	0
ENSG00000108798	14.77041602	14.80901816	18.63073808	17.28174982	16.99495999	15.37452774	17.11680107	15.01532548	13.95780327	15.77644819	18.19847879	17.22264573	19.25388904	16.00627198	16.94454619	16.51667346	15.06480656	16.91740349	16.20973869	17.55107039	16.74270024	15.31411248	15.89056389	14.80131849	13.91875215	18.59241018	15.8324152	16.3752143	18.17895298	14.62119144	15.04129315	14.57010371	17.41432764	15.90358039	14.55274073	15.55946417	15.98971261	15.33885739	15.67009849	16.11890287	15.17874824	15.22554365	15.73248984	19.29448226	16.07568981	14.67955017	16.63474601	17.73097054	16.1598287
ENSG00000242251	0	0	0	0	0	11.69478432	0	0	0	0	0	0	0	0	0	0	0	0	0	12.3137198	0	0	0	0	0	0	10.35770416	0	0	0	0	0	10.10585291	0	0	12.59249329	0	0	0	0	0	0	0	0	0	0	0	0	0
ENSG00000254055	0	0	0	0	0	0	9.981036071	0	0	0	0	0	0	0	0	0	0	0	0	0	0	0	0	0	0	0	0	0	0	0	0	0	0	0	0	0	0	0	0	10.25569548	10.04289452	0	0	0	0	0	0	0	9.815828374
ENSG00000261836	0	0	0	0	0	0	0	0	0	0	0	0	0	0	0	0	0	0	0	0	0	0	0	0	0	0	0	0	0	0	0	0	0	0	0	12.28526742	0	0	0	0	0	0	0	0	0	0	0	0	0
ENSG00000233485	10.47373856	0	9.777608468	0	0	0	0	0	0	0	6.361163807	0	0	0	0	0	0	0	9.022464799	10.51332786	0	0	10.50262612	7.624823051	6.878445029	7.482494244	6.982003724	0	7.367628224	0	0	7.298441258	6.732119673	9.329114166	7.778042311	10.42964007	0	9.204245956	11.174871	8.847098152	0	10.14126739	0	11.653567	7.842817349	8.338182757	0	9.040073282	8.991473525
ENSG00000239192	0	0	0	0	0	0	0	0	0	0	0	0	0	0	0	0	0	0	0	0	0	0	0	0	0	0	0	0	0	0	12.42086977	0	12.74921618	0	0	0	0	0	0	0	0	0	11.82518738	0	0	0	0	0	0
ENSG00000160172	14.18231366	15.35061165	15.5558955	13.90762208	13.94981266	14.95790579	14.40311585	15.0993069	16.2513269	14.13278214	13.30989062	15.79133889	14.47902275	13.98877843	14.06704241	13.89693295	15.05746843	12.77039342	14.44255168	15.95548212	14.28598355	16.01300247	14.97192239	15.50254469	15.51900646	14.57149254	15.61357178	14.61642096	13.10988236	15.19495436	14.77404616	15.51504013	14.16420221	15.08993867	14.7482415	16.26425426	14.99957406	15.17158533	13.8967007	15.04313168	14.54363793	15.11377459	15.39722097	15.47197295	14.8133041	15.80186617	14.55997387	11.67856993	14.78763475
ENSG00000269038	13.5425498	14.47835748	13.93476618	13.27534167	12.24142151	12.67367253	13.15676634	14.34456702	13.79882567	13.35552877	12.58337164	13.0182492	0	13.06290351	14.22413469	13.22401513	14.07137801	12.90475594	14.88739694	14.87754948	12.75185274	13.81464526	14.05952203	13.56773762	13.34690755	13.25475067	15.07271436	14.31691857	12.72424029	12.30844702	15.3797705	14.59306611	12.30632305	12.6922485	15.97794019	14.98644428	13.62007863	14.78940254	13.57605195	14.87213616	13.21867813	13.57238308	13.66204052	14.05489085	14.37167356	14.38700237	12.87856967	13.13961666	14.09084564
ENSG00000265709	0	0	0	0	0	0	0	0	0	0	0	0	0	0	0	0	0	0	0	0	0	0	0	0	0	0	0	0	0	0	0	0	0	0	0	0	0	0	0	0	0	0	0	0	0	0	0	0	0
ENSG00000266921	10.3979383	11.87055351	12.00788767	12.09189839	11.23366605	9.404490987	10.83384047	11.03756717	13.03876668	11.74007365	11.68594177	11.19505863	11.7332576	12.34035864	12.78606248	10.5387059	11.51119082	12.49879639	12.36195948	12.97582333	12.32882981	11.06197729	13.07391595	11.61891455	12.31803531	10.89116238	11.5245372	11.77552075	12.15369233	9.623863645	12.06945288	12.19098066	10.51398132	11.88075362	12.38935535	11.17536428	12.90365006	12.8403853	11.89018532	12.18626902	13.18462982	12.59686231	11.05893916	11.36922294	12.48542984	11.23574121	12.24317316	10.45435679	10.30623854
ENSG00000280480	0	0	0	0	0	0	0	0	0	0	0	0	0	0	0	0	0	0	0	0	0	0	0	0	0	0	0	0	0	0	0	0	0	0	0	0	0	0	0	0	0	0	0	0	0	0	0	0	0
ENSG00000204816	0	0	0	0	0	0	0	0	0	0	0	0	0	0	0	0	0	0	0	0	0	0	0	0	0	0	0	0	0	0	0	0	0	0	0	0	0	0	0	0	0	0	0	0	0	0	0	0	0
ENSG00000202351	0	0	0	0	0	0	0	0	0	0	0	0	11.26316435	12.60702073	10.7689409	0	0	0	0	11.25222267	0	0	0	0	0	0	0	0	0	0	0	0	0	0	0	12.53069823	0	10.94182235	0	0	0	0	0	0	0	0	0	0	0
ENSG00000234830	0	0	0	0	0	0	0	0	0	0	0	0	0	0	0	0	0	7.607958887	0	0	0	0	0	0	9.473619886	0	0	0	0	0	0	0	0	0	0	0	0	0	0	0	0	0	0	0	0	0	7.581904642	0	0
ENSGR0000185291	0	0	0	0	0	0	0	0	0	0	0	0	0	0	0	0	0	0	0	0	0	0	0	0	0	0	0	0	0	0	0	0	0	0	0	0	0	0	0	0	0	0	0	0	0	0	0	0	0
ENSG00000234925	10.01278965	12.55893174	11.74801159	11.61908763	14.49150952	12.60207903	11.2782297	14.19896906	13.14231677	12.76941986	12.05243988	12.29468103	11.64736777	12.66942355	13.15261301	11.15289334	10.54122633	12.34781302	13.89830124	11.63642505	11.94343957	12.09119438	12.72501149	12.32636999	12.74485981	12.18330855	13.76670602	12.31952599	14.06754385	12.65181953	15.30816748	12.3200513	13.33410883	12.62065485	13.06517918	11.9151687	10.96411916	11.32599151	14.57477752	11.55303601	12.33984544	12.84877879	12.67300757	11.66171861	13.93752263	15.18530847	11.00012298	12.62062217	12.69744734
ENSG00000260795	0	0	0	0	0	0	0	0	0	0	9.72641944	0	0	0	0	0	0	0	0	0	0	0	0	0	0	0	0	0	0	0	0	0	0	0	0	0	0	0	0	0	0	0	0	0	0	0	0	10.83436699	0
ENSG00000212569	0	0	0	0	0	0	0	0	0	0	0	12.76432017	0	0	13.42965918	0	0	0	0	0	0	0	0	0	0	12.4603282	0	0	0	0	0	12.27520598	0	0	0	13.60702208	0	0	0	0	0	0	13.78003806	0	12.82238631	0	0	0	0
ENSG00000226003	0	0	10.11027525	0	0	10.96394678	0	0	0	0	9.001258113	0	0	9.617379876	0	11.09925722	0	0	10.67550401	0	0	0	0	0	0	0	10.62639248	0	0	0	0	0	0	0	0	0	0	10.27293581	10.13002887	0	10.28706212	9.988988525	0	10.60853744	9.493456029	0	0	0	10.05995965
ENSG00000225539	0	0	8.477266613	0	0	0	0	0	0	0	0	0	0	0	0	0	0	0	0	0	0	7.601539274	0	0	0	10.07987755	0	0	0	0	0	0	0	0	9.792259468	0	0	0	0	0	0	0	0	0	0	10.09118371	8.314540244	0	8.427048446
ENSG00000259283	0	0	0	0	0	0	0	0	0	0	0	0	0	0	0	0	0	11.34240831	12.04486768	0	0	0	0	0	0	0	0	0	0	0	0	10.3152183	0	0	0	0	0	0	0	0	0	0	12.98920854	0	0	0	10.31679445	0	0
ENSG00000078596	14.72129683	14.9719714	18.12108486	18.3459331	16.4854712	14.55047271	16.12734271	14.78320243	14.36818073	15.45147525	18.31681597	17.10123497	20.16184333	15.57571182	16.12960946	16.23177483	14.23735939	15.72266166	16.66236171	16.35855092	16.82899563	15.29733784	17.39583839	13.53781039	13.37142328	19.81371739	16.37618347	17.26853964	18.76770662	14.18520089	15.7094766	13.81835017	18.56230688	15.40090196	15.07020192	14.34885668	15.11049735	14.78500807	15.09448195	15.45348713	15.4960568	15.35719934	14.64051756	14.43365342	14.61475178	15.36942311	15.92803248	14.74417291	17.3748131
ENSG00000230320	0	0	0	0	0	0	0	0	0	0	0	0	0	0	0	0	0	0	0	0	0	0	0	0	0	0	0	0	0	0	0	0	0	0	0	0	0	0	0	0	0	0	0	0	9.602703347	0	0	9.219117548	0
ENSG00000206013	11.9649377	12.41260584	9.532800326	0	0	0	0	0	12.99598238	10.33120035	0	10.44126118	0	0	0	10.5214632	0	11.97914978	0	0	12.53393068	0	0	0	11.52839735	9.553141749	0	0	9.437763367	12.82737051	9.468937564	9.368247423	0	0	10.84905244	9.699790176	0	0	0	10.92152156	14.10018844	12.217108	12.87127594	0	9.914830336	10.8263658	0	0	0
ENSG00000274133	0	0	0	0	0	0	0	0	0	0	0	0	0	0	0	0	0	0	0	0	0	0	0	0	0	0	0	0	0	0	0	0	0	0	0	0	0	0	0	0	0	0	0	0	0	0	0	0	0
ENSG00000273449	12.50643029	15.22635665	14.51997727	14.51202982	14.20495337	15.00648278	14.1204428	14.1156873	14.34750958	13.90420116	13.73142063	14.30382815	12.6824956	12.70477636	14.43580535	15.04564142	15.16061791	15.97985187	15.348637	15.06368953	14.09399112	12.77850391	13.8977546	13.68348498	14.78005907	14.38834877	15.20638909	14.12021766	13.85780268	12.85707297	14.68868021	14.61821908	11.46294786	13.77136433	16.0389899	16.74024338	14.49067074	16.21878752	14.91824546	15.42083687	15.0754068	14.85799475	14.58267273	14.78414539	14.48742484	14.85030831	13.427225	14.17367762	13.84816334
ENSG00000252373	0	0	0	0	0	0	0	0	0	0	0	0	14.309954	0	0	0	0	13.68868241	0	0	0	0	0	0	0	0	0	0	0	0	0	0	0	0	13.14317284	13.9928861	0	0	0	14.21559664	0	0	0	0	0	0	0	12.82412542	0
ENSG00000133800	11.87913781	13.51928715	17.46986912	19.22696101	15.33078784	12.77342146	14.76521467	12.27318442	11.63359768	14.73259749	14.61584349	14.15418164	15.73096276	12.36691245	13.26507586	13.58677968	12.55986212	13.26751219	15.15367901	11.33396801	15.37750994	11.91991783	14.51540662	12.08275259	12.49480424	15.31787618	14.61822025	15.58959987	16.25409448	13.95398553	12.38134872	13.93058713	18.10846451	13.87595441	13.14727095	12.24995847	12.16364885	13.68594115	12.8800296	13.27988543	13.66160655	12.0609313	11.20091186	21.86543166	13.06714703	13.33814767	14.54658167	11.7332916	14.79464872
ENSG00000270435	0	0	0	0	0	0	0	0	0	0	0	0	0	0	0	0	0	0	0	0	0	0	0	0	0	0	0	0	0	0	0	0	0	0	0	0	0	0	0	0	0	0	0	0	0	0	0	0	0
ENSG00000254926	0	0	0	0	0	0	0	0	0	0	0	0	0	0	0	0	0	0	0	0	0	0	0	0	0	0	0	0	0	0	0	0	0	0	0	0	0	0	0	0	0	0	0	0	0	8.739643499	0	0	0
ENSG00000279479	9.576392242	0	0	0	8.828913008	11.80278953	0	13.51419692	10.60665583	7.945867459	9.033003132	0	10.94772294	0	0	11.71579735	0	10.00515895	13.87644896	12.61434818	12.79589151	0	13.42554181	9.30651555	9.554790377	0	0	12.88254356	12.68968068	0	0	9.562858586	7.413710772	0	10.45921977	10.30911648	10.74973612	0	0	0	13.07276835	8.024924222	14.41181144	0	0	0	0	0	8.095697396
ENSG00000268711	0	0	0	0	0	0	0	0	0	0	0	0	0	0	0	0	0	0	0	12.1971459	0	0	0	0	0	0	0	0	0	0	0	0	0	0	0	12.47591519	10.52524291	0	0	0	0	0	0	0	0	0	0	0	0
ENSG00000151413	14.3927375	16.11212855	14.50888692	15.2462744	15.32930554	13.60386238	15.00069142	15.3495037	14.85560029	13.54130767	14.32553302	15.01058261	14.39035165	14.81325877	14.80904039	14.62994946	15.25643975	14.77239306	14.66687469	14.53879876	14.55974234	15.54518174	15.12248669	15.31386594	14.9603737	14.57727429	15.24903232	14.28005845	14.37776616	15.32241506	14.44493868	15.11872219	14.4374717	14.27584027	14.85268404	13.93915429	12.90799855	14.98200958	15.49721465	14.50871353	14.16809351	13.91973786	13.90999636	14.32145473	15.36082826	15.11392554	15.2587426	14.69819064	14.4271156
ENSG00000132840	11.17497282	12.77843769	15.25793578	16.86905998	13.98638823	14.10592189	12.92621707	8.795244025	9.40035929	13.77261581	12.37452668	12.76567951	13.83381968	10.83294938	10.99419011	10.40938638	11.38182666	11.6744326	12.50815696	11.06263706	8.617853323	11.24061042	10.98157763	7.589663733	12.1530351	13.32184785	12.71677929	15.3567034	14.33482248	12.43148406	10.81497681	10.83965658	15.15891697	13.46158174	11.19616056	11.90820168	10.80523137	11.66940085	12.526174	10.61689529	10.40405275	7.306436962	9.083517044	0	10.26178602	10.29952258	12.46519253	8.007606349	13.32267034
ENSG00000215156	0	9.317831161	8.246193081	0	0	10.41867118	7.365229801	0	9.708114092	9.043399375	7.141161263	8.569645286	0	6.761366404	8.819418326	10.2322637	11.42694108	8.69286536	7.813513447	9.716491878	11.43743524	9.53418512	9.483691038	7.413381205	9.46292954	8.849895177	8.761272557	9.885001368	9.148807908	9.31762478	10.17872805	9.07931477	9.829397456	8.119464509	9.146363244	13.29142378	9.366316692	9.406361303	9.585012966	8.634993562	9.006142375	10.92812805	9.753263506	9.327287578	8.213747673	7.543905262	0	8.827906436	9.514973183
ENSG00000185507	18.0932165	14.52374743	19.19401377	18.90972192	17.36831806	16.2142735	19.21748406	17.96983962	19.3922125	20.83832782	18.85589218	20.02101034	18.41616618	19.27537995	19.98025904	17.50128514	19.28964614	17.34064918	18.71770012	19.41534219	16.37800184	17.83583458	15.92361233	18.3155085	19.01852795	18.86985358	18.01531027	17.66890804	19.51984874	17.63896376	18.22783883	17.38007047	17.67508155	18.30221149	17.6377984	19.33201936	17.4554409	19.02488443	17.71585001	18.13852082	18.08105983	17.92199639	19.87429793	18.9356197	18.67427227	17.80956868	18.85056319	17.5885782	17.96285022
ENSG00000280049	0	0	0	0	0	0	0	0	0	0	0	0	0	0	0	0	0	0	0	0	0	0	10.30710849	0	0	10.08742399	0	0	0	0	0	0	0	0	0	0	10.86726835	0	0	0	0	0	0	10.5653247	0	0	0	0	0
ENSG00000211518	0	0	0	0	0	13.16735801	0	0	0	0	0	0	0	0	0	0	0	0	0	13.78639063	0	0	0	0	0	0	0	0	0	0	0	12.14847556	0	13.1859348	0	0	0	12.47599941	0	0	0	0	0	0	0	0	0	11.31184579	0
ENSG00000226013	0	0	0	0	0	0	0	0	0	0	0	0	0	0	0	0	0	0	0	0	0	0	0	0	0	0	0	0	0	0	0	0	0	0	0	0	0	0	0	0	0	0	0	0	0	0	0	0	0
ENSG00000120063	18.06200879	19.11577469	17.66626603	18.86587029	18.33110921	18.65330519	18.16547463	17.79388427	18.26766431	18.72883375	19.24646426	18.9084703	17.88929352	19.10427475	18.47502247	18.64698705	17.90742509	18.08832668	18.9528099	17.18189615	19.68465507	19.61454222	19.18364771	18.05591617	18.09198187	20.03669114	18.58722884	18.20695614	18.24035338	19.16444581	18.73442415	18.01878397	18.79870899	17.82779825	18.3547763	17.36466813	18.51146911	17.18982902	18.80560262	17.58328865	19.60371965	19.18688041	18.16370563	17.65139311	18.66421081	18.40947732	18.75058926	18.62065118	18.23642805
ENSG00000231376	0	11.10129907	0	0	0	0	0	0	0	0	0	0	0	0	12.01668049	0	11.40466779	0	0	0	0	0	0	0	0	0	0	0	0	0	0	0	0	0	0	12.19401823	0	0	0	0	0	0	0	0	0	0	0	0	0
ENSG00000242199	0	12.31718869	0	11.11445869	11.34332499	0	0	12.44640226	11.90074787	10.45806319	0	0	0	11.16500944	10.64853254	0	0	11.52127796	0	0	12.85348459	11.36419758	10.89880503	10.8220651	10.07124516	12.67839735	10.17556658	12.07779082	11.56311562	12.14709237	11.59432414	11.4935204	0	0	0	0	10.4596006	0	10.67846048	11.04841607	0	12.53665004	11.99839321	0	0	11.95289217	0	9.657927346	0
ENSG00000251331	12.91364619	0	11.19084444	10.06261364	0	0	14.11268262	0	0	17.84744296	10.49573477	9.93115249	11.0902149	0	9.596953789	10.59582716	13.30496356	14.37520168	0	12.88615237	0	14.48109442	12.16774703	12.76893083	14.54098215	0	0	9.44202633	13.09522225	10.09554958	14.5857664	0	10.45570374	12.06339794	9.92416908	10.7732922	9.408156846	0	0	0	0	9.485876806	9.946959079	10.10521868	0	0	11.76439634	8.607300555	0
ENSG00000153446	8.892891673	12.81586538	18.15743952	16.84139813	13.45410075	11.70313317	13.24372131	12.47353574	10.69955792	14.08832966	12.1008147	12.8251304	13.11050461	9.135193592	12.35311947	10.03209916	10.00508598	10.49003515	15.098637	10.83714976	9.238961379	10.48490495	14.13939226	12.01225429	9.455242353	14.21128253	12.36522909	14.43043085	15.94594371	10.53103172	9.97857026	8.879368825	14.88301612	11.23645046	11.52892268	13.25283555	8.844998606	13.11094414	10.64672468	11.60140621	10.21923891	11.37966248	7.389949985	14.74924002	11.51153136	14.14324498	11.46335297	10.21056555	15.34831524
ENSG00000255230	0	0	0	0	0	0	0	0	0	0	0	0	0	0	0	0	0	0	0	11.05675772	0	0	0	0	0	0	0	0	0	0	0	0	0	0	0	0	0	0	0	0	0	0	0	0	0	0	0	9.582952297	0
ENSG00000254041	0	0	11.63000244	9.502574271	0	0	0	0	0	8.846949902	7.939942349	8.373351143	11.5293612	0	9.037158385	0	0	0	0	0	0	0	0	0	0	0	0	12.57994608	10.53534986	0	0	0	8.313575347	9.918909456	0	0	0	0	9.067048375	0	0	0	0	10.54419483	0	0	0	10.04428348	10.9949298
ENSG00000270472	10.70436879	11.92924587	13.85483833	12.31102421	15.24017905	14.70904969	14.67025511	13.22818905	0	10.65486475	12.06647604	12.50132723	12.92417743	10.36240976	10.84535029	14.16637751	0	10.71857592	0	13.91313919	0	0	11.09564105	0	0	17.44497337	12.69339695	12.27468067	14.21907845	13.6657458	14.79084081	0	11.7045847	0	11.17278477	0	14.11502108	0	11.87489651	0	0	0	11.19558826	0	11.82258548	11.15009563	13.69163882	12.43829528	13.38947593
ENSG00000233499	0	0	0	0	0	0	0	0	0	0	0	0	0	0	0	0	0	0	0	9.671544686	0	0	0	0	0	0	0	0	0	0	0	0	0	0	0	0	0	0	0	0	0	0	0	0	0	0	0	0	0
ENSG00000207821	0	0	0	0	0	0	0	0	0	0	0	0	0	0	0	0	0	0	0	0	0	0	0	0	0	0	0	0	0	0	0	0	0	0	0	0	12.27051003	12.63247786	0	0	12.64661333	0	0	0	0	0	0	0	0
ENSG00000204361	0	0	9.769894066	0	9.455258405	0	0	0	0	0	9.659496236	7.515593232	0	0	0	0	8.564721502	0	0	0	0	7.313257129	0	0	7.602813923	0	0	10.34100497	0	8.675775983	9.706017927	0	11.25567212	10.64197742	0	8.354894428	0	0	0	8.576987115	0	0	7.53132994	0	8.569564113	0	8.025613948	0	0
ENSG00000228194	0	0	0	0	0	0	0	0	0	0	0	0	0	0	0	0	0	0	0	0	0	0	0	0	0	0	0	10.84003803	0	0	10.94134757	0	0	0	0	0	0	0	0	0	0	10.8839271	0	0	0	0	0	0	0
ENSG00000143674	15.54510754	14.57465625	13.05822286	13.12987328	14.29668484	14.55062943	14.3938692	15.29736993	15.36326192	14.92272327	13.35978745	15.16470794	11.91044868	8.200305706	14.53668657	15.49012353	13.81250281	15.75965224	14.34905879	12.78685714	14.08078151	15.72460911	15.53642126	14.70199922	14.30392631	14.41891274	13.17511231	14.88695828	13.83533482	14.80232699	14.69817212	13.39041432	13.39080846	14.3430827	13.44377344	14.65482062	10.15381907	13.98784523	13.90508254	14.16628742	14.36301243	14.8217097	14.7795311	10.41091604	14.03717366	15.38587481	14.09554675	12.96655565	13.34825452
ENSG00000259761	0	0	0	0	0	0	0	9.852787769	0	0	0	9.389453525	0	0	0	0	0	0	0	0	10.25954997	0	0	0	0	0	0	0	0	0	0	9.899614091	0	0	0	11.81545729	0	0	0	0	0	0	0	0	0	0	0	0	0
ENSG00000180957	17.72146633	18.32520042	18.02859224	19.40269869	17.85630666	19.70412179	17.70916342	18.10090426	18.20093612	18.8974167	18.69657495	18.20728412	18.75533967	18.70260376	18.19196435	19.60069722	19.35164831	18.86614581	18.22708453	18.0210822	18.14097056	19.08340404	17.89723521	18.47555684	18.53275664	18.72330329	18.89549605	18.55545429	19.81048872	17.7580825	18.35992718	18.5837145	18.54250356	18.03533238	18.40327599	17.95650458	17.6188515	18.31113544	18.52162873	18.06239742	18.07054388	17.83496849	17.88877161	18.9543902	18.31211188	18.35643215	18.80753475	19.75877965	18.32615257
ENSG00000212241	0	0	0	0	0	0	0	0	0	0	12.38956394	0	0	0	0	0	0	0	0	0	0	0	0	0	0	0	0	0	0	0	0	0	0	0	0	0	0	0	0	0	0	0	0	0	0	0	0	11.49865497	0
ENSG00000258772	0	12.31825912	0	0	0	11.09875452	10.35995896	0	0	0	0	0	0	0	11.23426562	0	0	0	11.8098957	0	10.44036144	0	0	0	0	0	9.762014247	10.07986132	0	0	10.18113381	0	0	0	0	0	0	0	0	0	0	0	0	0	0	0	0	0	0
ENSG00000232912	9.449913332	10.67410426	13.99149208	13.75562942	11.86939533	12.77547482	13.52158279	9.389573875	11.5790853	10.98398975	12.6587048	12.09375051	11.66878012	10.69149371	12.17418575	12.17399082	9.978145421	11.46257591	12.74991019	13.39449037	11.79497327	10.72082035	12.42455172	11.34806158	12.91825808	12.20472296	11.43804431	12.75590879	13.59149603	0	12.53537808	9.436381311	10.44952957	13.47204671	12.72407299	10.76711716	11.72220845	13.34698689	11.20443146	11.98936715	13.94604002	11.47819056	13.02695382	13.79827072	12.68222898	9.895321479	11.75821954	12.29814414	11.5492056
ENSG00000117507	7.603413111	0	0	0	9.019917905	0	0	0	0	0	0	0	0	0	0	0	9.12742261	10.61111371	14.72230895	8.225383218	0	12.64967591	0	0	0	0	0	7.589408947	10.46042194	8.240954821	8.686766745	0	0	0	0	9.915909705	7.555668313	0	0	0	0	0	11.54735826	0	0	0	7.591500835	0	0
ENSG00000268945	12.40018529	12.6255187	13.99181659	12.20010646	12.75089903	13.7680838	12.66639648	13.99165594	12.57156204	12.12831399	10.63417915	10.65406795	10.22929122	11.25096508	13.54110145	12.31867546	13.29149766	12.77690963	12.89460464	16.40698389	10.94001618	13.50865967	12.79159962	12.49247286	11.7412795	10.76499854	13.43036628	12.16376351	13.23374302	13.81782866	14.07225066	12.74914653	11.0089497	10.61755275	15.61583685	16.98783021	13.63214419	13.81359115	10.76440154	15.77760859	13.92083106	14.01480379	12.08436481	11.24303951	11.93400785	13.68248614	9.582472327	12.54972793	13.15302856
ENSG00000265295	0	0	13.62826248	0	0	0	0	0	0	0	0	0	0	0	12.618203	0	0	0	0	0	0	0	0	12.79181146	0	0	0	0	0	0	0	0	0	0	12.94575016	13.79545302	0	0	0	0	0	0	0	0	12.01098179	0	0	0	12.57802253
ENSG00000252578	0	0	0	0	0	0	0	0	0	12.19573807	0	0	0	0	12.38629629	0	0	0	0	0	12.59191665	11.51757316	0	0	0	0	0	0	0	0	0	0	0	0	0	13.56352399	0	0	12.41623716	0	0	0	0	0	0	0	0	12.97967479	0
ENSG00000242880	0	0	9.997833262	11.45293561	0	0	0	0	0	0	9.887416204	10.32195843	0	0	0	0	0	0	0	10.47078076	0	0	0	0	0	10.01818221	0	0	11.48671712	0	0	9.83321543	0	0	10.31497332	11.16425335	0	0	10.01758544	0	10.17460792	0	0	0	9.381070528	0	10.83400096	8.997578694	9.947521415
ENSG00000204623	11.64672382	12.70326255	11.33996131	12.07327275	12.03920815	12.56454108	11.3491822	11.39373732	13.01528023	11.62867348	11.93527741	12.51851905	10.68706483	10.91780616	12.64846496	11.8898828	11.2780819	13.50684117	13.50464301	11.75366371	12.54239565	12.92122563	11.48994922	11.36590732	12.61822756	11.94994998	12.78900438	12.58388806	11.73424286	12.36921148	14.32740558	12.24599623	11.11469906	12.02617112	12.34062791	12.44736498	12.75419806	13.35680118	11.87994936	12.44008388	12.40295181	11.62252735	12.3405771	11.06734514	13.13161144	12.51280925	11.6025833	12.57280285	12.53029468
ENSG00000226995	7.58037723	0	0	0	0	0	7.845362502	0	0	0	0	0	8.213214425	0	0	0	0	0	0	0	0	0	0	7.89359571	7.146371339	0	0	7.566374236	0	0	8.663667483	0	0	0	0	10.69948234	0	0	0	8.119180824	7.907017362	7.61005869	8.069668493	0	0	7.029858918	0	7.729203626	0
ENSG00000155380	16.50971954	14.62393067	16.2587082	18.67792488	17.51091137	17.74308868	17.24045169	18.4460661	10.92267929	15.80954456	18.15498549	20.64250281	17.83166694	13.87254306	15.95230995	19.87754457	20.27783499	19.43299873	16.70036679	14.56216665	15.1463578	19.21110423	14.99647429	15.31047438	18.92949384	18.561221	13.90333723	16.52530245	16.50308287	16.38752495	13.93744288	13.77207628	17.36642176	20.2057256	18.09548786	15.43906638	14.47455788	12.26873085	15.25760279	14.3912953	14.32398729	12.2306981	16.71136287	18.51564327	13.52141184	17.33000396	16.02001014	19.87630573	15.18747127
ENSG00000265061	0	0	0	0	0	0	0	0	0	0	0	0	0	0	0	0	0	0	0	0	0	0	0	0	0	0	0	0	0	0	0	0	0	0	0	0	0	0	0	0	0	0	0	0	0	0	0	0	0
ENSG00000221836	0	0	0	0	0	0	0	0	8.730993685	0	0	0	0	0	0	0	0	0	0	9.545269253	0	0	0	0	9.4841058	0	0	8.907687954	0	0	9.008847058	0	0	0	0	0	0	0	0	0	0	0	0	0	0	0	0	0	10.02102203
ENSG00000179627	16.42946662	16.20868771	16.99829883	15.89674204	15.77983677	15.53983404	16.87314864	16.29536393	18.17751561	16.94491441	16.506648	16.57314407	15.45311703	16.35781657	17.43281171	15.62866478	16.09714505	17.24838912	16.65763937	16.69205932	17.61914732	16.1585905	17.18692407	16.68124234	17.52905517	15.41049486	16.34719297	16.06914915	16.10497276	14.35380809	17.83579462	16.23698604	15.75410371	15.93867761	17.38031288	16.89043418	16.04562851	16.55056393	16.06493982	17.06206512	15.54344818	14.81573637	17.01044389	16.24035425	15.82096461	17.00111993	16.27978555	14.90304512	16.44146716
ENSG00000165060	14.97456843	15.54998317	16.58588637	16.78373162	15.88006678	16.70950008	16.1875009	15.70104434	16.35833847	16.50497537	15.52083702	16.21087883	18.17367996	15.64723455	15.19559241	17.48294346	17.60093713	15.79718697	15.24873999	15.3195641	16.28722354	17.72966862	16.04969002	15.4449883	15.74308651	16.20474317	16.20465093	16.01186771	16.03061247	15.65892189	15.87876749	16.15316974	15.46312044	17.51728068	17.04055766	14.72292782	15.04147277	16.49701899	15.86143829	15.61674553	16.35050338	15.95108393	15.65492337	17.16894821	15.91299018	15.8697066	16.09462695	16.3179228	15.71658815
ENSG00000252699	0	0	0	0	0	0	0	0	0	0	0	0	0	0	0	0	0	0	0	0	0	0	0	0	0	0	0	0	0	0	0	0	0	0	0	0	0	0	0	0	0	0	0	0	0	0	0	0	0
ENSG00000171316	16.40173994	15.01938743	14.27656283	14.61103635	16.33152933	15.89314673	14.48846381	16.86952625	15.63760227	14.75180224	14.78324049	15.1134142	15.3999056	16.9651192	15.50331474	15.65768837	14.77911779	14.88392098	15.4294663	15.54618785	16.63853993	15.8468325	15.27914513	16.06250748	15.90365744	14.39816952	15.55472103	15.61054861	15.66993448	15.70600639	15.96667203	16.19437719	15.38611823	16.20422224	15.92097866	15.57931794	16.24175242	15.6762861	14.68429881	16.11288536	15.22406388	16.46814893	14.21336725	14.62551658	16.0218245	15.33568226	15.21998224	15.34812864	16.13226174
ENSG00000224208	12.75138238	11.39211953	11.3180129	12.51065985	11.41797366	0	9.849069414	12.10611022	10.97576376	12.33934724	11.42983375	12.0572331	12.21707661	12.82421912	10.72316388	12.72232871	12.69529349	13.18058164	13.29828058	13.66537008	10.92870665	11.85375423	9.97416095	11.48141182	10.73039216	10.75368976	13.33659758	9.569071798	12.80744171	0	11.66897729	9.569596519	11.58236718	12.19059003	12.63509326	12.89987698	11.11886378	12.21751609	12.0745192	12.44459833	13.99697381	12.78121386	12.657903	12.2314289	10.11626924	12.34940948	9.57117183	11.31634541	10.68300104
ENSG00000070886	9.103285338	8.74443715	7.674016022	0	6.369451247	0	6.795004338	10.26379852	7.333506547	8.056554713	8.146468004	7.002638325	0	7.183466323	0	0	13.13218622	0	8.820743177	9.464248636	0	7.794327316	8.91017702	7.836718572	9.40309002	0	6.203159713	8.091880485	8.575551234	8.160949612	6.617749095	9.089758603	5.954831913	0	9.308558268	9.643297551	0	6.842361778	8.690202756	0	8.433014811	6.560895497	11.68003156	8.170593825	6.071038307	5.984619666	7.511650737	8.8383466	7.623904984
ENSG00000199833	0	0	0	0	0	0	0	0	0	0	0	0	0	0	0	0	0	0	0	0	0	0	0	0	0	0	0	0	0	0	0	0	0	0	0	0	0	0	0	0	0	0	0	0	0	0	0	0	0
ENSG00000237973	18.32846655	21.02184946	19.0450356	20.23517296	20.10023059	21.26988764	19.05668232	19.93904069	19.41281415	19.39654805	18.89297692	18.35050087	20.76015959	19.20308549	20.36523214	20.30972553	19.35227401	19.54866628	20.80785287	25.49428015	21.08306392	20.5703242	21.52151458	20.4544879	20.98563309	19.08688861	22.09208519	20.33752523	18.83532982	19.7216962	20.59400539	21.23031773	23.00970456	21.54090742	22.76000303	20.29231838	20.04337884	22.83087331	20.49563695	22.59417903	22.82795385	21.31626326	19.13236125	18.58359009	19.80791075	20.41291878	19.07199697	18.28539053	19.89483424
ENSG00000068001	19.51175322	17.96290776	18.96606024	18.49926364	18.39586363	17.86189745	18.43933206	18.86448927	17.77688083	18.23447607	18.74820068	17.27997606	19.82248484	17.37671396	18.4682981	17.24492719	17.75568923	17.76097981	17.5693561	18.7058082	18.25085101	17.58126224	18.9967315	18.27726608	18.22221151	18.28062361	18.32700217	18.26113041	18.75096346	17.44860495	18.02651732	18.24735944	19.21421841	18.68932665	19.18177182	18.19049761	18.07198974	18.29236049	17.49966713	18.48472087	18.62914831	18.06198282	18.04831361	18.64914265	17.45111887	17.9861603	17.90605035	16.86269461	18.63780704
ENSG00000222552	0	0	0	0	0	0	0	0	0	0	11.5014381	0	0	0	0	0	0	0	0	0	0	0	0	0	0	0	0	0	0	0	0	0	0	0	0	0	0	0	0	0	0	0	0	0	0	0	0	0	0
ENSG00000271119	12.59789003	12.89033353	8.360971671	11.62038948	11.3640136	11.53324675	11.79393049	12.31512032	12.71483078	12.24356601	13.20039712	12.96656874	0	8.86624423	12.43412547	10.93190812	9.73589809	9.221973434	12.82931793	10.41593804	15.80001087	12.64760597	12.29754396	11.52052756	10.93933185	12.07771917	10.68132077	11.77663673	14.19222158	11.16809787	9.294924532	9.194253282	11.42890416	12.81457338	13.19771121	10.52475955	0	12.22011891	10.69914446	11.33202537	0	13.66155172	12.22067323	11.66302047	12.26291613	8.654880368	12.00107269	8.942805996	12.21340938
ENSG00000169760	10.35026154	5.844960889	12.26935971	14.75614579	9.240209079	11.1239689	14.64194074	14.15962841	10.65192944	12.03693064	10.56666498	9.878802917	9.69097195	0	8.908261357	8.324605092	8.711541785	12.49137766	9.483099998	7.810252247	6.952680757	12.21541622	10.23487141	7.50190879	14.07654726	8.09309537	7.591443475	11.80941223	11.50881189	9.936384095	13.251558	10.48861201	11.86832135	8.622005594	11.15102165	11.08329857	6.561627242	7.501252811	8.09250021	6.155809379	9.384035481	0	7.416137305	11.24474379	5.168667094	11.01820089	10.04309401	13.22780352	12.07051841
ENSG00000228095	0	0	0	0	0	0	0	0	0	0	9.646477093	0	0	0	0	0	0	0	0	0	0	0	0	0	0	0	0	0	0	0	12.27650756	0	0	0	0	12.50761855	0	0	0	0	0	0	0	0	0	0	0	0	0
ENSG00000234782	13.06764473	15.16735701	15.13629165	13.08991604	14.77819532	13.71050617	12.74897995	13.29669899	14.79390188	12.43324082	13.52334438	14.37326607	14.62059722	13.25594843	13.20869112	14.62343841	13.42654803	13.81875773	13.93646102	13.98165176	12.56643584	14.41766136	10.29018208	14.6717351	13.04601686	13.65423188	14.77480365	14.34297582	13.27569256	13.70778731	14.0723843	14.74203383	14.12067359	14.09163005	14.45373463	12.21629496	13.43464876	15.82632326	13.39062256	14.9623221	12.81088956	14.24938961	13.38915527	14.00695165	14.89075152	12.51368018	13.69304144	13.13474386	14.08597258
ENSG00000005961	13.32276606	11.44542117	10.78662328	10.53228676	10.10950384	11.64051315	13.53837661	13.83058034	9.597272669	9.002887388	11.36388041	13.08000863	10.56055689	9.125039941	13.20577184	12.9276246	12.16374903	13.67864224	12.13605035	12.89676764	10.27196137	11.12972193	12.9007048	10.36539734	14.42035956	12.65884097	10.52568779	11.97448785	11.32862752	13.27491762	14.32678755	11.45160796	12.48049556	13.86385119	9.257587109	13.15828157	9.740264402	11.02730007	8.225443516	9.592639773	10.96346653	14.7613185	14.76029637	9.117125353	10.1695432	12.40272057	11.03831879	12.25836387	10.73629032
ENSG00000006534	14.91320407	14.8140542	17.15978228	16.28207463	17.07750807	14.53673447	18.13862822	15.48201292	17.08216979	18.50040805	17.13146784	15.40260987	17.37226467	14.80962803	18.72427177	16.35576256	13.59621655	15.05956195	16.65237513	16.35741216	14.68530972	13.05139555	18.79487591	13.68393123	16.74198551	17.68236259	15.5045658	15.03757008	16.36600046	15.57058538	18.20868539	15.71732947	16.99563818	14.51878815	17.08306141	14.05134075	14.00683571	18.42943373	18.84353417	17.27006239	15.89939571	16.65906362	15.87067193	18.10766017	15.76813988	15.96698135	16.10569272	15.03658523	16.67318227
ENSG00000279917	7.596632347	8.817732302	12.49553394	9.198852953	8.429548127	10.91732574	8.858527128	0	8.402266637	0	8.954705849	9.651563306	0	0	8.733614733	9.731724405	8.123208365	10.18957356	10.30718788	11.91455228	10.52182183	8.450368571	10.30370726	8.906864854	9.739143212	10.0840232	9.259262869	11.5755554	8.648825644	9.231763914	7.683480728	9.163089308	11.25336414	9.615071145	11.05849195	13.49268726	8.545031434	10.71141205	11.76058383	11.13096625	12.1655757	11.31999942	9.667366448	11.04707715	9.446877025	7.04607459	7.584720362	10.44020693	10.01335929
ENSG00000224679	0	0	10.43706882	0	0	0	0	13.39442203	10.09494705	0	0	9.762099547	0	0	0	0	0	0	0	0	12.21677454	0	0	0	0	0	0	0	0	0	0	0	0	0	13.33854832	13.18834786	0	0	0	0	12.93507764	0	13.09835245	14.84161118	10.81931011	14.05276048	0	0	0
ENSG00000264329	0	0	0	0	0	0	0	0	0	0	0	0	0	0	0	0	0	0	0	0	0	0	0	0	0	0	0	0	0	0	0	0	0	0	0	0	0	0	0	0	0	0	0	0	0	0	0	0	0
ENSG00000251618	0	0	0	0	0	0	0	0	0	0	0	0	0	0	0	0	0	0	0	0	0	0	0	0	0	0	0	0	0	0	0	0	0	0	0	0	0	0	0	0	0	0	0	0	0	0	0	0	0
ENSG00000227382	11.16233885	11.38761982	9.992435198	0	8.679502335	12.43049696	0	8.782633139	10.64951615	12.96035294	10.46647133	10.63826112	10.47631964	11.66795913	8.983695796	9.982075419	11.36919196	11.17654829	0	11.46487091	11.99420795	9.114502514	9.233657341	11.15511044	11.57351169	9.014179848	10.09381157	0	10.48182016	11.80231605	10.92780796	8.829404607	10.57833912	10.86462583	12.47861476	11.48065424	10.37783259	11.15445112	11.33327693	0	11.16858263	9.871158221	10.65407395	11.07529314	9.959913682	9.872240576	9.829393657	0	11.26317143
ENSG00000008196	9.126977731	7.550130417	8.472344976	8.927243076	0	0	6.598263836	14.76049016	14.37860987	0	0	5.818480263	8.541405446	6.986273596	7.466283625	7.466089756	0	10.33237515	9.842856153	10.64296166	0	9.051309877	8.711962435	8.63536925	9.881902102	6.504622758	13.85524935	7.312070586	12.98799487	0	9.214112264	0	7.739492773	0	11.24572182	14.39709831	6.287631163	10.33263597	0	0	9.968583442	15.87242075	7.402026935	9.291153602	12.76983069	16.74671622	6.323197322	13.22831064	9.005687144
ENSG00000244491	11.05523143	10.28108523	0	0	0	0	11.32137334	9.995539533	11.44886854	10.00642236	0	10.53117496	0	0	13.1957691	0	10.58435856	10.07011157	11.77185514	0	10.40233789	11.64904692	0	0	0	0	12.7225139	11.04116118	12.69580055	10.69562626	12.14215852	0	9.472271839	12.07895752	11.52369919	0	12.32876613	10.36968102	0	10.59664854	0	10.08571727	10.54698703	0	12.17354885	9.502500438	11.04326298	10.2053447	11.74081248
ENSG00000240622	11.42796651	0	12.16395678	11.03536672	12.58580376	10.43397799	9.695440047	0	10.23747492	9.380075349	10.46916857	8.906099603	12.8705158	10.67109993	0	12.89042798	11.5417546	0	0	11.6374375	12.09641858	11.86986956	10.81971898	10.74298138	9.992192111	9.600907651	11.68059201	10.41442339	10.48451743	0	10.5157146	11.73624234	8.846266808	10.45254345	12.48131344	12.06814697	11.96477054	12.91159196	9.600311072	9.970045227	9.757285367	12.62743158	8.921889508	10.07865826	10.54709059	8.876472494	0	8.580784567	10.52929443
ENSG00000273851	0	0	0	9.585254792	0	0	0	8.918695573	0	0	0	0	0	0	0	0	0	0	0	0	0	0	0	0	10.99960757	0	0	0	9.034959288	0	8.068808175	0	0	0	0	0	0	0	8.152227625	0	0	0	0	0	7.51775371	10.00845965	0	7.136001708	0
ENSG00000169762	15.91275149	15.55389975	15.87322604	16.16659123	15.5464435	15.14420497	14.74680949	15.61743301	15.79302522	15.70877453	16.11276402	16.26059665	15.736157	16.16960912	16.15422413	15.72435175	15.15943102	15.67995881	16.27061816	14.98138935	14.79933276	16.28800638	15.89357938	15.05497657	15.42237741	15.65608176	15.98635164	16.07363328	15.84979866	15.28846714	16.52263588	15.02670228	15.90899934	16.24550292	16.16534409	16.74868081	16.149591	15.91216511	15.78724057	15.51556681	15.93357045	15.39308017	15.10411445	15.89710201	15.93398957	15.41332845	15.84249501	15.09992548	16.24830667
ENSG00000229700	12.30057783	11.20434727	13.29966888	0	9.816163139	12.5690556	0	17.9009355	11.37270696	12.92901449	11.60449727	11.03965813	0	0	14.02640282	0	11.50772458	10.99328724	13.50273217	14.85091934	0	9.252846687	14.53982706	11.878406	12.71183588	0	11.23167342	11.96464783	11.619852	11.61902527	13.52520375	9.966255181	10.97972681	0	14.03206816	14.75628754	9.93184579	11.87774655	10.15064192	11.52001833	11.3071078	10.0095997	10.47084976	13.21335885	10.51307204	10.42537	11.55183274	9.130509004	13.07940551
ENSG00000198948	13.96955488	16.2721938	16.14820261	13.15845477	17.3762704	15.29893711	13.13129301	13.88368768	17.01771897	12.40418174	11.99020728	12.22805527	15.57700551	15.61336408	16.27034602	11.99520823	14.52339553	13.4892706	14.4394371	16.2559653	17.15843344	14.73460774	15.69895033	16.19308767	15.47098954	13.47317937	17.77397666	15.61252912	13.34153333	16.7807261	15.91649369	17.53583032	15.73804646	13.37295915	16.97609697	16.91920821	16.73315467	17.785415	16.10732696	17.48197866	17.33130231	15.83239243	11.5110105	10.16117455	18.12897617	16.02044367	15.06678822	12.69408988	16.99993019
ENSG00000249798	0	9.173946068	0	0	0	0	0	8.888693475	0	0	0	0	0	0	0	0	0	0	0	0	0	0	0	0	0	0	0	0	0	0	0	0	8.366139178	0	0	12.58667691	0	0	0	0	9.276576855	0	0	0	0	9.978424275	8.937046533	8.100907534	0
ENSG00000174572	9.517129231	0	9.668170331	0	12.67350607	10.52163262	0	12.45498822	9.326244744	9.467663768	0	0	11.73606986	9.175465725	0	11.656473	0	10.53035037	11.81741047	0	10.86265215	8.790536934	0	0	0	10.68763973	11.18352651	11.5015797	0	0	12.410065	0	0	0	9.985238833	12.64117979	13.63720145	11.41468691	0	0	0	11.13060082	0	11.16566782	0	9.962562357	0	10.98736678	0
ENSG00000281873	0	0	0	0	0	0	0	0	0	0	0	0	0	0	0	0	0	0	0	0	0	0	0	0	0	0	0	0	0	0	0	0	0	0	0	0	0	0	0	0	0	0	0	0	0	0	0	0	0
ENSG00000230965	0	13.66649779	10.00869048	0	13.77981591	10.86231944	0	9.797247007	12.66511103	11.39201751	10.48273106	9.333935981	0	0	13.31918362	11.99727232	11.38545701	0	0	0	13.20292353	11.93589176	11.24812333	12.17106171	10.4204375	0	13.33129436	0	0	0	0	10.84328631	10.85747861	0	0	15.03251643	0	12.49226774	0	10.39828499	11.18484677	12.69346081	9.349734304	0	12.84940017	11.62439422	9.845647043	9.008425323	12.54213182
ENSG00000223273	0	0	0	0	0	0	0	0	0	0	0	0	0	0	0	0	0	10.69909139	0	0	0	0	0	0	0	0	0	0	0	0	0	10.67134116	0	0	0	11.00315085	0	0	0	0	0	0	0	0	0	0	0	0	0
ENSG00000138182	15.7813228	16.06770878	13.64334406	15.11708249	16.29650148	15.41452984	15.54370769	16.27059292	15.63705378	13.99427458	15.78489334	16.70080639	14.67317495	16.92284194	16.1271183	16.77971552	15.959092	15.83352916	15.72034365	14.28557477	16.1169946	16.85000334	15.00792613	14.75659677	16.05982092	17.20151528	15.71759452	15.17217909	15.86462726	16.76707738	16.09544134	15.86179561	16.13616048	16.26731543	14.72254368	15.35606877	16.16294984	14.11905154	14.62216186	16.04877565	16.24749371	14.9558301	16.15041814	14.95566172	13.5341235	15.43361521	16.35124434	16.95045057	16.46286703
ENSG00000276449	12.15941737	11.60066728	12.21442732	12.13439105	13.6411296	11.38086369	10.05747881	12.57097983	13.01391665	10.32642045	11.76958854	12.78928033	11.1629885	13.70831304	12.47550405	12.7383013	11.43473195	12.86317109	12.82888377	13.89566878	12.76128503	12.35993942	8.600105998	13.58580871	12.72264751	11.46448491	12.91723343	13.14518432	12.01620878	12.54578947	14.71850995	12.43954141	11.26503418	11.81433954	13.19727703	14.07801799	13.92518699	13.30044528	9.699578281	13.67691642	12.66258579	13.01627527	12.122963	11.44026813	12.41131659	13.53362713	10.36395171	13.30881307	11.8297391
ENSG00000070614	16.79098835	17.27239202	17.29369405	17.98623155	17.21170936	16.32357185	17.53723233	17.07894914	17.64206952	15.45094839	18.86940017	18.67604722	18.11013129	17.7165642	17.39836403	17.9357706	18.17103937	18.41524885	17.89931514	16.16453443	19.13474771	18.23766885	17.07655532	15.90817973	16.59215473	17.6600038	16.62370784	17.42880507	17.48723666	16.69051242	16.56840761	17.97530198	18.48162393	18.04509176	16.26095839	17.00562993	16.75537667	16.29144365	16.18813144	16.54139508	17.06785653	16.7000468	17.19439818	17.69963647	17.36090348	17.05473337	17.76486544	18.95851778	17.45350536
ENSG00000164849	12.56310802	12.02674714	13.04358518	13.88479914	12.92120649	11.60535053	11.71407805	12.02474089	10.5467004	12.08624596	12.67594753	11.66045014	12.4982047	8.524163495	13.22603493	9.420441415	12.05459939	11.19918732	12.24258186	10.48801406	14.41866733	10.94263426	12.3696575	10.59309819	11.16335673	13.30719652	10.11643975	12.7230355	12.65568638	12.67277866	13.45234497	10.4348835	13.79128723	11.30210958	11.06872312	11.05601685	11.98471518	12.8770983	10.90865813	12.27835272	11.85395929	11.70005425	12.41305724	10.92808874	12.05945367	10.97207006	12.51366753	10.33504425	12.28552208
ENSG00000231529	0	0	0	0	0	0	0	0	0	0	0	0	0	0	0	0	0	0	0	0	0	0	0	0	0	0	0	0	0	0	0	0	0	0	0	0	0	0	0	0	0	0	0	0	0	0	0	0	0
ENSG00000276580	12.3035488	12.52887954	0	0	0	0	0	12.24313332	0	0	12.34424853	12.77911505	0	12.96125385	0	0	0	0	13.02032627	0	13.65009381	13.57549782	14.27977618	0	0	13.47499589	12.9711902	13.87424506	0	0	13.39068375	12.29000001	14.04096307	13.32747448	12.77212546	0	0	13.61741509	13.4743986	0	0	0	0	0	13.42207806	12.74942968	12.29157708	0	0
ENSG00000241045	10.34777769	0	0	0	0	0	0	0	0	0	10.38845455	8.82550014	0	0	11.07336439	0	0	0	0	0	9.695129826	9.620620233	0	0	0	0	0	0	0	0	0	9.335353746	0	0	0	0	9.300963468	0	0	0	0	0	0	0	0	0	0	10.08253276	0
ENSG00000196273	0	0	0	0	0	0	0	0	0	0	0	0	0	0	0	0	0	0	0	8.837860586	0	0	0	0	0	0	0	0	0	0	0	0	0	10.81995646	0	0	0	0	0	0	0	7.249473234	0	0	0	0	0	0	0
ENSG00000100320	19.13958039	18.48447986	17.1655718	18.7039972	18.10137323	18.52583185	16.5758146	17.39104825	17.83167918	17.25085867	17.16146212	17.57492859	17.85445652	17.7578452	17.98423319	18.36257166	17.75794695	17.56099038	17.74924799	17.3380387	18.43184298	17.4401587	16.93123079	17.21586387	17.62567534	17.21603593	17.7707962	18.25713823	17.51853455	17.97047337	17.90561416	18.11337996	18.20343781	17.25774525	17.98899745	17.19222671	17.75836549	17.35480385	17.98750154	17.13404399	16.99759134	17.63445584	17.17873117	17.65242673	17.85042706	17.35374443	17.67729165	18.35605963	17.71467947
ENSG00000221238	0	0	0	0	0	0	0	0	0	0	0	0	0	0	0	0	0	0	0	14.06840787	0	0	0	0	0	0	0	0	0	0	0	0	0	0	0	0	0	0	0	0	0	0	0	0	0	0	0	0	0
ENSG00000276782	0	0	0	0	0	0	0	0	0	0	0	0	0	0	0	0	0	0	0	0	0	0	0	0	0	0	0	0	0	0	0	0	0	0	0	11.0674706	0	0	0	0	0	0	0	0	0	0	0	0	0
ENSG00000271447	14.49926392	17.55164739	19.00721127	16.73353922	17.38787563	15.0128841	17.94013035	13.31629609	15.75872563	15.90425677	16.41001653	19.86885884	15.09137578	12.08052871	19.878316	18.15944778	17.10354643	15.92044068	15.7242644	16.76465469	15.38384781	11.01712666	19.95852345	19.49863573	13.34340894	13.80354609	19.19604408	16.32121608	16.25983143	15.09605302	19.08237488	16.38613131	17.32993388	15.95427413	20.02000415	19.15868108	11.54479827	18.45495983	18.42549742	19.79089359	20.00706556	19.80233381	18.91772728	11.88000449	17.92909232	16.80352046	18.64463412	13.47897191	14.64225861
ENSG00000166260	17.24103563	16.79927607	16.09477938	17.01051511	16.39324568	17.07166902	16.9488292	18.2798573	16.63530866	16.55969617	17.17628942	16.55605742	16.21723715	17.27030185	16.39471738	16.65894859	15.61086261	16.22970048	17.12894492	16.36206637	17.34039738	17.18505313	16.55443836	17.26254556	16.24383797	17.10297769	17.29754317	16.65600775	16.79354996	16.65132441	17.12214223	16.81573029	16.32420669	17.31082164	16.18807353	16.76874246	18.03397812	16.50786682	16.88839673	16.19865309	17.27602354	17.49406638	16.69832706	16.5005392	16.53739624	18.0035582	16.59398082	16.89550647	16.65452391
ENSG00000244355	0	10.86722595	0	10.24950338	0	0	0	0	0	0	0	0	0	0	11.367652	0	10.17119848	0	0	0	10.98850983	8.916187033	11.0332477	0	10.79019092	0	10.30996546	9.628827886	9.698885605	10.28244303	11.31389672	0	0	19.08300723	0	0	0	0	0	0	0	9.672685914	0	0	0	0	0	0	0
ENSG00000270982	0	0	0	0	0	0	0	0	0	0	0	11.32410301	0	0	0	0	0	0	0	0	0	0	0	0	0	0	0	0	0	0	0	0	0	0	0	0	0	0	0	0	0	0	0	0	0	0	0	0	0
ENSG00000231539	0	0	0	0	0	0	0	0	0	0	0	0	0	0	0	0	0	0	0	0	0	0	0	0	0	0	0	0	0	0	12.44382677	0	0	0	0	0	0	0	0	0	0	0	0	0	0	0	0	0	0
ENSG00000263948	0	0	0	0	0	0	0	0	0	0	0	0	0	0	0	0	0	0	0	0	0	0	0	0	0	0	0	0	0	0	0	0	0	0	0	0	0	0	0	0	0	0	0	0	0	0	0	0	0
ENSG00000272861	14.5401395	13.51764646	15.02839417	10.90014294	12.71352692	14.61962878	15.88035961	14.81673623	12.4231788	14.24269162	14.79234156	13.85535802	13.92776943	13.12004803	15.01821945	15.13349836	0	14.89137701	15.09654468	15.00423745	11.63932196	13.02387253	14.14314055	12.60707922	14.44051091	13.63379573	15.12986381	14.44806408	13.5182667	13.51743977	11.96476094	14.44858947	13.51531557	13.31636361	12.34604688	13.93261186	12.56632169	13.77621617	13.78519017	15.29278226	15.01268709	10.32311381	14.17601591	14.52705576	13.28544828	13.64511141	14.86518817	14.24914937	12.71516919
ENSG00000243420	0	10.91012963	0	0	0	0	0	0	0	0	0	0	0	0	0	12.8250736	0	0	0	0	0	0	0	0	0	0	0	0	0	0	0	0	0	0	0	0	0	0	0	0	0	0	0	0	0	0	0	0	0
ENSG00000279744	11.79592902	13.60597345	9.948221399	11.40329236	12.21698697	12.53822333	10.79955466	14.21629802	13.74742266	12.55358391	11.71113037	12.14595711	9.847652799	11.32836304	12.99565561	13.0520374	11.73984793	12.03247568	13.31990847	10.83592951	12.14256054	13.1832718	11.18761966	13.16927006	12.35912995	12.4698837	14.27069828	13.48201214	11.96742805	13.60576676	15.07924815	12.36720734	12.08601021	12.40482253	10.2653517	12.11428873	12.68634585	13.38271371	11.55197474	9.753396479	10.12499036	11.70026172	13.25676609	10.44643823	13.78877752	12.4116698	11.52100572	12.36040404	12.77107385
ENSG00000168779	11.41042272	10.82870315	10.6615563	13.20992632	13.16681319	11.9303274	13.88011679	11.96873472	8.415605427	14.86593471	16.55988619	11.83346695	11.8823015	10.78472721	11.49898577	11.91370373	10.93949271	12.39838026	11.77926903	12.03481574	9.536162821	14.20564716	11.99436908	10.50319107	9.867854335	13.76293194	9.59408079	14.46504151	15.78016413	13.37215957	10.77810834	10.75974351	11.82597602	14.35459773	9.880080222	10.62233299	10.25616182	0	11.58137192	8.148793194	13.14032543	10.44076671	12.28412063	14.99392959	8.946540429	9.750609878	15.09443055	15.56751961	12.51101488
ENSG00000234705	12.10476202	14.3298765	16.62491959	13.71177835	14.67765326	18.09482464	16.42960064	12.45930045	14.23527391	14.86230356	13.56029904	14.38750308	14.61448649	14.26481761	14.8305085	14.4677576	15.63332814	15.3917021	14.55834905	17.29380731	16.29247286	14.59900124	15.37041537	10.8349585	15.75525545	14.93905117	15.18725774	15.41231871	14.38296169	11.16030524	15.89218391	14.82789815	13.25723338	13.12866626	14.8950657	14.92542121	15.60078826	17.46287345	15.01245213	15.91863949	17.62901336	15.24978444	13.59602006	14.49134339	15.78113874	12.55063169	14.09254292	15.36951466	14.62040431
ENSG00000265790	9.370082713	0	9.521102783	0	0	0	0	13.00808801	0	0	0	0	0	0	9.510941656	0	14.8510113	14.08263934	11.67019533	0	0	12.22528093	0	0	0	0	0	9.356027188	0	0	0	0	8.786856932	0	9.838133693	0	12.90505573	9.683693081	0	0	9.697813659	0	0	12.01812943	0	8.817059883	0	15.82127544	9.470810564
ENSG00000136280	17.30282668	17.11084774	18.72015831	17.60840566	17.8647353	17.37455873	18.45990283	18.02382312	16.89867241	17.13255834	18.37206743	18.62827227	18.95426997	17.49434871	18.31937192	17.6690548	18.23909934	18.35522385	17.30849448	18.5687141	17.26112541	16.63403401	17.70440783	17.48220531	17.55393724	17.7810118	16.96469307	17.22323641	17.98021888	16.40687751	17.35335385	17.43389305	17.41158379	17.44323574	18.02128741	18.23354125	16.63010074	17.44533564	17.29749104	17.36101588	17.87315559	16.95815072	16.56763306	19.07542712	16.89461114	17.30190662	17.54200564	17.14513823	17.25009691
ENSG00000173456	19.15998787	18.47358856	18.61062388	18.27902408	18.53686406	18.08988489	19.47229093	18.97756998	17.2968117	19.120384	19.35950578	19.17243392	18.80070354	18.44404518	19.05507085	18.36442188	19.21576407	18.76176387	19.08246136	18.55798191	20.01241282	18.64742462	18.92028055	17.84350255	19.58258454	19.00260844	17.46070736	18.79885459	18.47619989	19.10731292	19.77748779	19.56049816	18.63799582	18.6564303	19.20926716	17.38445776	19.14327714	18.17679785	18.16107377	17.65984507	18.78121017	19.4568235	18.98701128	19.42879815	18.35215354	18.26109227	19.03776229	19.59177777	17.73822549
ENSG00000238311	0	12.42837028	13.35411136	0	0	0	0	0	0	12.15351897	0	13.26349213	0	12.86074002	13.34393731	0	12.73181393	0	0	0	12.54969535	11.47535954	12.59444756	13.51755606	11.76648276	0	0	0	0	0	0	0	11.61888129	13.22695773	0	0	0	0	0	0	0	15.93303505	0	0	0	0	0	0	12.30389695
ENSG00000273167	0	7.117647201	0	0	6.731686489	0	0	6.83412166	0	0	5.946148144	0	7.525227641	0	0	0	0	0	0	9.094033356	0	6.17408482	0	0	0	0	0	8.87085722	0	8.525971144	0	0	7.306676762	7.9119227	0	0	6.84644513	0	0	0	0	0	0	0	0	0	0	0	0
ENSG00000258811	8.823328557	10.6313845	10.55729752	10.42842386	9.880262406	9.827221138	9.824953465	11.98246149	11.29251705	9.50955222	6.294384745	10.88151404	7.876853905	0	9.699903526	9.378214351	0	11.89362871	10.76025387	8.862859066	9.583777171	9.678980008	7.63393704	9.551797693	10.96915463	9.408907372	10.22605798	10.39209979	8.879274453	11.045988	11.7152103	11.12916106	6.665149766	10.2604251	10.28994884	7.561276475	8.192123288	12.50365936	0	9.777985166	11.65126373	7.274362761	11.68128248	0	7.775497897	9.490496407	9.547061489	9.38690317	10.14468272
ENSG00000233545	0	0	0	0	0	0	0	0	0	0	0	0	0	0	0	0	0	0	0	0	0	0	0	0	0	0	0	0	0	0	0	0	0	0	0	0	0	0	0	0	0	0	0	0	0	9.997398287	0	0	0
ENSG00000101150	19.15727234	20.05169915	19.64734657	19.74007688	19.4337985	19.87099275	19.59419719	19.07660157	19.28607682	19.65598456	19.23172942	19.68468112	20.50512114	19.96092426	19.49824111	19.60191298	20.26420998	19.85489663	19.22920955	20.2753175	19.30655111	19.38516322	18.96571953	20.32005031	20.29496034	19.26134645	18.74119312	19.8935505	20.05496436	19.09999622	18.66807653	19.7806528	19.24233826	19.45729076	19.90421476	19.86520351	20.08864013	19.53926606	19.39844882	19.38473059	18.67950972	19.21391755	18.8604921	20.70532211	19.39543138	19.42778446	19.68576922	20.51909046	18.45176018
ENSG00000235425	0	0	0	0	0	0	0	0	0	0	0	9.420926951	0	0	0	0	0	0	0	0	0	0	0	0	0	0	0	0	0	0	0	9.931101363	0	0	0	0	9.896692831	0	0	0	0	9.974444828	0	0	0	9.391281076	0	9.095383131	0
ENSG00000203896	14.93566889	15.2880362	15.49971413	14.10110377	15.48382029	16.13930108	15.14781136	16.08873013	14.40702493	14.09203193	15.08707543	14.33873514	13.89494017	14.4146953	16.57346158	12.89787581	13.16031173	15.97617212	14.85842134	17.5491034	14.933659	13.89252881	15.84876162	15.84998288	15.0020198	14.62892215	15.04910026	16.46765148	16.39117163	14.3564493	16.60788583	15.62322034	13.25065624	14.65541546	16.78007719	17.67848085	16.22891572	15.96704332	12.28175486	16.61188815	16.34135142	15.51762802	15.40931384	15.95104371	14.65205292	15.09898176	13.74495068	15.35120798	14.46919311
ENSG00000145244	8.606672347	13.31229631	11.5620359	10.01894916	13.22721788	11.81831154	9.870764594	10.82873466	8.223991368	12.85740762	10.37268336	11.45416681	11.93929923	10.6539893	11.2991902	11.20387711	10.22050455	12.63977619	11.27463467	11.13507818	10.6510221	10.83007196	11.20450928	10.82534912	10.99989346	10.23520153	10.99933922	14.01942922	9.830544334	13.66954497	9.392840122	10.83813101	11.77395221	14.15849778	8.882038508	11.05136973	9.017189657	12.04662767	12.92390791	7.735876124	11.57547027	8.636432352	11.45250268	10.50177027	10.38569371	9.957266019	10.59192762	11.4112769	11.51169088
ENSG00000122304	0	0	0	0	0	0	0	0	0	0	0	0	0	0	0	0	0	0	0	0	0	0	0	0	0	0	0	0	0	0	0	0	0	0	0	0	0	0	0	0	0	0	0	0	0	0	0	0	10.50519842
ENSG00000263961	9.43075101	17.3968541	15.53876911	15.60273959	12.89731457	17.57166193	13.58255811	11.29480515	19.93237727	12.86474509	12.19214109	13.97478441	13.26596482	0	13.49584542	11.70746112	13.15931595	9.707635494	16.05246011	13.34615864	12.81120192	7.969576857	12.89071613	15.20282546	13.60091652	13.52638655	16.13863276	14.65495242	13.35276074	16.68946193	12.00172376	9.09581859	14.65689913	13.03786386	15.72516054	13.15324987	15.98059849	19.43618496	16.51854612	9.971260281	8.439068388	17.75128311	10.18440295	14.41488922	18.06462325	13.25327522	13.87621253	14.61830103	13.41719132
ENSG00000240441	9.841354654	0	0	0	11.26152959	12.43049696	0	11.36486309	11.64906701	0	9.882018562	9.317690167	0	13.0827195	12.3030568	0	11.36919196	9.855554843	11.55714922	11.46487091	11.77187447	10.69772879	10.23245862	11.15511044	10.98878585	10.01278407	11.50802372	11.41119658	10.89660542	10.48099375	10.92780796	10.82702405	0	0	10.30957421	10.15948321	10.792599	11.73920263	0	10.38202594	10.16920925	0	10.33236967	0	0	10.8714707	0	12.15959045	9.942123539
ENSG00000171865	17.05186262	16.98186186	16.55310245	17.13201174	16.67923502	16.62893412	17.82722624	17.79097737	16.94195035	17.53925514	17.36946607	16.90154226	17.10424102	17.38842307	17.41635262	16.70439563	16.78062495	17.10903965	17.28041334	18.06442129	17.07846838	17.52624161	17.47390059	16.15142567	17.80874367	17.90448518	16.72686218	17.39489224	17.03717726	17.18577376	17.38420218	17.41234085	17.23756416	17.6053261	17.35308764	16.66508872	16.61404944	15.81506778	17.15211758	16.0421905	17.03013053	17.47106832	17.05371973	18.44269423	16.78072683	17.42706418	17.33021894	16.92048079	17.21496967
ENSG00000177885	19.38348293	19.39357182	19.8607205	19.98192031	19.85061117	19.21756917	20.15930295	19.2798737	19.48630445	20.09233162	20.50146467	20.05285596	19.91890804	20.09044246	20.13235004	19.45126081	19.60237619	19.50500511	19.78849569	19.55503031	20.46861219	19.70908785	20.2670126	19.47958289	19.36595835	20.67304221	19.90855241	19.62478129	20.00811881	19.5488769	19.22746672	19.56586184	19.5149276	19.36324181	19.78985073	18.6251397	19.74937251	19.05894483	19.78016887	19.09897506	19.16787633	20.45758544	19.67750559	20.50800401	19.32217379	19.42597783	19.66119448	19.75384525	19.90743129
ENSG00000233840	0	0	0	0	0	0	0	0	0	0	0	0	0	0	0	0	0	0	0	0	0	9.409231556	0	0	9.700059503	0	0	0	0	0	0	0	0	0	0	0	0	0	0	0	0	0	0	0	0	0	0	0	0
ENSG00000213904	13.91963278	13.7479456	14.76373902	12.86400457	13.98594655	15.67713164	14.76718977	13.62412278	12.76076454	13.42956361	12.83589958	12.51007599	13.22785351	10.61045272	14.25332067	13.9359537	14.05141901	12.6335874	12.82927223	16.22017445	12.99251219	12.83701039	14.23308984	13.48286054	12.91962864	13.20594073	13.43902488	13.20788483	14.00787496	12.45891263	13.25547155	14.8675623	12.78794188	12.28093532	14.44150235	14.7752058	14.94042871	13.99856126	14.89329409	15.04208789	14.24778843	12.62224229	13.67776454	14.26909853	12.52750536	13.03830597	13.1743673	13.23314453	14.99859941
ENSG00000153002	6.44235648	7.658202755	8.166899107	8.621537418	0	0	6.705814192	0	15.086298	16.11086668	6.482602517	0	10.38420432	0	7.574322539	8.570338278	0	0	0	8.055682567	7.778972673	13.5180891	0	0	7.581517235	9.768856352	6.114393533	8.415824547	8.806891244	0	6.528668244	6.428961544	5.866302326	7.457970506	0	7.750824558	6.394921825	6.753144633	7.60411343	13.30682656	6.76715189	0	5.940819327	0	6.970938126	6.883895311	0	7.58278492	0
ENSG00000271576	12.84357743	10.48479778	14.47580821	14.62059979	11.90234867	15.43386817	12.10996372	14.26415346	11.76810862	12.29663403	13.67427609	13.019641	14.02331372	9.503180125	13.10008471	14.25734037	12.2470124	14.20344806	14.33292978	15.01232459	12.19040804	13.79742276	11.82022042	11.38101113	11.82214921	13.51761029	10.51211651	12.76811052	12.56265194	12.35832784	14.17867248	15.16376969	10.48246832	15.8824261	13.11955399	14.64300429	10.79619696	14.93005376	10.75219187	11.38508392	11.90889655	13.81191667	12.70430025	14.19377856	12.74654562	12.79204168	12.33418679	14.68416677	11.81912467
ENSG00000233190	11.27076505	10.496552	0	0	0	12.2759639	0	0	0	0	9.313158434	0	12.49091961	9.929470804	0	11.4115778	0	10.28555299	10.98778086	12.47997537	0	13.12742101	0	0	9.835093475	0	11.52338086	11.84145982	0	0	0	11.25721907	9.687617576	0	14.19834521	0	11.80755034	12.90633397	0	10.81214693	0	0	0	0	9.805514868	9.717852024	10.25938445	0	12.37132844
ENSG00000165066	14.78615417	0	11.27841165	0	0	9.674420622	7.939307877	0	9.799546501	11.52500803	7.714753655	10.46575706	0	0	0	8.811244318	8.200938524	0	9.386208852	8.296337735	0	6.950986215	0	0	7.240069087	9.425829431	0	0	10.04652225	0	9.34163591	8.657188541	0	15.85112852	17.17474659	14.47751845	12.14304727	8.984050849	7.84446124	0	0	0	8.163671061	8.321559391	8.205777464	9.115721723	7.662327278	6.829472297	7.774640538
ENSG00000232018	0	8.741753338	10.25039173	0	8.35362266	0	0	0	0	0	0	7.994322548	0	0	0	0	0	8.531128024	0	9.140145736	0	8.788390126	0	0	0	0	0	8.502912744	0	0	8.604005827	8.503436709	10.92943321	9.539018606	0	0	0	0	0	0	9.842753845	0	0	12.74806022	0	0	0	0	0
ENSG00000254488	0	0	0	0	0	0	0	0	0	0	0	0	0	0	10.1045017	0	0	0	0	0	0	0	0	0	0	0	0	8.950969841	0	0	0	0	0	0	0	9.2828866	0	0	0	0	0	0	0	0	0	0	0	0	9.065698556
ENSG00000233850	13.80976481	13.54972984	14.06052152	12.19481606	14.16051448	14.00788894	10.26973469	0	12.81134672	15.81078128	0	11.06359255	0	14.11963163	11.14400912	0	0	0	0	12.62711677	11.34958058	15.61430443	13.97883904	0	15.9579816	10.17516356	16.89888706	0	12.05871493	10.64341447	16.48192864	10.98946771	15.56777224	11.02707167	17.69014058	11.32131339	12.2765326	0	13.63286306	16.40147035	12.3307641	14.98638593	9.495778216	0	11.12164028	9.450329916	9.991752973	0	12.42537491
ENSG00000230979	15.85063259	16.07600107	16.52542249	12.77997779	14.68686105	14.85614876	14.97489015	11.37568603	14.51748726	13.80117501	14.44596933	14.61171443	15.39305773	14.55287187	15.94588939	14.89841308	14.83895434	14.99415101	13.15261834	16.83275182	14.10429889	14.98075004	14.56407359	14.92023874	12.999079	13.82966799	14.64769454	15.45127332	13.60723081	14.88317615	14.58180923	15.90316942	14.26636738	14.04468929	16.67682977	17.44518074	14.80266293	16.39348053	14.66552833	16.47925008	14.70239884	15.33991034	14.0426025	14.89285374	14.13929636	12.61872244	13.53919499	14.52380031	15.37778191
ENSG00000213787	0	0	0	0	0	0	0	0	0	0	0	0	0	0	0	10.39585832	0	9.270473614	0	0	0	0	0	0	0	0	8.924639113	0	0	0	0	9.242751911	0	10.27915228	9.724282463	0	0	9.56985649	0	0	0	0	0	0	0	0	9.244326695	8.407743314	0
ENSG00000177721	15.3194578	15.5229104	17.32188381	15.29007029	14.5077427	15.55868445	16.34995078	13.04880523	12.44608935	14.23325142	16.13926732	15.84146346	15.23722392	13.55018109	16.6724967	14.28316895	15.96657325	15.54253379	14.87546855	16.49721734	14.33336674	12.71001698	13.68909474	14.61226188	13.8755826	15.83742191	13.25758296	14.71316883	16.27804217	14.30035214	14.79250258	13.60009994	14.99334589	13.87688954	15.76618945	15.4850852	14.74337923	14.59680588	13.85390379	13.77865268	14.16079838	12.66705181	13.72896212	15.57111299	12.70858727	13.31872044	15.07174513	15.1131783	15.13244132
ENSG00000135913	13.44294209	14.59819522	11.29978755	13.70409726	14.28930261	12.61007911	12.0757666	13.18500253	14.39480304	13.39341238	13.24235016	14.2030608	11.16522204	14.48287371	13.14833652	14.44007415	13.65157021	12.2280828	13.42741822	11.77296969	14.18744995	14.19603029	13.27320818	12.73706093	13.43999337	14.7821136	12.64707326	12.96520471	13.67270889	14.68389906	14.17102136	13.66246944	14.70920585	13.3458355	12.61686361	11.46692793	12.31785641	12.18580706	12.98036317	11.2634636	12.58928088	13.51322374	12.51720933	12.20478972	13.89938468	12.96226677	13.50427928	13.82266656	14.31451235
ENSG00000267302	12.48591275	12.65236366	12.31525331	11.90884828	11.76588039	12.43252048	11.80890309	12.02964995	12.04330088	13.37736888	10.58389267	10.77770508	12.72547101	11.2006674	12.37545604	10.5685849	11.83049816	10.66426486	14.64621337	13.11040365	10.99658444	12.15863098	13.18763375	11.85733016	11.405669	11.33589716	11.51004692	11.28773694	11.80516614	12.1827579	12.68419779	11.82865024	10.95865585	10.86664864	12.89561269	12.48242533	11.49474904	11.96355814	15.19276109	11.19094048	14.64576934	13.1197304	13.39949686	11.49218666	12.01972943	12.74740325	11.63763872	11.31386888	13.19076195
ENSG00000262768	14.11713633	10.88375928	9.810468164	0	0	11.66356026	0	12.76732778	0	10.60901331	8.701800101	9.135836773	10.2942983	9.317695674	13.38378305	10.7993004	0	10.67272323	11.95983746	11.86755144	12.00469284	0	12.3713017	9.973755508	11.22155989	0	12.13304681	9.64534925	0	11.29839926	12.06717388	13.22918478	0	13.85171685	12.71145696	11.97642166	11.93192518	10.97237867	13.41372668	13.00631707	13.30786848	10.68833385	13.14925144	0	0	10.68941671	10.6465497	8.810409524	10.75933118
ENSG00000281169	0	0	0	0	0	0	0	0	0	0	0	0	0	0	0	0	0	0	0	0	0	0	0	0	0	0	0	0	0	0	0	0	0	0	0	0	0	0	0	0	0	0	0	0	0	0	0	0	0
ENSG00000261329	8.399659864	9.622584914	9.548546471	9.005427885	0	0	0	9.921404928	0	8.35027484	9.023826029	9.458043209	0	9.055904346	0	11.12185869	0	9.411716948	0	10.02134972	9.743783457	10.25364255	8.790122034	8.713518933	8.961610335	8.570786498	10.06447666	10.38238594	0	9.038330889	10.48367554	8.38614869	9.398169846	0	10.86481125	0	10.34849283	9.711140718	0	8.939486324	9.725261618	10.01157814	9.888373723	10.63113476	0	10.42734892	8.387721365	9.132485837	10.08255033
ENSG00000255647	9.517129231	9.742216452	9.668170331	10.12368903	0	11.52114183	11.7818249	9.456785757	10.90970815	0	8.55969508	10.5767128	0	9.175465725	10.6571147	0	10.04539015	10.53035037	10.23324723	0	0	12.24700363	11.49210014	11.41534628	11.40095274	9.688514199	10.18414667	10.50207718	0	10.15662624	0	0	9.932322242	12.12451531	10.98452697	0	11.052805	12.63677732	11.27171352	12.05666091	12.1655757	10.54596002	11.59205795	0	9.051600999	11.28362264	11.08880988	8.668278431	9.617871351
ENSG00000257522	0	8.339405951	8.265505854	11.52465398	0	0	0	0	0	0	0	0	0	0	0	0	0	0	0	8.737536144	0	0	0	0	0	9.867686247	0	9.098130897	0	0	0	0	0	0	0	0	0	0	0	0	0	0	0	0	0	0	0	0	0
ENSG00000259230	13.46619837	10.06829639	12.80037427	11.44933241	8.098090422	12.84726775	13.04660617	11.00424729	11.76630802	10.52998744	13.02541868	14.05427682	13.28460495	9.915921266	10.72046296	12.98262534	16.51341871	11.97163211	12.88058866	11.8815792	0	10.98887545	11.8184198	10.15754023	12.27967141	12.5159325	9.51130542	11.56494498	9.314951736	9.898332863	11.92923602	12.88711268	11.25785528	13.98121718	14.60797416	10.576003	10.20984047	15.66871421	12.23528014	10.38382347	12.1700677	10.60930521	13.93800311	14.86074304	11.2503622	11.02519479	13.88859473	10.99185755	13.21562528
ENSG00000267462	0	0	8.276076618	0	0	0	0	0	8.931971434	0	8.16591774	0	0	0	0	10.84679117	0	8.139518778	8.840218458	8.748116489	0	0	10.51264366	0	0	0	0	0	0	0	9.209902335	8.111851096	0	11.46668669	8.592575929	9.440695655	8.077532861	0	8.295784651	0	0	0	8.61533059	0	0	0	0	0	8.225879969
ENSG00000177479	17.96706963	17.60885734	17.46603557	17.82581781	17.15855479	16.79158317	16.93699907	17.55734255	17.68642028	17.15918324	18.2465048	16.71662063	17.5421243	17.09299121	17.24407292	17.76257871	16.90511325	17.54660512	17.7617085	17.66547863	17.31310226	17.64576421	17.18379792	17.81603762	17.79314989	17.71188442	18.04787277	17.37147219	18.01692565	17.50527737	18.15315592	17.74574329	17.21188731	17.73319389	18.05493919	17.9318155	17.81744682	18.14697274	17.87476856	19.08004857	16.72706311	18.17179458	16.90912226	17.99942929	17.56114505	17.39779899	17.1366845	16.58525269	17.55337342
ENSG00000188229	21.97751456	21.658485	22.51713423	21.53866729	22.10332996	22.61178672	22.64043581	22.07879365	21.56548609	22.22441847	21.34259876	22.77662969	22.46545648	21.53286467	22.5322137	22.34989039	22.84031465	22.07511607	20.97910091	22.89654852	22.08212518	22.54418477	23.45383231	22.22094516	23.53621419	21.83651314	22.25704593	21.47576986	21.35588332	21.76323121	23.12774847	21.77471021	21.67349468	22.23129616	24.19235577	22.7676738	22.75036023	22.86044063	21.79741715	23.05095134	22.6858661	23.06983209	22.04404057	23.65201171	22.1930245	21.61504104	22.11610668	22.11633343	21.40561453
ENSG00000255995	0	0	0	0	0	0	0	0	0	0	0	0	0	0	0	0	0	0	0	0	0	0	0	0	0	0	0	0	0	0	0	0	0	0	0	0	0	0	0	0	0	0	0	0	0	0	0	0	0
ENSG00000258510	0	10.18142394	0	0	0	0	0	0	0	0	8.998340429	9.432544746	0	0	0	0	0	10.96974416	0	10.58033086	0	10.22812856	0	0	0	10.1277049	10.62347094	0	10.01227392	0	0	0	0	0	10.42451494	0	0	0	0	0	0	9.98606801	0	0	0	9.40289852	0	10.69021386	0
ENSG00000251440	0	0	0	0	0	0	0	0	0	0	9.168316417	0	0	9.784545381	0	0	0	0	0	0	0	0	0	0	0	0	0	0	0	0	0	0	0	0	0	0	0	0	0	0	0	0	0	0	0	0	0	9.276995425	0
ENSG00000199921	0	0	0	0	0	0	0	0	0	0	0	0	0	0	0	0	0	0	0	0	0	0	0	0	0	0	0	0	0	0	0	0	0	0	0	0	0	0	0	0	0	0	0	0	0	0	0	0	0
ENSG00000100342	18.03287454	22.35865121	21.05205469	20.27539372	20.54127318	21.55044066	23.44480291	19.10721969	22.36079691	20.53685596	21.0946418	21.22666068	20.49690054	20.60260771	23.07852181	20.33890797	21.50586324	19.17810362	20.22444001	22.4203911	20.93693292	19.7602566	22.93750968	23.04838025	20.71665744	21.14918802	23.82435353	21.31165103	21.45783227	22.13536261	19.27728519	21.30650649	21.31583605	18.92191035	18.17020307	19.9803114	19.89441114	23.35682568	22.66194616	20.08598143	20.5782351	21.65688161	20.36534527	21.88950712	23.25767457	21.73963409	22.68930325	21.4505774	19.54023334
ENSG00000200343	0	0	0	0	0	0	0	0	0	0	0	0	0	0	0	0	0	0	0	0	0	0	0	0	0	0	0	0	0	0	0	0	0	0	0	0	0	0	0	0	0	0	0	0	0	0	0	0	0
ENSG00000224220	10.21090705	11.43558223	14.68290928	11.81732547	12.85343732	13.80024485	15.23087046	12.47144373	0	11.74553776	11.57279871	13.59234308	0	9.869042395	13.35088941	11.35110872	0	10.22511072	11.92694906	15.00423745	11.55688641	9.483821853	0	0	13.09511434	14.46882153	12.46265452	13.51766348	15.51371492	10.85067355	11.88232001	11.78151015	12.79550321	0	12.26360102	10.529106	14.68531026	0	12.96584056	12.75106183	12.53810645	10.24071789	9.702890487	11.85995817	12.06567468	10.65654011	13.89824938	12.8188895	13.48061559
ENSG00000047365	14.82939626	16.09521839	14.71994677	14.81904908	15.60570236	14.3186595	14.83496178	15.03590082	16.31346003	15.28441734	15.64980624	16.22254982	12.89178128	16.71290943	16.52576137	16.94855973	14.69187644	15.83082412	15.35194878	14.21654361	14.21851919	15.79620244	15.74049773	16.60526539	15.64330711	16.45005573	16.06173435	14.98654191	15.58678501	16.03880909	16.05540092	15.70197321	16.035555	14.13980155	15.47618956	15.97016634	14.62025347	16.27592068	15.56434331	15.21811026	15.46770407	14.88250001	15.63020662	14.16128253	16.41114623	16.45649535	15.85502202	16.29890543	16.7630562
ENSG00000050030	0	0	10.6215598	11.60435353	8.031023175	7.978131288	5.676684145	5.357150136	9.280564926	8.144870691	8.334019864	9.030277163	7.02856194	0	8.11318813	8.112993862	7.91679169	8.569885972	8.104085909	9.467993365	5.755615387	8.978850423	11.1316168	0	6.54576369	8.143622729	7.38030447	10.98328964	13.38066095	8.027685705	11.827179	7.377097136	8.50205433	6.422927729	7.44387209	12.38715381	0	0	8.556788522	5.946689502	0	0	8.20025458	0	6.927564947	5.853077789	7.698858267	5.562370981	8.07314835
ENSG00000234711	0	9.084085007	0	0	0	0	9.124894893	9.797247007	0	8.809736656	8.899783603	11.33225836	0	0	0	0	11.38545701	0	0	0	14.10974272	10.1294571	9.249901634	0	9.421489835	0	0	0	0	0	0	10.84328631	8.2763988	0	9.326956252	0	0	0	10.0284428	9.399353593	0	0	8.351943791	0	9.391922101	9.888494481	0	0	9.95837826
ENSG00000138180	17.66020905	16.69621976	15.48745311	17.49132926	18.39365889	17.24438867	18.16811352	18.04298719	16.82441175	16.9479752	18.04932296	18.33357808	16.56364022	19.93293594	18.25747008	18.59253258	19.43644741	18.72519108	17.91322205	16.5630608	18.95430104	18.69975883	17.02002824	16.60036295	18.1817035	18.87904924	17.26828152	17.10537722	17.47479462	18.13816332	17.67799272	17.33305851	17.79055747	17.29065891	18.02499634	17.63489558	17.70028991	15.71164898	16.60080697	18.05191712	18.51945723	17.84808911	19.11627164	17.80828453	14.71563085	17.95844672	18.54548619	18.84228835	18.05646103
ENSG00000271741	10.76584962	11.53144865	11.54477207	10.91357369	10.94987182	9.897556983	9.159333205	9.568990265	10.43739464	10.06475754	9.932736233	9.59046309	11.64200582	7.969167514	11.25459675	8.450585936	9.421522387	11.40779873	11.19301977	10.25327908	9.654099111	9.579592182	11.94536033	10.79102519	10.57031015	10.06350632	10.97405373	10.10018218	10.68446151	10.75398257	9.979267702	9.615805742	9.045935323	8.334137294	10.58254107	8.62768128	8.262299794	12.01229279	11.47710381	11.01737364	11.63421772	9.33765644	11.11963492	10.27855997	10.54071847	10.3376238	10.46456145	10.26368705	9.730092112
ENSG00000255920	0	10.17850897	11.10378427	0	0	11.95774619	10.21935835	0	0	0	0	10.42858508	0	0	0	0	0	0	12.25403862	0	0	0	0	0	0	10.12479003	0	11.9381823	11.59338828	0	0	10.93907504	11.3681234	0	0	11.27091554	0	12.26622132	11.12354673	0	0	0	0	0	0	0	9.941385459	10.10277305	0
ENSG00000240426	0	0	0	0	0	0	0	0	0	0	0	0	0	0	0	0	0	0	0	0	0	0	0	0	0	0	0	0	0	0	0	0	0	0	0	0	0	0	0	0	0	0	0	0	10.12078066	0	0	0	0
ENSG00000272770	0	0	0	0	0	0	0	0	0	0	0	0	0	0	0	0	0	0	0	0	0	0	0	0	0	0	0	0	0	0	0	0	0	0	0	0	0	0	0	0	0	0	0	0	0	0	0	0	0
ENSG00000224498	0	0	0	0	0	0	0	0	0	0	0	0	0	0	0	0	0	0	0	0	0	0	0	0	0	0	0	0	0	0	0	0	0	0	0	0	0	0	0	0	0	0	0	0	0	0	0	0	0
ENSG00000263895	0	0	0	0	0	0	0	0	0	0	9.570742825	0	0	0	0	0	0	0	11.24562031	12.15303288	0	9.801870232	0	0	0	0	0	0	11.58467389	0	10.61634217	0	0	0	0	0	0	0	0	11.06997131	0	0	0	0	0	0	0	0	0
ENSG00000227163	0	0	0	12.81017378	0	0	0	0	0	0	8.924488314	10.35755485	0	0	0	0	0	0	0	0	0	9.155456805	0	0	0	0	0	11.452209	0	10.52199271	0	0	9.298786891	10.90563141	0	12.52142199	0	0	0	0	0	0	0	0	0	0	0	0	0
ENSG00000241825	0	11.72170769	9.648943671	0	10.91781507	10.50239532	0	11.75782552	0	0	10.53758706	9.972991089	0	10.15498394	13.09656684	10.63768137	0	9.512101246	11.2134054	0	10.84341208	0	0	10.81140803	0	0	10.74945639	10.48284007	9.55389644	0	11.1687838	11.06799164	0	0	0	0	10.44894522	10.81074878	11.98919992	11.03775814	0	9.527700116	10.98808803	10.14706209	0	9.943331301	0	10.64637778	11.18236699
ENSG00000260511	0	0	11.496492	0	0	0	0	0	0	0	0	0	0	10.00397075	0	0	0	0	0	10.97005419	0	0	0	0	0	0	0	0	10.40188954	10.98566997	0	0	0	0	0	12.24845461	0	0	11.51625658	10.88668099	0	0	0	0	9.88000813	9.792340197	0	9.49632337	11.44614776
ENSG00000106789	17.02762397	17.74620232	17.55993134	15.22907994	18.33515179	16.89727923	17.94637259	17.12907288	18.81099633	19.09455561	15.37576459	17.8136657	14.15577021	18.11027058	18.2369511	17.14421127	17.38250502	17.75093905	17.10192914	17.58199566	18.55512523	18.44893269	18.92474998	17.54740935	17.66142974	15.90664589	18.02099305	17.24569397	16.20273393	17.69624666	17.72738403	18.47198121	17.64839831	13.25370703	17.43382944	16.86341382	17.92585198	17.80562663	16.59174714	17.86039212	16.66021526	18.80208301	17.51816368	15.64947127	18.89763858	17.1136533	18.93127208	17.22006961	17.47138392
ENSG00000145431	13.16817187	15.02791296	15.91109178	16.83580539	16.19988004	14.26668967	16.96558976	14.33004991	14.72618379	16.9159997	17.72989985	17.52188072	18.01262798	13.93185044	15.09471877	15.32259234	16.81869777	17.23369507	16.29221033	14.88575147	15.86120798	15.42462333	14.82829054	13.16094109	16.14640461	17.2656295	13.69905406	17.39171427	16.44649101	15.52445558	13.04902052	14.72567359	16.57077689	15.87446914	14.10241654	11.41659373	13.48271552	13.58810264	15.55258604	12.6955901	14.19141226	11.12810629	13.92261156	15.64283734	14.22597037	13.75158003	16.19670222	16.03067294	15.24816874
ENSG00000273041	0	0	0	0	0	0	0	8.778603045	0	0	0	0	0	0	8.979664507	0	0	0	0	0	0	0	0	0	0	0	9.505475285	0	8.894843174	0	0	0	0	0	0	0	0	0	0	0	0	0	0	0	0	0	0	0	0
ENSG00000201135	12.20304252	0	0	0	0	0	0	0	0	0	0	0	0	0	0	0	0	0	0	0	0	0	0	0	11.76648276	0	0	0	0	0	12.29031059	0	0	0	0	12.52142199	0	0	0	0	0	0	0	0	0	0	0	0	0
ENSG00000137876	18.5453283	19.40913761	19.46224291	19.56775387	18.57984383	19.80635738	18.57436964	19.4551003	19.11513713	19.13817358	18.65853011	19.19852445	19.69788048	19.49049052	18.69801726	19.69538052	19.75425892	19.27633705	19.04728033	19.3086379	18.88403585	20.02137162	18.34321628	19.88469501	18.93276984	19.15996103	19.4318628	18.73170888	19.450278	19.54338092	18.95993841	19.10563565	18.98145145	19.73631488	19.20478333	19.30090744	19.5707013	19.46102351	19.2647929	20.06388607	19.3344961	18.79263201	17.78575857	19.44559043	19.3309794	19.15765432	19.08265065	19.07014277	19.40608705
ENSG00000228971	0	0	7.968748369	10.00534408	9.64973617	0	8.0833261	0	0	0	7.858677445	8.291997537	9.449331424	0	0	0	10.92631021	0	0	0	8.163499554	0	8.208105396	9.129016389	0	7.989036359	0	0	8.87089299	0	0	0	0	0	0	10.4531385	0	8.130933543	0	9.355108755	0	0	0	0	0	0	8.803000397	9.548200549	0
ENSG00000185483	9.192472492	11.50333644	13.42883528	15.68296472	15.2550583	11.65537543	11.31480816	11.41550733	9.585682411	12.40752242	15.11644919	13.62576702	12.03532708	10.37246476	11.13906136	13.80670573	13.31892389	12.06253847	11.714678	11.33870293	10.85942758	11.95433748	14.1814728	10.59309819	13.06638779	14.13647751	10.55914793	13.86252503	13.4941244	12.63778866	8.602933957	11.2214515	14.74529442	15.63616837	9.660444215	10.21010279	9.728672725	14.33700118	11.31577537	11.25532007	10.21982912	8.545634416	12.43662142	14.16189207	12.06391227	10.39192294	11.79314686	9.926019747	13.25681132
ENSG00000218565	0	0	10.85258012	11.98622654	9.217258563	9.386283929	8.648490342	8.322719821	0	8.33357938	10.59020333	10.44028212	11.33664597	10.35947072	0	11.10511917	8.910501052	11.56325195	0	9.006022551	0	8.654335843	8.77341301	0	0	11.35814492	10.6322534	12.82418818	11.4352229	10.60472659	0	10.3661765	10.38036578	0	0	9.698811595	9.332877689	0	8.553487963	0	9.708534444	8.412709965	8.873183574	9.031275206	0	0	0	0	0
ENSG00000277440	0	10.9444052	14.11754663	11.3260993	11.55497863	13.53126961	10.9852689	11.24343088	12.11242581	11.6692097	10.34508064	12.00165407	10.35492835	11.37665311	12.44458426	10.85994442	11.83252433	0	13.02032627	14.43040835	11.06569233	12.45010659	12.43196785	11.03368576	11.60402461	11.89028678	12.55621259	10.70508846	9.776014635	10.35960216	12.39081808	13.5122278	9.136552453	10.74321354	13.88749162	15.49620379	10.67119019	13.73288348	13.34887924	12.25975837	12.85402528	12.91824803	12.37996569	12.69032799	12.25231735	11.97197175	10.70719	11.19041538	9.820772108
ENSG00000273342	10.11983855	0	10.27094657	11.72620366	0	0	0	10.05946631	0	10.0703496	10.16051014	11.91648914	0	10.77717326	11.84495816	0	11.64785636	11.71814777	11.83582533	10.74396215	10.46627973	0	11.51051373	10.43428095	0	0	10.78710521	11.68986374	0	0	11.20643806	0	0	0	12.58743163	13.89650768	0	0	0	0	0	11.14901259	10.61093329	12.35366027	0	0	0	12.59027237	10.22062608
ENSG00000267016	0	0	8.912751591	0	0	9.765668232	0	0	9.569254882	9.710706488	0	8.238947649	0	0	0	10.90014018	9.289690295	8.776028347	9.477432504	0	9.107853351	10.35366533	0	10.65906951	0	10.93086299	8.43045292	0	9.816186497	0	9.84737097	0	8.179189877	0	10.22837692	10.66281075	9.712243163	10.07389405	0	0	0	10.78916926	11.05801885	0	8.296833553	11.0125282	0	8.911086915	9.860945352
ENSG00000138068	0	0	0	0	0	0	0	0	0	9.4838816	0	0	0	0	8.675993228	0	0	0	0	9.158505658	8.881180689	7.809959184	0	0	0	0	8.204047304	8.521254678	0	0	8.62235117	0	7.952919828	11.14107178	0	11.4353232	0	0	0	0	8.862676664	8.565049614	0	0	0	0	0	9.268272537	8.635905913
ENSG00000243914	0	0	9.278660877	0	0	0	0	0	8.936882455	9.078236361	8.170821714	0	0	0	0	0	0	0	0	0	0	0	0	0	0	0	0	9.113628898	0	0	0	0	0	10.15043976	0	0	0	0	0	9.668036856	0	0	0	0	9.660603486	0	0	8.279319076	0
ENSG00000201129	0	12.04142769	0	0	0	0	0	12.75549435	0	0	10.857199	0	0	0	0	0	0	0	0	0	12.16274627	0	0	0	12.37931629	0	0	14.38666634	0	12.45617295	0	0	0	0	12.28465838	0	12.76792452	0	11.98707727	12.35715166	13.14404736	13.43064231	12.30746714	0	11.34998692	13.26181705	0	11.96564307	0
ENSG00000199523	0	0	0	0	0	0	0	0	0	0	0	0	0	0	0	0	0	0	0	0	0	0	0	0	0	0	0	0	0	12.6981061	0	0	0	0	12.52658652	0	12.01004027	0	0	0	0	0	0	0	11.59187437	0	0	0	0
ENSG00000237121	0	8.043912778	0	0	0	0	0	0	0	0	0	0	8.452712818	0	0	0	0	0	0	9.439722057	0	0	0	0	0	0	0	0	0	0	0	0	0	0	8.286348034	10.13278945	0	0	0	0	0	0	0	0	0	0	0	7.968404575	0
ENSG00000136286	11.97429726	12.37176388	17.26948405	16.24362382	14.99135089	13.28925922	15.52927007	11.93405759	10.6339363	13.7114028	16.61016777	15.70819463	15.16365985	14.3677657	15.20369655	14.85992489	13.87671473	14.85804646	14.33556642	16.27056305	12.4191007	12.71123278	11.2162758	11.09374465	11.86364425	17.21012597	14.7135795	15.03174483	16.89289523	12.71253682	14.23348057	13.36536562	15.14078428	14.20589063	12.12606016	12.44667082	14.23159803	12.26780404	13.20480616	12.68750163	12.95990214	12.02429868	13.9952291	16.28305453	13.98371017	11.7300047	15.10687907	16.0724715	15.33449249
ENSG00000188095	12.35128888	0	12.42450977	9.712042766	13.1873656	13.10874051	15.40279772	17.01994833	9.4988797	18.04507818	14.49258364	13.72858505	12.82627217	8.764216653	12.15135505	9.246329752	15.0914235	9.119896242	11.40546891	13.48267806	8.453923561	11.62358629	15.36496191	8.421994224	14.53684275	12.66723027	12.90030412	12.25922766	12.40734566	8.746650653	16.0607571	14.02035791	11.32668796	12.71233346	14.09538544	12.9452702	15.02091719	0	13.52214384	12.34496557	11.75360581	12.22068613	14.41479937	12.56055972	7.644036633	11.63695792	8.096392091	11.71251574	10.52686661
ENSG00000265939	12.4940354	10.13547797	11.64547277	0	9.746701233	0	10.1763263	13.84849291	11.3031929	9.860840938	12.27175033	14.66992676	0	9.568533611	12.05022504	11.05037029	13.02282397	12.24526368	0	0	10.25672069	13.7660051	0	10.22472548	9.474184743	12.40262315	0	10.89550345	10.96561171	12.13430904	13.90309359	12.70284263	12.13218513	11.93326247	10.37856273	11.22786451	11.44630666	13.68240106	0	12.03529231	12.23729622	12.26088063	13.57033551	11.55918168	11.44306178	0	11.89722697	13.81337944	0
ENSG00000278974	16.29382637	14.65983449	12.45661748	15.97847164	14.6649394	14.21758199	15.54868992	15.1989307	15.80048611	16.39515758	16.78047244	16.19864183	16.87139852	15.64946187	9.448252474	14.96959772	15.85638118	16.72023214	15.06644912	16.4843076	16.88067257	16.12415463	13.60360799	16.76958029	15.71397271	15.62650516	11.55831183	10.29219786	15.26811818	15.6732746	14.91601838	14.75105618	11.72123708	16.49913504	15.7045439	15.55433112	16.56092367	15.6191893	15.25752872	9.847853429	16.21827974	14.91996853	15.30442313	16.3812861	15.10567192	16.39495343	10.87887847	16.21626284	12.21365751
ENSG00000170035	18.95090738	19.12952096	19.32567592	18.68351872	18.67639405	18.50539462	18.51742887	20.51206007	19.10873964	19.35211401	19.06951849	18.59392129	19.52847682	18.28244132	18.93017861	18.78130322	19.38167752	19.27109437	19.17512128	19.39306588	18.7559048	18.10367031	18.02491273	19.36272689	18.5118912	19.03293599	18.14044169	18.96886586	18.92636166	18.95331506	17.3982107	18.6749792	18.72697139	19.78186224	18.82068456	18.50329722	18.62126108	19.04965453	20.11036603	19.49862747	19.16988943	18.98589807	19.11786366	19.19152876	19.25784671	19.81600243	19.02238607	18.57303683	19.40556154
ENSG00000239664	0	0	0	0	0	0	0	0	0	0	0	0	0	0	0	0	0	0	0	0	0	8.858731344	0	0	9.149379042	0	0	0	0	0	0	0	0	0	0	0	0	0	0	0	0	9.615180611	0	0	0	0	0	0	0
ENSG00000254281	12.08844453	10.99226553	12.23964862	12.37369337	12.41000333	0	0	10.70662098	11.16061455	11.30218481	12.71399811	12.04952682	11.98702849	11.00965707	0	0	0	11.7808108	14.06812084	0	10.11420556	11.03898718	11.74304633	0	0	12.52299855	12.43419296	12.33734952	12.1444992	0	12.85366607	10.75346958	12.18218158	0	0	15.51092084	9.719901178	11.08088821	10.93792916	0	0	0	9.260009214	12.00138026	11.88524978	11.53455639	11.33973026	10.91650065	11.45253758
ENSG00000189238	0	0	9.130323349	10.16996133	9.62189489	0	0	0	0	7.932891338	9.604034794	12.03746174	11.07213688	0	9.441576033	11.81821596	9.092981726	7.996385963	7.700352009	11.60155321	0	6.267475805	10.17658939	8.879235669	0	12.1928177	8.234018894	7.968205335	11.28108426	0	8.069177334	6.974476201	7.982872227	0	0	8.882971273	0	7.299732329	0	0	0	0	9.791535628	10.94904836	7.518122228	0	9.773539698	10.51937922	8.082716039
ENSG00000263357	0	0	13.27319932	0	0	0	0	0	0	0	0	0	0	0	0	0	0	0	0	0	0	0	0	0	0	0	0	0	0	0	0	0	0	0	0	0	0	0	0	0	0	0	0	0	0	0	0	0	0
ENSG00000188529	18.15725018	18.23995331	17.02420876	17.58363419	17.81206107	18.01773304	16.88602361	17.79494371	17.8494331	17.40188416	17.42451793	17.92763814	17.53181415	18.28115309	18.39350878	17.80371773	17.57659258	18.19087495	17.6706936	17.43185329	17.69343356	18.31436928	17.54967193	17.74132532	17.93603055	17.93531758	18.01446115	17.78567423	17.24958869	17.382419	18.52112118	17.73054508	17.56822243	17.78994633	17.72594555	18.42098809	18.57073802	17.35922317	17.77669187	17.87168395	18.24768724	17.80125895	17.90632964	17.85892665	17.83364579	17.85390851	17.67716843	18.11296291	17.8799678
ENSG00000106052	18.59788075	19.26039038	18.28910341	18.8433521	19.16628942	18.9818685	18.18804887	19.66818395	19.10252515	20.03129585	18.61624183	18.17763433	17.88656345	19.14768127	18.72447632	19.59120977	18.46826441	18.83412695	19.13145788	18.23234724	18.84703426	18.49050304	19.11501797	19.02318256	18.84762403	18.66503787	20.17594836	18.32197568	18.55742427	18.96219234	18.88467571	20.15088839	18.91714612	18.15335003	18.33306868	17.51297548	18.24088355	18.66655283	20.00188288	19.22236915	19.07347913	18.20181149	18.11288872	17.90141334	19.56398987	19.03955094	19.51504384	18.36352111	18.67383871
ENSG00000231700	10.77987571	0	0	0	0	0	0	0	0	0	0	9.257061128	0	0	0	0	0	0	0	0	0	0	0	0	9.344607766	0	0	0	9.836700809	0	0	9.76716002	0	0	0	0	0	0	0	0	11.10788334	0	0	0	0	9.227420518	10.76790844	0	0
ENSG00000273374	0	11.99961758	8.928095084	11.25618866	11.11324314	11.36489477	8.459291679	10.12979126	8.586487722	8.144503911	12.03733656	7.67167026	7.830806846	7.852993836	10.13862805	10.33091832	10.71865241	12.20345225	10.9065717	12.568635	12.12093535	10.7098361	9.58229169	10.3121174	9.561528259	9.946961388	10.85745566	11.42330673	10.56787686	10.63739445	11.73607135	9.984159284	8.194512339	11.21360907	7.664714041	10.09365421	12.6005989	12.41012331	8.364323677	11.19014319	11.10272398	11.21937167	11.20457322	7.845099397	10.0459449	10.54274554	8.765238622	12.44728244	10.87553642
ENSG00000205662	0	14.26995895	0	0	0	0	12.44313271	0	12.9856319	0	0	12.28482122	0	0	0	11.99590969	0	11.45438167	0	0	0	0	0	10.49231587	0	0	0	0	11.08134763	0	0	13.05076126	0	0	0	0	12.61427866	0	0	0	0	0	0	0	0	0	12.0909735	12.81181387	0
ENSG00000268133	0	0	0	0	0	0	0	0	0	0	0	0	0	0	0	0	0	0	0	0	0	0	0	0	0	0	0	0	0	0	0	0	0	0	0	0	0	0	0	0	0	0	0	0	0	0	0	0	0
ENSG00000231957	0	9.291648311	9.217634748	0	0	10.07080641	0	0	0	0	0	0	0	0	0	0	0	9.080854702	0	0	0	0	0	0	0	9.237969504	0	0	0	0	0	0	0	0	0	0	0	0	0	0	0	0	0	0	0	0	0	0	0
ENSG00000178921	16.36106351	16.71315254	15.87039785	16.25153757	16.29272363	17.51334552	15.64154462	17.33526914	16.45952361	15.78448164	16.91074429	16.01139314	16.25615765	16.00189713	15.87232939	16.61550589	15.55037578	16.97958365	16.54714735	16.16262296	16.95973013	17.36961721	17.4518727	17.03890071	16.18937869	17.48379521	16.37366967	16.75093989	15.84059177	15.92802333	16.98085466	15.89698696	16.16293466	17.46592701	16.31012934	16.63599897	17.48139553	16.89395858	16.07442851	17.14212852	16.44195878	16.7550515	15.63274623	17.63307169	16.7967274	16.83147946	16.29214307	17.02370518	15.7171702
ENSG00000019995	16.17271528	15.8274379	14.06002396	16.49469531	16.19314602	16.61464846	14.65934448	15.24791926	16.20188827	15.20849928	16.14805785	15.71700737	14.53659416	16.26932922	15.09512967	16.0380339	15.78989495	15.78198271	15.86544283	13.18830078	16.39607679	16.41169883	14.86458076	14.56368744	15.21897968	15.80651531	15.50167207	15.76212739	15.41302895	16.20378885	15.01509036	15.44388226	16.26866704	16.13642755	14.55753884	15.07773682	15.83166339	14.89701645	15.16178599	15.060226	14.38279542	14.81862748	15.68953103	14.5354365	15.01458236	15.42763696	15.80364414	16.31186	15.98639235
ENSG00000273138	0	10.65776633	0	0	10.26886899	12.4372531	10.69862554	11.3716179	0	11.38250726	0	0	0	0	0	13.15748849	11.96072832	11.44623375	0	0	0	9.705346416	12.40820672	0	0	10.60403403	10.10056277	11.41795147	0	11.07237395	12.51903286	11.41847669	10.84796995	14.04061986	11.90053424	0	0	13.06763407	10.60343706	0	0	10.4623597	13.09306025	0	10.96594319	9.878990749	0	12.16634634	12.53261962
ENSG00000056586	17.0916393	13.38858972	15.97836182	17.03294722	17.14640198	16.10719501	16.06356643	16.18067742	15.62857171	16.92662909	17.06913366	17.87075672	16.28333772	16.69355272	16.61199289	17.79877513	17.42942311	17.28001264	16.29877993	16.11494432	17.21844771	17.55068416	15.99691219	15.63730564	16.50048574	16.93185644	17.12784154	16.55966885	16.38612076	16.71374782	16.60402065	16.63306312	16.87510261	16.70956727	16.36269792	15.57058644	16.84855445	16.05540912	15.76038237	15.88749207	16.01135258	16.60232437	16.1321058	16.03823741	16.92563419	16.09198057	16.72715175	17.17455291	16.97668751
ENSG00000231112	0	0	0	0	0	0	0	0	0	0	0	0	0	0	0	0	0	0	0	0	0	0	0	0	0	0	0	0	0	0	0	0	0	0	0	0	0	0	0	0	0	0	10.60766767	0	0	0	0	10.26601472	0
ENSG00000197557	13.84236723	13.92376808	14.21020613	14.48145252	13.7872105	12.36421883	14.26140749	17.05958733	14.80758505	13.52820964	14.37650865	15.22645469	14.36036946	14.95588738	13.9508175	14.22731598	15.14945309	15.02376384	15.31378262	14.93727481	14.04510678	15.68994123	15.67179957	15.59501984	15.81359407	15.48719248	12.74065669	14.86012468	14.45350382	14.84419513	15.2106489	15.00672366	14.79655773	14.78345456	15.45285006	13.29174702	14.28780956	14.01242744	12.75848859	14.42324413	15.9557772	14.77635768	16.29391984	14.51619016	15.15430837	15.97059555	15.83635175	14.64506958	14.95122696
ENSG00000198963	6.689754024	9.809581867	12.01712043	11.53136208	9.601230359	7.688214709	6.953653092	8.205142364	0	9.79772331	10.33224771	8.961608685	10.83558777	10.28887024	8.989538808	9.818176773	11.81968503	10.01325108	8.396886445	10.94487823	0	8.950745519	9.653942877	0	9.633178123	10.65556609	8.806116129	11.1858152	11.22423426	10.22401086	0	8.665716091	13.01638333	0	9.146913712	9.166588436	7.634991226	7.001054619	10.54812273	0	11.46382776	0	9.257002555	7.334557475	5.247906153	7.934929995	12.77246726	7.83162672	12.00575534
ENSG00000187513	15.73495719	15.8906923	19.22237876	18.53623155	18.01468547	17.42038991	18.50324674	16.81476315	15.33269565	15.95348045	17.5402918	16.31966647	18.25859833	15.31519272	17.32923984	15.42768472	15.98101028	15.62295722	17.25377873	16.90621424	18.4929087	15.78719567	17.69109354	15.40296907	15.56635378	17.43502435	16.67701185	18.26237066	17.51963857	15.59214978	16.09655756	16.38237204	18.79658948	19.31600117	18.10392111	16.50938044	16.66026689	16.67612373	16.19889425	17.62645027	17.81435768	17.02023853	15.66022613	18.02897514	16.1910878	16.05056315	15.84599201	14.4156613	17.75223898
ENSG00000120211	7.978171709	0	0	8.583441164	0	0	12.40888538	0	0	0	9.015936059	0	10.60888842	10.43864324	0	10.69913651	0	0	0	0	10.90487224	10.56743428	10.36501101	0	14.07501339	8.149135723	0	0	0	0	9.062425886	0	10.71091397	0	13.24859787	10.61372806	8.92740938	0	0	12.90610755	8.305181768	0	7.472056682	0	7.514073758	8.422606327	7.96624529	10.12330187	0
ENSG00000267107	12.30206255	12.87783778	16.15347341	16.04653806	14.25074915	13.5090264	14.78531482	13.88530068	12.28082836	13.25239045	13.78221005	13.18357068	15.83940045	13.11355451	14.26053565	13.47839423	13.9682357	14.48598032	14.68547741	14.75422735	15.0947925	12.62723247	13.79769257	13.54259369	13.37620654	13.8657967	14.53639984	14.98818404	16.41097203	12.4782854	12.90021352	13.09574508	16.18671697	14.78533028	13.80615729	13.88334679	12.45567182	13.98047544	13.57723999	14.41589578	14.08946581	13.17976499	12.40232172	15.41766498	12.95669446	13.58579419	14.66141727	11.3778874	14.49017746
ENSG00000174123	8.450268012	9.410596423	15.56318857	13.53462207	12.34150729	11.0372785	11.71282345	10.38678769	0	11.39713821	11.78493454	14.63608601	11.49719952	9.328584969	12.32444637	11.58747338	9.713687516	10.78310009	14.52064003	13.15833736	7.217618753	10.83452116	9.255015841	7.185814611	7.432880652	14.21276579	11.88685507	13.07608378	15.85684575	7.509318067	11.47253069	10.30819339	12.6169406	9.472240757	9.916287064	9.182100762	9.814781967	8.763497856	10.35521328	9.404468627	9.191818583	6.903115279	11.77931928	10.09733571	12.34936846	10.39566587	13.82658005	10.40412635	14.63453208
ENSG00000242863	0	0	0	0	0	0	0	0	0	0	0	0	0	0	0	0	0	0	0	0	10.93321982	0	0	0	0	0	0	0	0	0	0	0	0	0	0	0	0	0	0	0	0	0	0	0	0	0	0	0	0
ENSG00000280753	0	13.11748333	0	12.49943453	11.72857234	0	0	14.15352854	11.70121888	13.42750819	10.93339455	12.95273986	0	0	13.03318313	0	0	0	14.19387768	12.51677445	13.23881642	13.16422239	0	12.20695068	12.45553794	13.06372328	12.55993505	0	0	15.11715487	14.78664097	12.87858907	11.30820402	0	0	0	0	0	0	0	0	11.92215653	13.96847059	0	0	11.33846298	11.8803576	13.041689	0
ENSG00000267284	9.639371301	0	11.59661909	9.247173612	0	0	0	14.62158484	13.65596289	0	0	0	13.36068661	0	8.781904567	14.9077582	15.18883294	14.00941628	0	13.78580457	11.56971658	15.63762618	14.07351674	13.41182171	8.205787935	0	0	0	12.94173937	0	0	13.53102217	0	15.0879381	9.108832388	14.91024442	9.591436765	0	0	0	14.3581219	0	12.7730926	13.28758619	0	8.08882672	12.9476978	0	0
ENSG00000256053	16.64864319	17.49698478	17.73267527	17.1505755	16.85633068	17.23675658	17.92796303	17.83687214	17.16650914	17.0925138	16.92394498	16.71507584	17.81319331	17.16973262	17.18268515	16.59085034	17.58903334	17.14753097	16.99191187	18.88190584	16.35598793	16.52888087	16.92915719	17.42784987	17.84626738	16.1699276	16.73448775	17.28679713	16.4169561	17.23896537	17.8470823	16.61214964	16.32765887	17.40616784	18.21542402	17.66103672	18.56384188	17.92002754	17.83011079	17.76774096	18.4819833	16.87767273	17.38582091	17.91122321	15.62516091	17.24493404	16.93600796	16.4347686	16.21022767
ENSG00000232216	14.14170482	15.61495327	15.78474071	13.07095714	16.65026254	19.11866302	15.83417062	16.47353058	0	15.17959247	15.33211475	17.35874697	11.77756142	11.38493661	15.56811895	15.74195001	12.25574785	14.61532971	14.94602277	18.0971263	0	10.99940864	10.53407606	10.45734801	12.02723086	19.80708781	13.13146101	14.88248336	18.53308645	12.78203265	14.62128569	0	15.43998649	13.16585272	12.93239348	0	17.86181965	14.04071001	17.91255213	13.00489189	11.47030815	10.17271122	12.6333212	11.79191264	22.16795034	13.04718384	14.21718949	14.37872449	18.72228369
ENSG00000257885	0	0	0	9.84487074	0	0	0	0	0	0	0	0	0	0	0	0	0	0	11.95331776	0	0	0	11.21311278	0	0	0	10.48977799	0	0	0	0	0	0	0	0	0	0	0	0	0	0	0	8.730933284	0	8.773086899	9.683776674	0	8.389940851	0
ENSG00000244104	0	0	0	0	0	0	0	10.61966409	0	0	12.52748152	12.73999436	0	0	0	0	12.79320564	11.69382572	0	0	0	0	0	0	12.24280434	0	0	0	10.73608795	0	10.76728857	10.66651097	0	0	0	0	0	0	0	0	0	0	0	0	10.21411036	10.12642258	0	9.830329065	0
ENSG00000257325	0	0	0	0	0	0	0	0	0	0	10.35253073	0	0	0	0	0	0	0	0	0	0	0	0	0	0	0	0	0	0	0	0	0	0	0	10.78019562	0	0	0	0	0	10.63979829	0	0	0	0	0	0	0	0
ENSG00000219607	14.84227213	13.6095051	14.56203171	14.92931339	15.28291606	15.91952892	17.40866102	13.3371499	15.83727429	15.71198439	13.69459441	12.26823669	15.35492612	14.25463034	15.06442559	13.03151757	15.21037303	11.82708841	12.11465275	14.06163019	16.19385926	13.61522161	13.10028192	15.54223993	15.8407184	13.59563273	14.05857521	14.17544621	13.32811488	16.10295294	16.21769567	13.66253345	13.88488053	13.52472482	16.62297344	12.60507851	15.60581113	16.42420954	15.73244886	13.95198931	11.97108466	15.95085867	12.30423007	14.84706919	14.34626567	15.06296418	15.66952324	13.65021281	12.67438382
ENSG00000221073	0	0	0	0	0	0	0	0	0	0	0	0	0	0	0	0	0	0	0	0	0	0	0	0	0	0	0	0	0	0	0	0	0	0	0	0	0	0	0	0	0	0	0	0	0	0	0	0	0
ENSG00000235571	0	0	0	0	0	0	12.32673443	0	9.54903304	0	0	12.38411062	10.37488162	0	0	0	0	0	11.45567228	0	10.08631517	0	0	0	10.30274404	0	0	0	0	10.37955548	0	0	9.156485634	0	0	0	0	0	0	0	11.06711647	0	11.55214702	13.55819463	0	10.18546552	0	16.84204682	0
ENSG00000196739	11.30177074	15.71202413	14.87127399	15.37698035	13.14754041	15.15361396	13.06303483	15.57569498	16.96456912	13.87949716	15.29613898	17.82018292	16.87664222	12.90821246	15.15807202	18.36655312	17.2780751	16.80728044	14.24055533	16.38249197	15.53059088	16.23748502	14.70768117	15.10600748	12.75551082	16.09243424	15.25951396	16.87543246	15.34598578	14.82409474	12.19614758	15.70552717	15.53425456	14.78110497	13.92195101	14.56871466	16.82222755	16.94616436	14.03707804	13.27991279	16.23507773	12.01943845	16.49312362	16.06078655	16.21335415	14.87075072	16.78553682	16.55319626	14.97870825
ENSG00000181291	7.74782723	11.05461294	12.35204432	10.80857228	11.4357997	15.11295452	11.25587342	11.00330306	7.557614459	9.01628235	10.03111432	10.53964371	10.18521967	9.401044702	12.09194558	7.888069782	0	10.75614967	10.45901419	10.36677196	10.67366387	9.016005274	12.26215416	8.644368654	11.94865297	9.237026382	9.995223544	12.60989661	11.19010199	9.383464163	12.75933112	6.741098181	11.96450161	12.52030349	10.53265783	10.64540323	17.06597951	12.54723072	8.501058109	9.868769302	10.24039239	0	9.556414189	10.19956269	11.91904917	9.995825006	10.89980586	7.483714004	11.2348909
ENSG00000215386	6.493277287	11.09552251	13.30097898	14.54390201	11.98615279	10.80540004	11.95324702	8.007326329	6.304381022	12.38210598	11.0731399	13.33666377	11.69809581	8.94526777	6.632846862	10.61895836	13.0062143	13.13540576	11.28210512	12.00899356	8.413092882	9.920704117	8.871734424	6.804831946	13.06304211	11.23434086	8.733277215	13.40574416	13.5333626	12.11770108	7.572061168	8.788815864	13.86449989	11.20229647	10.26892728	8.798856654	8.433357249	8.794463393	12.20307692	8.023890535	10.71309849	0	9.777642242	10.71287665	6.033095174	9.732182576	9.052880924	11.98465058	12.03782348
ENSG00000164056	15.90210725	17.29122363	18.20794932	19.37221937	17.42272348	17.09329235	16.93474309	17.86765724	16.88506094	17.675235	17.80529413	17.28132282	19.77182094	16.0180212	17.2237274	17.31326203	16.95338141	17.57696891	17.80083673	15.33696435	17.55726792	17.98031081	18.04791445	17.3857418	17.60491236	16.95372338	17.61361378	18.50942617	17.51268554	17.28275435	14.50575257	16.32743399	20.29971569	16.96072296	16.97405485	14.74502502	15.8216914	16.92127237	17.69356687	17.66064133	17.7607795	17.87318356	16.41669917	15.10056664	17.66319151	17.3059077	17.03555077	17.52821214	18.28769277
ENSG00000226616	0	0	0	0	0	0	0	0	0	0	0	0	0	0	0	0	0	0	0	0	0	0	0	0	0	0	0	0	0	0	9.087729216	0	0	0	0	10.90194597	0	0	0	0	0	0	0	0	0	8.447883423	0	0	0
ENSG00000265359	0	0	12.04352783	0	0	11.89781903	12.74337806	0	0	0	0	0	0	0	12.03335523	0	0	0	0	12.51677445	0	0	13.28357142	0	12.77741466	0	0	10.87863854	0	0	0	11.87878063	0	0	0	0	0	0	0	0	0	10.92252823	0	0	0	0	0	0	0
ENSG00000244169	0	0	0	0	0	0	0	0	0	0	0	0	0	0	0	0	0	0	0	0	0	0	0	0	0	0	0	0	0	0	0	0	0	0	0	12.01251215	0	11.00846026	0	0	0	0	0	0	0	0	0	0	0
ENSG00000251005	10.26410497	0	0	0	0	0	0	0	0	0	0	0	0	0	0	0	0	0	0	0	0	0	0	0	0	0	0	0	0	0	10.35132212	10.25056455	0	0	0	0	0	0	0	0	0	0	0	0	0	0	0	0	10.36490083
ENSG00000252515	0	0	0	0	0	0	0	0	0	0	0	0	0	0	0	0	0	0	0	0	0	0	0	0	0	0	0	0	0	0	0	0	0	0	0	0	0	0	0	0	0	0	0	0	0	0	0	0	0
ENSG00000253813	0	11.21029402	11.72094001	0	0	0	12.2508652	0	10.79396238	0	10.61090597	0	0	0	0	0	0	11.99888114	0	0	0	0	0	0	0	0	9.653852159	10.97095504	0	0	0	0	0	0	0	10.3038948	12.74388252	0	0	11.52596558	10.31362164	0	0	0	11.8403553	0	0	0	11.08585198
ENSG00000225625	0	0	0	0	0	0	0	0	0	0	0	0	0	0	0	0	0	10.86288429	0	0	0	0	0	0	0	0	0	0	0	0	0	0	0	0	0	0	0	0	0	0	0	0	0	0	0	11.29442507	0	0	0
ENSG00000243861	0	0	0	0	0	0	0	0	0	0	0	0	0	0	0	0	0	0	0	0	0	0	0	0	0	0	0	0	0	0	0	0	0	0	0	0	0	0	0	0	0	0	0	0	0	0	0	0	0
ENSG00000244260	0	0	0	0	0	0	0	0	0	0	9.897883443	8.527868236	8.687337178	0	0	0	0	0	0	8.676417687	0	0	0	0	7.618997511	0	0	0	0	0	0	0	0	0	0	10.36784013	0	0	0	0	0	0	0	0	0	0	8.041818674	7.207669933	0
ENSG00000265127	0	0	0	0	0	0	0	0	0	0	0	0	0	0	0	0	0	12.20345225	0	0	0	0	0	0	0	0	0	0	0	0	0	0	0	0	0	0	0	0	0	0	0	0	0	0	0	0	0	0	0
ENSG00000161981	17.97222348	16.5207912	18.33696405	16.8765525	17.58213058	18.42079173	19.10581886	18.3502366	16.96084466	17.35781397	17.6207838	17.53507032	18.11040735	18.64389666	18.55371432	17.196056	19.1735286	18.21536477	17.60299919	19.19518257	17.6677649	18.03996143	18.84462413	17.3372702	18.74673045	17.03269525	17.50830012	17.12677709	18.28306079	16.00300405	17.72176578	17.99067386	17.2777443	18.29045003	18.448945	18.54769113	17.00038942	17.21344594	17.98772891	18.10343342	19.06195876	18.20856919	17.55680387	18.86172617	17.52381268	18.24504848	17.46671226	17.5164642	17.66910614
ENSG00000231874	0	0	0	0	0	0	0	0	0	0	0	0	0	0	0	0	0	0	0	0	0	0	0	0	0	0	0	0	0	0	0	0	0	0	0	0	0	0	0	0	0	0	0	0	0	0	0	0	0
ENSG00000281584	13.925989	15.73625724	15.07717511	15.11813575	14.34712621	13.93148058	0	13.86556527	15.31973065	12.87655392	13.55168662	13.98659409	0	15.39109434	15.38892007	14.06684745	15.45479375	14.52513561	15.64281373	14.55053571	15.27265095	14.52000205	0	13.24074188	15.81118158	14.68251947	16.40101504	15.71920107	14.56698555	16.15108143	17.18311703	12.91253195	15.34161704	0	14.39461911	15.5662942	17.04783623	16.04730944	14.68192214	15.78901315	15.57602853	15.54072483	15.00237187	0	16.54709494	16.27876181	12.91410913	15.53492724	15.83415102
ENSG00000250519	9.407450424	0	0	10.01395676	11.56392727	10.4118757	0	13.92995164	9.216587966	0	9.448098978	11.68876281	0	0	0	10.54715598	13.10427855	16.90336755	0	12.61509615	15.96151857	10.26357724	14.96677221	13.17960804	11.77642272	11.57740236	9.075747646	9.393394352	13.26889278	0	10.49361142	12.97691437	8.824196829	12.75153245	16.04392656	11.72419095	15.66113725	0	0	0	13.64050256	14.38942369	11.21932682	13.0553746	8.941981498	8.854401512	11.71570739	12.72503142	0
ENSG00000255475	0	0	0	0	0	0	0	0	0	0	0	0	0	0	0	0	0	0	0	0	0	0	0	0	0	0	11.94436369	0	0	0	10.77939503	0	0	0	0	0	0	0	0	0	0	12.30637105	0	0	0	10.13852517	0	0	0
ENSG00000256043	16.42458707	16.03890741	18.13329452	18.54325022	17.64867939	16.63289369	17.45956847	15.30868341	18.28422555	18.17146668	18.17864701	18.01841922	18.42704916	17.26616049	17.00564308	18.13947567	17.02253934	18.270821	18.02530741	16.27078267	20.21554705	16.21100687	17.09039076	17.24976074	18.95695266	18.82187358	18.68452437	18.6814492	18.36005211	16.49875628	16.4278088	17.59239911	18.77767533	16.98376648	15.5916	17.01284522	15.76969571	17.07031246	17.68144671	16.47814362	17.77436551	17.53899177	16.97864191	17.47788137	18.56933383	17.9441594	18.17010783	16.20554855	18.00210195
ENSG00000221581	0	0	0	0	0	0	0	0	0	0	0	0	0	0	0	0	0	0	0	0	0	0	0	0	0	0	0	0	0	0	0	0	0	0	0	0	0	0	0	0	0	0	0	0	0	0	0	0	0
ENSG00000233444	0	11.15190249	12.07746722	0	0	11.93175757	0	0	0	0	0	0	0	0	0	0	0	0	11.64323664	11.55095649	11.27319754	10.19924022	11.31793929	11.24118894	0	0	12.59387683	11.91219378	0	0	0	0	0	0	12.39482004	11.24493094	0	0	0	11.46756911	0	0	10.41841999	0	0	0	0	10.07680169	0
ENSG00000252886	0	0	0	11.29666711	0	0	0	0	0	0	0	0	0	0	0	0	0	10.70393788	0	0	12.03591891	0	12.08066797	0	0	0	0	0	0	0	10.77696559	0	0	0	0	0	0	0	0	11.23062088	0	0	0	0	0	0	0	0	0
ENSG00000250257	0	0	0	0	0	0	0	0	0	0	0	0	0	0	0	0	0	0	0	11.09170517	0	0	0	0	0	0	0	0	0	0	0	0	0	0	0	0	0	0	0	0	0	0	0	0	0	0	0	0	0
ENSG00000251413	0	0	0	0	0	0	0	0	0	0	0	0	0	0	0	0	0	0	0	0	0	0	0	0	0	0	0	0	0	0	9.770527865	0	0	0	0	0	0	0	0	0	0	0	0	0	0	0	0	0	0
ENSG00000232682	0	11.93729608	9.405490528	0	12.25854218	11.2582056	8.522309825	9.778303185	12.3831593	9.789184281	8.297425152	11.63511519	0	9.496894718	0	10.39406414	0	10.26751105	12.66967492	0	13.18396027	11.52473051	9.645404857	0	12.45956898	8.427925481	11.82715938	12.48622662	9.31046582	10.47830152	10.66222921	0	9.669583116	11.27677686	11.04339218	10.57151297	8.209012526	12.1514411	12.23078809	12.88094192	10.90298086	0	11.83145241	0	11.78625379	10.86877803	8.244913921	7.410200177	11.52341481
ENSG00000163159	19.56629345	17.88086475	18.23974373	17.83405995	19.05309226	18.51265981	19.16243456	18.67674977	18.5594843	18.50609765	18.36699736	17.78143355	18.06018342	17.89675641	18.38653185	17.51237194	18.40997543	18.49610201	17.54682401	18.99745515	17.62829108	17.85178248	18.90614358	18.09156769	18.57354058	17.87382061	17.66344443	17.89701911	19.74545045	18.37987183	17.99838164	18.24388726	17.50475397	18.34893935	18.13914454	18.46976495	19.1480619	17.84029391	17.7355014	18.47915421	19.16177316	18.98170216	17.72941029	18.21356875	17.80892973	18.79642584	17.49853535	18.04638798	17.78694602
ENSG00000242145	0	0	0	0	0	0	0	0	0	0	0	0	0	0	0	0	0	0	0	0	0	0	0	0	0	0	0	9.779606011	0	0	0	0	0	0	0	0	0	0	0	0	0	0	0	0	0	0	0	8.944540652	0
ENSG00000222490	0	0	0	0	0	0	0	0	0	0	0	0	0	0	0	0	0	0	0	0	0	0	0	0	0	0	0	0	0	0	0	0	0	0	0	0	0	0	0	0	0	0	0	0	0	0	0	0	0
ENSG00000241352	12.14289412	13.56071156	14.01010662	11.94282304	13.25902834	11.92604539	13.06107676	12.44497623	11.95177589	10.28684123	11.83575418	11.61868033	11.97110497	11.57846402	11.79861533	12.79821788	0	13.0500456	11.63752478	13.66035058	13.38251317	13.60745199	12.72691074	9.651711371	12.59922448	10.50781713	13.86104525	12.49131884	10.39236125	0	13.42263758	11.90700689	11.92120319	12.68143862	14.05188843	13.35423772	13.60926797	14.04166003	10.5072202	14.40001211	12.24865373	14.65051423	11.82708639	10.98581245	11.45441758	11.10376072	11.90858386	12.65493779	12.43635556
ENSG00000255169	0	0	0	0	0	0	0	0	0	0	0	0	0	10.46660867	0	0	0	0	0	0	0	0	0	0	0	0	0	0	0	0	0	0	0	0	0	0	0	0	0	0	0	0	0	0	0	0	0	0	0
ENSG00000259117	0	0	0	0	0	0	0	10.73507077	0	0	0	0	0	0	0	0	0	0	0	0	0	0	0	0	0	0	0	0	0	0	0	0	0	0	0	0	0	0	0	0	0	0	0	0	0	0	0	0	0
ENSG00000260610	0	0	9.4090785	0	0	0	0	0	0	0	0	0	0	0	0	0	0	0	0	9.881827036	0	0	0	0	0	0	8.926433167	0	0	0	0	0	0	0	0	9.576049262	0	0	0	0	0	0	0	0	0	0	0	0	0
ENSG00000273536	0	0	0	0	0	0	0	0	0	10.62093873	0	0	0	0	0	0	0	0	0	0	0	0	0	0	0	0	0	0	0	0	0	0	0	0	0	10.98870677	0	0	0	0	0	0	0	0	0	0	0	0	0
ENSG00000256060	14.32219285	15.56613984	17.24000526	16.47636927	16.05142663	16.04953377	16.36052818	15.62429336	16.36403544	16.66045159	16.15945833	17.11219304	16.98549316	17.88682851	16.25711227	16.84726687	16.48508373	16.91505321	16.50695021	17.79105718	16.1163199	16.19475009	17.04673713	17.36439439	17.2407291	16.0598528	16.53045317	16.24094994	16.0183155	16.48345698	16.31756525	16.45119142	15.93047659	16.86077844	16.92488272	16.83731264	16.9903448	16.75309013	17.92678983	16.98882766	17.17793606	17.59890649	16.78283197	17.49638728	16.58342473	17.09375999	16.92295663	17.53806773	16.03274943
ENSG00000174132	18.08123431	18.00524408	18.54246143	17.82089042	17.65548013	17.92084869	18.12809664	18.19532675	18.37498206	17.51532716	18.66980716	18.93843484	18.6560621	18.76845837	17.99238002	18.76873379	18.95028078	18.23769352	16.90735914	17.8049901	17.2043632	19.90674722	18.52053923	19.14258712	17.14611764	17.37867441	18.98977928	17.91535506	18.14627898	18.16058679	18.13941055	19.11027205	18.04847869	18.25730754	18.33468341	20.23984122	16.45905333	18.63378165	18.34467572	17.32988953	18.21289867	17.9712236	17.95771259	16.89281817	18.34650627	19.06640542	18.44319135	17.74501751	19.05411781
ENSG00000187118	15.74228674	15.11206308	15.45627735	14.72107359	14.98185888	16.35942689	15.16178322	15.6952691	15.42582154	15.51715657	15.38662181	14.88310949	15.74744089	15.55001964	14.65566913	14.93843746	14.61595383	15.0158752	15.28772903	15.2548652	14.68780936	15.66481012	15.31966692	15.90061637	14.8160457	15.2392567	16.06976705	15.22480204	15.55188384	15.24107259	15.44603712	15.11158836	14.61587595	15.70122552	15.03674133	15.48796468	16.84970509	15.3177332	15.65515292	15.69235191	16.32057006	15.95153807	15.00892939	15.6329892	14.92877197	15.02368363	14.6156828	14.45132116	15.43708382
ENSG00000225706	7.626251061	7.850566621	12.62837641	11.6860364	11.15620067	9.626249086	11.20772485	0	0	12.89151421	8.663201236	0	15.19700882	0	0	0	0	11.21871406	8.340278027	12.05120466	7.971408487	6.903151022	0	0	8.77053241	10.37658439	0	12.46309011	12.53322218	11.5815322	9.293479946	8.609078467	11.84236434	10.64390315	0	0	8.574723499	8.935916147	10.96058806	0	10.53304157	0	8.698838144	8.273481136	0	0	8.610651816	7.775100702	10.52813781
ENSG00000101440	10.30069415	11.52541139	13.35781498	11.49224965	13.13590835	10.30618175	10.56675755	0	10.69421997	10.83576774	13.29459745	10.77601928	11.93544369	12.27957772	11.44113088	0	12.9985165	12.48394236	12.33864576	13.09421915	11.23183058	11.74201238	13.59803459	10.6151665	11.44836083	11.79349026	11.55273984	11.60786338	13.35575481	0	10.38791303	10.28715346	10.30134214	11.3241834	12.93831452	14.57224549	11.57395555	9.615427222	11.47106663	11.84110644	9.629546971	12.1370609	12.87867341	15.11939613	10.41928705	8.748864099	10.87330759	13.30724214	11.40095859
ENSG00000227868	11.12684025	11.35211895	11.27801311	11.14910425	10.37851479	13.13184763	9.80909773	9.482822498	0	12.49194869	0	10.01827068	0	10.78482248	11.2678422	13.00420323	13.77064072	10.55640641	11.2587106	13.75087889	11.47342062	9.814951285	9.934185612	9.857484982	12.1048921	9.714556396	12.01668273	11.11276968	9.599161066	11.76681183	11.21408841	13.52780312	8.959818709	0	15.7103549	10.86044872	13.49336184	11.44075095	13.41281291	10.08372578	12.67698229	9.572963655	12.73335316	10.19234673	0	8.990029322	0	12.01307856	11.22767178
ENSG00000251339	0	0	0	0	0	0	0	0	0	0	0	0	0	0	0	0	0	0	0	0	0	0	0	0	0	0	0	0	0	0	8.171312292	0	7.502676096	0	0	9.399590743	0	0	0	0	0	0	0	0	0	0	0	0	0
ENSG00000231296	0	10.83931704	0	11.22099828	11.44987138	11.61910804	10.8801792	11.55320985	0	0	0	10.09012795	0	0	0	13.33912618	0	0	12.33032677	0	10.96059971	9.886798315	0	0	10.17773559	0	0	12.18435298	10.67011038	11.25395105	11.70087685	12.18487828	11.61426613	0	0	0	10.56611357	10.927935	0	0	10.94206547	12.64321868	10.10593622	12.26333159	11.73226472	11.05979015	0	10.76355644	11.71446185
ENSG00000251427	0	0	0	0	0	0	0	0	0	0	0	0	0	0	0	0	0	0	10.15169246	0	0	0	0	0	0	0	10.10259432	0	0	0	0	0	0	0	0	0	0	0	0	0	0	9.465412419	0	0	0	0	0	0	0
ENSG00000226758	0	0	0	0	0	0	0	0	0	0	0	0	0	0	0	0	0	9.345963323	10.04778189	9.955562006	9.678009494	0	0	0	0	0	0	0	0	0	0	0	8.748573161	0	0	0	0	9.645368554	9.502527832	0	10.65859643	9.361559597	0	0	0	9.777130985	0	0	9.432493554
ENSG00000166947	6.474989213	9.493408846	9.19733814	7.076643016	10.2960251	10.4651918	7.731738308	9.208047596	9.439519775	8.734463966	7.827679223	8.523214496	7.104724513	7.708365563	7.607159336	8.603260457	0	8.476949345	8.180549359	7.093858197	11.50633288	9.192694373	8.439281413	8.362727349	8.348372468	8.955122556	10.03469274	9.254321259	10.10102294	8.687348128	9.547893661	9.254845811	9.047019927	9.484764695	10.38784355	10.47857022	8.414916419	10.77354025	8.219498178	8.005467376	9.373991987	10.81124592	8.953061941	8.697002644	9.453889927	9.366254989	8.771937052	8.419821606	9.147063469
ENSG00000173702	10.93853949	0	9.605467629	9.324899489	12.4263412	9.13850332	9.398844212	9.3940955	11.52473808	18.04237008	12.25891417	8.195986271	11.93626788	9.112795127	13.8261995	10.59417802	10.46768867	9.73132567	15.36307258	7.761691639	8.481210296	9.404695623	18.65121356	12.44540449	8.697261229	9.304338743	11.70551906	9.118969438	14.88005138	0	9.220156312	7.127254339	6.561491274	11.96223654	7.606526711	11.53683783	0	9.032206879	0	11.2571646	8.462718916	8.165319186	7.629223865	7.786877504	11.24972511	14.10005016	16.08428023	10.52892251	7.240893843
ENSG00000130589	16.5442038	17.85818378	16.61406004	17.34622409	17.83356569	15.95180185	16.92139694	16.60321074	17.43035784	18.20581698	17.36662146	18.58979768	15.69774535	18.30496928	18.76286905	16.93454359	17.23149276	17.14051147	17.11466288	17.10609698	17.35746715	16.50234452	16.97082278	17.41327352	16.65017192	17.65695891	16.1017345	16.9607179	18.18991835	15.79048849	15.18672858	17.24124214	17.0510958	16.67807721	15.66650947	17.34420351	14.87399751	15.95663852	15.60434201	16.2844414	15.73476355	16.43506433	16.31224311	16.63646293	17.99084503	15.97537087	17.33747365	19.54295715	16.50475143
ENSG00000123407	14.54849354	0	8.355354154	0	7.046855701	0	9.467999941	0	0	0	11.59843019	16.021887	0	0	0	0	8.731967546	7.223606011	0	9.411367226	12.9728676	0	12.98367849	0	0	8.959175032	0	8.190574919	7.265181675	0	0	9.188628232	0	11.39423702	7.67543561	11.42556043	0	0	0	7.747597101	0	0	9.500522331	0	0	8.649259687	7.197593117	0	0
ENSG00000281291	0	0	0	0	0	0	0	0	0	0	0	0	0	0	0	0	0	0	0	0	0	0	0	0	0	0	0	0	0	0	0	0	0	0	0	0	0	0	0	0	0	0	0	0	0	0	0	0	0
ENSG00000233611	0	0	0	0	0	9.78747359	10.63247602	0	0	0	10.62932192	10.57886627	0	0	0	0	0	0	9.499232358	0	9.129644331	8.05788854	0	0	8.348114459	0	0	0	0	0	0	0	0	0	0	0	0	0	0	0	9.111134043	0	0	9.432318624	0	0	0	0	0
ENSG00000250356	0	0	0	11.35109365	0	0	0	0	0	0	0	0	0	0	0	0	0	0	0	0	0	0	0	0	0	0	0	0	0	0	0	0	0	0	0	0	0	0	0	0	0	0	0	0	0	0	0	0	0
ENSG00000224417	0	12.8517731	0	0	0	0	0	0	0	0	0	8.646026519	0	0	0	0	0	0	8.303275356	0	13.99470757	0	7.979019002	0	0	0	0	0	0	0	0	0	0	0	0	0	0	0	0	0	0	0	0	0	0	0	0	0	0
ENSG00000263649	0	0	0	0	0	0	0	0	0	0	0	0	0	0	0	0	0	0	13.53272435	0	0	0	0	0	0	0	0	0	12.87197315	0	0	12.80236388	0	0	0	0	0	0	0	0	0	0	12.30746714	13.46572163	0	0	0	0	12.91677506
ENSG00000221028	0	0	0	0	0	0	0	0	0	0	0	0	0	0	0	0	0	0	0	0	0	0	0	0	0	0	0	0	0	0	0	0	0	0	0	0	0	0	0	0	0	0	0	0	0	0	0	0	0
ENSG00000249226	0	0	0	0	0	0	0	9.840102942	0	0	0	0	9.53642528	0	0	0	0	0	0	0	11.56807729	0	10.29158504	0	0	0	0	0	0	0	0	0	0	0	10.95330188	0	0	0	0	0	9.229535656	0	0	0	0	0	0	0	0
ENSG00000063761	15.97595051	15.63787615	15.93778279	15.25817398	15.5152933	15.65124052	15.78458305	16.30084071	15.5254712	15.12114191	15.6255074	14.80660725	15.97610847	14.56402695	14.7231773	15.15150196	15.30360798	15.74069378	16.51747968	16.69246899	15.03844747	15.71330771	15.38996605	16.11295939	15.42999425	14.96989326	15.77763507	16.36134265	14.8308238	15.06789109	15.91558504	15.83066536	15.39576957	15.21622403	16.20977345	15.80524668	14.87543653	16.11696109	16.41548085	15.89451492	16.37264046	14.60652162	15.31749194	16.57327977	14.7294383	15.8213841	15.05787949	13.39758129	15.05396174
ENSG00000233145	0	0	0	0	0	0	0	0	0	0	0	0	0	0	0	0	0	0	0	0	0	0	0	0	0	0	0	0	0	0	0	0	0	0	0	10.03811376	0	10.03371479	0	0	0	0	0	0	9.254385806	0	0	0	9.820772108
ENSG00000220643	0	0	0	0	0	0	0	0	0	0	9.81620207	0	0	0	0	0	0	0	0	0	11.12125921	0	0	0	10.33834009	0	0	0	0	0	10.86195463	0	0	0	0	0	10.72674907	0	0	0	0	0	11.26594829	12.42403648	0	0	0	0	0
ENSG00000257114	0	10.15970414	9.086962779	10.54127517	14.05475551	16.26050875	0	10.45863072	11.91220628	10.88429956	10.97449518	12.21637486	13.73862631	8.594616678	11.65954092	14.46631857	14.63191748	14.40678399	13.45744275	16.39055642	11.86513782	14.80514982	11.32511052	0	0	11.10533112	12.06058687	11.24151751	11.98949248	10.57421973	0	13.00715694	9.350967317	0	11.9870441	0	0	0	9.106698049	0	15.14392783	10.54883199	13.85090185	13.39044034	0	14.02296996	13.96558054	15.96530486	13.67791171
ENSG00000167085	19.88159086	19.80384681	19.73182889	19.11008772	19.19545563	19.64773901	20.5476847	19.67237881	19.25940397	19.87342976	19.78300064	19.36237986	19.99751941	19.80618207	19.70034339	19.4927066	20.41768728	19.31103546	19.82669329	20.30548949	19.96122431	20.08163295	20.00781932	19.82101548	19.2974076	19.8549262	19.76971229	19.20213124	19.02321313	19.15933357	19.59013664	19.57009286	19.26992898	19.55687122	19.35823801	19.57992174	19.50770331	19.0697164	19.51981504	19.97204811	19.73725399	20.28101697	19.33380255	20.27445297	18.98557409	20.21438148	19.37684585	19.45963288	19.19067188
ENSG00000202160	0	0	0	0	0	0	0	0	0	0	0	0	0	0	0	0	0	0	0	12.65761409	0	0	0	0	0	0	0	0	0	0	0	0	0	0	0	0	0	0	0	0	0	0	0	0	0	0	0	0	0
ENSG00000273547	0	0	0	0	0	0	0	0	0	0	0	0	0	0	0	0	0	0	0	0	0	0	0	0	0	0	0	0	0	0	0	0	0	0	0	0	0	0	0	0	0	0	0	0	0	0	0	0	0
ENSG00000241777	0	0	0	0	0	0	0	0	0	0	0	0	0	0	0	0	0	0	0	0	0	0	0	0	0	0	0	0	0	0	0	0	0	0	0	0	0	0	0	0	0	0	0	0	0	0	0	0	0
ENSG00000143196	9.687373211	12.23322214	17.70723089	18.94630384	18.11303628	15.9765389	19.63077383	11.84797851	9.910995751	18.11452579	14.92277369	17.25403514	15.29081013	12.7586776	13.14877136	14.59913707	14.4624791	19.0337414	13.40264482	19.26245984	10.03371756	13.27981177	15.01574313	0	17.60063715	17.7317039	9.770060266	17.66212916	19.91370185	18.77978486	10.99600738	12.78775213	18.62356651	14.61664112	13.02891992	12.41936333	16.1559717	8.418918233	15.51962654	11.22738748	16.68151361	10.93858581	16.21419977	9.752214434	14.34869526	10.54758086	13.70350375	12.57239377	17.56348618
ENSG00000136527	18.15485232	17.97871476	17.69505116	18.08245119	17.82770128	17.521681	17.64073513	17.67732837	18.24476524	17.40274372	18.25298644	18.13631431	17.87359583	18.36962277	18.00333907	18.10583709	18.28546733	18.19902524	18.2496508	17.13884579	17.65312257	18.85456212	17.44879654	17.51055966	17.98290017	18.17710663	17.87913651	17.74442563	18.19539202	17.62013005	18.28674419	17.56690706	17.78715478	18.13586688	16.99124606	17.83045384	18.41645837	17.21021837	17.97091972	17.64998811	17.73517676	17.90216685	17.77356882	18.71773186	17.48120609	18.06110192	18.04974173	18.11195282	18.10569086
ENSG00000232496	9.666547809	8.893181006	10.40203768	9.274339561	8.504946421	0	0	0	0	0	7.712374496	0	9.302583365	0	9.807444481	9.807249727	0	9.680746012	0	0	9.014282396	9.938358867	10.64211481	9.980896384	0	0	10.65534153	8.654279811	0	0	10.33813497	10.97386559	9.083119947	9.69058917	9.135993872	10.98392407	0	10.56472374	0	11.20654536	0	9.69634723	9.158766937	9.316916038	9.200945702	0	9.654588501	9.401437834	8.768957541
ENSG00000272483	0	10.91012963	11.83563955	11.87659032	0	0	9.951721442	9.62540775	0	11.22004089	11.72514158	10.74545723	10.32066167	10.3429285	0	0	10.21408812	10.69909139	0	11.89392863	0	9.95757561	10.07682191	0	0	9.857169844	10.93745319	0	9.74176104	10.3253354	9.772943699	0	0	15.29307688	10.15393038	0	9.637824043	9.999454719	9.856573141	0	10.01357866	0	12.34567902	10.33500579	0	9.132537205	9.673801011	9.835156919	0
ENSG00000275875	0	0	0	11.08062636	0	0	0	12.7344358	13.28170513	0	0	12.75593359	0	0	0	0	11.00229249	0	0	14.26730112	0	12.74505009	11.86458837	0	0	11.6447801	0	0	0	0	12.5602486	10.46019665	11.47387948	0	12.94156289	10.79197768	13.00986537	13.95677632	0	13.59896573	0	0	0	0	12.00679501	11.91905304	0	9.624121969	0
ENSG00000201633	0	0	0	0	0	0	0	0	0	0	0	0	13.96893602	0	0	0	0	0	0	0	0	0	0	0	0	0	0	0	0	0	0	0	0	0	0	0	0	0	0	0	0	0	0	0	0	0	0	0	0
ENSG00000155903	15.63723023	16.41397315	15.74139116	16.38972693	16.57295057	15.97065277	15.80774697	16.59976209	16.74416387	16.26459959	16.50139972	16.39010961	15.66914678	16.59407968	16.38697615	16.70688242	15.70637311	16.09115738	16.76798325	15.6007737	16.30447594	16.16346787	16.81303822	17.0728977	17.0505985	16.67801797	17.11792709	17.09910288	16.46412271	16.55083746	16.32253116	16.75526036	16.56341777	15.9095892	15.62692892	16.09253446	15.50827262	17.38154544	16.13247241	16.91904284	15.63360126	17.21447402	16.94033166	15.57387947	16.94719018	16.69792936	15.94207523	17.04817466	17.11052958
ENSG00000235763	11.12246377	0	0	0	0	12.12763089	11.38861088	0	13.73811359	0	10.16378241	12.18273577	11.75775862	0	0	0	11.65113048	0	13.83880421	0	14.63851628	0	13.09842128	0	0	12.8785764	12.78976741	11.10839322	11.1785064	11.76243465	12.79426816	11.10891839	0	13.14604641	11.59094009	0	11.07448993	0	12.29311245	13.24809058	0	0	10.61420633	11.77210978	0	0	0	11.27196897	0
ENSG00000250492	9.185696636	9.410710298	0	8.210370054	8.438616865	8.607450158	0	7.545569641	9.730718221	7.556405007	9.22633537	9.076575543	8.238564515	8.84416919	8.742688468	0	0	7.619823522	12.77478128	0	12.40467047	10.04166523	8.992567421	8.915941	7.171628409	9.771511954	7.275344627	10.3926062	7.661465479	0	0	8.588455879	9.016728525	9.624154618	9.069597934	8.919676804	9.552181793	7.918267839	0	8.144525192	7.932347364	0	8.095009695	0	8.137109019	7.055101018	9.909709205	8.751175552	9.700864194
ENSG00000242321	0	0	0	0	0	0	0	0	0	0	0	0	0	0	0	0	0	0	0	0	0	0	0	0	0	0	9.965037218	0	0	0	0	0	0	0	10.76533084	0	10.24903619	0	0	0	0	0	0	0	0	0	0	0	0
ENSG00000224565	0	0	13.2042591	0	11.18924559	10.3590203	9.620519556	0	0	10.30403683	9.395281161	12.15032135	0	0	9.495491567	0	0	11.3671913	0	12.29922309	9.700882161	8.628196404	0	0	10.91650814	0	0	9.340579515	12.21615491	0	0	0	8.77142074	10.37758504	0	0	0	0	11.52392789	9.895108641	0	0	8.847034898	0	8.889196091	0	9.342679073	0	10.45433317
ENSG00000267032	0	0	0	0	8.702551789	0	0	0	0	0	7.909606605	0	0	0	9.006755879	0	0	0	0	9.489474234	0	0	0	0	9.428314083	0	0	0	0	0	8.953086376	0	0	0	10.91725104	0	0	9.179413823	0	0	0	0	0	0	0	0	0	0	0
ENSG00000227929	0	0	0	0	0	0	0	0	0	0	0	0	0	0	0	0	0	0	11.47336801	0	0	9.030848341	0	0	0	0	0	0	0	0	0	0	0	0	0	0	0	0	9.928461016	0	0	0	11.83279847	0	0	9.204375724	0	0	9.858401411
ENSG00000281214	0	0	0	0	0	0	0	0	0	0	0	0	0	0	12.96760279	0	0	0	0	0	0	0	0	0	11.39023032	0	0	12.8124843	0	0	0	0	0	0	0	14.7298163	0	0	0	0	0	0	0	0	0	0	0	0	0
ENSG00000271218	12.07062165	14.99614209	10.22273112	14.13703429	13.90657834	16.07579904	14.50652937	13.9168424	13.87921853	12.82830528	11.4334437	13.24652079	0	13.18768201	15.25577925	14.53314223	12.18442402	15.25446373	15.03514592	15.69489269	12.41726819	14.55191589	15.26915543	14.63296704	14.80359376	11.24248759	15.130391	15.34164628	14.5187324	15.29548739	15.44300685	13.8641864	13.29347083	13.41641701	13.70897477	12.38899529	14.54591276	15.99905499	15.52672744	15.31192467	15.09894164	15.80058697	15.80970796	11.72059448	15.24790021	15.89130615	14.22831228	13.80491845	13.34122533
ENSG00000260188	0	0	0	9.932573718	0	0	0	8.268119952	0	0	9.688245836	7.80596794	0	7.987366161	0	0	0	9.340303302	0	0	0	0	0	0	0	0	0	8.314322775	8.384251872	0	0	0	8.742917617	0	9.794141988	10.64320274	0	0	8.498862323	0	0	8.358099554	0	11.55918168	0	0	0	9.475457288	0
ENSG00000227270	0	0	0	0	0	0	0	0	0	0	0	0	0	0	0	0	0	0	0	13.23328458	0	0	0	0	0	0	0	0	0	0	0	0	0	0	0	12.92718079	0	0	0	0	0	0	0	0	0	0	0	0	0
ENSG00000236318	17.75634136	15.64831121	17.61212322	10.80213701	18.79682267	17.96114124	10.46137221	18.22378186	21.56660241	12.14487678	9.237192638	8.673277086	13.15170448	18.81913134	13.92021002	11.33551786	17.30792912	13.73197602	14.86522629	18.47331169	19.61361495	14.4662724	19.43732125	20.54770887	12.56501753	9.367883402	20.46361134	10.76580685	10.83591173	19.30800319	12.9819965	18.8947894	18.73906472	12.8033275	16.94816186	16.37053051	18.97105824	20.2206575	10.95079243	16.91517645	15.89733008	19.68540933	15.56823427	0	20.16348463	19.71419232	17.02133295	11.34421636	19.31038478
ENSG00000232874	12.47716453	12.96549827	14.82983194	11.76263503	12.79873897	14.33047035	14.00628973	15.37999174	14.35620617	13.80598959	10.78147342	12.80075699	0	11.39829002	15.05097542	12.88100421	11.68428715	12.1695122	14.04188314	15.02753337	13.50182595	10.42814711	14.63398072	13.46980707	13.62532024	11.3271508	14.68076645	14.31090247	13.67059294	11.79559207	15.45175497	14.46342385	11.15626414	12.76422401	16.94557872	16.28079649	12.91452944	15.82659712	14.64797612	15.01811822	13.94268122	13.76988492	13.96847059	13.389961	13.38927829	14.06045621	12.14332822	13.00516752	15.01078968
ENSG00000156219	9.811145411	9.452009423	7.384473385	13.00191336	11.14887262	9.816631247	11.39825747	8.169169106	8.038908688	10.34607568	14.5037506	11.28576297	9.861653024	9.20675734	13.45322961	13.27247956	11.75385921	11.88302991	9.942931789	10.43516027	11.03141534	0	10.61697279	7.547007656	7.794421461	10.20475979	8.895356155	11.21110786	11.67340258	8.867870219	9.635605067	11.91183878	9.449681662	9.835189573	9.694973547	10.71380043	8.181558067	8.54248747	8.399862211	10.57404098	10.13899323	10.06311597	8.719471834	8.877527487	7.764944856	13.14642541	8.217457152	14.63629651	10.78570028
ENSG00000047617	13.90718581	11.21879923	12.85320505	12.87709015	12.21634628	10.1065381	10.64700107	11.93276316	9.425246674	9.944752164	10.97766152	11.89768964	10.92864783	8.276778958	11.8261589	10.60410131	9.630423685	9.630347248	12.36709641	10.08821227	12.59353001	10.37294158	11.85417456	9.778647034	14.19564104	10.4650089	12.46817847	11.36631458	11.99265961	9.741625976	13.57945829	9.088837416	12.61518861	10.12510016	11.15398856	10.93348809	9.054457193	11.73612496	10.16508732	11.53447148	10.79129597	11.27699563	11.10643376	10.64360462	11.41159498	10.78355165	11.80437334	9.835847936	10.39432949
ENSG00000200486	0	0	0	0	0	0	0	0	0	0	0	0	0	0	0	0	0	0	0	0	0	0	0	0	0	0	0	0	0	0	0	0	0	0	0	0	0	0	0	0	0	0	0	0	0	0	0	0	0
ENSG00000233286	0	11.71534942	0	11.09744326	0	11.49553998	0	10.43016662	0	0	0	9.966637267	0	0	10.63152006	0	0	10.5047572	11.20704792	0	10.83705539	9.763325549	0	0	0	0	0	11.47597797	10.5465805	0	12.89895132	10.4770094	0	11.51411238	10.95892908	12.39321909	11.44207119	10.80439216	0	0	0	0	9.982444247	0	0	9.93697761	0	0	11.59089117
ENSG00000228680	0	0	0	0	0	0	0	10.60885523	8.481238109	0	0	0	0	0	0	9.810833036	0	0	0	12.10062153	0	9.527393853	0	0	0	8.84310949	0	0	0	0	0	0	0	0	0	0	0	0	0	0	8.999355171	0	0	0	0	0	0	7.824307174	0
ENSG00000189132	0	0	0	0	0	0	0	0	0	0	0	0	0	0	0	0	0	0	0	0	0	0	0	0	0	8.030461836	0	0	0	0	0	0	0	0	0	0	0	0	0	0	10.18274407	0	0	0	0	0	0	0	0
ENSG00000264397	0	0	0	0	0	0	0	0	0	0	0	0	0	0	0	0	0	0	0	0	0	0	0	0	0	0	0	0	0	0	0	0	0	0	0	0	0	0	0	0	0	0	0	0	0	0	0	0	0
ENSG00000269950	0	0	0	10.00204518	0	0	0	0	0	0	0	0	0	0	0	0	0	0	0	0	0	0	0	0	0	0	0	0	0	0	0	0	8.812300076	0	0	9.713560628	0	0	0	0	0	0	0	0	0	0	0	0	9.496275314
ENSG00000277112	9.876805524	9.3658649	0	8.165611644	8.39383592	8.562654693	7.825970391	0	10.17078577	0	0	7.039993305	0	0	0	0	0	0	0	0	0	0	9.946282968	9.455058134	10.28775381	7.731751067	9.544950002	9.541202897	9.932814331	0	12.22589187	7.547522919	6.980498054	10.16363373	9.024770413	8.874858579	0	7.87354399	0	10.68034734	7.887621684	0	11.56884818	8.208109633	7.097635028	0	0	8.292482304	12.78370486
ENSG00000250431	0	0	0	0	0	0	0	0	0	0	0	0	0	0	0	0	0	11.05388447	0	0	0	0	0	0	11.60278611	0	0	0	0	0	0	0	0	0	11.5081413	13.67946822	0	0	0	0	0	0	0	0	10.57365777	0	0	11.77393354	0
ENSG00000214078	19.43049056	19.2199596	20.44642704	19.4187973	19.15721068	20.9587709	20.18355926	20.14924095	19.91601057	20.79102476	20.07014897	19.3996661	19.58667978	19.606835	20.33888048	18.75160466	19.22977011	19.59176211	20.59016907	21.61869574	18.8241575	19.44825783	18.91542536	21.77511396	19.73383648	19.49710052	19.5377584	20.87846468	20.10696304	20.51429893	18.90522486	18.60743394	19.75336264	19.74960569	20.37702194	21.81150239	20.85498132	20.06178627	21.02331649	20.20336895	18.93203947	19.99561299	21.45805886	21.17291558	19.64176261	20.49260487	19.83701731	21.43987463	23.46102729
ENSG00000120539	17.77833789	16.43169636	15.51369514	16.62091365	17.57054905	17.14861607	17.23810828	18.71877335	16.44429848	17.58974051	16.83713382	16.71381672	16.11345022	18.26378156	16.79174696	17.61450405	16.23890418	17.66962024	17.03232974	16.52179859	17.46814529	17.71929042	16.76543193	17.10769375	16.73048279	17.4160572	16.98438181	17.55781117	16.34742874	17.79003672	17.81716226	17.1187661	16.69973888	16.52737578	17.37064808	16.46694337	19.2698229	15.96473167	16.39779729	16.74232276	18.61221753	18.11599464	17.76325746	16.96053672	15.97271195	16.76378608	17.27329438	18.00836892	16.89043898
ENSG00000124257	14.14281324	14.84928106	15.78584918	15.48696687	13.30100271	14.02278122	13.95340112	13.62674037	12.6147651	14.03188483	13.8080326	12.20364827	14.61961847	14.28174215	13.9468519	12.86875595	14.4790169	14.61643815	14.91856298	15.226782	13.81148013	14.13374824	12.119498	14.00183847	12.92864305	12.05164475	13.27005829	13.71372647	14.34182822	13.59040818	15.03741734	13.8297208	12.61754275	13.3893311	13.78141676	15.26856502	15.12452549	13.82610354	14.12117781	13.68400637	12.79303946	13.28819069	12.50891926	18.15894134	13.30108802	12.75882342	13.06952667	13.26207562	12.56577465
ENSG00000205106	0	0	14.8823114	12.97587195	11.3978345	12.15187306	12.82755622	0	0	11.09718852	8.605517855	13.99103288	12.1969343	9.221330137	0	11.70240161	11.67537055	11.1609099	0	11.18630008	11.49328279	0	14.12258521	0	10.71025753	13.05480501	12.81401156	12.35465506	12.93928065	12.20161068	9.650184185	10.54851368	12.29900197	12.9072882	14.55337934	0	9.515078925	10.87590639	11.73253403	10.10357671	0	0	12.51224926	13.21113442	9.097458399	0	9.551051927	0	10.66286681
ENSG00000280134	0	0	9.125522341	0	0	0	0	7.917252889	0	0	0	0	0	0	0	9.115170978	0	0	0	0	0	0	0	0	9.85851507	0	0	7.963414969	0	0	0	0	0	0	11.44087486	10.29129182	0	0	0	0	8.304445208	0	0	0	7.513338905	7.426070141	0	0	0
ENSG00000279192	10.72864727	14.07878307	7.428004318	11.33559153	11.80540621	11.73371242	0	13.01546665	12.53687616	8.807018096	9.770157612	11.13696979	0	11.17472646	10.41048761	9.995608619	8.800469836	7.291817307	7.990936622	0	12.70276264	12.24121916	9.247181476	7.590566096	9.640860441	12.68811711	10.84378812	12.38384126	9.9108944	10.49453084	9.357851659	10.06351744	12.56693201	10.61528402	11.73744358	10.39523184	10.39136899	11.9047065	10.02572078	12.20215207	11.1821233	7.307338304	8.763158597	8.921224869	12.12433717	10.17500205	8.844495452	6.434708875	10.6920407
ENSG00000251610	11.28170401	0	0	0	11.11797186	0	0	0	0	0	0	0	0	10.93966866	0	0	0	0	0	0	12.62807053	0	0	0	0	0	0	0	0	0	0	0	10.69767933	0	0	0	0	0	0	0	0	0	0	0	10.81564582	0	0	0	0
ENSG00000136158	16.41377138	19.52037	16.74054889	17.56356572	16.28162203	17.0471318	14.27302446	13.98817668	17.31804116	15.92861516	19.48872186	15.66792518	18.3118746	14.1819818	15.96319473	16.83709324	14.69607976	15.89540381	16.33657895	14.2257112	16.22403894	17.19417346	16.55865279	17.23956297	15.33226536	16.91951544	15.1619279	16.83590534	17.77296784	16.86626866	12.70717408	15.81659861	17.4521368	18.53949685	15.29481488	15.87190272	15.47613056	17.85166108	15.4996631	16.73342758	16.4985106	14.28304144	13.18344628	16.70526348	17.67132163	15.88615917	16.3024534	19.11933294	15.84879754
ENSG00000181325	0	0	0	0	0	0	0	0	0	0	0	0	0	0	9.204335647	0	0	0	0	0	0	0	0	0	0	0	0	0	0	0	0	0	0	0	0	10.9649504	0	0	0	0	0	0	0	0	0	0	0	0	0
ENSG00000277128	0	0	10.86043264	0	12.71475718	11.71434072	0	12.81811647	14.80270865	0	15.20859676	0	0	9.368413307	10.85026311	0	0	13.89265485	13.74734161	10.33411671	12.37733685	8.983388834	12.10022575	13.72366227	0	10.88079049	0	13.50182177	0	0	0	10.69573798	10.70992945	10.73333782	0	0	0	0	0	10.25076723	0	0	13.52193923	0	0	14.47636753	0	10.8587654	11.39479287
ENSG00000244155	0	0	0	0	0	0	0	14.02040511	0	0	0	10.46994711	0	0	12.71952161	0	0	10.00889965	0	0	0	0	13.5548058	0	0	0	10.66192102	0	0	0	0	0	0	0	10.46296146	12.63387831	0	0	0	0	0	10.02450472	9.486764482	11.64361485	9.528958062	11.02489497	0	0	0
ENSG00000233255	9.757638872	14.98138791	9.908710064	0	9.594037418	12.761671	10.02361415	13.86556527	16.56482276	12.51403865	0	11.23221754	0	10.41483804	9.898545663	14.06684745	10.28599262	9.77183814	14.47292397	10.3816324	13.4247488	11.35056823	14.6069385	11.07133844	13.84296353	0	11.00938099	12.06415944	0	11.98149342	10.84404241	13.64942269	11.97936956	11.78045221	12.22492852	11.07508025	9.70969952	13.39207051	17.13644313	0	12.08447812	13.37090575	13.33504288	10.40691504	12.87484662	16.43076309	12.55159245	0	11.85723531
ENSG00000253043	0	13.919188	0	0	0	0	0	0	12.50280803	12.64441398	0	0	0	0	0	0	0	0	13.41074457	0	0	0	0	13.00859446	0	0	13.36160707	0	12.74999961	0	0	13.68028128	0	0	13.16253603	14.59718364	0	0	0	0	0	0	0	14.34367297	0	0	0	12.84348809	0
ENSG00000257410	0	0	0	0	0	0	0	0	0	0	0	0	0	0	0	0	0	0	0	0	0	0	0	0	0	0	0	0	0	0	0	0	0	0	0	0	0	0	0	0	0	0	0	0	0	0	0	0	0
ENSG00000229978	0	0	0	0	0	0	0	0	0	0	0	0	0	0	0	0	0	0	0	0	0	0	0	0	0	0	0	0	0	0	0	0	0	0	0	0	0	0	0	0	0	0	0	0	0	0	0	0	0
ENSG00000254363	10.56803146	12.71466494	12.35330914	11.83367558	12.38444001	12.45418536	11.44390841	11.01431075	12.10559718	13.69599252	10.4483567	11.57663183	9.54157837	7.569540186	11.98413345	7.468190964	9.172449169	9.657085009	14.57526043	14.09356222	12.91398594	8.764515713	11.75544251	11.33484817	12.70288074	9.66246544	12.1369679	14.13804642	10.83544198	11.28186373	10.8666438	11.47603335	11.64218131	9.929666551	12.3730436	14.26702316	7.862333203	12.46633517	13.93319746	11.38441828	10.55517764	12.23193204	11.98090436	10.2921132	11.80747289	13.85267042	9.117134476	9.278402266	12.89595111
ENSG00000196422	17.2785805	17.33792162	16.86661606	16.67462811	17.59089872	17.8149086	17.67380429	17.47611803	17.36916029	17.96060191	17.44323622	17.54156699	16.41428066	16.26723758	17.88419771	17.32267944	16.79474584	16.42254413	16.26047953	17.52118553	17.42092102	17.29187205	17.94484591	16.15644441	16.30096968	17.19941072	17.3598883	16.87261065	17.0534569	16.59179272	17.90019978	16.29259819	16.22744778	17.7506135	17.49042681	17.26047377	17.29409165	18.55372767	15.37432571	17.77434538	17.12940124	16.73646847	16.9682722	16.46396846	18.23028249	16.3996626	17.02083971	14.54244515	16.37354909
ENSG00000152464	17.92543483	17.11805509	17.71557411	17.25424819	17.27826898	19.0041144	18.45839928	18.63313519	18.15518461	18.56405604	17.39801357	16.70762496	17.60731732	18.09884702	17.20132507	17.6919074	16.9934009	17.43346741	17.35674061	18.71666153	17.67981207	17.60631982	18.10649213	18.44432144	17.46352316	16.92528007	17.66216974	17.60589848	17.66508516	17.77110741	18.56893546	18.25136864	17.14932085	17.21254368	18.44471497	18.2512157	17.55182767	17.56727803	17.53267221	18.39569182	19.39043994	18.88281598	18.03005027	17.36660081	17.62711771	18.21118565	16.79061091	17.26249051	17.63076991
ENSG00000234156	0	10.81646551	9.743214673	13.19768322	11.01215265	0	9.858104777	11.53035341	11.39966393	11.54124319	11.43887562	9.068629043	10.22702294	10.24928861	12.05362282	0	12.11948285	9.606360924	14.39471232	12.53704341	11.93737936	0	11.98212769	13.07508199	10.15489138	9.763559802	12.06573191	0	9.648159691	10.23169643	0	9.578629792	13.8134344	0	13.22902436	15.9531502	9.544231141	14.85857505	11.76171725	0	11.50392721	12.62035817	10.08309303	10.24136632	13.29408264	11.03693684	11.16391059	8.743232794	0
ENSG00000072042	18.48796834	17.95483286	18.0027839	18.0861126	17.45283592	17.53538374	17.84999207	19.30175449	18.07893906	17.90097047	17.72310953	18.06848776	18.75533388	18.69758921	17.42328091	18.32147709	18.11911055	18.80402963	18.72200782	19.18959412	18.31282374	18.41845504	18.13502459	19.01916691	17.8322186	18.15562139	18.59323851	18.34067032	17.6227385	18.98458726	18.56510785	18.13477493	18.4602151	17.90352811	18.5464593	17.67051076	18.72073607	18.22815726	18.32505836	17.82819715	18.12673158	18.60440502	17.33159293	19.35104609	17.03142511	19.21984417	18.20484935	17.96239274	17.38630731
ENSG00000279773	0	0	0	0	0	0	0	0	0	0	0	0	0	0	0	0	0	0	0	0	0	0	0	0	0	0	0	0	0	0	0	0	0	0	0	0	0	0	0	0	0	0	0	0	0	0	0	0	0
ENSG00000077800	8.637093351	0	9.786336879	0	7.477779612	0	0	8.576820652	0	0	8.677700192	0	0	0	7.781100985	0	10.48526533	10.45606304	9.936789568	8.262749251	7.985885493	11.15414206	0	9.535070055	7.206597664	7.81150733	7.310330621	7.626706471	7.696504205	8.278322181	7.727574045	10.4283159	0	0	11.90985083	11.53735314	9.172933509	8.950421247	7.810912642	9.761254271	7.967415505	8.666854936	9.711618371	0	0	8.084745711	0	6.796075112	10.05762265
ENSG00000253943	8.582763347	10.39040545	11.05284011	0	11.41572203	0	9.846819407	9.52053363	9.3899842	8.533360539	0	10.64050865	0	11.40726151	9.721767299	9.721572558	0	9.595077883	10.29703209	11.20418657	9.927196446	7.857346628	11.5559152	10.47966543	10.46527673	0	9.833287655	10.15115058	8.638687213	9.221617036	9.668056174	8.569247368	8.997507078	12.60329828	11.04833289	11.70522281	11.70135825	11.21556748	9.751678604	10.70598539	9.908672009	10.19502521	8.075821724	9.231278794	9.115320055	10.02633651	8.570820604	7.735350751	9.681628613
ENSG00000258479	8.293073233	12.76197362	13.96335573	8.898728602	10.7104883	12.46413867	9.556639581	11.68790766	12.48987121	10.2401255	8.91712401	14.15650922	11.24651382	10.26937342	12.2371822	14.07327334	12.27705403	15.77031336	13.39780671	13.43673774	8.63880851	15.77492748	10.68082329	14.09509845	10.43780147	9.462119099	11.27872242	12.79815401	9.93097487	14.0162191	11.83557883	12.59707586	11.87446167	9.314804269	12.45781839	13.69447812	10.5633525	10.6034309	13.74498213	11.83002597	13.47474871	13.64034323	13.71078044	11.93871465	13.31418186	15.17740558	14.27656498	9.440113715	12.97448324
ENSG00000252626	0	0	0	0	0	0	0	0	0	0	0	0	0	0	0	0	0	0	0	0	0	0	0	0	0	0	0	0	0	0	0	0	0	0	0	0	0	0	0	0	0	0	0	0	0	0	0	0	0
ENSG00000279738	11.62445914	12.35147149	12.22760826	11.65821808	10.70473406	11.81385768	10.17365117	11.9557054	11.72486854	10.51655939	10.69979315	11.02937241	11.38174687	11.72584431	12.7652714	12.02824903	11.29618142	11.63867027	11.60438917	12.64057507	11.44839588	11.39030327	11.80498635	11.43286792	12.42638319	11.2733501	13.04723461	12.48988182	11.6336025	10.69161065	12.59122773	12.22239711	11.15135385	12.00456781	13.21448828	12.84104069	12.55297671	12.80534632	12.58434872	12.359527	11.75499423	12.89769602	10.70514024	11.89344032	11.66811539	12.39906248	10.98680482	11.27597422	11.9092152
ENSG00000236654	0	0	0	11.81732547	0	12.21548459	0	0	0	0	12.250693	10.68621154	13.43030789	0	0	0	0	0	0	0	0	0	0	0	0	0	0	11.19622736	11.26634238	0	0	0	0	0	11.67878521	0	11.16232316	0	0	0	12.53810645	0	0	0	0	0	11.19832926	11.94458676	0
ENSG00000281183	10.06973221	12.61591913	0	13.93875184	11.28367779	10.33803055	8.018292538	12.77370227	13.33679682	10.02024486	11.31129854	13.48901951	8.386304632	11.65264632	11.05812491	13.27979065	9.861840211	11.34619346	13.46347804	8.375391325	13.30277543	13.04111631	11.13857891	10.86928399	11.76963805	12.82515629	12.93795404	12.59059909	11.3880293	14.36401223	14.54805286	12.43361012	12.86278049	11.35604481	9.217542298	0	9.285741179	12.14827869	10.72567667	0	10.88275488	11.47724268	10.82368893	9.982730855	13.16298217	12.0996372	11.05709234	11.70381749	13.13289902
ENSG00000270880	0	11.44023442	0	0	0	0	0	10.56990236	0	0	0	0	0	9.289497475	0	0	0	0	11.93160172	0	9.977530535	0	0	0	9.195176043	0	10.8828545	9.617141971	0	0	9.718380255	9.617666715	0	0	0	12.27004092	9.583266847	0	0	0	0	9.660999555	11.12149743	0	9.16561572	9.078009318	0	8.782230158	10.73110474
ENSG00000253971	0	9.82407902	0	10.20557321	10.4343557	10.60353402	0	0	10.40701406	0	9.639631994	9.075437635	0	0	0	11.73840391	0	11.6117912	10.31513663	0	12.26605377	0	0	0	0	9.770373239	9.267204938	0	10.65407743	0	9.686152898	9.585442158	10.59869369	0	0	0	0	10.91190044	0	10.13955736	0	0	10.08990802	0	10.13212143	10.0444381	10.58607927	0	0
ENSG00000250922	0	0	0	0	0	0	0	0	0	0	0	0	0	0	0	0	0	0	0	0	0	0	0	0	0	0	0	0	0	0	0	0	0	0	0	0	0	0	0	0	0	0	0	0	0	0	0	0	0
ENSG00000260017	0	0	11.55903649	11.01525478	10.24470894	12.41307769	10.6744604	0	10.21737011	10.35888598	9.450092932	0	0	11.06580393	10.5493463	0	0	12.42179977	13.44626778	11.03258935	11.75445703	10.6803169	12.79900141	10.72287161	12.7782136	12.16420386	11.66047659	12.39351246	10.46440997	11.04820546	0	10.39484167	0	11.43191422	10.87674449	15.24936027	10.36042332	12.30660542	10.57927292	0	10.73634174	12.43741708	9.900300791	12.64239009	11.52649357	11.85366784	11.39588259	9.558804278	12.09348895
ENSG00000253227	12.37727426	0	9.944742259	10.40034481	0	0	11.64371019	9.733308811	0	9.744189516	12.00302475	9.270025642	16.12802585	0	9.934577596	11.93327657	0	12.61384127	10.50991953	0	10.14003788	10.06550378	0	0	0	10.96436859	9.46183502	10.77878507	0	0	0	9.780130826	12.79289236	10.81691128	0	10.11178506	9.745726233	0	0	0	0	0	0	10.44295806	0	10.23919145	0	11.74938351	9.894432291
ENSG00000227236	0	8.381337218	0	0	0	0	0	0	0	0	0	0	0	0	8.297287601	0	0	0	0	8.779498276	0	0	0	0	9.302213798	8.327735277	0	0	0	0	0	8.14319277	0	0	0	0	0	0	0	0	0	0	0	8.804742637	0	0	0	7.310319542	0
ENSG00000272695	13.1820475	11.00586757	13.29374463	16.73450661	12.80883814	12.97810964	12.32643883	9.498968963	7.78781869	13.28060165	15.96153639	15.43111152	15.75773747	9.632067746	11.11415193	9.115908542	11.50180179	14.91743846	10.69020156	11.40490524	11.31972162	11.94536072	10.36501101	8.291746511	15.35598434	12.60370811	9.64199286	14.64491883	13.72905216	12.78277144	14.39964168	11.86616451	12.84775223	10.58241335	12.2487461	12.29116684	13.24651971	10.87220819	13.05050799	11.32152091	10.30175691	11.46221769	15.35268573	13.32290013	10.82888109	9.006166637	14.36992387	16.43717364	12.39550987
ENSG00000234168	0	0	0	0	0	0	0	0	0	0	0	0	0	0	0	0	0	0	10.27693283	0	0	0	0	9.87511394	0	0	0	0	0	0	0	0	0	0	0	0	0	0	0	0	0	0	0	0	0	0	0	0	0
ENSG00000266097	0	12.60521784	0	0	0	0	0	0	12.1887599	0	0	0	0	0	0	0	0	0	0	0	0	0	0	0	0	12.55146042	0	0	0	0	0	0	12.79550321	0	0	0	0	0	0	0	0	0	0	0	0	0	0	0	0
ENSG00000170265	17.80504455	19.31643454	18.57679989	17.58524856	18.37852861	18.90339065	18.30994911	18.43222589	18.44158438	18.41431002	18.34407244	19.03790134	18.32044905	18.54280408	18.70164775	18.70526691	19.02701161	17.65827456	17.58809617	19.3125633	18.72159843	18.33278619	18.70818813	18.25136935	18.20603652	17.68364749	18.82186274	18.32395826	18.44553468	18.80691848	18.82762909	18.05519796	17.84072695	18.34642421	18.42650701	18.26171896	19.0686197	18.80268069	17.84538388	18.61927919	17.63695241	18.67118529	18.45835403	18.15994419	18.50707501	18.42146135	18.36018963	18.10124569	18.28380938
ENSG00000232352	13.82432435	14.97564109	13.23864563	13.91698137	13.92355032	13.82981591	15.09052241	16.88482452	14.55912064	14.97636927	13.35049751	11.56338248	11.13846233	12.48228659	13.96537713	12.64338937	11.03185133	11.51700476	14.91967228	12.7120536	14.54951487	13.77451599	16.25134505	14.62440536	15.45797836	10.67478542	15.37953114	13.81024842	14.55842389	13.46455532	16.69812085	14.8107236	12.72555074	17.52637517	17.12070985	13.99075049	11.45481512	14.40136287	15.76079406	13.62853648	13.63793949	15.854085	14.08131198	0	14.4955116	12.94843609	13.07545234	11.652314	13.77319994
ENSG00000205559	15.61092242	14.86056165	15.83370863	14.03601253	13.37193974	15.59175269	16.24245284	14.75533786	15.58151066	15.56138919	13.46952512	14.37388991	15.0642578	16.76977729	15.9778594	15.03908547	15.46660109	15.93231379	15.93701586	15.05331197	15.20428998	15.26718992	15.73446461	13.36501192	13.61362583	13.48494468	14.56598217	15.1736443	15.17667422	12.36872616	15.20789212	15.41517179	14.5702606	14.45282533	17.05489795	15.00093093	12.85037519	15.53417095	17.73215563	15.22364783	14.75691697	14.0061015	14.57733068	15.93274318	14.78558431	15.15152688	14.71633004	14.12582769	16.6235558
ENSG00000221449	0	0	0	0	0	0	0	0	0	0	0	0	0	0	0	0	0	0	0	0	0	0	0	0	0	0	0	0	0	0	0	0	0	0	0	0	0	0	0	0	0	0	0	0	0	0	0	0	0
ENSG00000167130	18.5087362	17.46516348	17.91228953	17.0119802	18.92341694	18.11122722	18.68631648	17.78850449	17.19900626	19.10443901	18.01644586	19.14424666	18.5748142	18.43714915	18.3634739	18.43254139	19.37044788	18.65500227	17.25649619	17.90246845	19.55310041	18.16176297	18.67528933	17.36126284	18.50886378	17.55074639	18.13195861	17.67439113	17.36914854	18.19295075	18.3522524	17.83137858	17.51471886	17.97457897	18.46678852	16.78352867	19.0049394	17.67647668	16.98352198	17.85809953	17.59613604	18.42821526	17.72922585	18.53043232	17.86121216	17.54386894	18.35976481	17.7185838	17.69712665
ENSG00000198796	8.289561785	12.0131651	14.71545803	12.99389497	13.28451681	14.48689568	12.07509621	10.92569758	0	10.89913012	12.97448779	14.69138196	11.38044199	12.68892612	10.42705401	11.08943802	11.62162185	13.39381095	12.58702991	11.78440114	10.63257094	9.927775716	10.73616119	0	12.96393358	12.98028999	10.3688198	14.61669905	14.42499906	13.04079492	10.74230598	11.75293696	14.24759832	15.53786344	10.97670801	9.342573252	12.14415732	9.600839746	12.00062477	8.566881981	12.94720171	7.736597217	9.652675414	11.59825482	9.043792951	8.151022332	11.99214202	13.29677672	12.17620748
ENSG00000164889	19.067899	19.05545039	17.93561162	17.94864804	17.74166013	17.80669285	18.47122835	18.59852643	18.11503047	18.12804129	18.25060647	18.49807115	19.37482484	17.83664291	19.45827952	17.60743699	18.28489237	17.74775848	17.32171244	18.03768866	19.12488437	17.65664741	17.96223917	17.92325187	18.12400576	18.12117277	18.26858691	17.65743362	18.57591858	18.38736179	18.13813004	17.5461603	17.94369783	18.23949128	17.81175048	17.17566292	18.43341529	17.72874849	16.50172867	17.94892373	17.03931372	18.68923987	17.61002216	18.45921639	17.97982122	17.33845785	17.83579517	18.31324738	18.02143882
ENSG00000158806	11.79994339	15.54431508	15.58307339	11.82221107	15.50366441	14.32447514	13.36849408	13.5047699	11.28702466	14.7135323	13.54818607	12.76081983	13.4351944	11.63837314	15.55730204	14.28151515	14.17647886	11.90723939	17.01893915	12.68737114	12.93998964	12.77967939	14.82333446	10.79312044	12.26362856	13.79227607	14.65848313	12.68614507	13.92608803	13.34034496	14.16983699	10.87986245	12.92322971	12.5019301	15.44879904	17.1209914	13.36835078	16.94478873	17.66728985	14.13433134	13.50634892	7.928418265	15.62255057	10.86523056	13.5762341	14.13310105	12.92525363	12.90038676	11.57895738
ENSG00000231428	0	0	0	0	0	0	10.39242902	0	0	0	0	0	0	0	0	0	0	0	0	0	10.47283282	0	0	0	0	0	0	0	10.18240848	0	0	0	0	0	0	0	0	0	0	10.66714989	0	0	0	0	0	0	0	9.276995425	0
ENSG00000225411	10.41338361	10.63860262	10.88625294	8.025110677	11.05655597	10.00418528	9.265889423	14.5614107	12.22146405	10.68559545	10.45406184	9.212334027	10.37086879	11.31862736	11.3612908	0	8.944122686	11.88635372	10.93730542	12.20713478	10.7598758	9.855924285	13.23021801	9.314252397	10.97637369	12.10782	10.88818882	13.56829223	9.791949101	10.86065916	12.08490601	11.20673931	9.637179141	12.9601391	13.37297026	11.53860539	12.40898904	13.1859487	9.585213205	12.2757077	14.42706597	12.57168113	11.6046975	12.86975375	10.64738556	10.55967802	10.72313307	13.31692317	11.51369394
ENSG00000164506	18.30960833	16.12196069	14.93182244	15.73862758	16.12136749	14.86294834	14.75334794	15.5023286	15.68094171	14.82819574	15.3029448	15.74129696	14.48845225	14.80229791	15.32043338	15.64831619	14.39087012	16.16701507	15.51174355	14.5134619	16.44680715	15.66215915	15.96807102	16.08082949	15.45993255	16.75985469	16.04360077	16.06282513	14.98217985	15.85894437	14.78920895	15.91362094	16.16419037	15.84939097	15.88664877	15.86861376	15.80375533	16.16464326	15.56731223	15.98204299	14.96285722	15.0027649	15.05562723	16.21956421	16.44567667	15.11593589	15.97655284	16.18145098	15.63269253
ENSG00000264843	0	9.445869739	0	0	0	0	0	0	0	0	8.263836585	0	0	0	0	0	0	0	0	0	9.567049041	0	0	0	0	0	0	0	0	0	0	0	0	0	0	0	0	9.534411327	0	0	0	0	0	0	9.753820327	0	0	0	0
ENSG00000270475	0	0	0	0	9.831066094	0	0	0	0	0	0	0	0	0	0	0	0	0	0	10.61878021	0	0	11.97008305	0	0	0	0	11.56464511	0	0	0	10.98044589	0	0	0	12.31200696	11.94565321	0	0	0	0	10.02450472	0	0	0	0	0	0	0
ENSG00000183979	9.82728181	0	7.982644973	8.437097776	7.668997379	8.834348885	9.094590402	7.771881257	7.641771496	8.779445581	9.675520756	9.625095501	8.465305993	9.485516384	9.553638435	8.969440902	0	8.843053502	10.54354903	10.03660889	10.98048021	8.103065653	10.54006799	0	9.712673449	8.002933736	7.501424038	0	7.887864097	0	10.91372695	0	8.246138305	0	0	9.730794348	7.784256583	9.142285168	8.002338717	10.68965801	0	9.857085063	0	9.477598649	7.368172535	9.595443852	9.400817106	6.986682464	8.929529822
ENSG00000214563	0	0	0	0	0	0	0	0	0	0	8.02019341	0	0	0	0	0	0	0	9.692551615	0	0	11.94683927	10.36648882	0	9.539190278	10.14679675	0	8.962735314	0	0	0	0	0	0	0	0	0	0	0	0	0	0	8.46946285	0	0	9.421979301	0	9.126071043	0
ENSG00000109458	14.45332982	15.09059702	14.62313548	16.04643275	15.26118052	15.36547447	15.24190106	15.21219971	14.07974236	15.03473518	14.51568333	15.76842726	14.29469027	14.75011447	14.54687436	15.74491502	15.16896076	15.66927814	15.89273889	13.46150904	15.62110098	14.74247124	15.16483984	14.38076683	16.66507195	15.24577348	14.43362761	15.21371481	14.64887402	16.11360162	14.91695097	14.70124376	15.39132722	13.68866632	15.45725397	14.63457034	16.02108197	14.36371358	16.69793752	14.09964451	15.24175852	14.81067744	15.08849807	13.63209577	15.51369164	15.36518862	15.22489661	14.55699008	14.71613411
ENSG00000105379	17.56323695	18.20727672	19.1423207	17.36297961	18.30967652	18.10551257	19.56050896	17.19798974	17.43824691	18.00741803	17.05409042	18.1010392	19.28140588	18.28427337	17.76243044	17.73838884	19.37546014	18.09872326	17.30013455	20.15884068	18.46627788	18.40285911	17.34804562	17.97530182	18.07385066	18.01567269	17.62090086	16.8244588	17.84089569	17.68117075	17.06835891	17.6397133	17.93776752	17.54067348	18.84610228	18.66598046	18.05510776	18.17459136	18.61470138	18.50155597	18.38909449	18.60310701	17.70387931	20.27285542	17.47271211	18.02698922	18.75716847	14.07433248	18.09984384
ENSG00000258914	12.91467839	12.14018319	13.65080328	13.52185058	13.75079438	13.92007655	13.76581379	16.60896579	14.53074399	14.67236748	10.95592568	16.56007788	0	11.57277478	0	0	15.90281203	16.68360836	16.43875193	15.99852448	13.26135668	14.77162187	14.30604053	15.688647	11.47832937	15.25605921	16.04169169	15.22238047	13.97064871	16.13967683	12.00212932	15.8078558	12.33045768	14.52358603	16.55308736	15.69239048	0	17.08651981	15.54496178	15.45568692	15.41262421	15.52932031	16.86540435	14.14941415	15.14869171	16.36046546	14.90256454	14.38605595	15.0154102
ENSG00000256925	0	0	0	0	0	0	0	0	0	0	0	0	0	0	0	0	0	0	0	9.126528053	0	0	0	0	6.084120975	0	0	0	6.570690474	0	0	0	0	0	0	6.830537257	0	0	0	0	0	0	0	0	0	0	0	0	0
ENSG00000253838	0	0	13.38212309	12.83818429	13.65202364	0	12.49725661	0	0	0	14.97194316	13.70650522	0	13.47364976	0	18.4590848	0	0	12.94782272	0	0	15.82482008	0	0	0	15.72431143	13.48358648	14.5386627	15.60877515	12.87114627	0	0	13.23154939	0	0	0	0	12.54502922	0	0	0	0	14.72227337	0	0	0	12.21907941	14.55030495	12.33190584
ENSG00000265959	0	0	0	0	0	0	0	0	0	0	0	0	0	0	0	0	0	0	0	0	0	0	0	0	0	0	0	0	0	0	0	0	0	13.29803359	0	13.59237649	0	0	0	0	0	0	0	0	0	0	0	0	0
ENSG00000275740	7.219835582	9.759090926	0	7.823743263	8.634919331	0	0	8.154768405	9.827904679	0	7.842096198	8.275397568	0	0	0	0	0	7.233956295	7.932929976	0	9.144357351	8.486269823	0	0	8.362808657	9.968134295	8.880935499	8.784286456	8.854275359	9.437372597	9.299701989	8.784810677	10.62672367	8.238978824	7.685804573	0	0	0	7.389761827	7.757968542	0	7.249473234	7.708507937	0	9.553122292	0	8.20305479	10.53059452	9.63474406
ENSG00000213083	0	0	0	0	0	0	0	0	0	0	0	0	0	0	0	0	0	0	0	0	0	0	0	0	0	0	0	0	0	0	0	0	0	0	0	0	0	0	0	0	0	0	0	0	0	0	0	0	0
ENSG00000226284	11.84557657	13.07072421	12.99659811	12.03772656	13.2664916	12.43589934	11.69683783	11.78516565	13.2391328	0	12.345601	13.02144415	12.48096232	11.82531976	12.57144609	13.30812192	12.69619532	12.44462144	13.73210476	13.46989095	12.19221102	11.70269614	13.55870993	11.16051144	11.99383287	12.60198488	13.60051064	13.83120659	12.48646573	10.48639333	12.74003636	13.29120856	12.06856133	10.8700263	13.89889727	14.62311337	12.38242151	14.15930027	12.82374688	12.97148991	13.17351526	13.87511628	13.14416791	13.49519017	12.9640483	13.09866067	11.83360574	10.99546027	13.1161471
ENSG00000246084	0	0	9.081231281	9.536508621	10.08678177	0	8.198503911	0	0	0	11.36090198	9.405104159	0	9.587014864	10.65424829	0	0	7.947400528	9.646019277	10.55286824	8.278699511	0	8.32331715	0	0	12.26915136	9.918495032	10.49921098	11.30589362	8.571328749	10.3376577	7.919747006	8.930935724	0	8.400260569	0	7.885446717	0	10.09965216	0	0	0	0	0	7.469213789	0	9.502307307	9.663639594	10.35123631
ENSG00000265870	0	0	0	0	0	0	0	0	0	0	0	0	0	0	0	0	0	0	0	0	0	0	0	0	0	0	0	0	0	0	0	0	0	0	0	0	0	0	0	0	0	0	0	0	0	0	0	0	0
ENSG00000131096	10.28350347	0	8.851746153	9.306898976	0	0	13.05127196	12.54408746	8.510181882	12.1076073	11.43905006	10.98109821	13.33304822	0	8.84159323	12.16049332	12.81141151	0	13.11487456	12.322244	9.046831525	0	9.091507754	11.33456635	9.263065069	10.45497945	10.68793303	10.68418317	8.756789312	10.92329138	0	11.49168749	10.69889967	9.723161637	9.168548047	16.53940015	11.23494845	12.01176929	10.86916294	10.23973992	11.83330791	8.730618965	12.35905174	12.34754054	0	11.31383158	11.00803767	11.84734349	10.38430039
ENSG00000258128	8.674291078	7.902170878	0	9.280313729	13.09208121	8.679769599	7.94288652	13.49309579	7.487652692	0	0	8.151484447	0	8.33304561	0	0	8.204519593	0	0	12.61749227	9.02025466	6.954550473	11.0629076	7.991133269	8.238870906	0	9.340729182	0	0	9.313227736	10.34411416	7.664333212	7.097017997	10.28094858	8.144518504	11.44914307	10.62367425	8.987637026	0	9.214349348	0	7.707509749	11.55502139	13.12815209	8.209358573	7.127069947	8.662346407	11.280336	0
ENSG00000270299	9.084593467	0	8.651799689	0	8.337635907	0	9.350401746	8.44070164	0	9.035152047	8.862709397	8.975486528	8.137628527	9.963581313	7.645257795	9.639648064	9.028601639	9.098783022	10.21507471	9.708238695	0	10.85732819	10.21159428	0	0	10.47694457	7.174738422	8.486921146	0	0	9.586135458	7.491459254	9.499614089	0	0	0	7.457208714	7.817418184	8.671522247	9.040876145	0	8.530713247	11.07657136	8.151933099	0	9.267199355	9.072641511	6.660868894	7.605274394
ENSG00000260326	9.220847451	0	0	0	9.057336303	0	9.4866961	10.1592621	10.61314806	0	9.84566658	8.697553167	0	9.877771416	12.35976416	10.36039255	10.74813198	9.235039353	10.93605339	10.8437921	0	10.81327395	0	0	0	9.392182071	9.887698484	11.20496198	0	9.860183504	9.307991528	9.207318779	0	0	12.0093615	10.53783845	0	9.534411327	10.39051123	9.761254271	10.54756644	0	10.7107578	0	0	10.25053165	9.208893498	9.370178251	11.31986717
ENSG00000226101	0	9.12061423	0	8.503864247	0	0	8.163943254	0	7.70839911	7.84938317	0	7.37699987	0	0	8.039205061	0	8.425715031	7.912862585	0	0	8.244132393	0	10.6069793	0	7.464173667	0	0	0	10.27181094	11.11846248	0	0	7.317407732	0	0	0	0	0	0	10.02016389	0	0	0	0	7.434731723	7.347490684	8.88373151	10.36523933	0
ENSG00000225405	13.61788877	12.52146332	13.90660855	11.90345894	10.13332918	11.30190939	14.14714411	11.82077959	12.68986335	11.24690543	10.92225971	10.77231742	13.51645696	10.95438271	13.60694859	13.02184896	11.8251089	11.89540278	13.01290969	12.5056358	11.64301529	9.569861685	12.27257779	10.61146489	11.44465819	11.4679611	11.96395423	11.86711777	11.35246507	0	10.38421183	10.28345246	9.713251612	12.32019879	12.34974065	12.19955524	12.83301042	13.93190323	13.05198675	13.64447677	12.2092877	12.91083152	11.37282165	14.26772787	11.82996298	12.32704599	12.86902717	0	10.39779077
ENSG00000259814	0	0	0	0	0	0	0	0	0	0	0	0	0	0	0	0	0	0	0	8.944784729	0	0	0	0	0	0	0	0	0	0	0	0	0	9.343567876	0	0	9.271615153	0	0	0	0	0	0	8.970035269	0	0	0	7.474975868	0
ENSG00000279387	0	0	0	0	0	0	0	0	0	0	0	0	0	0	0	0	0	0	0	0	0	0	8.279713039	0	0	0	0	0	0	0	0	0	0	0	0	0	0	0	0	0	0	0	0	0	0	0	0	0	0
ENSG00000234619	9.543167478	9.768259793	0	11.14910425	10.37851479	0	0	0	0	9.493700785	9.58382134	0	12.7619281	9.201494548	9.684049384	0	0	9.557364127	0	10.1670671	10.88871179	11.13591804	0	0	0	0	10.21019797	9.529109536	0	0	0	10.52865793	10.54284835	10.56625502	11.01058773	12.66724926	10.49423729	9.856826075	9.713959759	10.08372578	0	0	0	0	9.077625815	8.990029322	9.531209491	9.692545958	0
ENSG00000251905	0	0	0	0	0	0	0	0	0	0	0	0	0	0	0	0	0	0	0	0	0	0	0	0	0	0	0	0	0	0	0	0	0	0	0	0	0	0	0	0	0	0	0	0	0	0	0	0	0
ENSG00000161381	13.85311412	13.55655567	15.63821132	15.06910421	15.31318396	14.93872485	14.96731473	15.5955498	12.98395938	14.1621181	14.68037559	16.26009432	14.31933153	14.23959872	14.79262444	14.21340478	14.07923076	16.12167374	15.35354662	14.13629556	16.2189473	14.07808231	14.63882987	13.17813714	14.97010523	14.86117216	13.12635171	15.87835277	15.15705092	14.118905	14.22048615	13.310237	15.42369817	16.37535519	13.73938937	14.49344733	14.11461106	13.55359034	14.86057483	14.77670093	15.93151453	14.39388131	14.30273694	16.86247077	12.87235659	13.30425932	14.72583321	14.34707751	14.56613516
ENSG00000201393	0	0	0	0	0	0	0	0	0	0	0	0	0	0	0	0	0	0	0	0	0	0	0	0	0	0	0	0	0	0	0	0	0	0	0	0	0	0	0	0	0	0	0	0	0	0	0	0	0
ENSG00000196092	11.52289633	6.952121741	15.92159379	12.89233281	9.800795133	11.47593707	11.68218603	9.826138556	7.119264394	11.39397347	10.90625776	16.56085486	6.368148143	8.377206076	11.21427244	11.50027241	12.17496573	9.191168459	12.26512341	12.12131389	0	6.0097334	7.116959792	11.48968097	12.55474735	14.94469431	9.38495765	13.03206327	15.87835937	12.18845299	8.613380449	11.45690037	12.56560328	7.745858563	8.99389428	10.78919412	8.478460784	6.051012675	8.475082047	7.84745451	0	5.771541468	9.116013148	9.174785105	10.45925028	9.806476038	13.66319009	10.11385005	14.56081968
ENSG00000271211	0	0	0	0	0	0	0	0	0	0	0	0	0	0	0	0	0	0	0	0	0	0	0	0	0	0	0	0	0	0	0	0	0	0	0	0	0	0	0	0	0	0	0	0	0	0	0	0	0
ENSG00000274508	0	10.00841609	13.25495546	0	11.61829986	10.78795086	12.37009953	0	0	10.7329564	8.825533862	0	13.22467378	0	0	10.9232529	0	0	10.49952884	13.57626511	0	0	0	0	0	10.95397596	0	12.93767471	13.15979576	0	9.870470792	0	11.51974823	0	11.25089065	0	0	0	10.95337892	0	11.69521495	0	12.73275541	10.43256771	9.317626157	0	9.771320428	11.25373069	12.20475155
ENSG00000252374	0	0	0	0	0	0	0	0	0	0	0	0	0	0	0	0	0	0	0	0	0	0	0	0	0	0	0	0	0	0	0	0	0	0	0	0	0	0	0	0	0	0	0	0	0	0	0	0	0
ENSG00000273704	0	0	0	0	0	0	0	0	0	0	0	0	0	0	0	0	0	0	0	0	0	0	0	0	0	0	0	0	0	0	0	0	0	0	10.87275576	0	0	0	0	0	0	0	0	0	0	0	0	0	0
ENSG00000100033	15.17455484	14.2772006	12.77545023	9.413182394	9.227397965	13.52368838	12.96508279	7.337312128	11.59041285	9.078892559	8.655473259	11.60186715	9.441430349	10.21773749	15.80134125	14.23017278	12.8247457	12.46215592	14.62406259	10.33641457	11.32103563	11.73457957	11.71929607	11.32853939	15.2755895	8.978297524	9.560949701	10.99990954	16.4058421	10.25256924	12.60559146	10.64915658	11.52378521	9.414976615	6.291027008	15.37023006	10.88587834	9.819902135	12.418044	11.20358454	7.723806304	8.160642792	16.62622867	8.044147703	11.56684348	13.48353083	14.61209089	10.04222908	10.15389791
ENSG00000250003	0	0	0	0	0	0	0	0	0	0	12.7927779	0	0	0	0	0	0	0	0	0	0	0	0	0	0	0	0	0	0	0	0	0	0	0	0	10.37095711	0	0	0	0	0	0	0	0	9.587024962	0	0	0	0
ENSG00000255276	0	0	10.62070163	11.07645262	0	11.47454701	10.73565052	0	0	10.42006713	9.511234025	12.75175852	0	0	11.61007164	12.60964592	12.58261103	11.48326762	0	0	0	0	10.86080177	0	10.03325752	0	10.13757645	0	0	0	0	11.45551032	0	0	12.52241156	10.78780436	12.74269088	12.36782039	11.64000856	11.01041082	10.7975334	10.49938076	11.54546236	11.1190775	0	10.91525202	10.45760021	9.619951592	0
ENSG00000152240	18.52952475	17.10097524	17.76053811	17.64943684	16.7833572	17.91333109	18.16074838	18.6174692	17.47264735	17.8833273	17.46551134	17.45855067	17.6655716	18.36805934	18.19170772	18.16356925	16.91414434	17.46113001	17.37597298	18.18738964	17.33716998	18.45049629	17.31517387	18.29127797	17.17915703	17.9015272	17.32208811	17.447392	17.97581297	17.48282633	18.8997084	17.56436838	17.33806743	18.98664978	17.09582206	18.00255739	20.14626256	17.70502465	17.21078873	18.89459749	18.62490883	17.86828176	17.24376173	18.55771776	17.20537813	16.92720475	17.64078061	16.88099842	17.53861744
ENSG00000277692	12.07484525	13.17450798	14.3957398	13.68185697	13.84940618	12.81716825	12.07806627	11.7514672	12.62054208	11.02566875	11.33816824	11.2877	11.71046679	11.95507617	12.63083782	12.63064288	11.01910896	11.8260894	14.4544293	13.28419721	12.64384686	10.34773459	13.05112105	13.50480866	12.51255893	9.66293487	13.47934986	12.79760214	12.54585688	0	14.66435273	13.56357882	11.71301902	12.09891045	14.12820969	16.42271464	11.76389557	14.38861497	13.36113358	13.73125738	12.13997068	11.51987544	14.78842332	13.83996712	13.02344231	13.25758048	12.47782713	15.2685104	14.17546387
ENSG00000236976	11.14892422	10.37474773	11.30009805	9.75719319	10.98519878	10.15504654	0	9.090509882	8.960025142	9.101383429	9.775605808	9.625762416	0	8.809317783	10.87508163	10.29030834	11.26270383	10.16376259	10.86595119	13.23244953	10.49600626	11.42093124	9.541703476	9.465028047	8.715057962	9.322150147	12.62361941	10.13549498	10.7901335	0	9.237966031	10.13601993	9.5658795	11.17298444	13.52395762	12.27437497	11.4227467	12.92194317	11.31986164	12.0117295	10.47747558	10.17936919	11.22532305	10.79897943	11.0046399	10.59517842	10.13759591	11.46829193	10.25034874
ENSG00000268658	0	7.612134031	9.854094097	9.795584827	11.99728009	8.38917075	11.55299627	13.1519901	11.47411528	10.4183525	12.6587048	9.179434142	12.22464952	7.629445664	8.110622837	12.32787191	6.920196126	12.34805794	14.01520887	14.57386332	13.35558174	7.65864316	12.99984186	11.0166904	11.49778918	9.138499675	10.90584955	14.93519403	8.025944802	12.0643031	13.66643861	7.374538038	9.382181391	8.407694485	13.60302854	14.49228781	14.97887665	11.78127896	10.94342794	7.926474942	11.23170587	8.996993937	9.457853867	10.35228214	9.374696507	12.83675052	8.37175712	5.559850913	8.484278582
ENSG00000004848	7.421766853	0	0	8.026109745	13.96386225	14.94242798	10.00291925	8.357306506	8.226987983	12.8234247	0	0	0	9.073817515	0	0	0	0	8.135357472	8.04338651	8.763370286	9.010173289	0	0	0	8.588686271	7.091691374	14.42168492	7.477513398	11.22405931	7.50855883	10.20835164	12.66212688	9.439478323	7.888087065	10.31786157	10.17393687	0	10.17055155	10.7626771	10.91217671	14.6131466	14.51218943	0	6.958694291	9.183696151	11.40188743	8.566707082	9.101794055
ENSG00000279431	0	0	0	0	0	0	0	10.59101873	9.461395316	9.602833136	0	9.128736722	0	0	0	0	0	0	0	0	0	0	0	0	0	0	10.90397356	0	9.708303709	0	10.73864142	0	10.06754186	0	0	0	0	0	0	0	0	9.682103811	9.144531318	0	9.18670936	0	0	8.80331268	10.75222257
ENSG00000241546	0	0	0	0	0	0	0	0	0	0	0	0	0	0	0	0	0	0	11.17774488	0	0	9.734044059	0	0	10.02495021	10.63274747	10.12926858	10.44718957	0	0	0	0	0	0	0	0	0	0	0	0	0	10.49107125	10.95243008	11.11076598	0	0	10.44929087	0	0
ENSG00000261058	0	0	11.06073542	0	0	0	0	9.849959243	0	9.860840938	0	0	0	0	10.05124519	0	0	0	10.62662482	10.53437517	0	0	10.30144423	0	0	10.08176046	9.578458163	9.896260606	0	0	10.99681499	0	9.326757216	10.93363132	0	0	0	0	0	0	11.23759499	0	0	0	9.444615445	0	0	10.05974408	0
ENSG00000279086	8.752972087	9.561868791	12.90104989	13.48626932	11.58629164	11.92541209	11.60130728	11.8595098	10.88115399	11.28563049	12.7905355	11.47370548	12.29232786	11.72978667	10.89144593	9.892010454	12.08617627	13.46440717	10.46753269	11.54461151	11.41879754	10.02312759	10.142379	10.38732637	12.17125011	12.09148561	9.419479701	13.51703008	12.61327669	9.976222507	10.42292401	11.54391089	12.52310732	11.77410691	10.21949057	9.070749679	10.28774556	10.87178614	11.09121908	9.293089028	10.07913309	10.58775262	10.94226642	0	10.28450212	10.19681071	10.54597033	11.06978946	11.31049906
ENSG00000201931	0	12.24620218	0	0	0	0	0	0	0	0	0	0	0	0	0	0	0	0	0	0	0	0	0	0	0	0	11.68871742	0	0	0	0	0	0	0	0	0	0	0	0	0	0	0	0	0	0	0	0	0	0
ENSG00000228175	15.22632887	15.07824656	15.06824224	14.08818328	14.62197404	14.39895995	14.98163008	13.79250683	15.91650664	15.0987956	14.01915828	15.48378896	15.52081043	15.39109434	16.75364484	14.62178836	16.8170968	15.29029589	15.72502693	15.41033106	14.98809133	14.81531463	14.59229231	15.43605075	14.95677868	14.02452521	14.96808397	13.07993067	15.17742791	15.96436393	13.1812823	15.35716403	13.13117613	14.66545499	15.47679852	14.75628754	15.66736131	15.85720956	14.08805447	15.36086353	14.85090766	16.41193821	16.22473918	15.36524422	14.94953536	14.26569599	15.28835377	15.00244572	15.10902699
ENSG00000234457	0	0	0	12.2533203	0	0	0	0	0	0	0	0	0	0	11.78725867	0	0	0	0	0	0	0	0	0	0	0	0	0	0	0	11.73349816	0	0	0	0	0	0	0	0	0	0	0	0	0	0	0	11.6342682	0	0
ENSG00000237514	0	0	0	0	0	0	0	0	0	0	0	0	10.53405042	0	0	0	10.42746497	0	0	0	0	0	0	0	0	0	0	0	0	0	0	0	9.315503724	0	0	0	0	0	10.069903	0	0	0	0	0	9.433360571	0	0	0	0
ENSG00000253979	0	0	10.56351384	0	10.24870758	0	0	0	0	0	0	10.88773119	11.04753033	10.07047501	0	11.55267054	0	0	11.12885675	0	0	0	0	0	0	10.5838692	0	10.39831561	10.46840908	0	0	0	0	0	0	0	0	0	0	0	0	0	0	0	9.946506705	0	0	10.5618468	0
ENSG00000137955	17.80917821	17.43256258	17.41501127	17.87252776	17.115849	17.47834932	16.979619	17.81192945	17.47294106	17.37450482	17.42474564	17.63950363	18.34218678	19.62096415	17.77783933	18.00722883	17.85729635	18.1583861	17.73335174	17.7892502	17.03538017	17.44894989	17.03761994	18.14917092	17.24404386	17.55284308	18.08598962	17.10762783	17.45679187	17.70632672	17.58426984	18.27807257	16.94148397	18.42824363	17.71021506	18.68594495	17.87192415	18.42816671	17.21694493	18.16851732	17.39952096	18.48282615	17.34475971	17.90220556	17.126401	17.64323076	17.57463917	18.0699703	17.68017688
ENSG00000253312	0	0	0	0	0	0	0	0	0	0	0	0	0	0	0	0	0	0	0	0	0	0	0	0	0	0	0	0	0	0	0	0	0	0	0	0	0	0	0	0	0	0	0	0	0	0	0	0	0
ENSG00000250031	8.111551088	11.13969194	0	9.715279099	9.529439645	10.69764882	8.376927927	10.6317698	9.916655448	9.059497653	8.152113618	8.585731748	0	9.765793141	10.24857386	9.249564615	0	8.125715551	10.40923847	8.734296274	8.457154523	9.702102825	9.499797311	9.423125	9.993002046	8.282571787	10.58236875	8.09752533	8.167419545	9.748206749	11.1942273	10.09409447	9.845508502	0	10.16120423	11.74711336	0	10.42141473	0	8.651081894	0	10.45911452	0	8.759538819	9.227417501	9.139804493	0	8.26060623	10.20842041
ENSG00000231666	9.201724813	11.74699256	13.25754764	13.39160579	11.62089148	10.20598654	13.5531117	9.141401918	10.00950953	11.47217442	11.69984568	13.71942014	13.29437331	8.860190044	12.66248534	10.34125226	11.72856317	12.21379201	13.08625278	11.82424984	13.24657902	10.47240473	10.59168561	11.09958929	8.765922683	11.3714231	11.86740597	11.50761942	9.257698718	0	10.2877133	11.77109651	12.52209454	11.80870811	11.99021123	0	0	11.51380302	10.37137065	10.74127898	9.529400836	9.231510421	10.2768676	13.01925216	8.736380045	11.81555474	10.18853537	11.15682852	9.302434437
ENSG00000260976	11.61955434	13.28518489	10.96370048	9.421083244	10.23409987	0	13.60167503	13.960857	12.52771235	9.763866985	13.68544803	13.60943078	12.61742088	9.471583912	12.65346654	11.95297185	13.14812002	12.99605806	12.33626401	13.34334954	13.48051336	11.54377202	12.52539143	12.71161496	10.37615887	13.30541725	11.64986202	14.35232177	12.19004502	13.77397473	10.89978218	9.799808856	10.55031734	0	9.282714842	11.93790359	11.57157412	11.7111706	0	11.93823429	13.89489765	10.42758699	13.21025278	12.46187731	9.347677607	15.01262876	11.12234215	11.13187782	9.914112016
ENSG00000253799	9.37786933	11.18665282	9.528890569	0	0	11.9665142	9.643760011	10.3164034	0	0	0	0	0	0	0	0	0	9.392063677	0	10.00168642	12.04468703	9.649612774	0	0	0	0	9.046177946	11.68398896	9.43385397	0	0	0	8.794637694	0	11.42984057	13.27924692	9.329946954	9.691481995	0	9.918354178	0	10.40659823	0	0	0	8.824841009	0	8.529178578	0
ENSG00000228636	0	0	0	0	0	0	0	15.27450118	0	0	11.51811112	0	0	0	0	0	0	14.88349224	0	15.27145223	0	0	15.62330532	0	0	0	0	11.4633456	13.99249891	0	11.56467386	0	9.894114441	0	16.15504043	14.38038169	0	10.79176243	0	0	15.19744189	14.09179236	0	13.93423928	0	9.924353733	0	10.62739272	12.57802253
ENSG00000164363	9.439688841	0	0	0	0	0	0	0	0	0	0	0	0	0	0	0	0	0	0	0	0	0	0	0	7.42440255	0	0	0	7.914705799	0	0	0	0	0	0	8.176084054	0	0	0	0	0	0	0	0	0	0	0	0	0
ENSG00000124795	20.36624333	18.93746476	18.39390395	19.79745261	19.25788124	18.84613395	20.003803	19.03655369	19.25479414	20.03027933	20.74113805	20.82365551	18.22716156	21.18746971	20.58701822	20.16366374	19.56076866	20.71645336	19.38371347	17.58325173	19.12884019	20.34672483	18.73364458	19.24896531	20.28333242	20.03894441	19.05625832	19.47835803	19.87337337	19.22277596	20.87497201	19.11800922	19.45949209	19.93845257	18.41902448	18.45648249	19.46907518	17.72203402	19.26074044	18.81281856	19.08415754	18.54604353	19.96241496	19.19647879	18.66612927	19.740743	19.87138448	21.59336568	19.5255569
ENSG00000201925	0	0	0	0	0	0	0	0	0	0	0	0	0	0	0	0	0	0	0	0	0	0	0	0	0	0	0	0	0	0	0	0	0	0	0	0	0	0	0	0	0	0	0	0	0	0	0	0	0
ENSG00000271290	0	0	0	0	0	0	0	0	9.417208283	0	0	0	0	0	0	0	0	0	0	0	0	0	0	0	0	0	0	0	0	0	0	9.594575774	0	0	0	0	9.560176622	0	0	0	9.935908249	0	0	0	0	9.054931835	0	0	9.708860064
ENSG00000280573	0	13.45625126	0	0	0	13.23639233	0	0	12.0399301	0	0	0	0	0	0	0	0	0	0	0	14.57752809	11.50336417	0	0	0	13.40248992	11.89887587	0	0	0	13.31817818	12.21750236	11.64688685	0	12.69962359	0	13.76782109	0	0	12.77212042	0	0	0	0	11.76488624	0	12.21907941	0	0
ENSG00000077147	19.12757413	20.05074473	19.26797934	19.48332092	20.15051902	18.58267121	19.56141275	18.92052919	19.89876318	19.29856601	19.32700459	19.5636069	19.34044146	20.67383368	19.51242578	19.73250056	19.17910051	19.38455024	19.71298589	18.71209397	19.47045762	19.73723204	19.40670372	19.19677766	18.764864	19.48814296	20.21439841	19.19750554	19.00625678	19.96389769	19.08833217	19.66523316	20.1415038	19.18383029	19.34204451	19.47000592	19.47582675	19.54567584	19.78852667	19.8835752	19.00363059	18.88126283	20.07627261	18.20962338	19.09449281	19.39161162	19.89708844	19.94490824	20.60082772
ENSG00000155816	5.688986266	7.47918929	9.51439721	7.859172081	12.3301148	6.680373721	5.95052186	0	6.485771121	7.618571915	6.304782259	8.310868092	12.88142554	0	6.814681661	7.808065308	0	6.68901259	0	8.289942553	13.97333858	6.53348381	7.063053763	0	6.243249787	11.47671469	6.346334574	9.234029814	10.17749165	7.891998129	5.774629571	5.675698673	8.402629954	12.20868391	0	8.789804796	11.16796668	7.567372145	8.42093291	6.221375839	6.011459899	0	5.192225381	12.63278239	0	6.705555284	6.663078999	4.860839419	7.768254266
ENSG00000124092	0	0	5.95375814	0	5.644388575	0	0	0	0	0	5.845080911	8.067444428	6.431393925	0	5.94374785	0	7.89893988	6.806219813	6.511840792	9.213421458	0	6.072765317	0	7.104274881	5.377515355	5.973800513	6.463246388	5.791267391	5.86017474	0	6.878653423	6.778703211	6.214303392	18.22887077	7.257172479	8.907856643	0	0	0	7.329217598	0	7.815310122	7.599907953	0	5.348623478	5.263078545	5.793332246	6.529290832	0
ENSG00000252257	0	0	0	0	0	0	0	0	0	0	0	0	0	0	0	0	0	0	0	0	0	0	0	0	0	0	0	0	0	0	0	0	0	0	0	0	0	0	0	0	0	0	0	0	0	0	0	0	0
ENSG00000178125	7.774072954	7.998491434	8.921682037	10.37578953	9.191097921	8.776253118	9.036473153	10.29315202	0	0	10.6164488	8.247867076	11.40352503	13.42540763	7.914520931	0	0	10.36773735	11.48485963	11.56244832	0	10.36260747	10.48188197	8.087477215	8.335272874	0	7.443525983	9.755060593	8.826715121	0	11.0253703	10.33999147	7.193046213	8.794789811	10.55900748	13.13046202	7.726300164	0	11.26099147	8.313173223	0	8.800541879	7.268324704	0	7.310306202	9.215851953	7.762153781	9.503986701	7.874502877
ENSG00000206177	0	0	9.217634748	0	0	0	9.332468151	0	0	0	0	8.54349062	10.70036517	0	0	0	0	0	0	0	11.41122047	0	0	0	0	0	0	0	9.122630213	0	0	0	11.65003242	0	9.534574847	0	0	0	0	0	0	11.41626427	0	0	0	0	10.63786656	0	0
ENSG00000091583	0	10.33524955	9.676798663	0	0	20.41803408	0	0	0	13.22930136	9.152006239	0	9.161844235	9.184089748	0	0	9.055377384	0	9.24306991	10.14964777	0	0	14.40719512	8.841642489	0	0	0	0	8.583630559	0	8.614768787	0	0	14.30282748	15.60719243	8.845377883	8.479848774	0	0	0	0	8.557468015	0	9.176174589	0	0	0	8.676896178	8.62832335
ENSG00000280427	0	0	0	0	0	0	0	0	0	0	0	0	0	0	0	0	0	0	0	0	0	0	0	0	0	0	0	0	0	0	9.174379202	0	8.504258701	0	0	0	0	0	0	0	0	0	0	0	0	0	0	0	0
ENSG00000128731	16.46176521	16.02626322	15.47559269	16.27673231	15.80123237	15.85385125	15.01680833	16.87925036	16.35606195	15.47540694	16.12465006	16.37747022	15.7921002	15.18275785	16.64409762	15.80697781	16.27168409	15.96426226	16.08364427	15.56680145	16.1239056	17.00879614	15.84501087	16.06714678	16.06142284	16.70325469	16.2105421	16.21186742	16.74240052	15.63312708	15.59033676	16.10381226	16.35565021	16.43283253	15.68118377	16.13410148	14.89199873	16.30315479	15.06649804	16.095749	15.5846757	15.27001145	15.65383653	16.0332576	16.43784939	15.67006547	16.34344904	15.82886394	16.99169109
ENSG00000227854	11.618233	13.4282394	14.09102184	13.22516106	0	12.62349459	11.88441183	13.55746599	14.01166043	11.5687148	13.24359293	12.09375051	12.25359491	13.59762803	0	14.75869312	13.73170788	12.63221688	13.33480288	13.82741504	11.96485316	12.47510617	0	13.51755606	12.18141673	0	12.87067629	13.603813	11.67428281	0	0	13.60433837	12.03380411	14.64190118	14.40842427	13.52129929	13.56989693	14.93185708	12.78898632	14.96633727	13.53103299	13.23272215	12.10956962	0	12.73666863	11.06440462	0	12.76754985	12.71886312
ENSG00000201794	0	0	0	0	0	0	0	0	0	0	0	11.14583981	0	0	0	0	0	0	11.38698458	0	11.01697112	0	11.06170941	0	0	0	0	0	10.7264756	0	0	10.65689891	10.08656998	0	0	0	0	10.98430578	10.84135154	0	0	0	0	0	0	0	0	0	0
ENSG00000181616	0	10.21836774	0	0	0	0	0	0	8.803852558	0	0	10.05375114	0	0	0	0	0	0	0	0	0	0	0	0	0	0	0	0	0	0	0	0	0	0	0	0	0	10.30696046	0	0	0	0	0	0	0	0	0	8.146453695	9.095299396
ENSG00000272604	13.57125821	13.70351043	12.8924915	13.87891155	14.3616027	14.55397152	12.53807816	11.83303557	12.8396047	12.80720896	14.05487561	14.36878237	13.2068177	13.8140119	13.64305184	13.84138806	13.49244761	13.46812566	13.45808211	13.05386962	13.47257366	14.07215838	13.7440823	14.18969416	13.15699754	13.26645385	14.40887815	13.33856177	13.35526511	13.93935478	13.11801961	14.44029614	13.23490284	13.72460001	13.16923514	13.88967481	14.70310713	12.88536727	12.64926332	13.91975097	14.32564929	13.35600055	14.29149943	13.07916811	13.46254022	12.50919704	13.39218979	15.10876672	12.75968566
ENSG00000188624	0	0	0	0	9.37086767	12.12326667	13.79884623	12.64221183	0	11.06858897	0	11.81589037	11.16864111	9.192765812	0	11.67379754	11.64676664	11.5471866	0	13.47912255	0	0	10.92470895	0	16.6349939	0	0	13.10353834	10.58949273	13.17284786	0	14.21945268	0	11.55703844	0	0	0	0	0	0	12.66824	0	11.83170871	11.1829902	9.068898414	8.981302937	0	0	0
ENSG00000274929	13.70606749	13.738792	14.02720802	12.8983474	13.12728146	15.41192428	12.7797758	14.10504534	13.51491936	13.7439933	12.20640412	12.88223676	13.14899872	12.53393737	9.848587211	11.84721823	12.55699238	12.89029018	13.00798641	15.13793375	14.2226782	11.97843335	12.09776648	12.60585002	10.27046014	0	12.83333598	13.01398515	12.93213644	0	0	14.59935676	12.29185827	13.73013644	14.49660586	14.54802179	13.97998119	14.92693335	14.04697822	14.33465547	15.42648431	14.78024069	14.65691611	12.94098623	11.24027676	11.1525502	13.50146476	12.02579948	13.26641267
ENSG00000164924	20.72803595	21.80371916	20.46518739	20.90613964	22.03279304	22.83819155	21.74565595	21.96371583	21.36941145	20.54101259	21.45876108	21.58389892	21.69266846	23.79346722	21.28550311	22.40260292	22.24595868	20.9664244	21.09794475	20.698749	22.66713855	22.34953963	21.37564503	22.40335961	21.47606834	20.87646515	21.28277281	21.27104504	21.60744447	21.82390887	20.29880294	22.16021078	21.32498396	20.37372857	22.09748876	21.17639517	23.01289348	21.21278019	20.90753984	21.4269076	23.09658838	21.19594159	20.25630375	21.02420022	20.9439045	21.08000701	21.68098485	21.25900969	21.54112198
ENSG00000265893	0	0	0	0	0	15.00182154	0	12.35117159	13.22031088	0	0	0	0	0	0	0	0	0	0	0	0	0	0	0	0	0	0	0	0	0	13.49873381	0	11.82740616	13.43552409	0	0	0	0	0	0	0	0	0	0	0	0	0	0	0
ENSG00000184224	8.65763965	10.88020042	0	0	10.49126358	11.46741922	11.38029188	9.917056206	11.16396796	10.60545484	9.504113517	8.718101574	0	0	9.38225084	9.79655301	8.187883982	7.675353402	9.373129255	11.44908316	10.00218841	8.515090376	9.632322028	8.971635878	10.21860616	0	9.645540399	7.647200657	8.71357077	10.87999383	8.744715932	10.64141478	8.075108355	9.679893464	11.70811236	0	9.193495745	10.29117962	9.412152831	0	11.30473588	10.2700299	8.733886913	8.308501262	9.511689336	9.102646182	7.649292973	9.974990934	9.342124959
ENSG00000248228	0	0	0	10.28035195	0	0	0	0	0	0	0	0	11.30804958	0	0	0	0	0	0	0	0	8.946997468	0	0	0	9.845130234	0	9.659662968	0	0	0	0	0	10.69689518	0	0	9.625786575	0	0	0	0	0	0	0	0	0	0	0	0
ENSG00000233077	10.35353255	10.99354672	9.505652544	9.376874927	10.1898633	10.77378315	8.03921796	11.51488726	9.899742672	11.30346613	11.20110494	11.05114833	0	0	11.60943051	11.71611781	9.298624998	12.48237441	12.57205595	9.394191896	10.4371542	9.04232209	10.48188197	8.087477215	10.65362301	11.39903868	8.439376018	10.07665473	12.73063711	9.994047648	12.02502418	10.33999147	7.193046213	0	10.55900748	8.091207014	0	11.40396444	11.52392789	0	8.100905961	12.92677101	14.41887326	10.41840225	9.887673935	12.02112577	11.21553127	11.77542847	8.871425746
ENSG00000129951	7.490733194	10.03136896	7.641171753	8.095211281	8.323398665	12.18893029	11.0715444	13.55166509	0	0	8.848458621	9.282582511	9.120808789	7.150688254	9.211150334	10.94621616	9.598379754	0	0	10.43024295	0	8.758141762	11.3341579	7.803856869	0	9.977655088	0	8.472679542	0	8.128058515	10.89266279	10.63996753	9.222720405	13.55127466	15.07032844	0	13.72020301	8.799966995	9.241046733	9.026621787	0	9.100119122	10.29723384	9.135138424	8.605082597	7.934555526	0	6.646729122	7.591066493
ENSG00000222219	0	0	13.93902794	12.81017378	0	0	0	0	0	0	0	0	0	0	0	0	0	0	0	0	0	0	0	0	0	0	0	0	0	0	0	0	0	0	0	0	0	0	0	0	0	0	0	0	0	0	0	0	0
ENSG00000225352	0	0	0	0	0	0	0	0	0	0	0	0	0	0	0	11.60156413	0	0	0	0	0	0	0	0	0	0	0	10.44718957	0	0	0	0	0	0	0	0	0	0	0	0	0	0	0	0	0	0	0	0	0
ENSG00000254581	0	0	0	0	0	0	0	0	0	0	0	0	0	0	0	0	0	0	0	0	0	0	0	0	9.996246349	0	0	0	0	0	0	0	0	0	0	10.7507786	0	0	0	0	0	0	0	0	0	0	0	0	0
ENSG00000224842	9.024834604	0	9.175796	9.631119157	13.85835759	10.02893577	13.28846264	0	0	0	10.0641182	10.49870614	0	0	0	11.16355841	9.552849656	9.039023057	0	0	0	0	9.415653996	0	0	9.196129757	0	10.59388163	0	0	9.111958022	0	8.441902906	0	0	0	0	0	0	0	0	0	10.51451797	0	0	0	0	0	0
ENSG00000253959	0	0	0	0	0	0	0	0	0	0	0	9.432544746	11.59080223	0	0	0	10.48468153	0	0	0	0	0	0	0	0	0	0	0	0	0	0	0	0	0	0	0	0	0	11.12646291	0	0	0	9.44834468	0	0	10.40183254	0	9.106996646	0
ENSG00000229944	12.87214994	12.94550931	11.70169966	12.15758159	11.97154936	10.55647964	10.81708546	11.81193112	12.3591406	9.502485568	12.39835925	12.93275093	10.18679314	13.60027254	12.49869567	13.49837607	11.07956152	13.14936631	0	11.17523269	13.3563168	13.21461485	11.94187391	11.86511272	11.43581046	12.72184877	12.53994691	11.53643827	11.60655943	13.19038655	11.95960579	14.06012433	12.28793202	12.57433671	12.34089144	11.45394634	12.30967281	12.18630399	11.30657005	11.09185381	11.4636774	14.48681859	12.50117901	12.52208351	12.08408245	12.80354291	11.53854037	12.69981519	12.23616606
ENSG00000248539	0	0	0	0	0	10.83264387	0	0	0	0	0	0	0	0	0	0	0	9.842148881	0	0	0	0	0	0	9.391841897	0	0	9.813887497	0	0	0	0	0	0	0	0	0	0	0	0	0	0	0	0	0	0	0	8.978791888	0
ENSG00000225905	13.14045572	14.50323359	13.96969483	14.42566978	13.97658361	15.34745634	13.40668496	14.34297207	16.03661681	13.35393391	14.64049171	12.75365478	11.45440746	13.47630398	16.0887336	12.95941606	12.34751001	14.22497622	15.44218007	0	14.48707696	11.6758876	15.56742732	12.45524939	16.90527364	0	14.94559232	13.97430558	13.19651693	13.78060126	15.46027472	16.58619073	13.62648534	15.59735518	17.36384781	15.56310247	13.57784503	14.99043006	11.98973107	15.11445928	14.53892046	14.49212239	15.99635955	0	13.8757465	13.65675374	14.05440605	13.05556907	14.16724887
ENSG00000236841	0	9.916070176	10.49351894	11.29701398	10.17872425	10.47331882	10.47105024	9.145898589	0	10.83310601	9.509500102	12.66149905	11.42479008	9.127203508	9.831850072	13.19279536	9.734337343	13.43535386	11.29975054	10.50741994	10.22976935	8.964211796	8.861394705	7.206347891	10.53361774	11.22398326	7.557276368	12.7506247	10.84559132	9.84554903	8.972011054	10.45428887	12.02580166	10.90667164	0	9.78688585	8.423025412	7.20569274	10.86098847	0	11.60280514	0	10.28136861	9.533677715	7.423995446	10.02962659	11.32986728	12.73206991	10.15391616
ENSG00000232593	11.28598057	13.626366	11.65947823	11.3082456	13.31813934	13.46094758	11.55213937	13.68451619	12.46372849	11.23646652	11.69577913	12.08330968	10.92167205	17.99306631	15.15442474	11.16386429	11.2299063	12.75925802	13.62689682	11.78486	13.36922283	13.4804773	14.44953443	13.18521661	13.1946635	12.57272253	13.7606087	12.07901419	11.56433887	12.98467718	14.51570826	13.59389598	16.24800168	11.72493719	12.07632071	13.37656792	12.93803053	13.87255428	12.39527842	11.56400813	12.88678627	13.92019357	13.74660311	10.67313284	13.38404299	13.31646338	11.38944369	12.91628495	13.22773044
ENSG00000144579	18.05127274	19.6883697	20.09696706	19.62140049	19.46211061	18.76063052	19.42752628	18.13887619	20.14340137	19.09840412	18.85384664	19.69113708	20.36110822	19.21885207	19.22312429	18.99720824	19.76788227	18.37735477	18.22553832	19.71497471	19.61541359	19.24790603	19.62710543	20.83234043	18.99408816	19.03172524	18.61540431	19.47762012	19.48406752	18.97148374	19.20318905	18.48987184	19.45603477	19.52668653	20.45730171	19.8666577	18.17105777	20.78013605	19.41147604	19.14000796	19.08263599	19.87366828	18.69845652	20.29708705	19.45358823	18.66255487	19.60112071	18.48538065	19.79646294
ENSG00000157150	13.88744646	12.24794948	15.12109097	15.60355099	15.57471561	11.22102236	17.76195935	14.30431666	12.7244154	16.79839954	17.52008386	11.49842599	20.35576778	13.04283143	14.58486536	11.6781614	11.91409012	10.81490513	13.5757895	15.91634412	14.31660233	13.26854808	18.28940277	13.17363478	15.13585009	15.5464332	13.49750765	13.66039207	16.75482204	13.80942553	15.48215256	13.72504293	15.07359725	13.99397258	13.68369138	14.08803769	13.75199727	15.79577473	15.51524819	14.80053387	14.06674654	14.51160998	14.94484551	18.62469839	12.91875797	14.46830126	13.81776158	10.53539226	16.09718131
ENSG00000270490	0	11.22426593	0	8.439762967	0	0	0	0	0	0	8.872155578	8.892014639	8.467971333	0	0	0	0	0	0	0	8.180066828	0	8.224674425	8.148156793	7.400263538	0	7.504082196	0	7.890525718	0	0	0	0	8.85555436	0	0	0	9.144953338	8.005001199	0	0	7.864405728	0	8.482286285	7.370829267	0	0	9.302149928	0
ENSG00000228959	0	0	0	0	0	0	0	0	0	0	0	0	0	0	0	0	10.72898824	0	0	12.8240509	0	0	0	0	0	0	0	0	0	0	0	0	0	0	0	0	0	0	0	0	0	0	0	0	0	0	0	0	0
ENSG00000125734	18.65648648	19.07270353	19.35417216	18.15533303	18.50699813	18.5362541	19.22233509	18.96370999	18.78084361	19.55294332	17.94433856	17.91027548	19.11541112	18.59471744	19.09757397	18.42914108	19.47930578	18.45751514	18.64013461	19.00475746	18.64185184	18.53751707	19.53026569	19.73087517	18.11773262	18.64968495	19.0346374	18.43907047	19.17913454	19.14456679	19.42390591	19.37883331	18.57341894	18.33689052	18.79090824	19.50486586	18.40453822	19.57313427	17.94902683	19.63541393	19.00843719	18.74325386	18.4694579	18.46940969	18.98594644	19.0906739	19.11916697	17.86708108	19.62230493
ENSG00000231333	12.05802455	11.69852983	12.20922795	11.08062636	11.3094904	0	0	10.41335427	12.60372014	0	0	0	11.10890247	10.13181965	0	13.19870671	11.00229249	10.48794423	0	0	10.82024001	10.74568041	12.86439492	10.78823625	11.03674266	12.2295924	12.46265452	11.45915928	0	0	12.14529072	11.45968451	0	11.49729355	10.94211296	12.79136727	12.42499032	12.78696473	0	12.01423575	10.80170673	11.50305658	11.54963664	11.1232513	10.00784633	11.91905304	0	12.6225214	12.1588768
ENSG00000251244	0	0	0	0	0	0	0	0	0	0	0	9.361426904	0	0	0	0	0	0	0	0	0	0	0	0	0	0	0	0	9.941121117	0	0	0	0	0	0	0	0	0	0	0	0	9.914916503	0	0	0	0	0	0	0
ENSG00000265168	10.68488438	0	0	0	0	0	0	0	0	0	0	10.16091485	0	0	0	11.8252724	0	0	0	0	0	0	0	0	0	0	0	0	0	11.32477306	0	0	0	0	0	0	0	0	10.85579486	0	0	0	0	0	0	0	10.67291758	0	0
ENSG00000236940	10.05278609	0	0	0	0	11.05759616	0	0	0	0	0	0	0	0	10.19372161	0	10.5812345	0	0	12.99811091	10.3992141	0	0	0	0	0	0	11.62277034	0	0	10.13999238	0	0	11.07616629	0	14.17730005	0	0	0	0	0	0	9.544829092	0	0	0	0	0	10.15356946
ENSG00000221610	0	0	0	0	0	0	0	0	0	0	0	0	0	0	0	0	0	0	0	0	0	0	0	0	0	0	0	0	0	0	0	0	0	0	0	0	0	0	0	0	0	0	0	0	0	0	0	0	0
ENSG00000266777	11.00956366	11.45714136	9.577028371	11.35361709	11.0681264	13.33642322	10.69103031	13.85542394	12.23303748	10.96005386	11.75042988	12.57220986	11.64483973	11.54162639	12.08885642	10.1510002	11.86004526	11.13919632	13.09515161	11.74933931	12.16325139	11.0186411	12.33921936	12.43929723	12.19699395	12.29623358	12.70657403	13.43232263	12.48022102	13.10866146	13.23925689	11.93428035	11.54051131	11.25591691	11.98037694	12.87181677	13.42043119	13.57094668	12.11879602	12.66572623	11.65941246	12.73935017	11.16392674	12.59757666	12.93508608	12.04012557	10.87212865	11.82179622	12.16894581
ENSG00000254113	0	0	0	0	0	0	0	0	0	0	0	0	0	0	0	0	0	0	0	0	0	0	0	0	0	0	0	0	0	0	0	0	0	0	0	0	0	0	0	0	0	0	0	0	0	0	0	0	0
ENSG00000223812	0	0	13.39776461	0	14.25259096	0	9.193188662	11.18658528	0	0	0	14.75771626	13.01959656	0	0	0	19.04579079	9.940150685	15.9812273	15.47981396	12.73082784	10.78236389	0	0	11.29572678	0	0	12.99802807	11.30303226	0	0	12.23314207	0	18.69673275	16.81098665	12.94352871	14.57696879	0	12.26569222	9.467668097	9.255003541	16.90268053	11.41646279	10.57529237	0	14.39285742	10.49845181	11.07470374	10.61122597
ENSG00000254775	0	0	0	0	0	0	0	0	0	0	0	0	0	0	0	0	0	0	0	0	0	0	0	0	0	10.31768967	0	0	0	0	0	0	0	0	0	0	0	0	0	0	0	0	0	0	0	0	0	0	0
ENSG00000229707	0	0	0	0	0	0	0	0	0	0	0	0	0	0	0	0	0	0	0	0	0	0	0	0	0	0	0	0	0	0	0	0	0	0	0	0	0	0	0	0	0	0	0	0	0	0	0	0	0
ENSG00000163380	10.01245254	7.077225448	12.48447203	14.20333045	8.266981826	11.75393041	10.56776871	0	10.23612583	8.38089273	10.27531976	8.321293964	12.83440506	7.506893369	8.570953309	10.98271027	8.374349517	8.44445549	10.88071278	9.053389822	11.83210023	6.133937549	10.81836953	11.32631357	9.728092368	8.601417586	10.96902875	9.151520353	11.29009106	10.06764037	9.515351341	8.830750586	10.25799474	8.868291249	12.11746554	11.1602007	10.11636275	10.8563851	11.01283691	11.28976033	10.75510219	10.87173599	8.920542087	10.29951094	9.377022203	10.74735798	8.83232451	8.579437889	10.26510614
ENSG00000198657	0	0	0	0	0	0	0	0	0	0	0	0	0	0	0	0	0	0	0	0	0	0	0	0	0	0	0	0	0	0	0	0	0	0	0	0	0	0	0	0	0	0	0	0	0	0	0	0	0
ENSG00000249890	0	0	0	0	0	0	0	0	0	0	0	0	0	0	0	0	0	0	0	0	0	0	0	0	0	0	0	0	0	0	0	0	0	0	0	0	0	0	0	0	0	0	0	0	0	0	0	0	0
ENSG00000262410	12.57698288	14.66015547	13.31308807	12.76915231	13.220451	14.58229749	13.30257733	13.90873028	13.19309229	13.22780262	12.07721993	11.0530723	0	12.93518022	14.03982254	12.30286187	0	13.29154596	15.24786935	14.66081334	15.67837995	12.93650987	14.05577206	13.69890668	13.7840373	12.55594706	13.5665409	14.26318293	12.63304118	13.02447762	15.44542482	13.65077027	10.99314071	14.18585739	14.85280624	14.93962684	14.65808983	14.74881705	14.79220016	14.64152842	13.22699991	14.36153854	15.56009881	13.22677796	14.31999138	15.28952607	11.88708168	13.18590211	12.84774256
ENSG00000221932	0	0	0	0	0	0	0	0	0	0	0	0	0	0	0	0	0	0	0	0	0	0	0	0	0	0	0	0	0	0	0	0	0	0	0	0	0	0	0	0	0	0	0	0	0	0	0	0	0
ENSG00000186976	11.08887687	12.55775126	11.99187817	12.00246375	10.84719339	10.93397925	10.19523695	9.589088444	11.60378335	11.1836904	10.7887009	10.44625069	9.647537175	8.088369354	10.07015437	10.30422349	10.95484169	8.857615864	12.76683646	11.10937548	8.19194698	11.41671166	12.11473299	11.5817189	10.49208384	9.598717034	12.85695663	10.58203892	11.85094107	11.38791871	12.28541392	10.28732191	10.87145299	10.77207343	8.63450553	10.48166434	5.818091855	12.82694767	11.96585231	9.967853972	10.16971451	11.36252373	11.33231558	8.080469739	12.50353907	7.615546955	10.87347609	7.582365562	12.33375887
ENSG00000254004	17.24666974	16.52751402	15.72960016	15.96279823	17.35377624	16.62926685	15.4757953	17.18318267	16.62819545	16.54691917	16.37124755	16.375928	15.37895507	17.71532062	17.00393964	16.86464614	16.41253553	17.90424902	16.67150751	17.20413925	16.71917761	16.81791959	16.80535632	16.34584281	16.60860236	16.52574247	16.39262841	17.03732693	16.51681526	16.86531921	17.3701752	17.26859292	16.32565075	16.80384253	16.00512268	16.70483881	18.27602817	16.25172	16.87154446	16.49578335	16.93656735	17.40088878	16.58936388	15.55695988	17.22586145	17.09654224	16.21004334	17.20140898	16.58125119
ENSG00000279609	8.245270162	0	0	0	0	0	0	0	8.054780206	0	7.290460752	0	0	0	9.383731196	0	0	0	0	0	0	0	8.635617574	0	0	0	0	0	8.301156221	8.883768069	0	0	0	0	0	0	0	0	0	8.78494555	0	0	7.738747112	0	0	0	0	7.398652062	0
ENSG00000259441	0	0	0	0	10.54722425	10.13187742	9.393501972	11.06534481	0	9.078236361	0	0	0	0	0	0	0	0	0	0	10.47283282	0	9.518545213	0	8.691923962	0	0	0	0	0	12.02008744	0	0	0	0	10.44457479	9.079772026	0	0	9.668036856	0	9.157463479	0	0	9.660603486	8.574844297	0	8.279319076	0
ENSG00000252143	0	0	0	0	0	0	0	0	0	0	0	0	0	0	0	0	0	0	0	0	0	0	0	0	0	0	0	0	0	0	0	11.73017812	0	0	0	0	0	0	0	0	0	0	0	0	0	0	0	0	0
ENSG00000119681	15.03376673	16.57546116	17.19882035	17.45954514	19.54216719	16.97883438	18.42515241	16.73214302	13.53345475	17.21814222	19.0245844	18.46446799	20.92211301	16.67521888	16.20009584	17.05244032	15.821002	19.76223065	16.52242555	15.84516228	17.21732371	17.76864784	15.94858454	16.42631705	16.1882096	19.09573811	16.07625169	18.73128667	17.47347546	18.31351303	14.81183269	16.9891186	18.60769423	18.02436327	16.41515063	14.53088558	15.91929962	14.37994048	17.26159248	18.93684774	15.98653676	13.7195336	17.30816307	16.71573002	16.82584491	16.86025459	18.07078042	19.74295725	17.3827789
ENSG00000136738	17.79428306	17.05095137	16.7993696	17.02837047	16.9204288	17.51335527	18.32037282	18.25578922	17.73056673	17.40109134	17.37021918	16.69452853	16.37012643	18.81017905	16.66057568	17.38241947	16.49553033	17.66234245	17.03777793	16.96135161	17.45581989	17.23024339	17.33584781	17.26251846	17.29392311	17.37901	17.01762263	17.24564126	16.62796584	18.09689459	17.54640084	18.10782561	17.75639713	16.51548051	17.20124978	17.62326535	17.13618707	17.8242351	17.04274327	16.7194848	18.48203993	18.05238677	17.24886047	16.81046315	17.98190861	17.94619873	17.32742595	16.82189577	18.08528355
ENSG00000176896	13.84502397	13.26767657	14.00541072	13.97780994	14.06606756	13.91344262	13.47489955	13.72838852	13.60718488	12.97668336	13.12255607	12.92095538	13.39541786	13.69203951	13.24610457	13.30602454	13.40123194	13.38483463	13.89664562	14.11748013	14.36469731	13.18889814	14.31689306	13.11309205	13.55670049	13.27664521	14.23493542	13.07555422	14.80117986	12.99803926	13.29594614	13.55924102	13.45797248	13.03397955	14.34994696	14.19973879	13.87744474	14.11235106	13.54161358	13.37700628	14.03843685	13.33516804	13.56545525	13.20033918	13.3970426	13.10495016	13.40882845	12.73350896	13.84110314
ENSG00000258012	8.683893618	10.49171815	0	0	9.518547851	0	8.949558476	0	0	0	0	0	0	9.924638568	0	0	0	0	10.39833991	10.8906832	10.61298351	8.955406722	9.07453745	8.997902478	8.248465172	0	10.93382866	10.25245012	0	10.90629854	8.770973683	0	0	0	0	0	0	8.997244151	0	0	0	11.03283393	11.34233118	10.33138222	9.216529157	8.131491888	0	8.833117033	0
ENSG00000216195	0	0	0	0	0	0	0	0	0	0	0	0	0	0	0	0	0	0	0	0	0	0	0	0	0	0	0	0	0	0	0	0	0	0	0	0	0	0	0	0	0	0	0	0	0	0	0	0	0
ENSG00000038210	17.99016507	18.14556919	16.59356917	16.80304062	16.50444513	16.279024	16.35145956	16.31532743	16.55185079	17.41173799	17.95039555	18.25107171	15.79904186	17.6895768	18.06929234	18.13562862	17.0666847	17.41673251	17.76275305	16.31944009	17.29957351	17.4525288	17.50934854	17.63291735	16.97390209	17.38065386	17.13564912	16.50472266	16.87016164	17.52699223	17.29369473	16.70743489	17.2105765	16.64948001	17.11563829	17.59950806	17.44935921	16.83070389	17.04787404	15.91692402	16.03055336	17.11359441	16.29163021	17.11226164	17.43934825	17.49698097	17.6648717	17.8834373	17.73906599
ENSG00000176533	12.67899912	12.61749957	17.20990114	16.20704627	13.71363036	13.33863549	13.76928878	12.7101972	11.91480404	13.59344202	14.68967084	14.4380723	13.95351375	10.72862989	13.09872165	11.05950998	12.52507939	13.33225288	13.67449471	14.97257877	15.72778176	11.63532145	15.15078645	12.67766836	12.44091637	14.10955375	13.15741381	14.97241449	16.60986737	12.43289964	15.10683172	15.52568376	14.34867226	14.14723145	12.38689199	13.97346213	12.022321	14.63956403	12.61971918	13.88921297	12.07655042	13.22097214	11.79450593	13.25605096	12.99618461	12.30280856	14.04903574	11.42169865	15.54591455
ENSG00000248990	0	0	0	0	0	0	0	0	0	0	0	0	0	0	0	0	0	0	10.59862834	0	0	0	0	0	9.446210139	0	0	0	0	0	0	0	0	0	0	0	0	10.19607569	0	0	0	0	0	0	0	0	0	12.20060887	0
ENSG00000196274	12.48136378	14.4069896	14.88032388	13.41040845	13.31745097	14.65658426	13.55484244	14.74266449	13.09746757	13.4317078	11.84413968	13.12684416	11.11728647	12.72409675	13.62228792	13.94399817	13.33204478	10.49632619	12.78316787	11.10634527	13.14991649	12.92333844	13.45767996	13.79590943	14.50393727	0	14.05583391	13.46716196	13.99669864	13.44337188	14.26891029	13.46768733	13.0668906	13.50530627	12.53497289	15.04752165	14.24054519	14.79519911	14.65217594	12.60746843	13.80938655	13.5110708	12.97276005	13.45304893	14.01491934	13.09715788	13.05426948	9.632499156	13.75201613
ENSG00000248863	8.630696211	11.85281394	10.36434625	0	0	0	0	10.56757509	10.75864945	0	0	9.689409104	0	8.289479724	10.7689409	0	9.158444042	10.22743384	10.34505066	10.252814	11.78153481	10.48513747	10.01991982	0	11.36085757	10.38469964	11.10281002	10.19916516	9.684873008	9.269594007	11.88464445	10.19969012	10.62861187	9.652915752	10.09702549	12.26771258	10.16527553	12.11133983	0	0	11.54067327	10.24304103	8.12370268	0	10.48370854	10.07434733	8.618752443	10.58491526	12.53552486
ENSG00000187037	8.731648346	7.959430481	9.881018425	13.69314786	12.9569476	9.73543593	10.99521367	12.66804454	8.540965685	10.84942346	14.38373554	11.37436549	12.61193397	10.97174114	11.45478915	12.03938539	8.261823751	11.32798996	12.90475953	11.16081502	10.39796648	9.324546766	9.122319338	0	7.300761884	15.25744518	10.5668741	11.88448028	13.69131751	9.370634375	10.81633688	8.718128885	12.72911154	10.33839852	11.65678487	9.633470659	11.00288612	0	9.90076898	9.271749701	10.64229059	0	10.6800309	12.70027615	10.43294028	10.1754554	12.17601986	12.36994515	11.8295221
ENSG00000213979	10.84146678	9.483107148	12.21461336	10.86372861	10.67775949	0	0	0	10.06590098	12.79134959	10.29757222	9.733060444	9.892761623	8.916516068	9.398918496	10.39765474	0	11.27051753	10.97332479	0	10.60336365	10.11409889	11.64764529	9.572310629	8.822240663	0	8.926433167	0	0	10.89667755	0	9.244546696	9.673171974	10.28094858	10.72522611	12.74429315	10.20894151	11.89206244	0	10.79769179	0	10.87128644	12.20692372	0	0	10.28779163	9.246121484	8.409535775	11.35714296
ENSG00000254748	10.69459365	0	9.262348596	0	9.946421468	0	10.37610251	0	8.920577246	10.06057771	9.736123164	10.17062155	0	10.3526362	9.252190199	0	10.63853098	10.70880072	0	0	10.45650565	10.38195818	0	0	10.25823342	0	8.779793654	10.68052528	9.167339018	9.750638849	0	10.68105038	8.528359011	11.13347343	12.16269337	11.42772423	10.06211478	9.424897727	10.28092887	0	11.02259112	10.72441159	12.059999	0	9.644285052	10.14095794	0	0	10.21085328
ENSG00000216181	0	0	0	0	0	0	0	0	0	0	0	0	0	0	0	0	0	0	13.35341677	0	0	0	0	0	0	0	0	0	0	0	0	12.62306691	0	0	0	0	0	0	0	0	0	0	0	0	0	0	0	0	0
ENSG00000151117	16.78157848	14.4175952	15.75176333	15.07429531	15.74922757	15.54432992	17.06255389	16.29174344	14.07907971	15.14266291	16.88383994	15.90162442	17.2276227	14.84555617	15.35095583	14.20270422	14.02511531	14.84385186	17.01007659	15.82563954	15.86793457	14.11318961	16.75555072	14.69843952	14.88736217	16.82158704	13.69008857	14.80406508	16.10315191	13.98445218	16.27723336	15.18309046	15.55573559	14.80716566	14.47077374	15.83965692	14.68700928	14.87375136	15.68512119	14.20090207	15.49339609	16.3820058	14.81550163	16.25375051	15.8577275	15.1778862	15.40260889	15.05991015	15.41673972
ENSG00000237068	0	0	0	0	0	0	0	0	0	0	0	0	0	0	0	0	0	0	0	0	0	0	0	0	0	0	0	0	0	0	9.25473362	0	0	0	0	0	0	0	0	0	0	0	0	0	0	0	0	0	0
ENSG00000270981	0	0	9.260727499	0	0	0	0	0	0	0	0	9.584663147	0	0	0	10.24918957	0	0	0	0	0	8.383579166	9.500607377	0	0	0	8.778173608	10.09437999	0	0	0	0	0	0	0	11.74792431	0	11.42169952	0	0	0	0	0	0	8.644467072	9.555012578	0	8.261414772	9.210449076
ENSG00000126251	8.045236199	8.269818109	11.19161829	8.650595053	0	0	0	10.78750796	0	0	9.08313437	0	8.678814389	0	0	0	0	0	0	8.667895055	0	0	0	0	0	8.21622937	0	8.031212847	8.101095302	0	0	0	7.46364672	0	8.512376386	0	0	0	0	0	0	8.074960164	0	0	0	0	0	8.194267169	0
ENSG00000135185	16.34661857	17.96182301	17.3661698	16.48237075	16.6544594	17.62762194	17.59721144	16.71221036	17.63455635	17.93635491	16.36904723	16.77075385	17.29155477	16.29275546	17.45353865	17.36288925	15.80094489	16.12147928	17.25970817	17.67402034	17.78139911	17.03506255	17.18900321	17.42806126	17.75461742	16.92283955	17.80605635	17.24149859	17.27667491	18.0352865	18.02747861	17.21552637	16.80449067	15.87380677	16.54182117	16.79166568	17.88270882	17.79909126	18.2721173	18.13951586	17.86872376	17.61505513	17.39773779	17.0649035	17.07767288	16.85974332	16.46362956	16.8129119	17.7652533
ENSG00000234934	0	0	0	0	0	0	0	0	0	0	0	0	0	0	0	0	0	0	0	8.711819595	0	0	0	0	0	0	0	0	0	0	0	0	0	0	0	0	0	0	0	0	0	0	9.162746421	0	0	0	0	0	0
ENSG00000175318	13.26322268	12.72744755	12.16308884	11.31448554	11.74124161	10.79544866	17.20515758	11.41730064	12.10081014	17.24035107	10.05360296	15.74235089	9.578561358	9.600816556	12.93039161	15.69085142	14.57440895	16.62638795	13.99440885	12.19830235	16.70573205	14.15351	13.5026749	11.57824435	18.28124646	10.11405601	11.64496945	11.7348492	14.3335684	13.19031424	11.79437484	12.755624	12.88058711	12.22855362	14.57175058	12.42977441	8.575012002	13.64761459	12.14809808	12.55294054	11.70271472	11.45692372	14.34916272	9.855620974	12.36266779	14.2600069	13.6407816	14.276656	11.42106078
ENSG00000153551	13.47318705	18.16613633	19.18768224	17.52153125	18.3195899	19.88188402	19.19724206	18.02768611	16.79896784	20.01142334	17.77170395	15.91305423	18.52905788	17.83450107	18.49029022	19.00545754	17.3759741	17.14369006	15.27842367	18.98617556	16.27167088	18.2633254	18.80151742	17.78048988	18.08930897	17.84016454	18.29312579	17.32324939	18.18158586	18.89432412	17.50435072	16.98091721	17.09506916	17.65410725	19.89537876	18.13319661	19.24861703	18.44153141	18.85844661	20.12443049	18.72133424	19.39924783	16.08766055	19.37653243	18.55854814	17.58460525	17.22150002	18.76018299	17.75305013
ENSG00000205866	0	8.05849088	0	0	0	10.83397959	0	0	0	0	0	0	0	0	0	8.971441114	0	0	0	0	0	0	0	0	0	0	0	0	0	0	0	0	0	10.43777083	8.300934669	0	0	0	0	0	0	0	0	0	0	0	0	0	0
ENSG00000269458	0	0	0	0	0	0	0	0	0	0	0	0	0	0	0	0	0	0	0	0	0	0	0	0	0	0	0	0	0	0	0	0	0	0	0	0	0	0	0	0	0	0	0	0	0	0	0	0	0
ENSG00000256751	14.00602349	15.36884543	14.00525751	13.75078037	15.64951697	16.08183787	15.27222843	16.20856157	15.58033657	14.80444889	16.39006809	14.20412467	13.90458971	9.344038888	10.82586478	15.34847131	13.53492268	14.6051718	15.64885253	14.39611674	15.70317829	15.34847596	15.83039773	14.69919819	15.24737689	15.06510895	15.59971141	14.66998615	15.29469975	15.60964158	15.26318352	16.31433011	14.74360248	15.03004966	14.5450413	13.58752748	14.15965277	15.12736794	15.582966	14.31270472	14.09972732	15.29884176	16.2523109	13.14140302	15.67718759	15.31982431	15.19563401	15.20865417	15.10685178
ENSG00000262294	13.67831992	15.00796232	14.82949648	0	12.5146546	16.36179084	14.37749323	15.48571008	14.71976066	14.00727486	11.20495563	9.833510262	12.9919843	10.59998364	12.30498387	0	10.8859097	10.95618622	12.65835668	0	15.70302701	0	14.14015686	12.25623573	8.922590012	9.529840556	13.93101187	14.38666634	11.73470055	11.99683761	14.4880247	11.66510269	11.94225941	11.96567575	9.826527355	12.99682644	15.81610569	14.6245721	14.69726952	13.21952439	0	13.55616231	13.01784984	0	12.89019255	12.38747032	12.15197963	10.50684255	0
ENSG00000235213	9.055702984	10.27952259	0	0	10.88994805	11.05915763	0	0	10.44782175	9.006263441	10.41668099	8.532537119	0	0	9.196512474	0	0	12.5268811	0	0	0	8.32959714	9.446536316	0	0	10.22580045	8.724152051	10.04028323	9.111666941	0	9.142829844	0	0	11.07772777	0	12.17909552	9.007798961	0	0	0	0	0	8.548317329	0	8.590457718	10.08523732	0	11.52497606	9.156394982
ENSG00000223821	11.37233907	10.59809782	13.52315439	14.43852774	11.20860268	12.96242998	11.63850353	10.31250202	13.18078672	12.32254221	0	13.84753905	11.0080209	0	0	0	0	12.70815408	12.08901518	12.58157193	0	0	0	11.68692894	12.25734966	12.12868526	12.62473285	11.94304682	12.74999961	13.01217221	10.46010532	0	13.59495229	14.20329691	12.84064728	13.01233755	11.32436175	13.27094014	13.12792689	10.9137061	13.2850764	0	0	0	12.71308529	11.4032468	10.36091814	10.52234495	11.47317741
ENSG00000260537	0	0	0	0	0	0	0	0	0	0	0	0	0	0	0	0	10.64015553	10.12589327	0	0	0	8.386818762	0	0	0	0	0	0	0	0	0	9.099466883	0	0	0	0	0	0	0	0	0	0	0	0	0	0	0	0	0
ENSG00000184319	13.80422627	14.92709646	15.58239615	15.60694151	14.17805821	15.12224803	15.42455711	15.05633029	13.98977124	15.46220492	14.57719631	14.26228686	16.57027774	15.60579966	14.46678829	14.31279516	15.53364294	15.59209437	14.9067153	14.57259967	15.36660645	15.10792814	14.53608834	14.93285608	14.04997087	15.43095849	14.35063531	14.85270925	15.88330019	14.77558556	13.85617566	14.65021491	14.99697825	15.06386652	14.95525495	15.12841138	14.84637647	14.33396087	15.93085373	14.73987326	14.72505143	14.7127086	14.65433712	16.32000642	14.33791581	14.52476577	14.95694143	15.5826102	14.6232867
ENSG00000200635	0	0	0	0	0	0	0	0	0	0	0	0	0	0	0	0	0	0	0	0	0	0	0	0	0	0	0	0	0	0	0	0	0	0	0	0	0	0	0	0	0	0	0	0	0	0	0	0	0
ENSG00000243661	0	0	0	0	0	0	0	0	0	0	8.141646551	0	0	0	9.239272457	10.23788359	0	0	0	0	0	0	0	0	8.662717687	11.26801223	0	0	9.154422568	0	0	0	0	0	0	0	0	0	0	0	0	0	8.591036511	0	0	8.545644068	0	8.250136479	0
ENSG00000198841	17.61741289	16.47816979	17.33641018	16.94718172	16.27236564	17.56212901	16.86508494	16.27952437	17.34173515	17.56376868	17.43316158	17.36189796	17.60933867	16.31370712	16.84025798	16.61378925	17.11096511	17.43634342	17.19885174	16.94952244	16.44927366	16.64647426	17.81829538	17.11135617	16.91812543	17.24452926	16.68265407	16.11175259	16.87431563	16.0290679	16.80956585	17.48855586	16.38950883	16.36402176	17.24707543	16.96229198	16.90645672	16.29425866	17.04872035	17.08057688	17.0694105	16.93806493	16.67941369	17.96725812	16.84096278	17.30989406	17.0029301	17.31382308	15.94742329
ENSG00000185915	0	7.307565139	10.81006056	9.267598704	9.233582032	0	0	10.71392842	0	7.034569339	10.36278843	9.13623225	0	6.744385771	0	0	11.18750374	10.25837616	7.796450535	7.704569322	0	6.362810648	14.32258637	0	13.11228566	8.832792991	6.754230994	8.064379966	11.77339288	7.72011835	9.969138218	7.070280998	8.492753752	8.102386952	8.545579187	10.71428435	0	0	9.246442904	0	7.409741223	0	0	0	0	0	8.649642382	7.814013861	9.176427869
ENSG00000224892	13.89601748	13.69076961	12.90050722	13.24955078	13.36302415	11.53266802	9.210420115	13.2033799	11.75098174	12.59286556	12.68309331	14.25033698	12.38487665	13.12325973	12.40498271	12.89013858	13.17118798	12.9561237	13.7461836	13.47332327	13.812107	13.85779615	12.33348385	11.57882286	14.98083667	13.8683163	13.00196698	13.09773922	12.80535032	13.38941872	12.19924438	14.54294533	12.16508162	13.42536003	12.58054291	14.58215352	12.98137206	13.3433651	12.11306069	14.06793631	13.17694751	14.99397432	13.60323658	12.17688136	12.64559743	9.389835471	12.92993732	13.5508473	13.36466651
ENSG00000202356	0	0	0	0	0	0	0	0	0	0	0	0	0	0	0	0	0	0	0	0	0	11.56106018	0	0	0	0	0	0	0	12.92885421	0	0	0	0	0	0	0	0	0	0	0	0	0	0	0	0	0	0	0
ENSG00000143222	19.95948053	19.79091368	20.66182907	20.16634962	21.09218425	22.10499649	20.6108738	21.3441294	20.96494101	20.363291	21.10957378	20.00957697	20.3235879	19.61820538	21.73439333	19.71161062	19.75523957	19.61656393	19.80164655	20.8763365	21.5938589	19.59484505	20.54024318	20.57836273	19.8782127	19.91351622	19.85792043	20.68316164	21.53519062	21.64709632	19.53293458	19.77168862	19.91541077	20.10153716	20.34202631	21.85829868	21.86962097	20.3796476	20.46885763	21.30577347	22.34785279	20.74741983	19.9535756	20.54701817	20.35146593	20.64403747	19.63424721	20.14921239	20.25498206
ENSG00000277869	11.06464617	0	0	0	0	0	0	0	0	0	0	0	0	0	0	0	0	0	0	0	0	0	0	0	0	0	0	0	0	0	0	0	0	0	0	0	0	0	0	0	0	0	0	0	0	0	0	0	0
ENSG00000166670	13.93090417	17.08354889	13.76665055	16.07056422	8.962549817	13.77290807	0	13.55500215	11.83957774	13.2835207	9.48810299	19.83032601	15.04442721	15.1032355	13.07204138	15.12234539	16.75036736	16.92884694	19.67718718	10.74887478	11.4706835	18.43928804	13.55944826	18.80010033	10.68766395	8.299648535	16.9884318	12.19715008	9.182010099	13.15613515	9.213175659	16.0287902	18.92014789	10.14879898	14.74191246	18.98105854	11.24598028	15.77736947	9.296761025	19.74410657	16.62157078	0	16.74679606	9.774985217	18.44997193	15.10083616	19.14971839	19.85869409	14.93862343
ENSG00000108666	17.07990973	16.36624415	16.15631266	16.06251766	15.55406556	15.87718434	16.27880528	17.33962841	16.02771574	16.3005155	15.77900262	16.09413206	15.52357247	17.9255152	16.49699806	16.23318404	16.85210931	16.42634035	17.30691647	17.85950873	16.04616908	16.29395493	16.36625676	16.90722262	16.17198565	15.83352441	17.676085	15.87193018	16.09631059	16.06218964	16.12935621	16.48495449	15.39621015	16.79357147	15.40073021	17.05107343	17.73522068	16.49857802	16.71148441	16.24523543	16.14327942	17.14922528	16.30014562	15.29987737	16.08963398	16.81359522	17.14331375	17.31033242	15.98280498
ENSG00000226694	0	0	0	0	0	0	0	0	0	0	0	0	0	0	0	0	0	0	0	11.77328022	0	0	0	0	0	0	0	0	0	0	0	0	0	0	0	11.46723844	0	0	0	0	0	0	0	0	0	0	0	0	0
ENSG00000205858	0	0	0	0	0	0	0	0	0	8.421145389	0	0	0	0	0	0	8.998154137	8.484713297	9.185833253	9.093686981	8.816386644	0	0	0	0	0	0	0	0	0	0	0	0	9.492539603	0	9.786539233	8.422679413	0	0	10.59352446	0	0	8.960832018	9.118942513	0	8.915412466	0	10.42443872	0
ENSG00000201810	0	0	0	0	0	0	0	0	0	0	0	0	0	0	0	0	0	0	0	0	0	0	0	0	0	0	0	0	0	0	0	0	0	0	0	0	0	0	0	0	0	0	0	0	0	0	0	0	0
ENSG00000222961	0	0	0	0	0	0	0	0	0	0	0	0	0	0	0	0	0	0	0	0	0	0	0	0	0	0	0	0	0	0	0	0	0	0	0	0	0	0	0	0	0	0	0	0	0	0	0	0	0
ENSG00000237301	10.59981823	10.24049085	9.582083848	8.041685112	11.43560741	13.18949717	9.696958708	10.36962646	10.69810015	9.381593562	10.37764636	10.07587202	8.069867841	10.08809887	9.157516363	0	0	11.35062206	11.31634337	12.05388192	10.94633781	10.60889423	10.14364507	9.33086435	10.80045946	10.60149794	10.90481803	11.32234049	9.072674919	10.39216813	12.27142867	12.93915747	7.850911917	10.03936813	11.35760062	13.23940565	12.6665917	12.44369891	8.603685089	10.97084556	10.75797124	12.21399025	11.31331686	8.084169974	11.42264129	11.68271391	9.004762903	10.90121488	10.85254694
ENSG00000233193	0	0	0	0	0	0	0	0	0	0	0	0	0	0	0	0	0	0	0	0	0	0	0	0	0	0	0	0	0	0	0	0	0	0	0	0	0	0	0	0	0	0	0	0	0	0	0	0	0
ENSG00000160961	14.57245834	15.15481373	13.99424059	15.08406513	14.56490425	14.54507526	13.48013524	14.53189765	14.81988287	13.85832917	14.77388613	14.15878526	13.75670047	14.11585415	14.2724256	13.94180981	13.02704187	14.09022698	14.2818402	13.99618274	13.91670811	14.60731072	14.39514268	14.57270835	13.8672821	14.40453395	15.148576	15.32109501	13.86127733	14.53609018	15.00890185	14.00489339	13.92165909	14.45201272	14.44233943	15.25954508	14.69410499	15.05834672	14.78777693	15.07816771	13.82100304	15.1577673	13.73389697	13.2788162	14.4864243	14.27854288	13.47027368	14.72701328	14.79781357
ENSG00000171862	16.64751016	17.98288718	17.42409421	17.55019589	17.52016137	16.44900524	16.9522378	16.9059329	17.807971	16.81935364	16.98005594	18.04765397	17.3600995	17.70989955	17.33844689	17.30931163	16.84138946	17.59274687	17.72801196	16.20559906	17.72087013	17.85790961	16.39801159	16.30362046	16.44282622	17.3375777	16.8521637	17.28308608	17.16268258	17.60750584	15.90302296	16.45692877	17.76608023	17.39715291	17.84566049	16.96239841	16.86824648	17.55827055	18.35133942	17.12957881	17.12431248	17.07320011	18.10050419	15.92313581	16.5076434	17.18585176	17.48562581	17.31698376	17.784837
ENSG00000270243	0	0	0	0	0	0	0	0	0	0	0	0	0	0	0	0	0	0	0	0	0	0	0	0	0	0	0	0	0	0	0	0	0	0	0	0	0	0	0	0	0	0	0	0	0	0	0	0	0
ENSG00000275645	14.83972249	14.00623928	15.34708878	15.2625218	13.49157215	16.20132818	13.78410364	15.94276723	13.46421295	15.31624322	14.5941351	11.25701561	14.15334979	10.85440609	13.33701857	13.65872382	14.42518771	13.66957505	14.37220597	16.97015473	14.93489878	13.55551602	14.67481286	14.90287814	13.21873215	10.3685146	14.56406351	14.64122827	13.95241512	16.15796773	15.14112405	16.0891769	13.07110236	15.54184617	16.81423255	17.06885651	14.23535901	15.96930811	15.22484421	15.49189918	15.91633244	14.13262377	13.85730842	16.67860158	14.8588694	14.49981713	13.64338736	12.15305775	14.94059426
ENSG00000175728	0	0	9.848557846	7.724864757	6.958636551	0	10.6998445	0	0	0	0	9.395937019	7.753021376	0	0	12.15886581	10.22582568	10.58537913	0	0	0	0	0	7.433857097	0	7.29163609	6.791621334	0	8.171871211	8.754340131	0	9.099872822	8.530385762	0	9.581332901	0	0	0	0	0	0	0	6.617034778	9.3478516	6.658862131	9.366291909	9.907676205	8.265058867	9.535541089
ENSG00000221615	0	0	0	0	0	0	0	0	0	0	0	0	0	0	0	0	0	0	0	0	0	0	0	0	0	0	0	0	0	0	0	0	0	0	0	0	0	0	0	0	0	0	0	0	0	0	0	0	0
ENSG00000254036	0	0	0	0	13.86500198	0	0	0	0	12.39447835	11.4849557	0	0	0	0	0	0	0	0	0	0	0	0	0	0	14.93732448	0	0	0	0	0	0	13.44452252	0	0	0	12.39601658	0	0	0	12.77212546	0	11.93558207	0	11.97782306	0	0	12.59354698	0
ENSG00000253416	0	0	0	0	0	0	0	0	0	0	8.601090204	10.03368592	0	0	0	0	0	0	0	0	0	0	0	0	0	0	0	0	0	0	0	0	0	0	0	10.8758705	0	0	0	0	0	0	0	0	0	0	0	0	0
ENSG00000237280	0	10.70314912	0	0	9.3153759	11.48290755	0	0	10.87148083	0	8.521550325	0	0	9.137285286	10.61889123	0	0	0	10.19503196	0	0	8.752376992	10.86916075	0	9.042981214	10.64941576	0	0	9.53492489	0	0	9.465402249	0	0	9.947029603	9.796974234	0	11.37645364	0	0	10.80589218	10.50773847	8.971257916	0	9.013426569	0	0	10.9491384	9.57967321
ENSG00000143252	17.11047931	16.99768341	16.68063515	17.24199791	18.01744862	18.6439246	17.28152897	18.07818659	17.62638986	16.97887835	18.26483814	17.3879717	16.66431435	17.06952518	18.37688977	17.24533202	17.12935298	17.30154426	16.91002831	16.97663779	17.56889266	17.49298373	17.51914849	17.24653109	17.04848973	17.30450051	16.95819753	17.27792838	18.31516887	19.48950914	17.18642449	16.96351434	16.83995366	16.56189452	16.90649069	17.33785441	18.26424995	16.64565126	17.25296706	17.30945077	18.21948818	17.95405566	16.70249899	16.8113414	17.12765871	18.39811809	17.05004634	17.55525299	16.90758071
ENSG00000219150	11.23135108	0	0	11.83838129	0	12.23654181	0	0	11.04027267	11.1818378	0	0	11.86666269	0	0	0	12.75982423	0	11.9480053	11.85571949	0	0	0	0	0	0	11.89887587	11.21728006	11.28739551	0	0	0	0	0	0	13.54931131	0	0	11.40229245	11.77232665	12.55916455	0	0	0	0	10.67758877	0	10.38140181	12.33190584
ENSG00000260187	0	0	10.11027525	0	0	0	0	12.21953533	0	0	9.001258113	0	0	0	13.55834565	0	0	0	0	10.58325235	11.88979332	0	0	0	0	0	0	0	10.01519449	0	0	0	0	0	0	0	0	0	0	10.49989231	0	0	0	0	9.493456029	0	0	0	0
ENSG00000235122	0	0	0	0	0	0	0	0	0	13.75475727	0	0	0	0	0	0	0	0	11.06231956	0	0	0	0	0	0	0	0	0	10.40188954	0	0	0	0	0	0	0	10.29790627	0	0	0	0	0	0	0	0	0	0	0	0
ENSG00000132693	0	0	9.664590404	11.99363393	7.7694376	17.80555445	8.197790194	0	0	18.83997695	7.973072923	7.410761901	0	0	0	0	0	13.02846324	8.647104452	8.555032268	0	0	9.320348313	0	7.49794754	0	0	10.49849532	0	0	0	0	10.34340898	0	14.15023477	11.94585763	0	0	0	0	9.257146366	0	0	9.578381156	0	8.376915234	8.917624427	9.40024581	9.03024914
ENSG00000136932	15.72708599	15.3345534	16.59465296	15.86125039	15.47038677	15.23782398	15.98087391	14.96546123	15.74361363	15.53756777	16.1711423	16.40906983	15.77298671	14.83217052	15.59202624	14.97266871	15.97228907	15.59789361	15.40944335	15.95817998	16.4342941	16.10965269	15.61062591	15.24140219	15.49273095	15.49293679	15.11872268	15.33171083	15.97734458	14.52860415	16.77663861	15.62063396	15.38760065	15.77271204	15.50458434	14.61909812	15.45100416	16.009754	14.57619881	15.53128753	14.94238575	15.7967004	14.60542699	16.04725597	16.37125379	15.8491721	15.75489128	15.14486425	14.8495395
ENSG00000236978	0	0	0	0	0	0	0	0	0	0	0	0	0	0	0	0	0	0	0	0	0	0	0	0	0	0	0	0	0	0	0	0	0	0	0	0	0	0	0	0	0	0	0	0	0	0	0	0	0
ENSG00000248127	9.472666328	0	0	0	0	0	0	0	0	9.423203018	0	0	0	0	0	0	0	0	0	0	0	8.746114434	0	0	0	9.644044384	0	0	0	0	0	0	0	10.49570461	0	0	0	9.786305977	0	0	0	0	9.963549095	0	0	0	0	0	0
ENSG00000256321	0	0	0	0	0	0	0	0	7.950500009	0	7.186465698	0	11.35685748	0	0	0	0	8.155104964	0	0	0	0	0	0	0	8.311971969	0	8.126912681	0	0	0	0	7.559175274	0	0	0	0	0	0	0	0	0	0	0	0	0	0	0	0
ENSG00000229112	0	0	11.92550121	0	0	0	0	0	10.58367019	0	9.81620207	0	0	0	0	11.91513389	0	12.37334326	0	0	11.12125921	0	0	0	0	0	0	0	0	0	0	0	0	0	11.24314433	0	10.72674907	0	0	0	0	0	0	0	11.89295584	0	0	0	0
ENSG00000279276	0	0	10.40801708	0	0	0	0	0	0	0	0	0	0	0	0	0	0	0	0	0	0	0	0	0	0	0	0	0	0	0	0	0	0	0	0	11.57463095	0	0	0	0	0	0	0	0	9.791067882	10.70254057	0	9.407412816	0
ENSG00000260581	0	0	13.14122325	11.21915653	9.128165484	9.297173751	8.559472002	9.815523521	10.90633015	9.242236727	10.9158039	13.1575085	9.926395577	8.950116158	8.434624493	12.75239103	15.58646573	15.51308659	13.81373111	9.915460724	0	17.09873169	10.26699835	13.3046656	12.43794138	10.04731913	9.958584544	11.59770353	8.349882758	12.09984328	9.96308142	11.97663301	10.2911871	12.48363442	8.761371014	14.79770205	8.246150435	9.605277105	12.92001299	0	10.61847933	8.32373235	13.17332948	13.33172485	7.82946413	13.32044707	14.03238627	11.34640047	13.39039622
ENSG00000148331	16.99450078	16.78714946	17.64581927	17.02087053	17.48915089	17.86494323	17.20702869	16.6500283	16.26735029	17.72987599	17.39894732	17.45482754	17.97173603	16.64408616	16.9129757	17.46593948	19.33589299	17.80108833	16.47644687	17.84631471	17.30080926	17.04129135	17.76601735	17.24079722	17.54251275	17.06036237	17.32144313	17.21066232	17.16649474	16.73103452	17.78699199	17.03613448	16.6720515	17.03372694	17.95742435	17.47882026	17.40795681	17.72679011	15.97404701	17.74273537	17.39467955	17.52276032	16.94401618	17.87361699	17.12679164	17.08922693	17.11351554	17.36025162	16.59131562
ENSG00000251908	0	0	0	0	0	0	0	0	0	0	0	0	0	0	0	0	0	0	0	0	0	0	0	0	0	0	0	0	0	0	0	0	0	0	0	0	0	0	0	0	0	0	0	0	0	0	0	0	0
ENSG00000119812	17.50804201	17.60360029	17.45502144	17.8012309	17.99722565	19.2133157	18.14131379	18.74103667	17.40293523	18.00148153	17.12985392	17.2278384	17.98821692	17.90358617	17.34175358	17.61378574	18.23541689	17.63065852	17.67613709	18.50560227	17.93207067	18.08486341	17.71467352	18.04391635	17.49697527	18.07332065	18.32508758	17.89583247	17.96071429	18.0133583	17.6144769	18.61357722	17.99481259	16.83495101	17.72732272	17.19290432	18.37590141	17.52896931	18.93389621	17.70415217	18.55580173	18.53362663	17.84587765	18.63151041	17.94571822	18.19194605	18.16417498	18.44443826	17.80810009
ENSG00000256951	0	0	0	0	0	0	0	0	0	0	0	0	0	0	0	0	0	0	0	0	0	14.09291288	0	0	10.29772994	0	0	0	0	0	0	0	0	0	0	0	0	0	0	0	0	0	0	0	0	0	0	0	0
ENSG00000147654	17.12204707	17.86575501	16.98003189	16.90055656	17.04451958	16.48906657	17.59618743	16.41051099	17.3519687	17.23297676	16.72737177	17.5553159	17.6800905	17.8138001	17.37204188	17.63487989	17.81498446	16.81971513	17.82131356	16.20545452	17.48483779	17.6130848	17.1630273	18.05147613	17.17234431	16.77773474	17.30247909	17.32283667	17.33132794	17.53985491	16.87081042	17.79026339	16.71854627	17.15551627	18.07188502	16.77662655	17.3679582	17.31091919	17.28900758	17.53804426	17.45291119	17.07440442	16.56697834	16.25022524	16.85194665	17.71453762	17.42036775	16.75280595	17.1984686
ENSG00000264633	0	0	0	0	0	0	0	0	0	0	0	0	0	0	0	0	0	0	0	0	0	0	0	0	0	0	0	0	0	0	0	0	0	0	0	0	0	0	0	0	0	0	0	0	0	0	0	0	0
ENSG00000131115	15.29269425	15.78975505	14.98059215	15.53387445	15.78064274	15.17865045	14.38557631	15.29685016	15.5441089	14.77982751	15.49129815	15.59100267	15.13814681	15.90098233	15.47487676	15.60077303	15.62043976	16.40271334	15.27840059	15.65908979	15.15190197	16.17957478	15.68763559	15.67859914	15.64689102	16.33336808	15.82379563	15.70317444	15.70977672	15.41583568	15.58688797	15.73191292	15.10153023	16.09145739	15.70461855	14.66237934	16.47696928	15.50594845	15.92659373	16.12271621	15.8065336	15.90399952	15.56292313	15.09110288	15.39857159	15.79989605	15.72585036	16.10283221	15.15603701
ENSG00000131152	11.00754476	12.03991341	12.32828646	11.19965623	12.65062131	11.59776382	10.27426543	10.94714704	11.40117643	12.65797255	11.04823293	10.06879663	12.81249482	8.668204113	11.73329217	0	12.34334171	11.0217535	10.72458592	14.02382714	0	9.865469979	12.72046346	11.32210394	8.573966654	12.34865125	8.678117363	11.31526129	0	12.81717155	10.67997202	12.31550349	11.74487833	12.03125927	12.28314405	11.91062118	9.960297017	9.323134819	9.180341077	11.13361187	9.33725054	0	12.49856226	9.658510791	0	11.45331518	11.58030345	11.96412881	10.69355284
ENSG00000276141	10.39863228	9.624763694	12.82698351	13.94974914	12.80685233	12.72519625	11.95696398	9.339364292	10.47045131	11.02679245	11.30673689	12.29303593	13.68854966	12.24153718	12.87510061	13.2610432	13.04761425	11.26036389	12.43664072	11.65485811	10.74512214	14.14224694	11.27505	7.981015571	12.40741704	13.15428969	12.66246796	10.92028378	12.83233988	13.58631986	12.8355438	10.76335351	11.68158486	10.68554454	10.35274948	12.46042031	9.489079926	11.03421623	13.30206877	8.206652535	11.10490453	8.110699541	13.46809828	12.87545488	12.23901086	12.37984352	11.61870863	13.02627681	12.22120644
ENSG00000231987	0	0	0	0	0	0	0	0	7.757246794	0	0	0	0	7.606955482	0	0	0	8.958844365	0	0	0	0	0	0	0	0	0	0	0	0	0	0	0	0	0	0	0	0	0	0	0	0	0	0	0	0	0	0	0
ENSG00000140945	13.07199634	13.77328411	13.10897199	14.99074832	14.60344572	12.72226896	13.75505649	15.50572425	13.07895925	12.81829501	18.74536891	18.15994639	14.69268719	13.85587667	13.43645921	12.94837858	12.5487387	17.14040046	13.85326421	12.28409891	17.42858976	12.95089413	15.6694189	17.47313426	12.28018568	14.61579367	13.46194788	14.88901825	14.63775783	14.02080391	13.7319259	13.5656275	16.34627048	16.03992316	13.90152064	13.55623937	12.8113729	13.20690996	13.30040853	16.8190892	13.82244527	15.44398596	12.59253138	16.08836308	14.35860581	14.02252491	15.13654759	15.19277554	13.58968808
ENSG00000226963	0	10.00583081	0	0	0	10.78536453	0	9.720338495	9.589764971	0	0	0	0	0	0	0	10.30905789	0	0	0	0	9.053888174	0	0	9.344607766	0	0	9.766635211	9.836700809	11.41978441	11.45181857	0	10.19597137	0	10.24889685	0	0	11.09375209	0	0	0	9.810498216	0	0	10.31390948	9.227420518	0	0	0
ENSG00000241627	10.41158144	11.12196817	10.24102344	9.697568653	10.73299477	10.09540503	0	11.198705	9.898942236	9.625849201	11.2997988	9.887692005	10.31021843	11.74682315	9.816219481	0	9.61929458	10.9109138	11.12805584	9.71489079	11.24326214	12.16837838	9.482090283	9.989672491	10.46030516	11.26078763	10.34241504	11.39698004	8.149749929	11.0514046	11.17650325	12.24526446	11.08990429	10.69849543	10.87994345	9.409157349	10.62647344	9.989013522	0	8.633394602	8.420983769	11.57833301	10.38849448	0	11.08241159	11.53503678	10.66247256	9.824716958	10.9975296
ENSG00000133103	16.58823449	16.93987707	14.79375733	15.68523484	16.50421826	16.6061557	15.2196575	17.30347544	16.67150239	16.52526372	15.89969255	16.02411183	15.21842325	17.03105912	15.81582533	15.87968659	14.88758942	15.80819798	16.40168617	15.31438987	16.4598335	16.08834304	15.21455742	16.45968235	15.79422036	15.75628068	16.54289248	16.53987104	15.48814838	16.82935868	16.22254317	16.5932872	16.36629484	15.8652082	14.42485136	15.22684122	16.12580111	15.81593306	16.33047109	15.88937117	16.33989527	16.83382141	16.46068366	14.57251732	16.56262193	15.7028827	16.4813677	16.60479556	17.17694968
ENSG00000102181	17.16488447	15.77577136	17.78365286	18.54651654	17.01686918	16.66662651	17.13035914	15.69027188	16.09312361	16.61751108	19.65541495	17.20727877	19.03609967	15.43060827	16.09879934	16.77570389	16.05605274	18.30155931	17.61756664	17.14524217	16.79372679	18.22814905	16.58367445	15.27630195	17.50749185	18.31967983	15.66168002	17.81196525	17.68606494	16.3341309	16.30064255	15.90112011	17.66019599	17.59854996	16.13688596	17.12158989	15.80372095	16.49801399	16.55912559	16.02882273	15.78887091	16.29554436	16.96232305	19.23625489	16.19840968	16.39789237	16.89870588	19.73078742	16.38053684
ENSG00000259055	0	0	0	0	0	0	0	0	0	0	0	8.240218459	0	8.421815539	0	0	0	0	0	9.386529404	0	0	0	0	0	0	8.431724255	8.749073074	0	0	0	0	0	0	0	0	0	0	8.933754647	0	0	0	0	0	0	0	0	0	0
ENSG00000280177	0	0	7.622441819	0	0	0	0	0	0	0	8.829674878	0	0	0	7.612318612	0	7.998382991	0	8.185717342	0	0	0	0	7.785116813	0	7.642707903	0	0	8.523856965	0	9.553072571	0	0	0	0	0	0	0	0	0	0	0	6.966912755	0	0	0	0	0	0
ENSG00000116871	20.03254661	18.70757163	19.5372199	20.14743316	19.42076322	18.68372233	19.59184288	18.88083667	18.53828893	19.67898957	20.00897324	20.36154571	20.45981033	18.11039332	18.94921451	19.13139595	20.21713492	19.7935784	18.53523841	19.15471008	17.98143605	18.11264696	19.89639843	19.22633508	19.61711664	19.54440604	18.39349038	19.24548493	19.2038708	18.75977987	17.74165151	19.65890772	19.59637749	19.12563093	19.60742086	18.70677277	18.16374978	18.6957059	18.85434761	19.00788887	18.16326369	18.60704471	19.37799259	20.43177568	18.97804964	18.60113514	19.84121772	19.39990788	18.99444249
ENSG00000275273	0	0	0	0	0	0	0	0	0	0	0	0	0	0	0	0	0	12.83012713	0	13.44042245	0	0	0	0	0	0	0	0	0	13.45604458	0	0	0	0	0	0	0	0	0	0	0	0	0	0	0	0	0	0	0
ENSG00000279942	0	0	11.70765665	8.643275315	0	0	0	0	0	7.988583499	8.399341205	8.098309058	0	0	9.760115474	0	0	0	7.756004908	9.658791405	15.6412675	6.322680298	0	0	0	10.37504379	8.289753343	8.6070166	11.89622699	0	0	0	0	0	7.509024005	9.674560865	7.990115955	0	0	7.581143192	8.36498333	7.073016776	0	0	6.581292528	6.494473246	9.607265502	6.201730045	0
ENSG00000236172	0	0	6.273697602	0	0	0	0	0	5.936283284	0	0	0	0	0	0	0	0	0	0	8.317762561	0	0	0	0	0	0	0	0	0	6.757293079	0	0	0	0	0	6.438858601	0	0	0	0	0	0	0	0	0	0	0	0	0
ENSG00000277602	12.98449102	11.21029402	0	11.59201678	0	14.31180397	12.83572903	10.92462771	12.37838305	11.93514722	10.02640465	12.78209233	0	11.64257385	0	0	0	11.99888114	11.70163542	13.19400873	13.33117119	0	0	12.29929578	12.13292884	11.15655093	10.65295642	10.97095504	11.04106513	11.62497265	0	10.97148019	11.40053275	14.00847127	15.84531074	13.88781074	11.93668533	13.62039256	11.15595384	0	14.48247561	0	13.06091344	12.63442063	10.51901724	10.43131494	10.97305679	10.13516537	12.08552007
ENSG00000212510	0	0	0	0	0	0	0	0	0	0	0	0	0	0	0	0	0	0	0	0	0	0	0	0	0	0	0	0	0	0	0	0	0	0	0	0	0	0	0	0	0	0	0	0	0	0	0	0	0
ENSG00000173200	10.47713783	9.703229042	15.00244579	14.43215513	13.31246533	11.65199065	12.95201695	13.97037638	13.60700563	12.07078268	14.21387645	13.5293226	12.66646155	12.4009882	12.70486632	13.76684303	12.93591211	12.51295561	14.66880338	14.10078673	11.07144161	11.17513038	12.26021464	7.797322032	10.21060047	15.31310249	13.83047204	14.15561444	15.62497832	10.81756748	13.29147572	13.20419371	12.9254198	13.84014445	11.85206206	10.60284831	12.04318133	15.18251846	11.776828	11.87565358	11.32842301	9.966835077	14.24379322	14.10336795	13.26738023	12.46149673	13.19222584	14.51449915	16.10840231
ENSG00000228766	9.372025419	0	9.523045781	10.97779842	0	0	9.637914616	10.31055528	0	10.90602681	0	8.848625784	0	0	0	0	0	0	0	0	9.718278412	9.643767349	0	0	12.10343148	0	0	0	0	10.01144772	9.459183618	10.94199104	9.787166257	0	0	9.690034185	0	0	0	0	0	10.98535656	8.864414355	0	8.906576631	10.40183254	0	9.52137991	0
ENSG00000252076	0	0	0	0	0	0	0	0	0	0	0	0	0	0	0	0	0	0	0	0	13.14152963	0	0	0	0	0	0	0	0	0	0	0	0	0	0	0	0	0	0	0	0	0	0	0	0	0	0	0	0
ENSG00000180257	14.37050018	17.07618811	16.31310023	15.21871438	17.10340686	16.05527764	15.41348789	15.71621387	18.01304881	15.39467966	14.62636487	15.16602664	14.49000504	16.62327206	15.72233686	16.04493609	15.45370371	16.4366809	16.63482326	16.98489825	17.08281013	14.59647738	16.1604789	17.4170492	15.61941153	15.52685532	17.34999172	16.23267617	15.45648467	17.06022745	16.35314643	15.80805918	15.6347037	16.07385617	15.95536365	16.64535883	17.11967717	17.07343	18.2710777	17.33293332	16.45761459	16.92865836	16.04412586	15.31168803	17.85607527	16.78710081	15.99950855	16.86595329	15.61067267
ENSG00000235644	11.16909328	9.810483674	11.73516443	10.19197436	0	0	0	0	10.3934137	0	10.21039249	9.061852551	0	9.243695441	0	0	10.11367215	11.18330274	0	11.20869308	0	8.858731344	0	0	9.149379042	0	9.253616699	11.15502252	10.64047549	0	0	10.57090138	0	10.60849919	0	11.90232112	10.53648006	11.48300762	0	0	0	9.615180611	10.07631013	10.23458277	0	0	0	0	9.686131557
ENSG00000255360	0	0	0	0	0	0	0	0	0	0	0	0	0	0	0	0	0	0	0	0	0	0	0	0	0	0	0	0	0	0	0	0	0	0	0	0	0	0	0	0	0	0	0	0	0	0	0	0	0
ENSG00000249459	13.51000139	12.85408909	11.81763372	13.3278214	12.62641199	12.43074208	12.0734504	14.20898644	12.59905475	12.00383713	12.61135749	11.58463137	12.44264406	12.78007635	11.76999741	12.65096911	10.36998223	13.17632588	12.52399365	12.88800736	12.18705394	13.40103717	12.63028102	13.23459972	12.30176456	11.1378034	11.77667354	12.85856515	13.10925061	12.41337942	14.65281208	11.98210971	12.57787639	12.40493148	10.55065241	13.48052071	14.06060386	11.78250404	10.45951868	13.63611681	11.61611955	12.29336094	12.33177531	12.45699679	12.61498514	12.63413335	11.95394679	12.54163287	12.45900597
ENSG00000236401	0	0	0	0	0	0	0	0	0	0	0	0	0	0	0	0	0	0	0	11.23029357	0	0	0	0	0	0	0	0	0	0	0	0	0	0	0	0	0	0	0	0	0	0	0	0	0	0	0	0	0
ENSG00000040731	0	0	10.02552512	9.260102011	0	8.076395032	0	0	12.12263593	10.01740671	10.9143586	0	7.707990101	0	0	0	0	11.66517071	0	8.693616248	0	7.34655611	9.459077299	0	8.632520163	12.44686588	6.746791825	0	9.445614179	0	0	0	0	8.094905438	9.857687989	7.392599805	7.028644575	0	0	0	0	0	6.572258621	0	0	0	0	15.03533915	7.176431657
ENSG00000277870	0	0	0	0	0	0	0	0	0	0	0	0	0	0	0	0	0	0	0	0	0	0	0	0	0	0	0	0	0	0	0	0	0	0	0	0	0	0	0	0	0	0	0	0	0	0	0	0	0
ENSG00000240718	10.66089362	10.88613675	0	0	10.49719893	0	0	0	0	10.61139051	0	0	0	0	11.80146853	0	11.18948543	0	11.37743385	0	12.00707099	0	12.05181984	10.9754155	11.80869906	10.83239948	11.32831056	10.64682545	10.71692695	0	10.74812733	10.64735054	10.07702449	0	0	10.97915718	10.61292803	0	11.83140663	12.20147186	0	0	14.47346287	0	11.19433877	11.10661342	0	12.13182077	10.76170853
ENSG00000126777	18.88899054	19.36172628	17.99655086	18.47946818	18.30735904	17.70263443	18.06343777	18.25820102	18.66487472	17.78961503	17.6296382	18.44884459	17.0912157	18.65589323	18.55529754	20.33425232	18.27954125	18.67433353	18.84876789	17.25029297	18.55513187	18.43716756	18.60612269	19.60623462	17.39093832	18.79651721	19.12197364	17.87167998	17.82487857	19.72631707	18.62150221	19.25102006	18.49760229	18.36056025	18.15915291	18.25256223	16.86672079	18.28887682	19.82791491	19.58322477	18.53166377	18.15300335	18.07569509	17.38662489	18.84333373	18.56184553	19.0948893	18.37166995	18.75124486
ENSG00000135437	13.03322542	12.28672846	12.9383136	15.43550245	12.65648123	11.82594896	12.91247349	12.3004863	11.62935163	11.83505062	12.28426794	12.56443302	15.20564494	11.34092189	12.54632533	11.08712085	10.47546945	10.96053024	12.83260248	11.68608487	13.09982793	11.15693814	13.98101364	9.262637689	10.92470243	12.53247729	13.62840188	13.32397168	13.46121731	12.75592686	14.13449474	10.15569671	12.50448272	10.70748983	14.82933334	12.67928801	11.70538175	11.58202613	11.92432507	11.70957699	10.68967632	11.29792744	11.43757981	14.07668137	12.10412979	11.76119673	11.15664089	11.41761497	12.5061452
ENSG00000223125	0	0	0	0	0	0	0	0	0	0	0	10.80220199	0	0	13.05194184	0	0	0	0	11.95069119	0	0	0	0	0	0	0	0	0	0	0	0	0	14.34988723	0	14.64424381	0	0	0	0	0	11.35613361	0	0	0	0	0	11.47582295	0
ENSG00000238391	0	0	0	0	0	0	0	12.02291629	0	0	0	0	0	0	0	0	0	0	0	0	0	0	0	0	0	0	0	0	0	0	12.17059627	0	0	0	0	0	0	14.71901576	12.25430104	0	0	13.11299588	0	0	12.61694768	11.52944217	0	0	0
ENSG00000115657	13.01709944	12.76035366	15.67454272	14.91966421	12.60337718	13.73301668	14.46766982	14.69187745	15.37479293	14.39066976	13.27782681	16.01900385	14.96124876	14.76994382	14.53150676	15.11625398	15.39473162	14.67505235	13.90383375	14.84033372	12.22644116	17.12997264	14.80700287	15.40360505	15.32543215	14.98653186	14.43475943	14.20882899	13.5678762	14.8050773	13.90226188	14.93200573	14.16308298	15.3297924	16.37268033	17.2444496	13.94421781	17.04271817	14.49674896	14.62227621	14.36147035	15.95367448	15.45413649	16.62101674	14.99514053	15.52311744	16.8953656	14.42137398	14.42661871
ENSG00000263666	0	0	0	0	0	0	0	0	0	0	0	0	0	0	0	0	0	0	0	0	0	0	0	0	0	0	0	12.8124843	0	0	0	0	0	0	0	0	0	12.14071706	0	0	0	0	0	0	0	0	0	0	0
ENSG00000245598	0	9.297162555	12.22103477	13.37730717	10.49165851	10.66084133	10.9214582	10.81722252	10.20148591	9.022737614	9.434218159	9.547071674	9.706748381	10.31340176	13.06870645	0	9.600220741	11.08437567	8.789648462	11.01669936	11.00187987	9.665317655	11.46148492	10.70698344	10.80355999	11.04913721	11.54508041	12.14320039	10.71138599	11.03231538	11.15741327	11.3784141	10.48618764	9.096204618	10.5391212	12.84756292	11.19204153	9.385690753	10.82626124	11.93295587	10.98334537	10.68517023	9.148471537	0	11.30422655	9.838956468	9.644287835	10.67937605	10.97844072
ENSG00000280036	0	0	8.202892279	0	0	0	0	0	8.858698334	8.002851853	0	0	0	0	0	0	0	0	8.766955485	0	0	0	0	0	0	8.223192365	7.721350314	9.035425837	0	0	0	0	0	0	0	12.17285817	0	9.362980244	0	0	8.379264571	0	0	0	7.587989271	0	0	7.206123327	9.150167248
ENSG00000180386	0	0	0	0	0	0	0	0	0	0	0	0	0	0	0	0	0	0	0	0	0	0	0	0	0	0	0	0	0	0	0	0	0	0	11.67322203	0	0	0	0	0	0	0	0	0	0	0	0	0	0
ENSG00000212293	0	13.14002338	15.52519082	13.52185058	0	14.50500803	12.18105842	12.85425869	13.30843283	0	13.27727262	12.97527961	14.13505966	11.57277478	14.86295692	13.05552808	0	11.92907717	16.09083306	13.53919202	15.06860665	12.7717766	0	12.22948852	0	12.08642911	12.58247392	11.90079198	13.55564116	13.55481424	13.00195345	11.90131726	12.9153268	0	0	13.81799401	0	13.22867875	13.67057314	0	0	11.94469333	12.99110036	14.14941415	13.77024363	12.9455937	11.90289423	12.64924757	0
ENSG00000226755	0	11.14050276	0	11.52221851	0	0	0	0	0	0	11.7629693	0	0	0	0	0	0	0	0	11.53955555	12.2615036	9.189081547	0	0	0	0	0	10.90116923	0	0	0	9.902448283	9.332417155	0	0	0	0	0	0	0	0	9.945790869	0	0	9.450276075	0	0	9.066753337	10.01675992
ENSG00000236144	14.44469977	16.04199724	15.36259267	14.67341504	15.03986797	16.42379209	14.75593084	15.6461815	14.63555077	15.34532519	15.09836074	14.77628652	13.80015372	14.153825	16.19655746	14.8851101	15.33029109	17.36618495	15.98097436	16.41831938	15.99782619	16.04651317	16.31735462	15.12628748	15.87114036	15.98317869	16.32308768	17.29908942	14.88777308	14.60077413	16.72417144	16.4130354	13.47342479	15.90482844	18.63566154	16.77608534	18.30004858	17.61643503	14.67954498	16.82908523	16.44025055	15.88871587	16.74905684	14.5546007	14.81621209	15.23458366	14.81473347	17.48622917	15.14566469
ENSG00000233396	12.88802488	13.11336936	11.25116772	12.49532081	11.47661155	12.10515808	10.71437705	13.16459897	13.17681986	12.83849729	12.40880048	12.43774159	10.86117076	11.10572631	11.78137898	13.58824616	9.755404999	12.56125196	13.56636855	11.26507263	12.98680297	14.1600296	11.49131762	12.04240845	11.90405533	12.51219952	12.11533428	10.79656647	11.94426798	15.15051422	12.53479112	13.53336782	11.30409121	12.12373269	13.75252357	13.31604057	12.2926386	13.93131621	13.33461709	11.76644697	13.1776907	11.37072742	12.52393854	10.29093978	12.42181822	13.57783489	12.62816083	13.40431887	13.80697198
ENSG00000261692	0	10.43262495	0	10.81424654	10.0437743	0	0	0	0	10.15793781	9.249288931	0	0	9.865565553	0	0	0	10.22163307	10.92384075	0	0	10.4793359	0	10.52188679	0	0	9.875492531	11.77750531	0	10.84719487	0	10.19388945	0	0	0	0	0	0	0	0	0	0	0	0	0	0	0	10.35687818	0
ENSG00000238110	9.358481259	0	12.31515689	9.964962389	10.77826415	0	9.624366994	13.46590659	0	9.30902379	11.85681008	9.833510262	0	12.01444007	0	12.81927656	11.88552844	11.9558231	0	0	11.70343264	9.630219659	11.74817898	0	11.50507281	0	11.83177966	11.34276045	10.41340731	9.997896201	0	14.7351006	8.775264262	0	12.63251972	11.26027262	13.89334336	9.672088183	14.33471496	9.898956926	0	15.67154739	0	14.70665616	8.893040302	13.70923685	0	8.509814039	11.04280337
ENSG00000234575	0	10.79694979	0	0	0	11.57673098	9.254424448	11.2478979	8.797885875	0	0	0	0	0	0	0	12.83679478	0	9.704423638	16.0861376	9.334758333	0	11.96260592	0	0	0	0	8.974597918	0	0	11.39555389	11.29475514	0	0	12.62461343	15.39174062	12.26003068	10.88556635	9.159337931	0	0	12.60083467	0	15.97555726	11.10514246	12.60191801	0	0	0
ENSG00000250556	0	0	0	0	0	0	0	0	0	0	0	0	0	0	0	0	0	0	0	0	0	0	0	0	0	0	0	0	0	0	0	0	9.307121019	0	0	0	9.842732034	0	0	0	0	0	0	0	0	0	0	0	0
ENSG00000275675	10.96138546	0	0	11.56837324	0	0	0	10.90098871	0	0	0	0	0	0	0	0	0	0	0	0	11.30794907	0	0	12.86051475	0	12.13258885	10.62931996	0	0	11.60132893	13.37001212	0	0	0	11.42984057	0	11.91304015	0	0	11.50232239	0	11.99085199	0	0	0	0	0	10.1115353	12.64672431
ENSG00000259446	0	0	11.92292793	0	9.609365628	0	0	0	0	0	0	10.83271943	0	0	0	0	0	0	10.48921255	0	0	0	0	0	9.336884048	0	0	10.75807566	10.82818032	0	0	0	11.50942831	10.79620155	0	0	0	0	0	0	0	0	0	0	0	0	0	0	9.873732929
ENSG00000120992	19.18078947	20.27291001	18.59886038	17.81166859	19.4625687	19.02891592	18.71934794	18.63234755	19.49573074	18.38581493	18.06271967	18.38251033	18.56610492	20.2739029	18.91910142	19.73732699	18.58969246	19.00561655	18.84920681	17.66095668	18.74721807	18.6869155	19.31601177	20.71769571	18.34036696	18.03110386	19.59787231	18.55939346	18.34007458	19.36114829	18.87701	19.20106734	19.26229328	18.07494597	18.8013984	19.60386037	18.93062779	19.17353203	18.85593855	18.76983167	18.03756907	19.29100096	18.05758329	17.48058402	20.23048863	19.45217021	18.89212684	18.60203102	19.54152558
ENSG00000255265	0	0	0	0	0	0	0	0	0	10.58311972	9.674187796	0	0	0	0	0	0	0	0	0	0	0	0	0	0	0	0	0	0	0	0	0	0	0	0	0	0	0	0	0	0	0	0	0	0	9.080337577	0	0	0
ENSG00000279091	0	6.229966612	0	0	0	0	0	5.948371745	6.807023399	5.959089442	5.06956695	5.493280247	0	0	0	0	0	0	10.51047829	0	0	0	0	6.318136713	0	6.176930041	0	7.976905743	0	0	6.093809943	0	0	0	6.470264677	7.894722272	0	11.50923008	0	0	0	6.037217537	0	0	5.550090358	0	0	0	7.096698928
ENSG00000248444	0	9.233102139	0	0	0	0	0	0	0	0	0	0	0	0	0	0	9.536140566	9.022323553	0	0	0	8.282089132	9.398947142	0	0	0	8.676608007	8.994085987	0	0	0	9.993195521	9.423119816	0	0	0	0	9.32162413	0	0	0	0	0	10.65610583	0	0	0	0	0
ENSG00000223131	0	0	0	0	0	0	0	0	0	0	0	0	0	0	0	0	0	0	0	0	0	0	0	0	0	0	0	0	0	0	0	0	0	0	0	0	0	0	0	0	0	0	0	12.85281227	0	0	0	0	0
ENSG00000268797	0	0	0	0	0	0	0	0	0	0	0	0	0	9.395711042	0	0	0	0	0	0	0	0	0	0	0	0	0	0	0	0	0	0	0	0	0	0	0	0	0	0	0	0	0	0	0	0	0	0	0
ENSG00000112159	14.97271641	16.04474727	15.08195611	16.04665262	15.65294744	15.91658059	14.20308463	16.14089329	15.8552965	15.11138179	15.50935688	15.77499418	15.05774652	14.69754207	14.999384	15.71108691	15.89275133	16.2504327	15.57391602	14.43740755	15.95549026	16.55557197	15.47016685	16.07980051	15.98639881	16.57505997	15.98489692	15.57863357	15.68299143	15.32314011	15.2911439	15.83640621	15.87549671	16.22084194	14.90980798	15.76383836	15.81860402	15.81706621	14.99958305	16.39881767	15.57568725	15.18242256	14.47245822	15.73623547	16.22744301	15.30554985	15.64763932	16.56046097	15.57746703
ENSG00000232943	0	0	0	0	0	0	0	0	0	0	0	0	0	0	0	0	0	0	10.97692524	0	0	0	0	0	0	0	0	0	0	0	0	0	0	0	0	0	0	0	0	0	0	0	10.75162618	0	0	0	0	0	0
ENSG00000212214	0	0	0	0	0	0	0	0	0	0	0	0	0	0	13.55250526	0	0	0	0	0	0	0	0	0	0	0	0	0	0	0	0	0	0	0	0	0	0	0	0	0	0	0	0	0	0	0	0	0	0
ENSG00000253006	0	0	0	0	0	0	0	0	0	0	0	0	0	0	0	0	0	0	0	0	0	0	0	0	0	0	0	0	0	0	0	0	0	0	0	0	0	0	0	0	0	0	0	0	0	0	0	0	0
ENSG00000252470	0	0	0	0	0	0	0	0	0	0	0	0	0	0	0	0	0	0	0	0	0	0	0	0	0	0	0	0	0	0	0	0	0	0	0	0	0	0	0	0	0	0	0	0	0	0	0	0	0
ENSG00000231206	9.034025704	9.258999636	9.184988851	0	9.869012778	0	0	8.973715727	0	0	9.074656797	9.508898963	0	8.692571738	0	11.17276314	0	10.63135892	0	9.657637601	0	10.88911066	0	9.348182776	0	0	0	9.019975787	0	0	0	9.020500187	8.451085232	10.05669695	10.50092274	10.93541045	8.98612307	9.34752417	9.204726494	10.5733814	9.361640259	10.64696927	0	0	9.566895157	0	0	0	0
ENSG00000279282	0	0	8.814447384	0	0	0	0	0	0	8.614154475	0	8.140769349	0	0	0	0	0	0	0	0	0	7.938013457	0	0	0	0	8.332232677	0	8.71949612	0	0	0	0	0	0	8.981299668	0	0	0	0	0	0	0	9.312154284	0	0	0	8.812782952	0
ENSG00000264164	0	0	0	0	0	0	0	0	9.727873214	9.869343311	0	0	0	9.577033934	0	0	0	0	11.63467731	0	0	9.191919432	10.309949	0	0	0	9.586958562	9.9047632	0	0	0	0	0	10.94213848	0	0	10.87010958	0	0	0	0	0	0	0	0	9.365479897	0	9.06959079	0
ENSG00000125482	17.00077706	16.71874992	16.78320143	17.05211302	17.5286099	17.31335644	16.87419248	17.55519263	16.28301499	17.56059844	16.89599156	17.28951656	16.70509576	16.48404568	16.74237656	17.81129906	17.81211193	17.49079832	16.27781962	17.1321911	16.88701569	17.09929325	16.76300501	16.59795141	17.05670721	16.87333966	17.26017954	16.76793979	16.83417366	16.96692873	17.43394507	16.7388808	16.510625	16.95964984	16.71559586	16.73089788	17.51292422	17.07639556	15.71822916	16.91786944	17.38488725	17.19979063	16.37523635	16.81235954	17.44451351	16.39029029	17.05919185	17.13092303	16.76497224
ENSG00000121903	13.09924359	14.1297155	13.32445748	13.83699826	13.67841475	12.92721817	13.72632353	13.22383419	14.66454519	14.7181476	13.04583528	13.35373595	12.89285915	12.20970553	13.5530487	13.09652012	13.12433966	14.40769171	13.9876686	12.88191445	13.51992079	14.29326477	14.1875652	13.51646856	14.16944956	13.77774769	12.44515696	13.86397159	13.2292973	13.84194997	13.27486665	13.80117537	13.1834694	13.6408701	12.28357101	13.74258667	12.6712736	13.2009657	13.8192729	13.07055456	10.55879465	13.78798002	12.48037679	13.65494957	14.32040267	13.37619547	13.53973843	14.37582789	13.46311644
ENSG00000279512	0	0	0	0	0	0	0	7.848318192	7.718176136	0	8.532044781	10.54900664	0	0	0	0	0	0	0	0	0	0	0	9.219590439	0	0	0	0	0	8.546538358	0	0	0	0	0	0	0	0	0	0	0	0	0	0	0	8.352848315	0	9.638814205	8.008958595
ENSG00000254532	10.15960427	0	0	0	0	11.16446301	10.42564786	10.09923053	10.96789943	12.10913475	9.20150259	0	0	0	0	11.29978184	10.68808244	11.17318289	0	12.36815709	0	10.43150368	10.55078225	0	0	0	0	0	0	0	10.24681625	0	0	11.18303377	0	0	0	0	0	0	0	10.18941421	0	0	0	0	10.14764068	9.310185743	0
ENSG00000025293	17.58914936	17.44109294	16.57078978	17.39362391	17.17712827	17.05765009	16.84078993	16.85236501	16.35544561	17.19581111	16.92553901	16.44673494	16.47683802	17.20485151	16.67882756	17.35492481	17.05057778	17.15368985	17.49053213	16.93935883	16.88890866	17.43793344	16.69065137	17.44066655	17.24647498	17.15119959	16.35769651	17.23776925	17.16959934	17.44291702	16.90322627	17.30432696	16.98198328	16.92174158	17.12550546	17.48569066	17.50739008	16.15391581	17.51548932	16.59456646	16.60308378	16.61040984	17.343155	16.43403537	16.8417583	17.22711139	16.87946513	17.57822851	19.31201037
ENSG00000206777	0	0	0	0	0	0	0	0	0	0	0	0	0	0	0	0	0	0	0	0	0	0	0	0	0	0	0	0	0	0	0	0	0	0	12.63059258	0	0	0	0	0	0	0	0	0	0	0	0	0	0
ENSG00000252513	0	0	0	0	0	0	0	0	0	0	0	0	0	0	0	0	0	0	0	0	0	0	0	0	0	0	0	0	0	0	0	0	0	0	0	0	0	0	0	0	0	0	0	0	0	0	0	0	0
ENSG00000254105	10.6094792	10.83471765	10.76062437	0	11.44527112	0	0	0	10.4184466	0	0	0	11.24467558	10.26753591	11.75003643	0	0	10.62368576	11.32600678	0	0	0	0	0	0	10.78098144	12.27659342	0	0	0	12.69605894	0	0	0	11.07787887	0	0	0	0	0	0	13.63850437	10.1013385	0	10.14355222	12.05485137	0	0	11.70986132
ENSG00000187268	6.404120128	6.627026333	7.545961483	7.005492281	6.24236506	0	0	0	6.215368271	0	5.460825869	0	7.033563285	0	0	0	0	0	7.114323109	11.53561104	0	0	0	0	12.44242816	6.573814247	6.076272223	0	0	7.038205019	6.490405717	0	5.828287165	16.75758124	0	7.712319428	6.35670054	0	0	0	15.42255033	6.433607168	5.902770344	8.042347386	0	0	0	6.552010468	16.1062648
ENSG00000162065	17.3686922	14.89727676	15.00215751	15.27030651	15.35999131	15.65372613	15.80458852	16.01545078	14.20359192	15.0807298	15.0750141	15.10136281	16.06359412	15.41647272	16.05530154	14.34601275	15.63761495	15.27107207	15.43210676	15.33979897	15.61912165	15.17017046	15.17614213	14.90517342	15.37884514	15.2846892	14.812882	14.83684888	15.01427255	15.02064086	14.78822354	15.39354463	14.92315253	14.9774601	13.82745465	15.55362459	15.34849336	14.77475037	15.21100223	14.66287928	15.65745831	15.73218501	16.01687344	15.97915886	14.93553508	14.86359844	14.91463227	15.08596769	14.84428758
ENSG00000223808	0	0	0	0	10.92206861	0	0	0	9.311273486	0	0	0	0	0	9.643031776	10.64193444	0	9.516351167	11.21765935	13.8252826	0	0	10.89240115	0	0	0	0	0	0	0	0	0	0	0	0	11.40409923	9.454226634	0	0	0	0	9.5319501	8.994464688	0	0	0	0	0	0
ENSG00000127989	14.59598297	16.20162356	14.91258349	15.43970166	15.00343583	15.60727463	15.20387072	15.42636634	16.07663475	15.18302452	14.68267344	16.21068575	15.01783601	15.27981788	15.71048736	15.87591138	15.7386916	15.2467727	16.4466119	15.33826077	15.93681318	16.21546162	15.49027769	15.60252794	15.63718263	15.43758128	16.46252552	15.25922621	15.98904918	15.51179284	16.35691252	15.30646693	14.64450039	15.69956132	15.08203917	15.61707795	15.93497513	15.94461084	15.72848558	15.81810234	16.40201349	15.6746003	15.49440894	15.41641226	15.69108048	15.78179016	15.20547717	15.516546	15.45236832
ENSG00000264714	0	9.157618375	10.08228647	0	0	0	0	0	12.54615075	0	6.40261752	6.833111015	8.983134658	0	7.493843763	0	10.68185427	7.367732739	9.648406053	8.972210225	7.698436161	0	12.26008938	11.11953223	6.920050359	0	8.018078764	7.339613209	0	0	13.01717808	8.335676614	8.76376442	8.373183884	0	0	0	14.10181798	7.523625731	0	0	7.383258818	7.842523856	8.000281691	12.4934363	6.803684449	8.33724912	0	8.449762648
ENSG00000183955	17.7654271	17.63839471	17.53655826	17.3524194	17.41934371	17.90140924	17.014251	17.55384442	17.23332208	17.44270267	17.53629138	17.36966513	18.25823821	18.64958222	17.68027908	17.54322989	18.32718932	17.51313902	17.6796338	18.26931834	17.27023896	17.81214342	17.74302245	17.71527409	17.59686945	17.44242738	17.91095425	18.1696754	17.42414372	18.21861727	17.67983912	17.41706644	17.3166639	18.15767864	18.46131761	17.89052812	17.88357645	17.92058825	17.366647	18.23335404	17.76053844	17.68808135	18.00160464	18.02251264	17.02930764	18.0069038	17.89341184	18.05778274	17.80106835
ENSG00000117133	19.88088166	18.3117745	19.04015251	18.86012689	18.89438295	19.29716612	18.43830331	19.5067697	19.04724038	19.30088055	18.84274024	18.76221018	19.19532754	19.7858823	19.01727394	19.06723555	19.20463344	19.1290123	19.16324298	19.26472339	18.00082398	18.2953908	18.29965914	19.81447823	18.80173639	18.84247912	18.98721544	18.07966087	18.42594724	18.67113804	18.401742	17.42476428	18.23463565	19.08525139	19.14246784	18.68105135	19.39088999	18.61334577	19.05061886	19.59859686	19.38710815	19.14607368	18.93495567	19.35850442	18.89875827	18.94408245	19.02353795	19.1327262	19.07332965
ENSG00000241095	9.347928177	10.15731093	0	0	8.186870082	0	0	8.289901838	8.159603267	9.298471272	0	8.824544605	0	9.006330229	0	9.488589277	8.877648266	0	0	8.973165332	0	10.61874658	0	0	7.915034427	0	8.019032085	8.336106877	8.406039198	8.988757936	0	8.336630664	9.348575678	0	0	9.665929678	0	0	0	0	0	8.379885692	9.424245546	0	0	7.798165657	8.338203174	9.082906812	0
ENSG00000255550	0	0	0	9.982408926	0	0	0	0	0	0	0	0	0	0	0	0	0	0	0	0	0	0	0	0	0	0	0	0	0	0	0	0	0	0	0	0	0	0	0	0	0	0	0	0	0	0	0	0	0
ENSG00000159023	17.68218273	17.65881546	16.53164977	16.16090963	18.12442477	17.74924398	16.38643471	18.26491076	17.35181208	18.03883076	16.2333301	16.2683457	13.98976168	18.50000536	17.31993451	16.10957854	16.30112158	16.34785816	16.5415557	16.42252971	18.07128752	16.89887246	17.19540147	16.73749897	17.51293979	17.30073544	18.06258442	17.63982904	17.4274404	17.80810163	18.1923961	18.66558097	16.87399267	13.33701694	17.72534698	16.45884559	19.35965808	17.0071395	16.98607996	17.24629675	17.51450472	17.68042686	16.83437789	16.18390054	18.05621284	16.32828347	17.02241965	15.56947035	17.53383691
ENSG00000258719	0	0	0	0	0	0	0	0	0	0	0	0	0	0	0	0	0	0	0	0	0	0	0	0	0	0	0	0	0	0	0	0	0	0	0	0	0	0	0	0	0	0	0	0	0	0	0	0	0
ENSG00000235887	11.23135108	0	0	0	0	0	0	0	0	0	0	0	0	0	0	0	0	0	0	0	0	0	0	0	0	0	0	0	0	0	0	0	0	0	0	0	0	0	0	0	0	0	0	0	0	0	0	0	0
ENSG00000206767	0	0	0	0	0	0	0	0	0	0	0	0	0	0	0	0	0	0	0	0	0	0	0	0	0	0	0	0	0	0	0	0	0	0	0	0	0	0	0	0	0	0	0	0	0	0	0	0	0
ENSG00000255039	0	0	0	0	0	0	0	0	0	0	0	0	0	0	0	0	0	0	0	11.00881957	0	0	0	0	0	0	0	0	0	0	0	0	0	0	9.853755823	0	0	0	0	0	0	0	0	0	0	0	0	0	0
ENSG00000234895	0	0	0	0	0	0	0	0	9.877497001	0	0	0	0	0	0	0	0	0	0	11.69214122	0	0	0	9.383983322	0	0	0	0	0	0	10.15567723	0	0	0	0	0	0	0	0	0	0	0	0	0	8.604557706	0	0	0	9.170506812
ENSG00000252658	0	0	0	0	0	0	0	0	0	0	11.45254566	0	0	0	0	0	0	12.42580097	0	0	0	11.68387795	0	0	0	0	13.07923698	0	0	0	0	0	0	0	0	0	0	0	0	0	0	12.44141829	0	0	11.94540971	0	0	0	0
ENSG00000225626	0	0	0	0	0	0	0	0	0	0	0	0	0	0	0	0	0	8.398112755	0	0	0	0	0	0	0	0	0	0	0	0	0	0	0	0	0	0	0	0	0	0	0	0	0	0	0	0	0	0	0
ENSG00000214546	11.6368428	0	13.48819203	0	11.47309544	0	9.904152307	12.8980791	0	11.90915871	8.680617637	9.114640963	12.2722068	11.87954467	12.7776572	15.16961333	10.16651086	12.82072972	15.63870941	10.26214424	0	10.49446884	15.27583133	11.53653446	12.00742715	9.809604021	11.30470726	12.20758034	0	10.27775511	13.42424668	13.08243616	11.05275499	0	12.42723556	13.76228851	9.59026679	11.53587506	11.39289724	13.98499686	12.28678113	15.87570281	13.71292875	10.28742525	10.17136205	11.89008153	11.62487247	8.789223335	13.19685006
ENSG00000260911	13.2626764	12.64013072	15.10186368	14.69989518	12.51401194	13.42015625	13.52890783	13.61725421	11.90181824	14.50256413	12.94085067	13.65582562	13.53560644	9.752088138	13.55571455	13.55551959	14.08098478	14.49919993	14.80954406	15.76160396	14.13984243	12.17238835	14.3910401	14.21473192	12.24119721	13.43426573	13.93036915	13.88597791	13.60821905	13.05490504	12.7650604	13.40111457	12.83041677	13.70174611	14.80923818	17.25654393	14.21460975	14.86612143	12.26390641	13.63388136	13.59082112	14.70745678	14.22800508	15.38637518	13.71389554	13.70859413	12.08096353	14.82718565	11.77885282
ENSG00000163734	12.43159964	13.96714068	13.52380434	15.40597914	9.947070818	10.3790205	12.63892716	14.44136495	13.90019396	15.79866928	13.50073975	12.93573817	14.79809777	16.06002278	14.17654975	16.13782272	15.92370112	15.03055968	13.25940614	13.27018859	12.22196534	10.64546198	18.91705521	9.104801516	15.19634284	16.95345288	13.86471707	13.8178994	12.23616606	10.75045088	12.73296124	15.03136171	16.64819716	12.71865765	10.2573173	8.111149458	13.73959203	9.104143096	8.961387826	10.32976698	14.73041979	11.81771775	15.29579554	13.89688919	17.06940635	16.38574074	15.21848951	14.26804121	11.97617834
ENSG00000137656	18.31130349	17.77440665	17.99130345	17.87532267	18.22461822	17.87140693	18.22485785	18.24591658	17.0769273	17.66737171	17.8738947	17.96466646	17.93190053	18.0750385	18.09332821	18.16013174	18.35513786	17.72362676	17.78619604	18.22961423	17.52427917	18.34609749	17.62235897	17.78787304	18.43798265	18.04021423	17.2201399	18.15694839	18.37132591	18.77922646	18.80119507	18.20047818	17.58671367	18.31241836	18.47207228	17.49382684	18.37474223	17.55742744	17.68433562	17.86331946	18.51439663	18.44798332	18.17892151	18.43966268	17.75409366	17.58832798	17.94789243	18.09419503	17.17252543
ENSG00000279019	8.058800832	8.283390138	7.214364938	10.66150758	7.895649388	10.06022406	0	10.45341342	10.1853844	10.17501943	8.6825659	10.11529037	0	9.035869038	10.65476903	11.19486285	8.586004721	10.39059903	13.09236272	0	11.30755831	10.57437045	9.768441183	10.69087786	9.788269814	10.39598211	9.530434455	11.62472274	9.11205705	7.700535309	11.14130509	8.045300402	9.471100409	9.080118954	0	9.69548939	10.00678743	10.36850882	9.226798525	8.598270809	10.70434781	9.892089989	11.00498312	0	11.58756979	10.8220622	8.630014716	8.791171943	10.61460736
ENSG00000010165	18.62597707	17.64229887	18.13470073	17.88570778	18.45438846	18.47019833	18.33285472	19.05547139	18.58562856	18.88718019	18.48819756	17.95559974	17.89880422	17.49109426	17.8164386	17.81270763	18.01788883	18.37624498	18.2543191	18.6411759	18.18158184	18.39871193	18.03380978	17.38331737	17.70406824	18.41774635	17.63038199	18.33638673	18.13206083	18.57949386	18.62277053	18.15190995	17.8426106	17.45988501	17.75985921	17.60271371	19.77495791	16.53681725	17.56986854	17.30390146	19.7052083	18.27121341	18.25669398	18.36186948	18.05011112	17.93296988	17.78281365	18.13410191	17.96003979
ENSG00000164176	14.5564552	16.49709997	15.87416675	16.92797377	15.87694762	14.45582312	14.84805599	15.22373273	13.2592507	14.90651552	19.35454835	16.28375205	19.67144477	15.52383279	15.84101895	14.17249902	14.38872005	19.24303861	15.13939772	14.39904204	16.1100963	15.10474293	15.43771086	14.62641531	14.88109069	16.00843183	15.14802593	17.08137762	15.51460125	16.69005562	13.32444962	14.66073603	16.63989902	16.95267874	16.14526296	16.91520481	13.49825595	15.24267075	15.67534283	14.70625407	15.36710452	13.58634838	14.46679752	12.94955013	15.14042921	15.32431536	16.18788741	19.05375317	15.52617827
ENSG00000134864	15.37320255	13.65043531	14.97031099	14.48831502	14.75058645	14.77444891	17.12177715	14.02172243	16.10575284	14.14537669	16.2164491	15.24822755	15.26696399	12.92682672	15.11354163	14.54726275	14.1442273	14.36328631	14.73913391	15.17355813	14.58435789	15.61870812	15.47942545	14.88055799	15.59469383	15.53518673	14.96215932	14.28541556	15.77684245	14.84588986	15.02129416	15.91065565	14.49193543	16.29806384	13.00069815	14.36494792	14.60731079	14.9693306	15.22348437	15.21213162	14.75317793	15.78043506	15.98639131	15.35170652	15.04835161	13.74548203	14.78583733	14.80880432	15.46927446
ENSG00000216060	0	0	0	0	0	0	0	0	12.33725219	0	0	0	0	0	0	0	0	0	13.24517462	0	0	0	0	0	0	0	0	0	0	0	0	0	0	0	0	0	0	0	0	0	0	12.55821178	0	0	0	11.97445212	0	0	0
ENSG00000235822	0	0	0	0	0	0	0	0	0	0	0	0	0	0	11.82546732	0	0	0	0	0	0	0	0	0	0	0	0	0	0	0	0	0	0	12.70829403	0	0	13.6361253	11.99839727	0	13.81023392	0	12.7140582	11.17610045	0	0	12.13028632	0	0	0
ENSG00000163394	0	13.08096162	0	0	0	9.162994256	0	0	0	8.110677964	8.200603356	0	0	0	0	0	0	0	0	0	0	0	0	0	0	8.331076069	0	9.727571685	13.38111091	0	0	0	0	0	0	11.47393074	9.109601645	0	0	8.699620816	0	0	0	0	0	0	0	0	11.84121423
ENSG00000198573	15.43630203	0	0	0	0	0	0	17.3655084	0	0	12.51786515	0	13.52759657	0	0	11.4483699	15.00582064	15.17922196	0	0	0	0	0	0	0	0	0	0	0	0	0	0	0	0	12.36087909	0	0	0	0	0	0	0	0	13.54195066	0	0	0	0	0
ENSG00000266745	0	0	0	0	12.47284168	0	0	0	0	0	0	0	0	0	0	0	0	0	0	0	0	0	0	0	0	0	13.30427946	0	0	13.27673787	0	0	0	0	0	0	13.58851108	0	14.39242772	0	12.96474476	13.66633642	13.12801996	0	0	0	0	11.78636711	0
ENSG00000171459	0	0	0	0	0	0	0	0	0	0	0	0	0	0	0	0	0	8.892524734	0	10.5008455	0	0	0	0	0	0	0	0	0	0	0	0	0	0	0	0	0	0	0	0	0	0	0	0	0	0	0	0	0
ENSG00000221526	0	0	0	0	0	0	0	0	0	0	0	0	0	0	0	0	0	0	0	0	0	0	0	0	0	0	0	0	0	0	0	0	0	0	0	0	0	0	0	0	0	0	0	0	0	0	0	0	0
ENSG00000279801	7.643622432	10.67000238	13.40246984	11.24422093	9.0602554	8.645488791	10.22577924	8.579737581	11.96914809	8.590602671	9.264407664	10.92013574	8.276575032	7.303361899	10.77827343	10.77807857	10.16651086	9.237959085	11.67564809	11.43141643	11.30560606	11.3013951	11.02855825	10.27417981	10.6600453	10.97863561	10.62697751	12.14619305	11.01508237	11.27717392	10.53200534	9.624666873	9.054790993	10.66135151	9.107663016	12.59891852	11.28941019	10.53636086	10.80820296	9.180042281	10.96528606	13.3942799	10.29892947	10.28742525	9.978895691	10.54274554	8.628066629	10.48740365	10.73810969
ENSG00000236790	8.383288201	9.606185301	9.94669824	9.987619131	8.633833162	10.12271314	8.648816041	6.74706466	9.604689286	11.44542142	8.423875649	10.07833489	10.60037852	0	9.744098791	11.74264158	9.909327394	10.13142901	12.21163166	10.22713688	0	7.658236936	10.77126449	8.113912145	8.945222896	10.96632558	11.16281478	11.63835525	10.17324392	10.02055345	11.27418461	7.786994013	8.797892161	12.06633321	0	11.36091474	8.749359092	9.110647531	0	8.33962215	9.124759766	8.827014502	12.23996223	10.25241739	9.651442376	10.14811786	9.783662164	9.267837779	10.35540691
ENSG00000257524	11.72369377	11.94900409	15.50389187	13.57854897	11.88177576	14.31379242	13.51320866	11.98512346	8.53599568	11.67417443	13.34907557	12.95398287	15.21681144	10.70386998	13.67179466	13.86423096	15.18290858	14.05949534	13.68819318	15.32516148	13.31805412	12.75048026	11.11539534	12.36016619	12.09428413	14.35437343	12.4787299	13.95720846	14.56075385	12.53363828	13.05864979	12.61683595	12.83958969	13.20692208	11.51434432	13.99599182	13.43028961	14.20730532	11.89465454	12.43461604	13.05161166	13.50811423	12.53690713	15.76549118	12.84214685	10.97729462	12.88140925	13.19491802	13.52470437
ENSG00000232871	12.93263856	11.8533614	11.77924702	10.95545461	12.73409855	12.35325921	9.808003095	10.48071889	8.353391092	11.49110364	10.28244282	10.60167424	9.762286725	8.202850797	11.14126913	11.26655189	9.655754083	11.87666401	11.71688609	12.33492016	10.47283282	10.13546412	8.934565883	8.857945812	12.31320557	10.29785142	9.531762223	12.17022894	11.68410524	10.76613055	11.62787856	11.61450813	10.86348775	10.56515988	9.011590343	13.66604259	10.07843832	9.855731401	10.29725455	10.40429292	10.19147359	11.03009404	12.49128792	8.194948954	7.084526346	10.15728228	9.851652898	12.21357127	11.81133818
ENSG00000213471	8.561963119	9.785148729	11.29491455	8.584178512	10.26997687	10.30174164	10.82519224	11.61365065	9.78365249	10.50959639	9.016673906	10.03516268	10.19489747	8.955824114	10.11554124	8.119243053	11.67241056	10.57330346	11.15013397	13.59787381	8.907865581	9.055363565	11.06576885	11.61026432	10.23814497	10.14605775	10.96357603	10.5450297	9.616047605	10.78412435	10.52087807	10.86728979	8.976693162	10.58315214	11.14291185	12.14991672	11.83246868	11.60960492	8.7325448	11.421758	11.82531233	9.00582307	10.37262647	11.43093644	10.89997153	10.12087089	10.28428952	10.12404048	9.39812119
ENSG00000259496	0	0	0	0	0	0	0	0	0	0	0	0	0	0	0	0	0	9.405792721	0	0	0	0	0	0	0	10.56200906	0	10.37645744	0	0	0	0	0	0	0	0	0	0	0	0	0	0	0	0	0	0	0	0	0
ENSG00000106540	0	0	0	0	0	0	0	0	0	0	0	0	0	0	0	0	0	0	0	0	0	0	0	0	0	0	0	0	0	0	0	0	0	0	0	0	0	0	0	0	0	0	0	0	0	0	0	0	0
ENSG00000182698	0	0	0	0	0	0	0	0	0	0	0	8.22882153	0	0	0	0	0	0	0	0	0	0	0	0	8.316223609	0	0	0	0	0	0	0	0	0	0	0	0	0	0	0	0	0	8.244591783	0	0	0	0	0	0
ENSG00000277990	0	0	0	0	0	0	0	0	0	0	0	0	0	0	0	0	0	0	0	0	0	0	0	0	0	0	0	0	0	0	0	0	0	0	0	0	0	0	0	0	0	0	0	0	0	0	0	0	0
ENSG00000124614	20.58826095	21.70837675	22.64208256	21.12895523	21.41073174	22.07389989	22.256482	19.72184463	21.58164185	20.80198867	21.03722733	21.42646185	21.98578019	20.98696513	21.15843139	21.6516714	22.02357904	22.28855194	20.22249539	23.19254612	21.01263624	21.44615876	20.80045908	21.36199122	20.65235643	20.85374427	21.34770754	21.29482698	21.29898561	21.68271893	21.32794619	21.23006096	20.92215949	21.57440345	22.60516586	21.59481308	22.15951754	21.86128056	21.11019491	22.47552086	20.71533432	20.99513607	20.70084945	22.25889374	20.8640204	21.46363038	21.14733816	21.08037573	21.11885315
ENSG00000238845	0	0	0	0	0	0	0	0	11.89221343	0	0	11.55912186	0	0	0	0	0	0	0	0	0	0	0	0	0	0	11.75116299	13.65399479	0	0	0	0	0	0	0	0	0	0	0	0	0	0	0	0	11.61717733	11.52944217	0	0	0
ENSG00000225705	0	0	0	0	0	0	0	0	0	0	0	0	0	0	0	0	0	0	0	0	0	0	0	0	0	0	0	0	0	0	0	0	0	0	0	8.482504094	0	0	0	0	0	8.194792765	0	0	0	0	0	0	0
ENSG00000270362	12.3789054	13.0960244	12.61756401	14.09447783	13.64121037	13.81049163	12.50312022	14.27247603	13.18762573	14.19954168	14.31423076	13.8987695	12.96853625	12.76457185	12.16386718	13.47382471	13.76558442	14.41528397	13.87697935	12.39579895	14.64427229	14.50879364	12.52524453	13.52634333	15.56770515	13.04226444	12.60120271	13.80760173	13.13530188	13.90157464	13.5104383	13.12013258	12.9237892	14.21013629	12.49139709	13.42512621	13.1887743	13.84251676	12.97608678	10.9205423	14.04674436	12.8349325	14.08935491	12.98288976	13.80727365	13.73158794	14.4647563	13.94614736	14.51299432
ENSG00000180767	10.0995541	9.325860394	12.24977188	13.61248073	13.68943344	13.10389438	14.57400725	9.04055313	7.913073103	11.74956309	14.29888914	11.03400477	13.90378311	12.14868329	12.04699649	10.24029884	13.79713023	11.81329482	10.40115755	12.30806486	10.44599136	8.374707828	9.491721636	9.99930783	11.56893619	11.97064357	10.57428716	13.29375869	13.85484295	9.740129302	10.50844344	12.72875581	13.03765809	14.40777789	14.73687221	10.00304772	12.4428194	8.416504006	12.1764493	11.63985399	12.67456135	11.29857218	13.2902914	12.83577947	11.21752776	11.1298018	12.08659619	11.33582858	12.84316619
ENSG00000173267	17.66606133	23.48262539	23.77929643	17.73792611	23.88168835	23.30862327	23.77815639	20.49624538	22.69879251	22.70205683	16.29628069	17.56829006	19.24314291	24.00420859	23.54104493	18.32585598	19.72144465	17.03403628	21.91725606	23.56853418	24.10907183	16.63589473	23.60344926	21.4598822	20.17165829	16.45588824	23.80766463	22.05503416	20.62227032	20.1108836	22.02094169	23.65028545	22.61875712	16.69829722	19.61799443	23.78276269	23.74050759	23.33171121	23.88599526	24.21914248	24.07843965	23.2370711	21.92768344	20.78598925	22.75627776	22.72916806	21.7016943	19.81664722	23.83387332
ENSG00000197794	0	0	14.15725183	0	12.10549581	13.27460774	11.95062841	0	0	0	10.72556766	12.74482681	0	10.3429285	13.63253827	12.8250736	0	0	0	0	0	0	0	0	12.56950526	14.02562501	14.05227949	0	11.7404967	0	11.77170641	0	12.10002237	0	0	12.00279936	0	0	0	0	0	0	0	0	13.21787987	10.13125141	12.67225465	0	0
ENSG00000207242	0	0	12.3267737	0	15.01149763	0	0	13.699899	13.56917355	0	0	0	0	0	12.31660066	0	0	0	0	12.80003736	17.16583997	0	15.56676326	0	11.73900999	0	14.42803086	14.16125762	0	0	13.2626886	0	0	0	0	0	13.12742128	12.48954357	0	0	0	13.2052443	11.66716857	0	12.70919196	12.62144151	12.16359617	0	12.2764217
ENSG00000155307	13.82805234	13.89114867	16.62183235	17.52806672	15.79958573	13.13699738	15.23314487	12.96800416	10.98980106	14.41372071	17.92832746	16.50724939	15.18505284	16.71418546	15.46430679	17.17579233	13.12431927	16.59593349	15.56013898	15.47540406	13.37510578	14.33996597	13.02256744	12.67574416	12.71955334	19.00195778	16.14570247	15.72691953	17.23482794	14.45279024	14.06117443	15.00132377	16.76721402	15.77319421	12.38614582	11.17738993	14.36498828	11.17298867	15.27729907	13.30652306	14.80126175	13.58871937	14.8201657	16.84509819	14.44377437	13.17890825	16.07198276	17.07309789	15.31678923
ENSG00000064205	9.20835993	9.433379178	17.19426799	17.7260514	13.74266218	15.30596419	16.26877393	9.370065649	13.83928248	16.73004526	13.58659398	14.79362126	16.92714978	7.869909108	10.34808835	10.34789353	10.95790225	10.88386335	11.14583753	15.98702501	10.13887988	12.41689858	13.72678623	14.47487523	12.75435305	14.07804797	11.19620926	17.1710389	16.36003557	16.36708491	13.11779581	9.609253372	13.02550025	9.646828049	15.01446844	11.39936242	10.27456572	11.45906794	13.31566844	9.486061106	12.30696787	14.39905192	9.921269238	7.280149018	10.15594235	14.65193184	11.77931793	13.09261872	13.71062393
ENSG00000037897	17.28199326	17.34630244	17.84699436	17.30172482	18.57638568	18.54429215	17.70683904	17.70964853	17.0373603	17.64876391	17.52609922	17.45128922	18.97721868	17.46483537	17.06121224	17.54923609	18.78867009	17.86641791	17.76401618	18.82917542	16.78274883	17.83202156	18.26855326	17.69170067	16.98559915	17.75643385	18.07533801	17.45950169	17.826143	16.2907832	17.05031302	17.77452087	17.13914373	17.49913107	18.40717815	18.86430811	18.18490854	17.7636931	17.58865508	18.51050649	18.20637083	17.66590552	17.60670701	19.07980096	16.85579454	18.44753469	17.57970197	18.06753618	17.48893545
ENSG00000130511	18.15615512	18.77771459	19.75939997	18.19864066	18.6870182	18.55411836	19.4751665	18.19634811	18.76254175	17.69808387	19.17615482	17.65602398	20.45763805	18.4914248	19.40124799	18.1001841	18.39867578	18.29657947	17.34398004	19.56794112	17.27204745	18.05969926	18.33861139	19.22368463	17.95968164	18.64054005	18.42720122	18.77140023	18.2945032	18.40927138	18.86643302	18.63626345	18.28500026	18.3634769	20.0274778	20.09467481	18.69312036	19.7531673	18.55906073	20.13376776	18.9963746	18.82945438	19.07199203	19.88869808	18.15137841	17.38270515	18.02632767	19.15796397	18.61878455
ENSG00000259005	11.70148566	14.01397446	0	12.89344091	12.53749327	0	0	13.44810873	0	12.82164247	10.3278455	10.76249205	11.33713558	11.35941115	11.84250735	14.30142255	12.55208606	13.80283181	13.5879838	0	11.63318736	11.97352744	10.09385092	10.01714184	12.26467771	12.45787716	11.691164	13.38754985	11.75753644	14.73362559	11.78874626	12.49510576	11.92446452	11.72554922	0	12.34169854	11.23861636	12.01543783	10.87283041	11.82757517	12.02957211	0	10.7783057	0	11.23537166	10.148281	12.68929675	11.65842264	10.80273538
ENSG00000214736	0	0	0	0	0	0	0	0	0	0	0	0	0	0	0	0	0	0	0	0	0	0	0	0	0	0	0	0	0	0	0	0	0	0	0	0	0	0	0	0	0	0	0	0	0	0	0	0	0
ENSG00000185467	15.78744571	11.96149189	12.8871856	12.34327213	8.989834241	11.47872122	11.22500951	11.99761133	13.45161403	15.7451438	8.779751994	13.24130082	0	14.20099915	12.37959123	14.6136483	13.07214585	13.55744829	13.77467835	10.36143444	14.94050316	14.0079619	15.18616823	12.16624574	13.17371543	0	10.14174842	11.13735929	0	9.792625977	14.83804371	13.18179348	14.42452818	11.17549021	15.75902877	12.46949006	10.10411124	11.27277062	13.45121586	11.27750265	12.28661388	11.88145349	15.98658282	8.803907921	10.27064717	13.47952171	13.83935963	8.888374664	13.42172716
ENSG00000245534	10.71986497	12.22479067	10.8710169	9.520855964	12.55544717	13.30960585	10.7637031	12.80562452	11.04310292	10.18528785	9.539264814	8.391603057	11.13278495	10.37790347	12.14049884	12.63771035	10.02686575	11.92624074	11.95083618	11.1218437	13.46795328	12.61026613	11.30370297	10.81211606	10.93515511	12.08359261	12.2235594	11.48304407	10.96844188	12.01163824	11.58437281	11.06869973	9.913799282	12.10597743	12.08108293	11.0381356	12.18589642	11.92650169	8.08797474	11.03846622	13.23997811	9.942956589	10.40418852	8.565348581	11.14645141	11.35816083	11.90005781	12.94404944	12.82008391
ENSG00000249842	0	0	0	0	0	0	0	0	0	0	0	0	0	0	0	0	0	9.303128582	0	0	0	10.55969979	0	9.603180042	0	0	0	10.27371636	0	0	0	0	0	0	0	0	9.241017875	0	0	0	0	0	0	0	0	0	0	10.02254651	0
ENSG00000275687	0	0	0	0	0	0	0	0	0	0	0	0	0	0	0	0	0	0	0	0	0	0	0	0	0	0	0	0	0	0	0	0	0	0	0	0	0	0	0	0	0	0	0	0	0	0	0	0	0
ENSG00000164414	16.80901784	17.69458235	17.76185508	17.31384336	17.16379694	17.31791471	16.35265819	17.08343305	17.32232455	18.24313613	16.57863869	16.66531433	17.62710763	16.98756447	17.40922635	18.5563031	17.13237999	16.99761232	18.59378446	16.68006172	16.50277939	16.43060497	17.15019784	17.56931343	18.07965736	16.99598642	17.03784457	17.17558689	16.89565112	16.52445915	17.20893118	16.39579733	16.58142891	17.88466647	18.62349014	17.12126363	16.20208897	18.13381937	19.0596439	17.68011337	18.01474041	16.1514912	17.21947473	17.3498391	17.01267657	17.1837326	16.58797856	15.50071751	17.04823682
ENSG00000101367	21.02608136	20.52977031	19.83792301	20.71541522	20.99938123	20.17417675	20.56083377	20.26341387	20.29679307	20.23663258	20.92143516	20.47714875	20.29153134	21.14328803	21.26183028	20.04953434	20.06408041	20.44837289	20.42104284	20.4198679	21.37758991	20.03806527	20.48020115	21.05716607	20.7594368	20.47392022	20.17663779	20.54576979	20.40253573	20.54062727	20.38102485	21.18154252	20.32092442	20.06709996	20.22793535	20.21334355	21.11219866	19.72594598	20.75026221	19.58967382	20.59758394	20.43593388	21.05192597	20.54478395	20.4695272	20.53576789	20.29699842	20.92080056	22.67214574
ENSG00000218577	0	0	0	0	0	0	0	0	0	0	0	0	0	0	0	0	0	0	0	0	0	0	0	0	0	0	0	0	0	0	0	0	0	0	0	0	0	0	0	0	0	0	0	0	0	0	0	0	0
ENSG00000229570	0	0	9.082662014	0	8.768272346	0	0	9.869876633	8.740974092	0	7.975213909	8.408659673	9.56619143	9.588446379	0	0	0	9.944442188	0	9.555259779	9.277805929	8.205772598	0	0	8.496094993	0	0	0	8.987673683	0	10.01744029	8.918195391	0	0	9.399555162	11.56960454	0	0	0	0	9.259292389	8.961494286	8.424436073	10.57958543	8.466566489	9.961128992	8.919769519	9.665071206	9.032394566
ENSG00000265404	13.21682724	0	0	0	0	0	12.48318387	0	0	0	0	0	0	0	0	0	0	0	12.93374932	0	0	0	0	12.53161591	0	0	0	0	0	0	0	0	0	0	0	0	0	0	0	0	0	0	0	0	0	0	0	0	12.3178334
ENSG00000159860	0	12.13540909	9.400125293	9.855545841	10.82071301	11.25283462	8.931003864	8.605070953	9.472657448	10.61317599	6.716282752	11.04500883	0	8.324107064	11.50378752	8.80588313	10.19188813	8.679527426	10.37976131	0	13.13795014	8.522795403	11.96051926	9.563356007	10.03385274	10.41941101	10.78978279	10.45609427	9.719568348	13.47204364	9.750750448	10.23439798	11.60150116	0	0	9.981656551	11.19936929	8.978688307	0	0	10.31302608	11.49947793	9.477211674	9.313938095	11.10305621	9.916594061	7.656980679	8.814565601	8.76598176
ENSG00000183022	11.16009439	9.801490925	10.72659005	10.18297927	11.99601522	0	0	0	10.96902028	0	11.20078451	11.63556372	10.21124422	10.81807268	0	0	10.10467749	12.17399165	11.87673672	0	9.922706689	10.43262428	10.96670013	9.890718376	11.1384735	11.33162948	9.244628688	11.14602367	11.63102354	0	9.663567326	11.56142724	10.57609515	0	0	0	0	9.890059453	9.747189445	10.11696432	9.904182311	12.41195674	0	0	11.69362015	11.34294167	10.56348086	0	9.677139714
ENSG00000224265	12.87730569	12.10281397	14.44345325	0	13.71341952	15.10503923	12.14368897	14.03916436	15.27094949	13.56466436	9.335094557	0	0	0	0	0	0	0	13.00921566	15.72411229	0	0	14.14314055	11.60731044	10.85626197	0	0	11.86342428	10.34932506	10.9330923	14.77180646	12.27889028	11.29337486	11.31678784	0	13.41807823	15.05155311	14.60624618	17.19108997	10.8341052	10.62124224	15.64394346	0	10.94276528	13.14795921	13.54558378	10.28133706	0	13.20053471
ENSG00000231518	0	0	10.57557872	11.03132182	0	0	12.6898705	11.36351592	0	0	10.46512459	0	0	0	13.37194902	0	0	0	0	11.04865648	12.77032068	9.697251102	11.81527411	12.32333652	0	10.5959342	0	11.99463514	0	0	0	11.41037461	11.42456941	12.44772497	0	14.82934843	0	10.73827768	10.59533724	0	0	0	0	12.07361142	10.95784221	10.87012374	0	0	10.52525034
ENSG00000168828	8.520170937	0	11.25302679	9.126056686	9.354639518	0	0	11.26375008	0	0	7.56458477	0	0	0	8.660866896	0	0	0	9.235520544	10.72662942	0	0	0	8.834097136	0	0	0	0	0	0	0	0	0	9.542242982	8.98773642	10.42069147	0	8.833438964	0	0	9.845979044	10.86877156	8.013299742	0	0	0	8.508229585	8.669352825	0
ENSG00000277687	10.70559536	14.65807945	12.17820767	12.48214475	11.71128468	13.51770106	10.55690787	12.89242076	13.15758184	11.97748285	12.33068145	12.82443269	9.34248065	13.17005219	11.16834831	13.16768315	10.23479428	12.52654626	13.22912559	10.33043138	15.28030433	12.14709055	13.26628039	10.02081708	12.96868298	13.78332991	14.17991098	12.59777764	12.46149402	13.15244737	12.79222062	13.59818663	13.24984831	12.05107003	13.56582341	14.4155547	13.41175535	14.54239051	14.0051104	13.63832503	13.28097825	13.05666438	13.58863483	10.35571334	13.32605525	14.56013861	12.01503379	13.76129461	12.89325877
ENSG00000279270	0	0	0	0	0	0	0	0	0	0	0	0	0	0	0	0	0	0	0	0	0	0	0	0	0	0	0	0	0	0	0	0	0	0	0	0	0	0	0	0	0	0	0	0	0	0	0	0	0
ENSG00000122779	16.75245441	20.21359027	15.72104756	15.8432425	17.91542751	19.69964171	16.26755698	19.93022202	16.81480053	17.04238186	16.78375402	15.77578404	15.2865806	20.56196402	17.37655522	17.1526434	15.64691168	17.32710988	17.75283235	18.66990506	17.93335864	16.40943013	17.43765844	16.81670271	18.11806384	16.13740133	17.6510965	18.45723066	16.61399136	18.19294135	17.34350247	18.49051035	16.70531904	16.5635964	18.25880798	16.6560894	18.33745742	16.18576346	18.77814885	16.58281017	18.21768211	19.18169092	17.9466516	15.71745369	17.58583822	17.50370692	15.89887021	15.02003999	18.29144205
ENSG00000274682	0	0	10.08707348	11.54222964	0	10.94073554	0	0	0	0	0	0	0	0	0	0	0	0	0	0	0	0	0	0	0	0	0	11.92080468	0	0	0	0	0	0	0	0	0	0	0	0	0	0	0	0	0	10.96615005	11.92290693	9.086734158	10.03675862
ENSG00000207008	0	13.77109943	0	0	11.79726532	0	0	12.90042274	12.7697049	0	11.00207299	12.4365684	0	11.61893004	0	0	12.48977789	0	0	13.58535838	0	13.55482595	0	0	11.52448363	12.13258885	13.21352325	0	12.01707714	12.60109675	13.63302382	0	11.37689031	0	0	0	0	0	0	12.50207372	12.2891246	12.99067474	11.45264566	0	0	11.40714982	11.94905255	12.69541068	14.38353241
ENSG00000201476	0	0	0	0	0	0	0	0	0	0	0	0	0	0	0	0	0	0	0	0	0	0	0	0	0	0	0	0	0	0	0	0	0	0	0	0	0	0	0	0	0	0	0	0	0	0	0	0	0
ENSG00000228038	9.02178392	0	0	0	0	0	0	0	0	0	9.646477093	9.496650588	0	0	0	0	0	0	0	0	9.367909061	0	9.412601918	0	10.16855438	0	0	9.007734232	0	0	0	0	0	0	11.07329373	0	0	0	0	0	0	0	8.514425498	0	0	12.272609	0	0	9.122471562
ENSG00000224566	11.00603244	12.55287099	0	11.61302781	13.42662248	12.01117226	12.85674395	12.26712389	13.27374464	10.95652271	10.6319104	14.87334267	0	0	13.4684482	0	16.34156838	13.34161346	14.42272541	12.63013764	0	11.59984	12.71895063	14.02055383	12.37628917	12.1772481	14.843052	11.99160819	13.76194165	10.64643393	13.67768941	13.79923541	0	17.1993361	14.5615091	12.64592405	11.54278119	11.9047065	11.76171725	12.86861505	11.33406431	16.82959478	12.66694674	0	12.12433717	14.58062944	15.20284829	9.157428383	12.10653305
ENSG00000202491	0	0	0	0	0	0	0	0	0	0	0	0	0	0	0	0	0	0	0	0	12.56363223	0	0	0	0	0	0	0	0	0	0	0	0	13.24089547	0	0	0	0	0	0	0	0	0	0	0	0	0	0	0
ENSG00000203804	9.548651934	12.94220459	12.6050835	11.85478993	11.08402689	12.25295152	14.36763753	10.80902903	12.56525226	12.40434677	10.67577699	11.72323715	11.64213275	10.3755452	11.5951433	9.689339789	11.24610866	11.64885206	13.58565893	12.07852773	12.0637045	9.628019852	12.84528867	10.18458909	12.86513723	11.17838431	11.60725132	12.2878234	11.51017685	12.57948021	11.2195779	12.11845976	12.69054897	10.57174321	12.96975624	13.77215805	10.82145409	12.1090153	11.41869951	9.090536329	12.19713421	11.16215221	12.8963636	11.19721954	11.32893343	13.05893929	10.53572235	11.60364744	11.55496952
ENSG00000259143	0	0	0	0	0	0	0	0	0	0	0	0	0	0	0	0	0	0	0	0	0	0	0	0	0	0	0	0	0	0	0	0	0	0	0	0	0	0	0	0	0	0	0	0	0	0	0	0	0
ENSG00000265847	0	0	0	0	0	0	0	0	0	0	0	0	0	0	0	0	0	0	0	0	0	0	0	0	0	0	0	0	0	0	0	0	0	0	0	0	0	0	0	0	0	0	0	0	0	0	0	0	0
ENSG00000255402	0	0	0	0	0	0	0	0	0	0	0	0	0	0	0	0	0	0	0	0	0	0	0	0	0	0	0	0	0	0	0	0	0	0	0	0	0	0	0	0	0	0	0	0	0	0	0	0	0
ENSG00000141255	0	0	7.580172655	10.02999373	8.845676774	0	8.691127671	7.36969875	0	8.376191106	6.478356492	8.486015059	8.062309654	0	0	0	0	7.443902136	8.143377456	10.36897553	9.355261904	0	7.81925643	0	7.99039325	8.596713952	7.099681059	9.73092674	7.485516891	0	0	8.412066894	0	0	0	0	7.382055866	9.322631079	0	0	9.336746793	0	0	11.24177839	0	7.873498704	0	6.586041265	0
ENSG00000242640	15.57281616	0	0	0	0	0	0	0	11.29473468	0	0	0	0	0	0	0	12.01453776	13.08466791	0	0	0	10.75827314	0	0	0	0	0	0	11.54187496	0	0	0	0	12.50964187	11.95434312	0	11.43784812	0	0	0	0	12.5154059	11.97715071	12.13552511	0	0	0	0	0
ENSG00000196933	12.46048873	0	12.61170032	11.06814121	12.61858843	12.46597969	10.72734014	11.40033888	10.270238	11.41122832	12.30857974	13.10596779	12.68094038	12.92558264	12.60152693	11.60156413	11.9894529	12.05974881	11.17774488	14.54430401	10.80775601	11.31787673	12.85190565	10.7757524	0	0	11.12862437	11.4466728	0	12.10076403	11.54800066	12.03198828	11.46139294	0	13.25096464	11.77908336	12.41250166	12.77447556	10.6321505	14.1713992	11.78881513	12.07536532	12.27392128	12.69529349	11.57938749	11.90656534	10.44929087	11.6102632	10.56206243
ENSG00000185875	16.20826748	15.86340364	15.25469242	15.04949929	16.22286006	16.04937482	14.73347586	16.68516236	16.95794573	13.99993244	14.37414383	15.06149982	15.22137441	13.96847591	15.39067092	15.3663102	14.65340137	16.09897006	15.63976369	15.97147422	13.70263203	17.73050369	15.6695559	16.48548597	14.17927831	15.78749976	15.39109546	15.49776492	15.05505887	16.52961778	16.25554493	16.10308696	14.55582282	13.79501535	16.2757925	16.96011584	15.59004095	16.12442858	15.74923268	14.76662401	17.60034615	12.80088106	16.22683236	14.69931356	16.10428567	15.43635951	15.51971206	16.67035736	16.15027355
ENSG00000206804	0	0	0	0	0	0	0	0	0	0	0	0	0	0	0	0	0	0	0	0	0	0	0	0	0	0	0	0	0	0	0	0	0	0	0	0	0	0	0	0	0	0	0	0	0	0	0	0	0
ENSG00000228012	0	0	0	0	0	0	0	0	0	0	0	0	0	0	0	0	0	0	0	0	0	0	0	0	0	0	0	0	0	0	0	0	0	0	0	0	0	0	0	0	0	0	0	0	0	0	0	0	0
ENSG00000142864	20.33375408	20.34685478	19.48673411	19.56536336	19.65461255	19.49888561	19.5131495	20.0315133	19.77661045	19.52917626	19.66789997	20.49669879	20.03277636	19.21279144	19.96017354	20.19047356	20.69049612	20.58294716	19.31963966	20.09456243	19.49968239	20.88236815	18.93275788	20.17968934	20.10744587	20.03756336	19.50349783	19.1247507	19.32995811	20.22114667	19.21409162	20.53537516	19.70849385	20.36582104	19.81345438	19.61053053	20.20022921	19.4215595	19.5549878	19.87999877	19.75919003	19.75978398	19.96335443	20.62875366	19.63920251	19.47641898	20.11860802	20.1066999	19.3135992
ENSG00000185065	14.20899127	11.55434849	12.10809182	11.28423497	11.02788248	12.33426804	12.22308588	12.89628948	12.58502707	13.98954454	13.31930483	12.09992768	10.09087649	13.22746477	13.56483504	10.59582716	12.9216783	12.13152977	13.58607163	12.07894037	13.70774421	13.22879446	12.16774703	12.09098294	13.45489348	11.74153199	12.34444458	12.10324363	12.17337227	11.09489014	14.38268341	13.0651353	12.45493306	13.14122303	11.79755785	11.50992803	12.72817259	12.99063418	12.94714682	12.21788616	10.52015052	11.89927858	11.16851603	12.21968802	13.23582539	12.31530495	11.9449198	12.22838806	13.32763252
ENSG00000225280	0	0	0	0	0	0	0	0	0	0	0	0	0	0	0	0	0	0	0	0	0	0	0	0	0	0	0	0	0	0	0	0	0	0	0	0	0	0	0	0	0	0	0	0	0	0	0	0	0
ENSG00000138698	17.82109576	17.39230014	17.26766648	17.72641391	16.29425283	15.76094053	17.46473863	17.13110408	17.2545175	16.78278661	17.46948772	17.44739499	17.18749574	16.90907278	16.99445895	17.17418697	19.03568151	17.28044376	17.17493567	17.19542619	16.84898565	17.54576883	17.3510006	17.36252452	17.40233795	18.06464434	17.29764782	16.78660955	17.13813501	17.51002194	16.4102961	17.11020232	17.87517646	18.58348037	17.22054751	17.30733461	16.79877985	17.52116316	17.49241828	17.62228795	17.43631956	16.91482244	13.9725872	18.05481138	17.50089629	16.93835646	17.72685865	17.70729288	17.40627309
ENSG00000105122	13.41114734	13.20288674	18.40871085	16.50517914	15.82292265	14.0015573	16.33219993	13.4831635	12.19214543	14.50659297	17.60810462	15.71957805	16.20720658	14.70382914	16.61153981	16.03633906	14.64888759	15.29847378	15.80686794	17.33093036	14.18665377	13.75758265	13.8703336	13.32919264	13.26273875	18.12952018	15.66836887	16.02519484	18.23984552	13.35091607	15.12433109	13.01912559	16.27983134	14.16098943	13.89357131	14.89942718	15.29197203	14.12272505	14.92602409	14.80637765	14.87800147	13.35525846	14.30540336	17.52411323	14.4875327	13.59127707	15.66729559	15.81872178	16.55797955
ENSG00000181778	0	12.01689137	0	16.27289492	8.461542765	11.94903117	0	8.564633882	0	12.1569904	11.12203293	11.79773761	10.25795032	0	8.765626862	0	0	0	9.340362735	0	15.68223736	10.4793359	12.33493133	0	9.771192758	9.794477499	9.291297762	13.99957481	13.32131065	11.26203657	12.51613346	8.611388264	12.62212356	13.45280053	0	10.52562779	0	0	11.79266136	0	0	10.65197886	0	0	8.160019638	9.653957369	8.61296162	0	12.04439098
ENSG00000264792	0	0	0	0	0	0	0	0	0	0	0	0	0	0	0	0	0	0	14.22782323	0	0	0	0	0	0	0	0	0	0	0	0	0	0	0	0	12.82949709	0	0	0	0	0	0	0	0	0	0	12.49913393	0	0
ENSG00000274501	10.64668858	13.45625126	14.11903463	12.83818429	10.48299496	11.65172878	13.49713184	12.17063616	0	12.18152726	13.27160445	12.44362189	11.28189334	12.88875067	13.37194902	11.78706375	0	10.66089537	11.36322536	0	12.9926836	10.91865013	12.03760934	13.54556807	13.79418454	13.62486331	13.12105239	13.21682553	14.78936948	12.28628004	13.05517202	12.95434678	12.86902216	0	0	12.96440898	12.91990693	13.54490851	12.40202592	11.18757035	10.97468007	0	10.13853795	0	11.76488624	13.79228657	10.63472198	14.04337028	12.33190584
ENSG00000071626	18.98797382	18.60528386	18.86035938	18.08977696	18.59035105	18.80920283	18.90799938	18.78794205	18.57027322	18.53781987	18.18424537	18.25769423	18.77945965	18.9813083	18.9160994	18.45955512	19.33106256	18.72441406	18.21279938	19.60825817	18.35261911	18.77611185	18.60812522	18.62773019	18.25676553	18.36920228	18.74709261	18.88029482	18.63637788	18.73692872	19.10148452	18.6149756	18.15129223	18.89954602	19.22784055	19.93687686	19.04625941	18.89728578	17.73356199	19.32525362	19.08753281	18.06836675	18.2608421	19.7141586	18.21824145	18.55415483	18.39649863	18.18137433	18.93697733
ENSG00000235211	0	0	13.6060685	0	12.70616731	12.87543717	12.13632989	0	0	0	10.91121024	0	14.50534069	0	0	0	12.39888571	0	0	13.49445752	0	11.1425078	12.26152484	12.18475967	13.01822173	0	11.53798562	13.44076858	11.92619128	0	0	11.85659082	11.28601709	12.89401351	13.9234644	12.18850241	13.40685284	0	0	0	12.19823485	0	0	0	0	0	0	0	0
ENSG00000226541	0	0	0	0	0	0	0	0	0	0	0	0	0	0	0	0	0	0	0	0	0	0	0	0	0	0	0	0	0	0	0	0	0	0	0	0	0	0	0	0	0	0	0	0	0	0	0	0	0
ENSG00000207802	0	0	0	0	0	0	0	0	12.15773972	0	0	0	0	0	0	0	0	0	0	0	0	0	0	0	0	0	0	0	0	0	15.0208793	0	11.76468805	0	0	0	0	0	0	0	0	0	0	0	11.88269021	0	0	13.08328505	0
ENSG00000258317	8.569357212	12.11318011	9.718504841	10.17404002	10.98742579	13.4780633	10.83260182	13.71468731	12.07516499	10.10229563	12.30698645	9.043936567	0	12.39355702	11.87692501	10.70728456	9.097056487	13.48678621	11.60483492	0	13.55624849	11.29767541	12.1272796	11.46572353	11.93660943	12.05942626	12.48148128	13.07520656	11.6220794	11.79112678	13.46032329	10.13824605	11.30373923	10.59056098	11.61963119	8.887044865	13.68759295	8.882651017	10.32265225	10.10802543	9.895244703	13.05499124	10.86515203	0	10.90738132	13.01168579	8.557414762	13.00070151	10.66731683
ENSG00000256171	10.12639038	0	10.27749899	10.73318328	0	0	0	0	0	0	10.16706214	0	13.93064192	0	0	12.26625906	0	10.14059334	0	0	0	0	0	0	0	11.29727827	0	0	10.18240848	0	0	0	0	0	0	0	0	0	0	0	0	0	0	11.77539143	0	9.572951326	10.11442704	11.27525023	0
ENSG00000224445	0	10.34175783	0	10.72336364	0	12.12108951	0	11.05552398	10.92485254	0	0	0	0	0	0	0	0	12.71466642	10.83295403	0	12.78412451	0	14.5068134	10.4310156	0	0	0	12.10152509	0	12.34071713	11.78793025	14.85665831	0	0	10.58486911	12.43397448	12.38947495	0	0	0	0	14.78901658	0	0	9.650790238	10.56218495	0	0	10.2173611
ENSG00000168612	17.59602849	17.3587434	17.36242391	16.62986635	17.01676295	17.25816288	16.81378037	16.81487948	17.40099311	17.38428537	16.49601417	16.67330784	16.39818977	17.59446777	16.54574195	16.71219521	17.57810016	16.8243296	17.82516726	17.95679798	17.14567192	17.22497545	16.34333778	18.17074559	17.22119298	16.11538644	17.00614971	17.25647557	16.91642328	17.62393667	17.90404696	18.05625148	16.68624293	16.73051563	17.6764702	18.50842444	17.40872414	17.79049878	17.69567985	17.48897827	18.9878804	17.43303585	17.3667723	17.64734519	17.31009553	17.64700601	16.94591218	17.16546414	16.43000523
ENSG00000266133	0	0	0	0	0	0	0	0	0	0	0	0	0	0	0	0	0	0	0	0	0	0	0	0	0	0	0	0	0	0	0	0	0	0	0	0	0	0	0	0	0	0	0	0	0	0	0	11.67814604	0
ENSG00000139193	13.93364208	14.31099596	19.45789577	16.16789383	16.81318286	14.69517062	16.46285643	13.62931046	12.95115526	14.69599765	18.36045964	16.87155153	14.2472214	16.14937472	16.64346885	14.94016175	12.77812242	15.17019704	15.80246744	17.91803093	12.11066932	13.41438489	12.83337223	12.45708962	12.76012436	18.83730733	15.97365248	16.38763864	18.75161483	14.16944073	15.77693602	12.95188934	16.22808898	12.46602253	12.81744307	12.08239765	16.09416139	13.5107448	14.98778906	14.30485943	14.22937811	12.55923444	14.56258214	14.84651397	15.1946245	13.44237201	16.38974141	15.16116069	16.91327097
ENSG00000223586	0	0	0	0	0	0	0	0	0	0	0	0	0	0	0	0	0	0	0	0	0	7.768297117	0	0	0	0	0	0	0	0	0	0	7.911239911	0	0	0	0	0	0	0	0	0	0	0	0	0	0	0	0
ENSG00000111790	16.90728962	16.57491013	16.64124112	17.43630571	16.94214333	16.43638994	16.26593879	16.57629385	16.70257236	16.84030377	16.37956916	17.29348137	17.49579449	17.32841835	16.95067305	18.02091055	17.97508998	17.41393297	17.46756015	16.32609088	16.71877549	16.50576406	16.95670173	16.49909022	16.76825444	17.37730755	17.51752371	16.81194135	17.16285034	18.31929871	16.89895845	17.21006355	16.81403688	16.79501379	15.29571661	16.65801297	19.53286163	16.97153008	17.5012605	16.91600937	17.34492108	16.59384086	17.04319198	17.76836249	16.69486206	17.15853283	16.82319115	17.38589732	17.2449386
ENSG00000214050	12.34012202	14.91441204	13.45644374	12.55500246	14.01263048	15.08234286	12.46196574	13.65539477	14.76764187	14.45264528	10.63299896	12.74531095	11.97572741	12.85345833	12.67377168	13.410454	12.23157916	12.1319884	14.37872879	14.36658976	13.07577134	13.82707215	14.05333446	13.41210232	13.39363552	12.92667234	14.37022909	12.54840012	11.7044657	14.42068492	13.85508868	13.47326051	12.72097802	14.54151316	13.0013206	13.31050253	13.899625	14.64532382	15.06694403	12.69836004	13.46565301	14.96609184	13.97046677	13.48017635	14.2428727	14.33019107	12.4276672	11.7979402	11.80369254
ENSG00000067955	19.51594	18.2520441	17.75880509	18.14359848	18.80695225	18.71407844	18.04660427	18.66406532	18.66802609	18.59319452	19.23780131	18.89814286	18.70392481	18.7848282	18.76186067	18.92880189	19.0589034	18.78003128	18.65151954	17.65956899	18.00070526	18.9920534	17.87740788	18.80109033	18.2747161	18.82600569	18.81378794	18.74441844	18.19263003	19.09213774	17.69913659	17.87593916	18.5291785	18.94288801	18.22985388	18.41155508	18.49779617	18.72478455	18.47729716	18.58631849	19.25526287	18.14483868	19.32906325	18.25916126	18.58045839	19.04534946	18.46130078	18.86055227	18.88843149
ENSG00000160973	10.61465407	13.88359524	12.01324728	0	11.69829355	12.70690423	12.8801812	13.46032456	17.12821268	9.887651297	9.463840715	8.094667338	8.253992633	9.858061078	12.75500442	9.756269875	10.72841208	10.62886066	11.33118294	13.04583847	11.28295905	8.88889645	12.70586708	13.17651353	11.0846208	8.788605567	13.98200967	11.40754285	13.97367138	15.08686793	14.27094827	13.21504374	11.35189981	16.05567808	15.0012967	14.44003327	11.15133486	16.66249409	11.95503052	15.18835856	14.05051773	12.50179917	11.5651106	9.850140818	11.79171755	10.76096176	9.189195616	9.572553483	15.50905555
ENSG00000255027	0	0	0	10.56445935	0	0	0	0	0	0	0	9.43400359	0	0	0	0	0	0	9.674925208	0	0	8.233188623	0	0	0	0	0	0	12.01268643	0	0	0	0	0	0	0	0	0	0	0	0	0	8.451865078	0	0	0	0	0	0
ENSG00000207507	0	0	12.31322982	0	0	0	0	12.10160985	0	0	0	11.63780845	0	0	0	0	0	13.17608074	0	0	12.50867503	0	0	0	0	0	11.82985274	0	13.80284	0	0	12.14847556	11.57786726	0	0	0	12.114039	0	0	0	0	12.19185339	0	13.8116903	13.28053747	0	12.1500526	0	12.26287792
ENSG00000185390	0	0	0	0	0	0	0	0	0	0	0	0	0	0	0	0	0	0	0	0	0	0	0	0	0	0	0	0	0	0	0	0	10.11071425	0	0	13.81961764	0	11.00846026	0	0	0	0	0	0	0	0	0	0	0
ENSG00000140297	11.37233907	9.791440785	14.45450901	9.658888834	8.404900761	10.94917329	12.8127492	12.46774099	10.75262449	16.60873372	7.874343438	12.67257546	13.08765628	9.989204299	8.708953625	15.0907793	17.2662418	11.06475596	13.68743079	9.868635046	11.23368536	14.55086172	15.04766004	9.144721851	11.12841653	11.90634653	11.49572107	9.552285768	11.38658085	9.884241949	9.91625414	9.55281048	14.02897146	11.26716796	14.21903786	11.36885236	9.196976272	10.01737297	9.58532446	13.95369095	9.158176216	9.596140819	11.75676564	8.89542525	15.45750296	13.13983948	16.57373815	10.09384116	11.15137618
ENSG00000228058	0	0	11.28680653	10.15852861	10.38730515	0	9.817884901	0	0	0	9.592606859	0	11.77093022	9.2102766	9.692835671	0	0	9.566149435	0	0	0	0	0	0	9.115963975	9.723342906	0	9.537894614	10.607022	0	0	0	10.55163942	0	0	0	0	0	12.04330779	0	0	0	0	13.90044419	0	8.998809022	0	8.703064203	0
ENSG00000171476	13.3750905	17.09066267	18.64167251	19.02762843	18.37965015	19.34705725	15.62178712	14.00975989	15.73840652	19.10036693	15.84275028	18.38421316	15.41909553	18.54640163	16.61956868	15.42274521	14.48884527	16.60142063	14.3649308	15.55269041	16.24823725	14.41469092	17.44021234	15.15846016	19.31508624	15.76897875	17.59620128	18.06824218	15.75125773	17.20027849	16.51702192	16.29890002	18.34559926	13.36439683	16.22609898	16.557301	18.02674337	14.12964469	16.42278883	18.31781461	16.20716334	11.79423902	15.47835846	14.09203223	14.68633773	15.16841383	15.91613034	15.58138428	18.06115534
ENSG00000158516	8.071709121	10.29285938	10.54047103	0	9.904041609	9.074507228	13.50264235	8.011510779	7.881305239	16.90251078	12.01428392	11.00211847	0	7.73095332	9.209837307	9.209642664	9.597066204	10.66640296	12.36846145	9.692660586	0	8.342903319	0	8.385354368	12.08943167	0	7.740844297	0	15.99894314	10.70740276	9.156153819	0	8.486052117	15.26036936	11.85730967	10.97045863	8.023894774	9.966778699	11.82270615	0	10.71729674	11.09683149	9.559718915	9.717931716	8.603770729	10.32077701	0	11.86015011	9.169719177
ENSG00000276434	13.4967417	13.72209566	12.87043904	10.5198737	12.74806229	12.91733283	13.49996319	11.43670974	14.30552471	12.44734098	8.95527147	11.38783927	0	11.56993855	11.05339543	0	0	11.5113268	14.53549496	13.34372737	13.42842845	12.50594678	12.88828495	11.22695293	13.17558213	10.08458944	12.90151818	13.21965682	11.55316436	10.55281792	14.320939	12.48331737	9.329584401	0	0	15.43958028	13.18574159	14.22576659	15.57454549	13.26031962	11.82518912	0	13.57316687	0	14.14589442	12.1652802	12.89986906	0	12.82008391
ENSG00000207834	14.31828435	17.24403475	17.96130954	15.51044352	12.15472834	16.64564783	16.90640974	14.84279763	0	15.43863698	16.31313542	11.7942664	15.27570362	13.56110514	15.26666729	16.62902003	0	14.65441338	13.03527482	17.6976873	0	0	0	12.63313737	13.88164141	22.3770404	14.98600532	20.16211905	17.83371882	14.95846185	15.99048442	14.88967227	0	0	0	0	16.91408587	14.21728888	15.29661294	12.85957113	12.64661333	0	11.81008467	0	14.65934513	14.93414158	17.82980777	15.16826155	18.70449442
ENSG00000185359	18.07655922	18.50056857	17.59332754	17.33874738	17.63689638	18.10907549	18.26479502	18.50053813	18.50122995	17.55314774	18.33162064	18.58847805	17.91153407	18.07489983	18.44752126	17.58199484	17.43519243	17.87806366	17.94625778	17.67612532	18.60260758	18.38962639	18.99802454	18.55240403	17.65530993	18.50270004	18.49263342	18.24044408	17.65400519	17.83970827	18.43414495	18.11864891	17.45742211	17.6595276	18.06399798	18.09567737	18.48342128	18.73893815	16.93753138	18.25084983	18.39509093	19.07489704	18.47553751	18.1485894	18.1933809	18.81487805	18.12528784	18.17083327	18.38710448
ENSG00000223564	0	12.15158544	14.88453599	0	10.76292497	0	11.19276894	9.867014365	13.64173635	14.12437036	0	13.40167603	0	9.585584771	10.06830271	0	0	0	14.81276066	0	0	0	12.63952828	10.24178481	13.57680931	11.09816035	0	0	11.56740156	0	12.01353131	0	0	0	12.71669455	13.24448504	0	0	13.41896458	0	17.96832204	0	15.00237187	21.14373372	14.85198324	14.54183856	11.49938312	21.33314826	0
ENSG00000144843	14.33104414	13.29642672	15.52978728	17.04221194	16.32049385	15.53748347	17.57852542	15.22141815	13.09465166	17.40092422	18.167308	15.23188475	16.00323331	14.85652502	14.50880985	14.55848869	14.94647283	15.60017433	16.49781466	15.13046786	15.47869053	14.8950086	15.09412386	13.8272168	17.1375393	17.12547208	15.15039216	16.39648122	16.68800907	15.67507242	14.68258833	15.48572557	16.50651235	15.00310348	15.22212267	14.49250745	14.94049929	14.27398972	16.18285991	14.44221438	15.50635011	14.28453131	17.81359144	16.26970352	14.74056816	16.03657431	15.03201321	15.70879364	15.80062846
ENSG00000268804	0	0	14.71317359	0	0	0	12.94079721	0	0	0	11.39367342	12.63565749	0	0	10.49449187	10.49429704	0	11.95197174	11.06998991	0	0	9.626372201	0	9.668899394	0	11.84635519	10.02156523	10.92405775	12.99363614	9.994047648	9.44179146	0	10.76894247	0	0	0	0	0	9.525396911	9.895108641	0	0	0	11.58774146	8.889196091	0	11.34101159	10.82472213	12.03861
ENSG00000184999	0	0	7.419011867	0	0	11.58720905	0	9.20134515	0	7.219498725	0	0	0	0	0	0	0	0	9.563080245	0	0	0	7.657958848	0	0	9.018672548	6.938874221	7.254721028	7.324416839	0	7.355442868	0	0	0	7.734764761	11.74810459	0	0	7.438668501	0	7.59497606	0	9.752462715	0	6.805992107	0	0	6.425768622	7.368949339
ENSG00000150093	20.21754947	19.90158989	18.13175118	21.33165584	20.77323602	18.36301126	19.76118081	20.74699743	19.65809745	19.50344966	20.69292017	20.00782905	19.34506408	20.83036722	19.39567381	20.83439568	17.59118655	20.8330091	19.24253986	16.69205625	21.31494854	19.69135464	19.57435427	19.29293124	18.84865548	20.75987291	19.01982439	20.5605417	19.64426072	20.21715557	19.94003047	19.81222369	20.92755021	19.57414511	18.88621618	16.83565747	19.75904543	18.67260603	20.02511917	18.74114032	19.7584476	20.54036171	19.92240801	18.73691829	20.29951455	18.66148044	19.81430746	21.05265581	20.91131062
ENSG00000233720	0	0	0	0	0	0	0	0	0	0	0	10.41409609	0	0	11.07912099	0	0	0	0	0	0	0	0	0	0	0	0	10.92405775	0	0	0	0	10.35418055	0	0	0	0	0	0	0	0	0	0	0	0	0	0	0	0
ENSG00000221535	0	0	15.46948259	14.51047442	13.73947989	0	12.58470477	0	0	0	12.94406698	11.7942664	0	11.97638135	0	0	0	0	13.03527482	0	0	0	0	0	11.88192813	0	13.57104192	13.30427946	14.95928882	0	14.99050658	12.30494738	11.73432322	13.34242337	0	0	0	12.63247786	0	0	0	12.34832618	13.80978331	12.96827448	0	0	13.30638205	11.46829193	12.41935222
ENSG00000223258	0	0	0	0	0	0	0	0	0	0	0	0	0	0	0	0	0	0	0	0	0	0	0	0	0	0	0	0	0	0	0	0	0	0	0	0	0	0	0	0	0	0	0	0	0	0	0	0	0
ENSG00000243538	11.46074468	10.68648044	10.61239166	12.0678052	11.88177576	12.46597969	12.31173521	10.40087252	12.85422665	0	11.08656646	11.52133252	12.09608772	12.11836679	12.1865668	13.6012159	10.98980766	12.79657923	13.17727771	13.66988521	10.80775601	12.05461625	11.85210079	12.36016619	0	0	11.71337207	12.76829073	10.51728473	0	10.54848239	13.25418383	9.877453329	13.06943381	12.92907355	13.36377217	10.41329533	12.3595067	10.6321505	12.58659307	12.78861124	11.49056996	9.953157955	13.11027661	9.995367568	11.90656534	10.44929087	11.19537951	12.56134654
ENSG00000249624	9.938862563	10.74856526	10.67447453	11.86694272	10.77441402	9.944348917	10.78942599	9.878497742	14.60426743	10.88861889	11.14866022	0	0	10.5961338	0	0	11.05189947	8.954518499	9.656070444	0	10.8698438	0	0	11.25267985	0	12.10932429	8.608839174	10.92405775	8.996287038	10.5785385	0	12.50905048	11.67544718	0	0	0	9.890916556	10.25261192	0	0	0	8.97010733	10.42990726	0	13.22615074	9.385507352	9.92690071	10.40994975	10.03963839
ENSG00000230239	0	0	0	0	0	0	0	0	0	0	0	0	0	0	0	0	0	0	0	0	0	0	9.511996458	0	0	9.292449759	0	0	0	9.760408554	0	0	0	10.14388783	0	0	0	0	0	0	0	0	8.613698129	0	0	0	0	0	11.80478229
ENSG00000253038	0	0	0	0	0	0	0	13.14246838	0	0	0	0	0	0	0	0	0	0	0	0	0	0	12.59444756	0	0	0	0	0	0	0	0	0	0	0	0	0	0	0	0	0	0	0	0	0	0	0	0	0	0
ENSG00000228930	0	0	0	0	11.1550447	0	0	0	0	0	11.35947057	0	0	0	11.45978805	0	0	0	12.03544667	11.94315943	0	0	11.71012215	16.02524931	0	0	12.57116046	11.30470726	0	11.95877901	0	11.30523246	10.7347466	0	13.78697161	0	11.270802	11.63270505	0	0	0	11.34860282	0	0	11.85232469	0	0	0	0
ENSG00000207813	0	0	0	0	0	0	0	0	0	0	0	0	0	0	0	0	0	0	0	0	0	0	0	0	0	0	0	0	0	0	0	0	0	0	0	0	0	0	0	0	0	0	0	0	0	0	0	0	0
ENSG00000225798	0	12.13263148	0	10.9299517	11.74355712	11.32802887	10.58916864	0	12.45299764	11.27302451	0	0	0	0	0	11.46335374	10.85162192	0	12.62405593	0	0	0	0	10.63757807	9.88683239	0	12.57492176	11.89324057	0	0	12.73140194	0	11.73808404	0	0	0	0	11.63646578	0	12.86333254	0	10.35291498	10.81424622	0	13.17778017	11.3534464	10.31113756	11.47205252	13.00798839
ENSG00000151148	16.27053232	17.05475945	16.24464202	16.92719841	16.45542119	16.50660177	15.68289721	16.29044947	16.7912531	16.21307388	16.2789082	16.78235783	16.61838214	16.53846657	16.2745218	16.65417069	16.32969053	16.34868986	17.27030701	16.36027848	16.42542446	16.59138687	16.34241425	16.36439112	16.48665686	16.81155161	17.15098306	16.36105828	16.81704126	16.94831351	16.66762091	16.18025621	16.4344894	16.3824026	16.79761634	16.4376058	15.89033924	16.95564907	16.53675606	16.61658117	16.21400387	16.43800022	16.41250798	16.19561105	16.96101915	17.07333218	16.61062859	17.44889968	16.8937129
ENSG00000274372	0	9.930355214	9.856298233	10.3118757	12.86182398	11.7094267	10.97047924	9.644879408	10.51332786	9.655759306	11.74463203	11.76452751	0	11.68368016	14.3681961	13.84446904	13.2325191	12.88783486	14.22782323	13.91313919	13.50977739	8.978483072	12.902525	13.0183743	10.85257892	10.87587761	12.3715233	0	12.34481105	11.34426169	11.37629523	10.69082546	10.12048646	10.72842522	12.75733059	18.53370041	11.6559553	12.01788871	0	10.24585578	11.61710033	13.31844338	12.89560205	14.93839305	0	12.6091232	10.69240189	14.37670259	11.3898792
ENSG00000250816	0	0	0	0	0	0	0	0	0	0	0	0	0	9.446710726	0	0	0	0	0	0	0	0	0	0	0	0	0	0	0	0	0	0	0	0	0	10.10658148	0	0	0	0	11.11565718	0	0	10.43775351	0	0	0	10.9371372	0
ENSG00000200443	0	0	0	0	0	0	0	0	0	0	0	0	0	0	0	0	0	0	0	0	0	0	0	0	0	0	0	0	0	0	0	0	0	0	0	12.50761855	0	0	0	0	0	0	0	0	0	0	0	0	0
ENSG00000257169	0	0	0	0	0	0	0	0	10.15485813	10.29636899	0	0	10.9809949	0	0	0	0	0	11.06231956	0	0	0	0	0	0	0	10.0138987	0	0	0	0	0	9.762103922	0	0	12.24845461	0	0	0	0	0	0	0	0	0	0	0	0	0
ENSG00000250921	0	0	0	0	0	0	0	0	0	0	0	0	0	0	0	0	0	0	0	0	0	0	0	0	0	0	0	0	9.816186497	0	0	0	0	0	0	10.07829313	0	0	0	0	0	0	0	0	0	0	0	0	0
ENSG00000100575	17.79122766	18.80059951	18.80630858	18.66530168	17.74322305	18.33234034	19.60310588	17.82533769	17.96055329	18.37837859	18.33638886	18.56278919	18.90979873	18.49002317	18.25504733	18.96903276	19.46531969	19.25234374	18.7645502	19.02277109	18.09789648	18.9157193	18.00600753	18.86434569	18.84871748	18.20878862	18.05222762	18.07813836	17.94959906	18.54722486	18.49228744	17.99530834	18.11574189	18.79224512	19.04025646	18.09923482	18.46178465	18.79059084	19.29905041	19.10791439	18.41022892	18.09479735	17.60711815	19.34104872	18.04728738	18.44494896	18.31630773	18.26438499	17.72943558
ENSG00000179002	0	0	0	0	0	0	0	0	0	0	0	0	0	0	0	0	0	0	0	9.218431095	0	0	0	0	0	0	0	0	0	0	0	0	7.018286152	0	0	8.912864288	0	0	0	8.137722728	0	7.628572453	7.093499646	0	7.135446342	0	0	0	7.699261463
ENSG00000266057	0	0	0	0	0	0	0	0	0	0	0	0	0	0	0	0	0	0	0	0	0	0	0	0	0	0	0	0	0	0	0	0	0	0	0	0	0	0	0	0	0	0	0	0	0	0	0	0	0
ENSG00000224568	0	0	0	0	0	0	0	0	0	0	0	0	0	0	0	0	0	0	0	10.45910722	0	0	0	0	0	8.424351565	0	0	9.306887135	0	0	0	0	0	8.720619921	11.37487854	0	0	0	0	0	0	7.746741958	8.901441066	0	0	0	7.406636938	0
ENSG00000272821	18.10003869	15.63672346	17.81448483	17.5454266	16.31249448	16.92378666	17.57940628	16.95472833	15.85489958	17.60572171	18.01949201	19.46479785	17.78761211	16.99114124	17.94470832	16.81206987	17.92588641	18.33748692	16.64848321	18.03115427	17.1539799	16.43552814	17.53787454	16.34847415	17.44783497	18.10649599	17.10261604	18.33171744	19.04918831	17.23823598	16.69363876	16.78648151	16.03853467	16.16476592	17.8941522	18.08175373	17.07541227	16.32294018	17.71378914	17.44603396	17.90096704	16.77820671	18.65345866	19.13069146	15.99175924	16.72830675	16.85187343	18.79375792	16.59520216
ENSG00000112282	17.02267136	16.77574573	15.7046047	16.19974904	16.44024952	17.2866497	14.96128889	16.37943572	17.1578717	16.17044189	16.40283662	16.54833008	15.79942375	15.65373382	16.46937777	16.46220771	15.48030779	16.55661522	17.2562806	15.4502177	16.38578596	16.47574421	15.81624236	16.6337028	17.24250226	16.48124547	16.69828334	16.29321339	16.20559112	16.33520774	16.24727315	16.66607786	16.56257777	16.10504327	14.51624645	16.59119118	15.88525354	16.83731172	16.56617375	16.08056625	15.53560537	16.48039262	15.66443942	15.53664392	17.08558261	16.38300668	16.23769745	16.36578719	16.26346615
ENSG00000177728	18.27311875	18.22375872	17.82800221	17.16732007	17.84885398	17.76954075	18.03639198	18.10296096	18.08573364	17.23789215	17.96940745	17.97256293	17.09548328	18.09318424	19.1121917	17.39239392	17.72401169	17.77934062	18.42644648	17.75772303	18.94614454	17.94181028	18.98929409	18.34207667	17.22129663	17.98954311	18.77481155	17.73227894	17.79258006	17.70039883	18.22375856	18.13781451	17.27486414	17.95660753	18.0910308	19.22194451	17.68522161	18.32306158	16.9941278	18.08084322	14.64285551	18.82652598	17.37199067	17.58114135	18.36130465	18.32415504	18.32622839	17.36060025	17.57581692
ENSG00000223605	0	0	0	0	0	0	0	0	0	0	0	0	0	0	0	0	0	0	0	0	0	0	0	0	0	0	0	0	0	0	0	0	0	0	0	0	0	0	0	0	0	0	0	0	0	0	0	0	0
ENSG00000125944	19.20312339	18.67167445	18.00089168	18.91493881	19.09106057	18.6227082	18.31333572	18.66551271	18.72311448	18.86325749	18.71047802	19.30198588	18.44918359	19.44800962	19.04340927	18.97629829	18.86073583	19.1427768	18.05738396	18.19271939	18.7653685	19.79967705	18.19376845	18.32519613	18.81819502	19.23216508	18.71858321	18.75957531	18.43341822	19.24520186	18.57985593	18.99308219	18.70861518	18.98270721	18.06298634	18.38406176	19.48983035	17.68707473	18.39278741	18.28225471	19.04619556	18.54673433	18.37472462	18.50676355	18.30135874	18.72818507	18.98175541	18.89065881	19.03074389
ENSG00000225478	0	0	0	0	0	0	0	0	0	0	0	10.57886627	0	0	0	0	0	0	0	0	0	11.3749359	0	0	0	0	0	0	0	0	0	0	0	0	0	0	0	0	0	12.64366507	0	0	10.59467869	0	0	0	0	0	0
ENSG00000240012	0	0	0	11.49410456	0	0	0	0	0	0	0	9.364205119	0	0	0	0	0	10.90133805	0	10.51193558	0	10.15974594	0	0	0	11.05865027	10.55507431	0	0	0	0	0	9.304337606	0	0	0	0	0	0	0	0	0	0	0	0	9.334561	0	0	9.988663731
ENSG00000150938	15.9108768	19.34153619	17.20691201	18.46556662	19.38140032	17.52635086	16.8060065	16.90111913	17.1547473	17.96584886	16.59549628	18.70245468	17.22546724	17.36887002	17.82737834	18.85654312	17.46608164	17.75005383	17.52936549	16.89711875	18.81377461	18.39942433	18.19399409	17.88180296	17.48263136	17.6797342	19.44052465	18.09490699	17.06957992	19.58294208	16.44389413	18.68938122	18.62375896	15.82269209	17.34443789	15.97816078	17.34771732	18.24728754	19.50433734	17.48941653	19.04799661	18.14092561	18.37383818	16.52318987	18.25974193	17.76508824	17.87368118	19.65121808	17.99430063
ENSG00000264470	0	0	0	0	0	0	0	0	0	0	0	0	0	0	0	0	0	0	0	0	0	0	0	0	0	0	0	0	0	0	0	0	0	0	0	0	0	0	0	0	0	0	0	0	0	0	0	0	0
ENSG00000224940	13.68597664	15.35873249	11.90856265	10.98638632	14.73196553	10.38500987	13.96671302	13.51976765	10.56673834	9.009777758	12.95538086	15.0829453	12.15178467	10.96297054	15.62386591	13.15173246	12.28610447	10.97833203	8.776693004	10.26722347	11.31068741	10.41714514	11.03363918	12.45892619	13.7898695	10.55100638	12.11689995	10.36545576	12.32231294	12.28196557	16.30872128	9.045691564	12.30537161	12.60437493	17.26495613	9.961360969	11.09663661	10.8307714	11.62029475	12.05744395	15.32135831	10.25745041	14.17741415	11.51423949	6.605127398	10.67327607	9.853451726	8.794295224	11.15801714
ENSG00000270552	0	0	10.84088097	0	0	0	0	0	0	0	0	0	0	0	0	0	10.21893344	0	0	0	0	0	0	0	0	0	0	9.676544252	0	0	0	0	0	0	0	11.59272686	0	0	0	0	0	0	0	0	9.224990734	0	0	0	11.37523791
ENSG00000276744	11.28316883	11.99374245	13.63557411	11.15349409	10.79767062	12.96633394	11.54932744	13.80722527	13.22908017	12.37083151	10.32442308	12.4365684	10.59711882	12.31919332	13.68679568	12.90907129	0	12.67553759	12.99965521	14.4921942	13.95132719	11.55518556	13.43973217	11.27594017	12.84611785	11.71765844	12.95051922	12.75414859	12.18696347	12.77099595	14.36994399	13.53219452	9.962756669	12.79229078	13.8217346	14.83374005	13.0827573	14.79831122	11.71706127	13.50194936	13.09635598	9.991914977	12.77426488	14.19558184	12.9539959	11.21458063	12.53389342	11.81107193	13.96851741
ENSG00000169926	18.40032224	16.29287518	17.04380512	17.6812812	16.41224014	15.34912198	16.36729841	16.40365944	16.81483855	15.55471309	18.06105204	17.89946089	17.63407802	15.17016339	15.76627941	17.53247553	18.37624097	17.22735056	16.39323632	15.45466642	17.2968183	17.29430099	16.33444429	16.88533773	16.54340376	17.96010246	15.18971846	17.30858549	18.35724193	15.85137239	16.61481416	15.0517853	17.9443986	18.16517826	15.84268716	15.94514097	14.30288462	16.02303367	14.85168771	15.3968321	15.17876896	14.12987156	15.9421964	16.71628429	17.49210767	14.48922005	18.09705492	15.23449985	16.42079093
ENSG00000163162	17.35445732	19.52761378	18.85716118	18.07897906	18.42013284	18.20532163	19.96480615	18.69425817	18.74999555	19.09508861	17.92134009	18.70979476	18.62328724	19.88398893	19.23143098	19.13536415	19.54944699	19.06419737	18.94175773	19.19992584	18.6013543	18.51170968	19.58887368	19.56323859	18.26446133	18.5291098	19.27768514	19.37060211	18.34078546	19.39884989	17.84296628	17.8417085	18.64817336	17.51737886	18.80731158	18.96715096	18.60958537	19.05910069	19.62737822	18.96171702	18.70771765	18.89554024	18.91264809	19.25046666	18.87016872	19.59611995	19.07472212	18.54849486	18.22081193
ENSG00000255158	11.65569594	11.29623202	11.80688851	10.67840321	8.909487723	0	9.338772153	11.010558	10.46510627	11.02144619	10.11229784	12.13121675	0	8.731493922	10.21256464	11.21176168	11.18473394	11.08516604	11.37268211	12.69508307	11.00267022	10.34351325	11.78410121	0	10.63452612	11.24248759	11.06063705	11.64162342	12.12667616	0	12.6172335	9.059441289	9.487982735	11.67975928	11.5394268	9.390876899	12.34449601	11.96964538	10.24248606	9.613292643	10.98413571	9.102748424	10.5627095	10.72102191	11.41189145	10.83895892	0	12.02755566	9.173661674
ENSG00000167851	13.37004991	13.96621348	17.63902474	17.35039883	16.56489155	13.90983574	16.99008819	14.39408646	15.33761234	16.66453611	17.13290891	16.96772988	18.63228451	16.79911145	16.31479048	16.87198026	14.99503845	17.17541417	15.76022932	16.58773768	14.78943912	14.05092043	12.29601473	13.65963067	13.78961213	18.11817173	14.62268046	15.73628691	18.32789251	15.28145468	13.99162466	15.32496479	16.78405695	16.15073305	12.78814736	14.00038574	16.79486648	14.39589208	16.46103421	14.33856777	13.81748709	16.88163035	15.57707845	17.84481407	15.67503756	13.61621579	16.7597148	18.50777935	15.31328289
ENSG00000259169	0	0	0	0	9.439956839	0	0	0	0	0	0	0	0	0	0	0	0	9.617733133	0	0	0	0	0	0	10.16626819	0	9.271763034	9.589476988	0	0	0	9.590001719	0	0	0	9.921608425	12.13896672	0	0	0	0	0	0	0	9.137963824	0	0	0	9.704285558
ENSG00000111704	0	6.745187398	0	7.123920883	6.360171774	0	0	0	0	7.464958657	0	0	0	6.18409278	0	0	0	6.536149124	7.232816512	0	0	0	7.903818327	7.827366343	8.074996003	6.691931744	7.765658292	0	6.577556265	0	8.91850264	0	0	7.53815741	7.980682556	9.633915883	0	0	0	0	6.847064734	6.55160186	0	0	7.050945858	0	6.510244158	5.684207328	6.621902047
ENSG00000226302	0	0	0	0	0	0	0	0	0	0	8.46215124	0	0	0	9.560321098	0	0	0	0	0	0	0	0	0	8.983531941	9.59082482	0	0	0	0	0	0	0	0	0	11.73620994	0	0	0	0	0	0	0	0	0	0	0	9.568816749	0
ENSG00000106733	14.24438571	16.93340625	17.83339506	17.05155141	17.56964344	17.90531068	17.88708906	15.99260715	17.24181882	17.0472306	16.07477601	18.05643316	18.13716801	15.58140044	16.2469452	17.66112729	16.80582029	17.86533133	17.08103369	18.4196667	17.47447942	16.35577213	16.53070137	17.08790004	17.05409196	17.32344505	17.90260407	16.81991644	16.56656765	17.50365104	16.90235782	16.77590126	16.18398862	16.91187277	18.75421802	16.60915878	16.80157779	18.77517659	17.56308089	18.1391166	17.28808692	16.86226145	15.83156421	17.5601392	17.22109342	16.70668939	17.32368638	17.06354016	16.35225847
ENSG00000241383	0	0	0	0	0	0	0	0	0	0	0	0	0	0	0	0	0	0	0	0	0	0	0	0	0	0	0	10.14553974	0	0	0	0	0	0	0	0	0	0	0	0	0	0	0	10.80902748	0	0	0	0	0
ENSG00000176922	0	0	0	0	0	0	0	0	0	0	0	8.458118271	0	0	0	0	0	0	0	0	0	0	0	0	0	0	0	0	0	0	0	0	0	0	0	9.299095785	0	0	0	0	0	0	0	0	0	0	0	0	0
ENSG00000165672	20.0334856	19.95108436	19.05652545	19.6926248	19.51063681	19.49939132	19.73041376	19.95773992	20.36501146	19.23536767	19.33562032	19.5174024	19.54586333	20.6543731	19.82265642	20.08688978	19.25481726	19.25903092	19.64932332	18.81645899	19.8188669	20.53875456	18.95274708	19.40491474	18.69233806	19.96926409	19.94794167	18.79579605	19.44924911	19.02100677	18.99004276	19.02878048	19.55977475	19.18167319	19.55776077	19.58540742	19.44281655	19.09249065	20.41465586	19.40843264	19.10432479	19.56654814	19.99542549	19.74195167	18.49726309	20.24418252	19.66838916	19.74559928	19.89193178
ENSG00000216904	0	0	0	0	9.110809153	0	0	0	0	0	7.321753076	0	0	0	0	0	0	8.290828816	0	0	10.20490273	7.551824606	0	0	0	0	0	8.262627533	0	0	0	0	0	0	0	0	10.22520921	0	8.447147166	0	0	0	11.08606018	0	0	9.305200746	0	10.00793244	9.375048625
ENSG00000115524	20.04105315	20.48992058	18.58635996	19.43545259	19.52342416	19.10418606	18.35252565	19.66620786	20.09793014	18.95427161	19.35150526	19.15765225	18.63462594	19.72305453	19.07199487	19.68500156	18.66447798	19.40264082	20.0386814	18.90781932	20.09402164	19.89922858	18.64612988	19.9356957	19.43973636	19.68574894	18.88818694	19.40296597	19.51922376	20.24086203	18.8924356	19.25252944	19.46102589	19.62986662	18.90899489	19.75421407	19.59899561	19.78156469	20.16020337	19.80135541	19.48915626	19.7690488	19.7560796	18.57957864	19.87033591	20.07316425	19.42934016	19.16230299	19.99386252
ENSG00000168263	10.80990242	8.039962558	0	0	9.968665349	0	0	7.75536329	0	0	0	9.871248667	0	8.470979716	0	0	8.342415572	9.410398343	0	0	10.4787562	10.08254594	8.205472039	0	7.38111113	10.56661843	0	7.801502959	0	0	10.89714127	0	8.229598945	8.836329008	8.282395486	9.130115668	10.3471733	9.709821749	0	0	8.142388083	11.83932807	9.624324857	9.461027731	9.929262215	0	7.803596339	11.95902988	0
ENSG00000175646	0	0	0	0	10.01285101	11.18136907	0	0	0	0	0	0	0	0	0	0	0	0	0	0	0	0	0	0	0	10.34796894	0	0	0	0	0	0	0	0	0	12.81582404	0	0	0	0	0	0	0	0	0	0	0	0	10.27729386
ENSG00000105576	18.19721467	18.52250079	17.79150839	18.41693783	18.21116595	18.76392497	17.7301853	18.73142495	17.73865953	17.9795547	18.47922573	17.34414097	18.44610248	18.39337217	18.45804776	18.19420278	18.36503913	17.83352257	17.98944384	18.37070784	18.11375	18.84224121	17.83409923	18.37430667	17.76021361	17.84257888	17.87696608	18.23831686	18.33843824	17.88387088	18.15241108	18.63457646	17.71313003	18.47682211	19.06033649	19.79937872	18.10156755	18.31386318	16.83812507	18.71236303	18.79710093	18.38693288	16.80166847	17.29458086	17.9825419	18.37335742	18.23007078	18.20604551	18.72055615
ENSG00000267590	0	12.15158544	11.07780098	0	10.76292497	11.93175757	11.19276894	10.8662417	11.73515613	0	0	10.40260891	0	11.58417581	0	0	0	12.52531916	11.64323664	12.55071606	12.27290605	11.19862652	12.31765671	0	11.48973016	12.68268405	12.59387683	10.91256805	0	11.56657484	11.0138802	11.91271905	0	12.95014935	12.39482004	0	12.46311861	0	0	13.05219194	11.25466147	11.95609521	11.4178928	0	0	11.37239735	10.91466976	12.07579946	0
ENSG00000214290	15.54739737	15.04530777	15.54026899	15.8451448	13.24906408	14.77734212	14.81367351	16.43607465	16.57759033	14.51210861	12.73742962	15.37046077	12.10997009	10.71774722	15.60010245	13.27809558	13.00315931	15.08332202	16.0154577	16.60121239	15.92239771	18.54821601	16.52857629	15.23731264	9.45454555	13.27036094	15.83305202	15.24143831	16.05376872	16.18042968	17.85909091	13.19768593	13.41349844	15.6681417	17.16195243	15.67522895	15.56228904	16.33763641	15.30812728	18.01716426	16.45096613	16.83189322	18.0035973	0	15.33580071	14.33518233	17.33251762	9.625514785	12.84820751
ENSG00000222343	0	0	0	0	0	0	0	0	0	0	0	0	0	0	0	0	0	0	0	0	0	0	0	0	0	0	0	0	0	0	11.79611115	0	0	0	0	0	0	0	0	0	0	0	0	0	0	0	0	0	0
ENSG00000279837	10.90392937	13.12870933	11.46995948	13.09553994	12.15472834	12.64585889	0	14.06522512	12.29726196	12.96929912	10.68172808	13.70085908	9.95519321	10.97673934	12.7814088	12.04438489	10.84786204	12.50260297	13.84255609	10.94352576	12.47254071	13.11405466	12.29494111	12.21817557	11.68933766	12.65996746	12.68661944	13.76367218	11.37482439	0	14.26355411	11.62704653	11.54173864	12.6644348	11.37237633	11.2222203	12.72986201	14.27617954	11.07485365	0	14.10590176	13.43564254	12.26940671	11.553537	13.80623148	12.34940948	12.30652445	12.71592462	12.00440251
ENSG00000211688	0	0	0	0	0	0	0	0	0	0	0	0	0	13.65420709	0	14.13723277	0	0	0	0	0	0	0	0	0	0	0	13.98229788	14.63737204	0	0	12.98291236	14.41203781	0	0	0	0	0	0	0	0	0	0	0	0	0	0	12.14617288	14.09724305
ENSG00000261529	0	11.48249381	8.412096085	8.866947205	8.098090422	9.264457188	0	11.19680457	0	0	7.30646808	10.54058776	0	9.50138149	9.399816879	0	0	8.275496538	9.974941024	0	8.607040431	8.532634823	0	10.15754023	11.14251602	11.01388368	10.73256774	9.244920383	8.317215097	0	0	9.829614899	9.995645441	0	0	0	8.213490347	11.37855131	0	0	8.588544689	9.288761756	0	8.90950154	0	8.706033027	8.249392114	7.414666784	10.94318803
ENSG00000263935	0	11.52541139	11.45130226	0	0	0	0	0	0	0	0	0	0	0	0	0	0	0	0	0	10.64716798	0	0	0	0	0	9.968737486	11.28605084	0	0	0	0	0	0	0	0	0	11.61404712	0	0	0	0	0	0	11.83366593	0	0	0	0
ENSG00000231829	10.19016613	13.41443486	0	0	11.025821	0	0	10.12979126	13.16784906	0	0	10.66546567	11.82485387	0	10.33111314	11.33035816	0	11.78851671	11.90619587	11.81391076	10.5366205	9.463092495	0	0	11.75268095	0	13.02677573	11.76023227	11.24559231	0	11.27679832	0	10.60554295	0	12.6578098	13.09249846	10.14221218	12.50321614	0	12.31533958	10.51808946	13.21891779	14.76791438	0	11.308183	13.33546678	0	12.50867223	12.2900939
ENSG00000279384	11.35683196	11.58212441	14.03116697	15.42298261	11.19309627	14.36184223	13.20765295	12.61801168	9.167629192	13.11426516	12.7191315	14.44670263	15.54642619	13.26216568	11.81967108	14.40410598	14.58564548	15.41492452	13.395233	14.15086536	12.51060214	13.6729026	12.74796927	11.2565306	13.87390627	10.52886439	12.60922232	13.14971855	14.31931024	12.80404124	10.4446034	12.343008	13.98151032	12.70249706	15.37956028	13.25983143	12.89343816	13.37089459	13.11241563	9.898956926	14.00647212	9.38827203	12.75485022	14.09370785	9.8915222	12.38747032	11.92964004	12.82797722	13.36418429
ENSG00000227056	9.292610057	0	0	9.899055894	9.129084805	0	0	0	0	0	0	10.3520209	0	8.951035264	9.433457795	0	0	10.30566368	10.00859815	0	9.63883672	10.14865797	0	0	0	0	9.959504586	0	9.348589664	0	0	0	0	0	0	9.610594412	9.244692147	10.60527106	9.463361335	0	0	11.64252291	9.783414865	10.94092252	10.41005167	0	10.27949484	0	9.393329784
ENSG00000242209	10.24258945	0	11.3931717	0	0	11.24748359	10.50864492	0	10.05159473	0	0	9.718757682	10.87769053	0	10.38354056	0	0	0	0	0	0	0	0	0	0	0	9.91064495	11.22792285	0	0	0	11.22844804	9.658869929	0	0	12.14511925	11.19401833	11.5559143	0	11.78297086	0	0	0	0	0	9.689103646	0	10.3920411	0
ENSG00000198742	18.08359139	18.16890136	17.03963648	17.53684225	17.68837746	17.52186489	17.58171611	17.75801939	17.59224549	18.37660839	16.79281271	18.13606306	17.11290675	17.92764253	18.02620108	18.73447866	17.73528176	18.32759826	17.47611894	17.61257279	18.64199643	18.63714973	18.4145845	17.16830695	17.6546132	17.29521171	18.12428422	17.52495975	17.40364257	17.94525951	17.77037321	18.62576611	17.79302043	15.69966172	17.80741764	17.15192634	17.66896453	17.62603776	16.92820842	17.11065008	17.00159458	18.0384869	18.15378846	17.11734655	18.20037968	17.20823283	18.11989101	17.85813445	17.54514437
ENSG00000211956	17.38861146	17.17120235	17.86999475	18.33416633	19.79942337	22.86426015	20.1784224	15.72248099	0	16.63606472	18.0582562	19.02498799	15.47983953	15.12662328	19.76232748	17.66698058	13.11027661	14.85854671	16.70414323	20.32684391	0	0	15.55771831	0	13.91020868	22.21882869	16.30212446	17.49317847	21.04075426	17.02881665	20.39781605	14.83078056	19.15882428	15.09078704	15.12033378	0	18.75435939	12.57359364	17.88154557	12.80068553	13.58761183	12.28944402	16.24266085	13.71666285	17.69993814	14.8346092	19.94257566	18.09539464	19.31729938
ENSG00000163154	13.45606829	13.57039921	18.38367515	17.56096168	16.38275752	15.06413846	16.52191276	12.34134247	11.31780917	15.57041105	18.02253626	16.67655847	18.63578939	15.54871661	16.13675522	15.99168874	13.75358414	16.72650857	16.36047328	18.06710392	14.25729764	14.61708225	13.84751554	14.26374979	13.54990701	17.92251256	15.66344809	16.21055648	17.79878518	13.34139422	14.62128569	14.11384705	16.28668145	14.93462257	13.6292537	13.82694668	15.84290578	13.33715682	15.67944326	15.26462014	14.72971982	12.97899438	16.07518546	20.00735935	15.30089806	13.43254189	16.0984898	16.55107607	15.47438453
ENSG00000196387	16.46269631	16.11833086	14.95729879	15.79461442	16.31627827	15.7312332	14.27757033	16.62715533	16.53335162	15.37777465	15.72455744	15.75525244	15.34171264	17.08509492	15.48221192	15.80203506	15.3164207	15.72039481	16.9596152	15.80133608	16.11787737	16.30807136	16.02442854	16.71027612	15.25467371	15.98680438	16.8148734	16.78157728	15.76716114	15.94928275	16.63624277	15.45207263	15.76315791	15.97428062	15.50364445	15.57133231	15.68259585	16.28488222	15.81428607	15.69283107	16.1040333	16.42389084	15.75108374	14.00685403	16.26066773	16.64649086	15.73306768	16.03711139	15.68107646
ENSG00000264698	0	0	0	0	0	0	0	0	0	0	0	0	0	0	0	0	0	0	0	0	0	0	0	0	0	0	0	0	0	0	0	0	0	0	0	0	0	0	0	0	0	0	0	0	0	0	0	0	0
ENSG00000255780	0	0	0	0	0	0	0	0	0	0	0	10.3912126	0	10.57324831	0	0	0	0	0	0	0	0	0	0	0	0	11.58270912	10.90116923	0	0	0	0	10.33129778	0	0	0	0	0	0	0	0	0	10.40702359	0	0	0	0	12.06439735	0
ENSG00000261118	13.8739851	13.55881219	13.11275179	13.0662561	13.35408116	12.87957239	12.14046475	13.13554973	13.14231677	12.82455366	11.91497032	13.20766891	12.50966184	10.5326728	12.92202754	13.47431446	13.21026147	12.47332084	15.05025237	15.19894636	13.86456012	13.46806066	14.62297594	10.18982124	10.75998138	13.85294723	13.06536641	13.90430032	12.51516528	11.83641446	13.91546471	13.18242081	11.61196408	12.70553066	16.28507739	15.54991115	13.28546939	14.14220201	12.63008755	13.66309101	12.52423662	12.36343019	13.6508725	12.9833795	13.40774249	14.02037231	12.18415304	13.69599198	14.10412904
ENSG00000211847	0	0	14.59503997	0	0	0	0	0	0	0	0	0	0	0	0	0	0	0	0	0	0	0	0	0	0	14.03047412	0	0	0	0	12.94625095	0	13.85952767	0	0	0	0	0	0	0	0	0	0	0	0	0	0	12.00870118	0
ENSG00000010219	13.74841182	14.74951622	16.42375588	16.20396413	15.87849998	16.32658369	15.614054	14.86592591	15.45529606	15.37778905	16.49059058	15.04378813	16.51936274	13.04371732	13.47930726	16.51486141	14.14774106	14.63306864	15.63676781	17.48078488	14.13817392	16.02317469	15.11038176	15.41667345	15.89419444	16.01167719	15.64936293	16.13556064	16.3222402	16.0422629	15.9136189	16.47719134	15.44306137	16.90624522	15.5389212	16.39595988	13.97191124	16.74020126	13.39861687	16.65871801	16.75775076	15.50196404	14.68728976	17.00844056	15.2526209	13.68395783	15.53117302	16.55509204	15.78780704
ENSG00000273658	0	0	0	0	0	0	0	0	0	0	0	0	0	0	0	0	0	0	0	0	0	0	0	0	0	0	0	0	0	0	0	0	0	0	0	0	0	0	0	0	0	0	0	0	0	0	0	0	0
ENSG00000260969	0	0	0	0	0	0	0	0	0	0	0	0	0	0	0	0	0	0	0	0	10.45975631	0	10.50448458	0	0	0	0	11.0985945	0	0	0	0	0	0	0	11.43097603	0	10.42709849	0	0	0	0	9.605335809	0	0	10.55892678	0	10.84732806	0
ENSG00000277258	18.93004724	19.58000302	18.34082044	17.76341995	16.52205629	18.32576313	19.09523974	19.64510698	18.7723718	18.76684995	17.34675707	17.95981321	18.67093191	18.49885645	19.2229505	17.40081167	18.21757627	17.95511453	18.27181047	18.78213815	17.47505108	17.95987428	19.22693544	19.03826165	18.12191086	18.0809377	19.0858689	18.74579363	17.40558723	19.0568861	19.1147967	18.47171199	18.28897385	18.50823575	20.91327407	18.79985482	19.75435446	19.81730121	18.59458461	19.618324	20.20878194	19.26289203	18.12130657	18.41563973	17.60028554	18.1797264	17.88585638	18.9761715	17.82630409
ENSG00000215790	14.40074259	14.07091657	12.84161613	13.0080874	14.20657672	13.96425355	10.30550244	13.91188378	14.43197015	12.76638623	12.24903488	12.56461645	12.18851352	13.11754146	14.27877611	13.0722252	12.66672869	13.65446932	14.79318098	13.0649519	14.73739324	14.17537045	13.29479756	12.71558692	13.77146607	13.98740801	13.64007802	14.07473859	13.26424475	13.228656	14.04604266	14.32579411	13.42792751	13.64725149	12.28465838	15.66296093	15.06544028	14.51063389	12.98689956	13.7027597	13.66756081	14.17952764	13.77760517	12.20286575	14.31913105	12.53493177	12.94687997	13.66583304	13.08667933
ENSG00000240980	0	0	0	0	0	0	0	0	0	0	0	0	0	0	0	0	0	0	0	0	0	0	0	0	0	0	0	0	0	0	12.16105457	0	0	11.09818247	0	0	0	0	0	0	0	0	0	0	0	0	0	0	0
ENSG00000233654	11.83032348	12.47059096	14.09672388	12.43742375	13.78170508	16.29486875	14.90358541	14.99193625	12.63899002	13.1955843	14.71199092	15.62753024	13.20257131	11.48823907	13.38616155	15.29275835	15.16618672	15.68547249	14.54687675	15.91396151	13.17680125	14.90944529	13.22155605	13.36715274	13.13038583	14.3235315	13.08280318	13.93141991	15.00151575	11.8855489	14.33232072	13.81647576	13.1202444	15.51699376	17.83256782	14.81138251	13.19712265	14.25951493	14.00102369	15.74035068	14.57319852	13.27494606	15.12879155	13.70230862	11.36419536	13.27602946	14.69247675	12.39480159	14.04636483
ENSG00000260758	0	0	0	0	0	0	0	0	0	0	0	0	0	0	0	0	0	0	0	0	0	0	0	0	0	0	0	0	0	0	0	0	0	0	0	0	0	0	0	0	0	0	0	0	0	0	0	0	0
ENSG00000070159	16.23734017	16.99828355	15.79258742	14.32152431	16.8623169	16.24557737	16.71138482	15.70806948	16.21049344	16.69530355	16.15376661	16.79228421	14.89561432	14.84579656	16.18876434	15.76830555	16.34228475	16.78965437	16.16598424	15.78575463	16.94804536	15.78692853	16.61777955	16.23696227	17.31875786	15.29363865	16.80505476	16.12862785	15.38824831	16.46219741	17.0984802	16.03728357	15.99623431	15.92799163	15.83640991	15.30316759	15.38999723	17.1175845	17.22910992	16.76930851	16.18993197	15.2006483	16.01681929	15.80136673	17.7071372	16.13295403	16.05131575	15.55368686	15.94710374
ENSG00000254224	0	12.13640239	12.47723751	12.51819224	10.16320431	12.33151928	12.59223722	11.26590569	0	10.27737609	0	0	0	10.98426928	11.46731906	11.46712416	11.85500223	10.34107568	12.04297855	13.53541069	10.67334931	9.599724231	10.71808188	11.64089577	0	10.49835091	11.57892871	10.3128052	0	0	11.4135624	0	0	11.35037079	12.37963647	0	0	0	10.49775397	12.45213066	10.65481713	11.94091265	9.818814808	0	0	9.77335366	0	12.28296077	10.42767032
ENSG00000213846	14.06260365	14.97981369	15.37133171	15.77669661	14.48374298	14.3676398	14.27226489	14.97412209	14.81482243	15.09394634	15.59264103	13.79202404	16.22644254	14.41227275	14.50320378	15.08795061	12.47616066	14.46382191	15.36440526	14.37904403	13.51627587	15.17339371	14.50850678	13.58378424	13.44910267	16.11866818	14.2778269	15.70558171	15.72195435	12.80983828	14.25679426	14.20658543	15.62328424	13.84567997	13.91829146	13.14011112	13.4841348	13.67622673	16.72292596	0	14.08265478	13.91557069	14.34547113	16.94270912	14.25342622	13.45202132	14.39456662	15.18411264	14.74840934
ENSG00000165269	9.867723447	15.22498726	14.57818946	11.23954637	15.1618476	13.5498626	15.06793638	13.78770543	13.27209602	11.53959495	9.394458223	10.41327253	15.4652099	7.211824805	10.49366828	8.688618224	9.075791711	10.01928843	10.4321092	11.86965493	16.44749076	8.819563309	16.70723107	11.18149628	8.69602779	13.3453514	12.85604829	12.38842356	14.3948005	11.82870603	15.31105198	8.120853379	12.13018322	11.8906292	14.42236282	13.35468126	10.08254828	14.53782802	14.94412326	13.2148484	11.82701841	16.74402426	9.038465711	8.782373852	16.33890803	14.79115791	11.17675579	11.44922284	12.20002096
ENSG00000205364	14.27159344	12.05665861	16.80419927	17.47004109	15.19967949	13.72963084	15.04477933	13.35562035	8.835590899	13.78151612	17.93928773	17.97497841	15.38707253	14.4888202	13.0717132	13.62400594	18.52400568	17.98618138	12.54807804	16.24810364	20.31355968	9.882201282	13.80748879	10.33940347	14.34188205	14.80995884	13.7789056	15.05395261	16.31808268	13.98581281	11.69627633	12.59523716	13.89880505	14.57128493	13.66228508	14.66401672	13.22367559	10.33874436	13.89513584	12.37238329	14.05229221	0	12.97467295	15.80278195	11.72766417	10.7922916	14.36923905	17.82062656	15.03140175
ENSG00000280098	0	0	0	0	0	0	0	0	0	0	0	0	0	0	0	0	0	0	0	0	0	0	0	0	0	0	0	0	0	0	0	0	0	0	0	0	0	0	0	0	0	0	0	0	0	0	0	0	0
ENSG00000227795	0	0	0	0	0	0	0	0	11.26965377	0	0	0	0	0	0	0	0	0	0	0	0	0	0	0	0	0	0	0	0	0	0	0	0	0	0	0	0	0	0	0	0	0	0	0	0	0	0	0	0
ENSG00000236327	0	0	0	0	11.65767198	0	0	0	10.63077394	0	0	0	0	0	0	0	0	0	12.53815899	0	0	0	0	0	10.38543825	0	0	0	0	0	0	0	0	0	0	11.14010665	10.77385568	11.13570544	10.9927438	0	0	0	11.89783692	0	0	11.26756927	0	9.972033289	0
ENSG00000202056	0	0	0	0	0	0	0	0	0	0	0	0	0	0	0	0	0	0	0	14.75962319	0	0	0	0	0	0	0	0	0	0	0	0	0	0	0	0	0	0	0	12.67637559	0	0	0	0	0	0	0	11.28513905	0
ENSG00000203266	0	9.541770501	9.467737618	0	0	0	0	0	0	0	0	0	0	0	0	0	0	0	0	9.940509812	0	0	0	0	9.879326293	0	0	0	9.372706785	0	9.403878928	9.303195585	11.05275499	10.33964611	0	0	0	11.21406843	0	0	0	9.346515174	0	0	12.54886282	0	9.304770475	0	0
ENSG00000169679	17.46694438	17.31665068	14.52395982	15.28294496	17.72978224	17.73395836	17.25216953	18.93358688	16.48228277	16.05179884	17.46728742	16.46697656	15.89916778	18.03668157	17.86952787	17.22541261	17.38636972	17.75825556	17.17148517	17.28901592	17.33983999	17.66808763	16.81172497	16.91212917	17.39291888	17.70433866	15.67252617	17.13884838	17.07502553	17.88884611	16.79728306	17.05402216	16.64767618	17.43626875	16.10575342	16.29802454	19.03759729	14.828767	14.92095193	17.07698844	17.66091159	17.62489683	16.78679328	16.96043183	15.69068083	16.84939275	17.50020734	17.79239337	16.40419996
ENSG00000262879	14.77910623	14.87072369	14.43285756	14.83480117	14.13889502	14.15385981	14.43769352	14.55998921	14.14256011	14.11042403	14.35381006	13.71424029	14.30542253	15.79737113	14.00766739	13.62047626	14.39545002	14.76294877	14.52575265	13.81877154	14.96712041	14.58520843	13.94321377	14.79424194	14.07039133	15.664934	14.28817642	14.07491688	13.65966214	14.17422326	14.85128286	14.2786456	14.41719928	14.46615441	13.64014116	14.69249606	13.31616315	14.36617864	14.06562472	13.90527472	14.5335551	14.73177584	14.1694556	14.01398534	14.29774039	15.29472111	13.78213357	14.34935501	13.56187336
ENSG00000249191	0	0	0	0	0	0	0	0	0	0	0	0	0	0	0	0	0	11.02933901	0	0	0	0	0	0	0	0	0	0	0	0	0	0	0	0	0	0	0	0	0	0	0	0	0	0	0	0	0	0	0
ENSG00000253906	0	0	0	0	0	0	0	0	0	0	10.81026125	0	0	10.42760733	0	0	0	0	0	12.39359733	0	0	0	0	0	0	0	0	0	0	0	0	0	0	0	0	0	0	0	0	0	0	0	0	0	0	10.75760937	0	10.87039586
ENSG00000169245	18.07637416	14.42079477	17.23845457	21.88887742	20.15762985	17.2008585	20.07108052	16.28695042	15.83429324	16.78326545	22.89930665	20.69287873	17.55335593	19.41048337	20.05219172	20.67884286	19.73619659	17.26847542	17.85085176	18.48543403	17.18978309	16.77329453	18.40332484	15.81264134	17.21521269	22.35716158	18.30494613	20.49113632	21.75992377	16.65660361	17.97567085	16.45151973	19.1567393	14.25121056	12.63181865	13.72249041	18.70399841	13.18762044	17.7844118	16.3427166	17.48701355	17.02336932	18.6676673	18.29002704	17.43690509	16.49377219	18.44140326	23.15160098	17.11272819
ENSG00000211857	0	0	0	0	0	0	0	0	0	0	0	0	0	0	0	0	0	0	0	0	0	0	0	0	0	0	0	0	0	0	0	0	0	0	0	0	0	0	0	0	0	0	0	0	0	0	0	0	0
ENSG00000227789	0	0	0	0	0	0	0	0	0	0	0	0	0	0	0	0	0	0	0	0	0	0	0	0	0	0	0	0	0	0	0	0	0	0	0	0	0	0	0	0	0	0	0	0	0	0	0	0	0
ENSG00000105520	17.55882236	18.03805716	18.34668653	18.12173216	16.84106594	17.76949514	18.52508406	17.51950515	16.25480188	17.12269805	18.55894826	17.10438111	17.68248959	18.09404641	17.23975494	15.78552347	16.70694186	17.45774782	16.41128967	17.82721179	17.86812332	17.19151973	17.56224347	17.2879982	16.97375702	17.05123973	16.85453959	17.9079356	17.43767188	17.57607234	17.7181482	18.56195873	17.45063216	16.74271533	17.64526791	19.2735664	16.21772053	17.6931069	17.3750752	18.04987696	17.46635289	18.64732399	17.2020728	16.95615519	17.33226046	17.23498689	17.80820165	18.02020889	17.92291672
ENSG00000239322	0	9.976429007	0	10.94255632	0	9.756784692	11.33836574	11.49705065	10.14469826	0	7.796834233	8.230083389	0	0	8.893722605	9.892010454	13.44854357	0	10.46753269	12.3744752	9.098975731	9.608552171	0	0	0	13.24330687	0	10.73639321	0	11.39036454	11.64471579	12.19581188	0	0	0	10.0694076	0	0	10.92137673	9.293089028	0	9.781100608	11.82645311	9.401639533	0	10.51849294	8.741025854	12.85358437	10.85128044
ENSG00000140873	6.217494811	10.00971047	11.80904666	12.71231782	11.58923119	8.20835374	9.273919315	9.461524018	7.017986992	11.2783056	9.410729716	9.762746767	10.83429167	0	9.8000887	0	9.051490797	8.800393474	11.91523866	8.41176012	12.32633471	9.057764311	9.761042249	0	10.34737826	11.41450439	8.868812295	12.11496157	10.57691606	11.16073706	9.746374146	9.356551798	14.23944528	16.71190799	8.991397166	10.51740054	8.155050295	8.102234829	10.95467391	9.326350686	9.697813659	6.246933687	8.016953526	9.434904995	8.542924799	8.233695852	10.09421276	9.741548481	10.88457676
ENSG00000264217	0	0	0	0	0	0	0	0	0	0	0	0	0	0	0	11.6781614	0	0	0	0	0	9.810577713	0	10.85233112	0	0	0	10.5237574	0	0	11.62459702	0	0	0	0	0	0	0	0	0	0	0	0	0	10.07191574	9.984235847	0	0	0
ENSG00000274044	0	0	0	0	0	0	0	0	0	0	0	0	0	0	0	0	0	0	0	8.362845832	0	0	0	0	0	0	0	0	6.802923869	0	0	0	0	0	0	8.057742215	0	0	0	0	0	0	6.244501206	0	0	0	0	0	0
ENSG00000225084	0	0	0	0	0	0	0	9.373250393	0	0	0	0	0	9.091956748	0	0	0	0	10.14966085	0	0	8.707073503	10.82377496	0	9.996246349	9.604960649	10.6850872	11.00308972	0	0	10.51977005	0	0	0	0	11.7503599	10.38458489	10.746378	0	0	0	0	9.924455511	0	8.968105375	8.880522088	0	8.5848322	0
ENSG00000130294	18.01231346	8.125644589	9.370444292	8.920352474	10.23499394	10.90134425	5.60631426	15.01130254	8.929289161	11.16811877	11.19694771	6.798798096	6.957317201	11.58312501	7.047110263	8.041451219	15.09642966	6.342242948	8.837536548	8.261352122	5.685168941	10.22731176	10.50995772	8.214658951	10.98270498	6.497794162	6.578025052	10.25143875	14.32337503	6.961957001	10.30545244	8.99984437	11.42678517	13.92675573	8.589895117	13.37017863	12.58430262	8.627823884	5.513086282	7.444566978	10.16313067	7.669005461	14.73829515	0	9.238563753	6.358741904	5.334369487	7.467876635	8.584698022
ENSG00000219681	0	0	0	0	0	0	0	0	0	0	0	0	0	0	0	0	0	0	0	0	0	0	0	0	0	0	9.994909094	0	0	0	0	0	0	0	0	0	0	0	0	0	0	0	0	0	0	0	0	0	0
ENSG00000234125	0	8.959022591	9.883513951	0	9.568847757	0	9.99841601	8.673857867	8.543457157	0	8.774754049	0	0	0	0	0	9.261965829	9.746644662	10.44867063	10.35642889	0	9.005674402	0	0	0	0	10.39956431	9.718385408	9.788448333	0	10.40406237	0	0	9.756488354	10.20063102	9.051909534	0	9.04751468	0	9.274243837	0	11.34610127	9.22463133	9.382792147	8.269153441	8.181682762	8.722194781	7.886427666	9.833206238
ENSG00000236778	12.55402982	11.92675847	12.2458924	11.49059201	11.55906589	12.4735623	11.0311554	12.01779041	10.90394798	11.54007328	11.75286801	12.51169956	11.66321441	12.99335285	11.13418272	12.20236464	11.44971007	11.6939719	13.03848789	12.84466458	12.11125399	11.52224332	11.07146909	11.73140725	13.72974641	11.87300632	12.47285261	12.33537446	11.79992309	11.08314952	11.83113316	13.05617279	10.88426615	12.44061665	12.12627302	15.03022544	11.87271791	13.34998118	12.50662276	13.14203382	13.57055015	12.99585592	13.74488636	11.98560289	11.56144223	10.03645412	11.68947862	12.52620716	11.73622469
ENSG00000235158	8.055688996	0	0	0	0	0	0	0	0	7.011944062	0	0	0	0	0	0	0	0	0	0	0	0	8.4458776	0	0	0	0	7.047129995	0	0	8.142656666	0	0	8.079670012	0	0	0	7.373022998	0	0	7.387075811	0	0	0	0	0	0	8.20472385	7.161246277
ENSG00000227632	0	11.85747406	11.78335961	13.69848973	13.05304364	13.63731837	12.22019986	13.03088952	14.29860236	12.16745512	13.47990207	12.56702899	14.17420726	0	10.77359961	13.35768022	12.1608936	11.23149145	12.6707518	14.57827955	9.979860794	10.90458225	0	9.947871186	12.36524376	0	10.30060468	12.93974803	13.27288877	11.85726741	10.7198549	13.31874264	10.0487619	10.65667792	11.10102597	14.34254014	0	15.7006647	13.8028226	15.26037607	10.96061191	11.24710513	13.44523976	14.52958243	11.75081512	10.07900439	0	13.30498664	9.734283095
ENSG00000223691	0	0	0	0	0	0	0	0	0	0	0	0	0	0	0	0	0	0	0	0	0	0	0	0	0	0	0	0	0	0	0	0	0	0	0	0	0	0	0	0	0	0	0	0	0	0	0	0	0
ENSG00000172845	17.6080951	17.57003596	16.3151273	17.3760411	17.12212	16.69899248	16.31301827	16.88211398	17.64413526	17.96713285	17.48284187	18.07094945	16.73875389	17.48204737	17.41118291	17.34556524	17.23786462	17.61734099	17.70283386	15.51043048	17.80618624	18.23535488	16.51057783	17.16125594	17.94057463	18.0645074	16.66080832	17.51202339	17.36780552	17.53581908	16.72614668	16.78048117	17.54495431	17.69367621	16.60986556	16.11073476	17.36148998	16.9554834	17.57326332	16.84557567	17.28636661	17.42290715	17.7403207	16.37544587	17.1248515	17.97275495	17.35748764	17.03485421	17.63082057
ENSG00000214915	0	0	10.14280063	0	0	0	0	0	0	0	0	0	0	0	0	0	10.52013497	0	0	10.61578586	0	0	0	0	0	0	0	9.977641587	10.04771788	0	0	0	0	0	0	11.89406857	0	0	0	0	0	0	0	10.64107132	0	0	0	0	0
ENSG00000259039	0	13.66105407	12.39443066	11.04349074	10.27293536	13.61110292	0	10.37622887	14.41439832	9.388191066	9.478302413	9.912714612	10.07243662	10.67922284	0	0	0	12.2574359	10.15372694	0	14.68923408	8.711133443	13.73404492	13.33536929	12.32111283	9.609025094	15.73270093	11.42201965	0	12.39796891	13.42987804	0	11.65905778	0	0	10.75484591	9.389727281	13.07170326	9.608428511	0	0	17.17966167	0	0	13.13937631	13.40522239	11.00925918	11.39303108	12.70658662
ENSG00000101109	16.73778811	17.73116121	16.74673556	17.19404755	17.45897922	16.75535272	16.4688496	16.69648839	17.1850186	17.22658815	17.38609557	17.03083784	16.37687862	17.82667353	17.34313143	16.98516073	16.61080352	17.27056092	17.60424773	16.49252873	16.91440149	16.71324881	16.84482068	17.99649234	17.26793269	18.05445494	17.20338062	17.23177628	17.57062495	17.35570764	17.27219619	17.23380527	17.13444768	15.99147547	16.10375385	16.84295796	16.80422633	17.23004234	17.52502821	16.8435643	16.83773358	16.83655133	17.16397229	16.86891145	17.39513191	17.12960935	16.84747586	17.88163333	16.97337428
ENSG00000219222	11.91486522	0	12.0660651	12.52197324	11.75110832	12.92016962	0	0	0	0	10.95592568	12.97527961	0	0	0	0	0	0	0	0	0	11.18722662	0	0	11.47832937	0	12.58247392	0	11.97091828	0	12.00212932	0	0	0	0	12.23323129	0	13.81359115	12.0858319	13.45578322	0	0	11.40649222	0	0	0	11.90289423	0	0
ENSG00000239010	0	0	0	0	0	0	0	0	0	0	0	0	0	0	0	0	0	0	0	0	0	0	0	0	0	0	0	0	0	0	0	0	0	0	0	0	0	0	0	0	0	0	0	0	0	0	0	0	0
ENSG00000222080	0	0	0	0	0	0	0	0	0	0	0	0	0	0	0	0	0	0	0	0	0	0	0	0	0	0	0	0	0	0	0	0	11.76468805	0	0	0	12.3008776	0	0	0	0	0	11.84044995	0	0	0	0	14.66813672	0
ENSG00000254980	0	0	8.883793517	0	0	0	8.998578565	0	0	0	8.773507275	10.52805097	0	0	0	0	10.2595418	0	0	0	0	10.58751574	0	0	8.297424137	0	0	0	9.787200119	0	0	0	8.150272109	0	0	0	0	0	0	0	0	0	0	0	0	8.18043744	0	0	8.833540038
ENSG00000127780	0	0	0	0	0	0	0	0	0	0	0	0	0	0	0	0	0	0	0	0	0	0	0	0	0	0	0	8.967172322	0	0	0	0	0	0	0	11.29737713	0	0	0	0	0	0	0	0	0	0	0	0	0
ENSG00000224185	0	0	0	0	0	0	0	0	0	9.150550382	8.243021254	0	0	0	0	0	0	0	0	0	0	9.471693458	0	0	8.764197843	0	0	0	9.25597273	0	9.287140948	0	0	10.22282233	0	0	0	0	9.370733164	0	0	0	0	0	0	0	0	13.59515687	0
ENSG00000175455	16.95198775	16.25901472	15.05660109	16.00376038	16.47040766	16.72938003	15.93059286	18.2729922	17.16421419	15.05877891	16.30148148	15.63728923	14.96898575	16.36153973	16.7213128	16.2769345	15.72059862	16.89307694	17.23779458	16.90142288	16.860365	16.39305727	16.4927353	17.03915399	16.12706521	16.32476637	17.02755005	17.6490509	16.47890074	16.11631342	18.46446311	16.60597253	15.68080006	16.36199525	15.56463318	17.90498884	16.72260753	17.93876991	16.04266838	16.84657648	17.13756926	17.38188484	17.15519631	16.03342642	16.8975684	17.1947941	15.31245042	17.6363248	17.31434733
ENSG00000281637	0	0	0	0	0	0	0	0	0	0	0	0	0	0	0	0	0	0	0	0	0	0	0	0	0	0	0	0	0	0	11.73349816	0	0	0	0	10.9649504	0	0	0	0	0	0	0	0	0	0	0	0	0
ENSG00000244357	11.69415832	11.91946736	0	14.10839585	12.11520876	14.28424961	0	12.95540492	13.08768767	12.64441398	9.736123164	12.16968244	0	12.35180843	11.83517981	12.83478742	0	11.70836966	13.73264617	0	15.6254321	10.96656025	12.67038445	13.33048755	11.25764431	12.86552199	13.53151685	12.26490163	12.33503192	0	13.36610804	0	11.1100617	11.71822185	0	0	11.64617732	11.00846026	12.86492472	11.23548461	11.02259112	13.89357842	11.77056747	0	13.03497042	13.46173561	10.6826268	12.84348809	12.794801
ENSG00000135916	18.68014246	22.42651933	22.29104249	18.57259941	22.89343445	22.02384817	21.02040452	21.62486197	23.20014077	18.54286354	20.51068369	19.79289444	22.10335429	20.32401674	21.57620846	18.4232814	21.32542438	20.13757364	20.49156885	20.98371769	20.85461343	18.90205819	21.83434187	24.28958371	18.0542362	20.45104021	20.55187442	20.66525661	20.83391433	19.05485728	20.97001267	21.39371735	21.6569448	19.96810522	18.89949917	20.5053609	21.61633745	21.60301735	19.45129501	19.93709011	22.90644992	18.98457415	18.88857503	20.1842387	22.46839134	19.46915292	21.20181464	19.09064742	22.21989734
ENSG00000229947	0	0	13.12383759	0	0	0	0	13.91210479	11.78168528	0	11.01384444	0	0	11.63070348	0	0	0	0	12.68954653	0	0	0	12.36419032	12.28742404	0	0	11.64063795	0	0	0	0	0	0	0	0	12.29116684	12.92462873	0	0	0	0	0	11.46441865	0	0	12.41865919	0	0	0
ENSG00000115942	15.633479	17.25828544	16.24261963	16.51758043	16.77190218	16.60028957	15.89495333	17.37184462	16.86328606	16.56472705	16.33651306	16.79979457	15.6899901	17.25198942	16.88356735	17.45090649	16.74171673	16.80563118	17.12078589	16.51909111	16.93044825	17.59144947	15.79818284	17.24942962	16.69071464	16.69356171	16.37670491	16.55352307	16.57027493	16.09897184	15.82648388	16.33622728	16.5165824	16.90859485	16.82855376	16.8416822	15.76254203	16.75246892	17.52077745	16.97959338	17.11208765	16.7921051	16.99657894	16.11402271	16.94041196	16.99975895	16.94198459	16.62505683	17.03657693
ENSG00000114805	11.30483906	12.97857756	12.68921434	10.8727463	15.19549454	15.45789131	13.26810833	16.31865102	16.044503	16.73529227	10.6909848	8.895422599	10.19100706	7.759299023	13.36529709	13.23583194	9.947070996	11.10968394	14.01146424	14.18707749	17.01045059	14.31244631	15.25120166	11.90174203	13.68062509	10.96758146	17.18673841	14.41172148	14.84092974	13.14456838	15.15655543	11.54117962	13.70536617	14.72626959	14.93420462	13.15488056	13.63938969	10.31687432	13.88062926	12.39113469	14.03040644	13.1360386	11.23074106	10.55301156	14.61727813	14.51524828	13.24286138	12.24468155	10.10389259
ENSG00000271860	0	0	0	0	0	0	0	7.45386113	8.319396418	0	6.562093641	0	9.144113996	0	0	0	9.037649535	14.3147387	0	0	0	6.791237744	10.70573319	0	0	8.681161176	0	0	0	0	0	0	0	8.53400451	7.980416127	10.14767695	7.466222488	7.82644332	0	8.052643547	0	0	0	0	0	0	0	9.978963728	0
ENSG00000224004	9.100063705	11.32336747	0	11.29020743	10.51957617	10.10423557	0	10.03837721	9.9077716	0	9.724808494	0	0	11.07783759	9.240880843	11.82366	0	10.69747951	10.81512256	11.72243864	10.44518574	10.3706387	0	9.414244918	9.662545703	0	10.35124685	9.08601258	0	11.32316084	10.18595742	11.6692864	10.09939653	11.12215049	10.56703948	9.417982982	11.37190919	10.99713778	10.26961001	9.640404449	9.427703322	9.129845652	8.592643385	11.33283499	0	10.12964	10.08678549	8.25174224	9.200761248
ENSG00000259544	0	9.977694939	0	10.35922652	0	0	0	12.01274095	0	9.703089015	0	9.228944079	0	0	10.89271245	10.89251758	0	9.766764044	11.46828989	0	10.0989257	0	11.14300725	0	0	9.923983053	11.41916544	0	9.80856838	10.39216813	10.83896526	0	11.16720487	10.77578524	0	0	10.70376093	11.06560158	0	0	10.08039911	0	10.82811679	0	10.28576829	9.199304433	0	8.9034762	0
ENSG00000185090	18.0224047	17.34889914	15.85700429	15.18947887	14.98739665	16.8046309	16.04470488	17.28197093	17.66735669	16.81783934	14.78116282	15.48836191	14.10868925	17.53104685	19.76302183	17.47051609	13.75541183	12.00222266	17.44440074	17.62123055	15.86046659	16.32501677	20.10023356	17.68364208	18.27673312	14.45798354	15.86331952	16.52695421	18.27945422	17.38488981	18.05588592	17.60870433	15.35197667	17.75589368	15.73134471	16.96374669	15.01694611	15.84768507	17.92738322	16.88778932	18.05568332	17.98004569	18.88375811	13.12312459	15.79342465	16.10944843	16.68498555	14.73182583	17.42767599
ENSG00000119138	18.44120254	15.75123318	17.91797458	19.28290238	16.85119211	15.65350205	16.07766282	16.8966608	14.49367326	18.06512601	18.36164124	17.65987195	17.3472993	16.06129166	15.99923878	17.16409085	17.6290084	17.80887367	16.33530781	15.88740369	16.42432034	16.86310099	16.98522796	14.06052314	17.63100946	17.33363737	16.31041357	18.04461614	17.93138251	17.11743802	14.11263217	15.86518872	19.48646414	18.06766733	15.98579584	13.16983193	14.38209107	16.8046951	16.98359326	14.63061518	16.29916703	14.57300796	15.13415791	15.52862727	14.79309159	15.47125323	16.68444324	16.27670813	16.97164107
ENSG00000271192	0	0	0	11.41290973	0	10.81143911	11.07207059	0	0	9.757277893	0	9.283108101	0	0	0	0	0	0	11.52252385	0	0	0	0	0	0	9.978181001	0	0	0	0	0	0	0	11.82961131	15.55923206	11.70897772	0	0	0	0	0	0	10.29775986	13.45515333	10.3399784	0	0	0	9.907522172
ENSG00000203327	9.066665473	12.87449908	9.217634748	9.672977236	10.48613931	11.65487436	9.332468151	12.17378203	13.73089612	0	9.107298278	11.70997456	0	10.722636	12.20534001	12.20514508	10.5937716	10.07952199	11.78127161	0	9.412808784	12.14376246	11.45596385	12.37893985	10.21348264	11.82093956	11.9020216	12.50957459	0	11.70460756	12.32146537	10.63629016	10.8023946	0	11.11823991	13.28944721	10.01736941	13.07861585	11.55738775	11.19071555	9.394292558	11.90154027	11.14104303	0	11.91999362	12.90243508	9.054713794	12.79870636	11.97256149
ENSG00000225450	11.93775974	11.74814592	14.48100952	13.35212122	12.94369825	10.94361659	12.20395393	13.46205461	11.74664841	12.47307398	11.30059976	12.58319847	10.57386419	11.59566772	13.98543353	13.40032055	14.05130474	12.27382701	14.11379417	14.36939431	13.09163035	12.53167995	13.65090996	0	12.08601841	0	13.77516699	12.50852515	14.85148904	12.1628719	14.88270673	11.92421172	11.67544718	12.96164355	15.72800244	13.2559795	10.89015659	13.05895284	11.69379846	13.06368623	12.26585951	12.55243039	13.01399798	13.90929453	11.79344726	13.08395459	9.92690071	13.40902161	12.03861
ENSG00000271350	0	0	0	9.668265761	8.898479713	0	0	9.001644787	0	10.01111968	0	0	0	0	0	0	0	0	0	0	0	0	9.452793142	0	0	0	0	0	0	0	0	0	0	0	0	0	9.014052602	0	0	0	0	10.67493617	0	0	0	8.509177041	0	0	0
ENSG00000248223	0	0	0	0	0	0	9.411664043	10.66870941	0	0	0	0	0	0	0	0	0	9.160027783	0	0	0	0	0	0	0	0	0	0	0	0	0	0	0	0	0	9.463772689	0	0	9.316560881	0	0	0	0	0	0	8.592985842	0	8.297449844	0
ENSG00000223685	12.15468993	12.09056971	10.84696242	12.88733118	10.8538479	10.70130056	8.964089718	11.80484247	12.67392423	12.23067034	12.12828924	11.8714131	12.33074738	0	13.15808985	11.83620356	11.22441028	11.70958831	13.93548514	10.90523611	12.21188921	13.55214073	9.089071124	11.01033798	11.4287224	11.67434407	10.9483818	13.26597394	11.07360682	11.33570298	9.78386541	10.26752378	11.91835556	11.7194405	9.166111184	11.01407971	11.23250836	11.00967868	12.45117047	10.82186488	12.34532183	12.18451921	12.50858668	10.93052447	11.22926366	10.94898354	12.77063708	12.09276863	12.49650637
ENSG00000259841	0	0	0	0	15.07173367	0	0	0	0	0	0	0	0	0	0	0	0	0	0	0	0	7.650621352	0	0	0	0	0	0	0	0	0	7.366524938	0	0	0	0	0	0	0	0	0	0	0	0	0	0	0	0	0
ENSG00000251247	14.37968195	14.68009195	13.68995003	14.219289	14.98878791	14.79668846	12.66003256	15.04211975	14.5020125	14.42500481	14.61957509	13.80548554	13.23567934	14.54080838	15.00914522	14.58892686	13.4509266	16.09536725	14.63887821	14.28354965	14.74724354	14.34900342	14.8125621	14.09535554	14.97758974	14.15941913	14.84069032	15.18687016	13.92918262	14.19137466	15.41705737	15.27205575	13.36632421	14.907056	14.50168176	15.0059511	16.46850117	16.22875656	15.25647647	14.85637747	14.81575423	15.03133162	14.46077124	12.89777237	15.02129372	14.93353248	13.50144301	15.34056928	14.36391287
ENSG00000227197	0	9.488506341	0	0	0	0	0	0	0	0	0	0	0	9.920423625	0	0	0	10.27650377	9.979443569	9.887228049	0	0	0	0	0	0	9.930350999	0	0	0	11.93374189	0	0	0	9.731478452	0	9.215557547	0	0	0	0	0	0	0	0	0	0	8.414926637	9.364190427
ENSG00000226428	9.571917697	0	10.72211227	0	0	0	0	0	0	0	0	0	0	9.230234557	0	0	10.10020114	9.58611472	0	10.19583073	0	0	0	9.88624268	0	0	10.82352684	10.556902	0	0	0	11.5569483	0	0	0	10.88922181	9.52398609	9.885583759	9.742714243	10.11248794	0	10.60078594	0	10.22111079	0	0	10.5590034	0	0
ENSG00000280314	0	0	0	0	0	0	0	0	0	0	0	0	0	0	0	0	0	0	0	0	0	0	0	0	0	0	0	0	0	0	0	0	0	0	0	0	0	0	0	0	0	0	0	0	0	0	0	0	0
ENSG00000232803	10.64292411	12.63315543	9.473361547	0	8.161339715	9.327832153	11.58681873	0	0	12.85571637	9.684483578	11.60355847	11.27812802	0	13.36818255	11.04660524	17.12043193	10.33542611	11.35945997	0	0	0	12.41227564	8.638414904	0	9.493701822	8.990679417	9.892497734	17.84377244	0	11.21534131	8.311091552	10.54410094	15.0990928	8.792007696	9.640342431	0	0	10.49210395	8.864355606	0	10.93562849	10.61983461	0	13.2115183	10.35211692	11.76796472	10.79240417	10.00733348
ENSG00000263415	0	0	0	0	0	0	0	0	0	0	0	0	0	0	0	0	0	0	0	0	0	0	0	0	0	0	0	0	0	0	0	0	0	0	0	0	0	0	0	0	0	0	0	0	0	0	0	0	0
ENSG00000254801	0	0	0	0	0	0	0	0	0	0	0	0	0	0	0	0	0	0	0	0	0	0	0	0	0	0	0	0	0	0	0	0	0	0	0	0	0	0	0	0	0	0	0	0	0	0	0	0	0
ENSG00000135679	16.70283791	18.19742503	17.09968368	17.82753462	19.42478013	16.55677217	19.84561604	16.34990694	18.04423538	16.45837563	16.73929282	17.03797758	17.58943624	17.6445053	19.88834258	17.8406972	16.9446901	17.33167703	17.49798681	16.97494305	18.10347735	17.80130176	18.07545163	21.90134921	17.2818161	17.50141092	17.75104812	16.19713213	17.17256454	16.94521568	17.39295387	21.06928784	17.1067332	17.12131449	17.09084911	18.39018014	16.78515173	16.9942157	17.88726392	16.64750361	17.16268767	17.22939885	18.05764424	17.02991332	17.88280312	21.61589034	16.86389234	17.13215861	17.04510247
ENSG00000117069	11.65332577	14.48881016	14.63344134	16.60505858	15.1655761	14.79358013	14.58757109	12.80766425	12.38255012	14.73855593	13.46378708	15.59964781	14.22259077	13.87846766	12.11619295	13.94067802	12.86643451	16.36953054	12.56265061	13.64014017	12.97378015	12.57730683	11.40745686	12.11474105	12.91683619	14.17707791	11.3211889	16.57292777	15.27666596	14.43998691	11.84009307	13.6002719	14.78482195	10.8703645	12.63633342	13.33402768	14.16392797	12.32976507	12.89936323	10.38776339	14.1395617	10.57674329	13.66801972	11.08103223	11.83906908	11.78374199	13.69163882	10.69640123	13.63301208
ENSG00000137959	12.00786324	12.21631429	15.58738289	18.53222924	17.36253287	14.58115237	15.08833705	14.84505001	16.97974701	19.0075767	16.95651977	18.69906247	13.74825986	18.77918892	19.10696159	17.45937055	16.78960628	17.21385874	18.34356009	17.49700591	16.51294426	14.53641968	11.61704146	13.32235027	16.72155024	18.572438	16.05314751	16.40244881	18.18421474	14.49763771	14.39991993	16.19342474	15.5057503	13.52430456	13.23987765	11.70747458	12.07274616	15.07772111	17.11091797	13.53192415	13.15750814	11.87825372	17.06495803	14.98271747	18.62326242	14.27045189	16.73921222	18.49693572	15.56173631
ENSG00000237926	0	0	0	0	0	0	10.50154292	0	0	0	0	0	0	0	0	0	0	0	0	0	0	8.510369305	0	0	8.800861794	0	0	0	11.29093445	0	0	0	0	0	0	0	0	0	0	0	0	0	0	0	0	0	0	0	10.33628272
ENSG00000259532	0	0	0	0	0	0	0	0	0	9.972435715	9.063938974	0	0	0	0	11.16202999	0	0	0	10.64601308	10.36834321	9.294948019	10.41306943	10.33634603	9.585743984	0	9.690027943	0	0	10.6616269	0	0	9.438300194	0	11.48969077	10.34008669	0	11.33512861	0	10.56265066	10.34981372	11.05104905	11.09762329	10.67129886	0	9.468527789	0	0	10.12270286
ENSG00000271377	10.28228338	0	11.43288341	10.88912171	11.11797186	0	11.54786252	13.80575997	0	0	9.324084674	10.75760438	10.91739598	13.52401893	10.42323751	0	0	0	10.99871887	12.49091684	11.62829841	0	0	11.59628697	9.846024917	10.45375925	0	11.26763279	10.33830652	0	10.3695014	10.26874283	9.698547733	0	11.75019909	13.40705222	0	10.59609365	0	12.82248686	11.6097607	11.31152791	10.77341799	10.93174389	9.816446062	10.72793207	0	10.43173821	10.38308024
ENSG00000257603	0	0	0	0	0	0	0	0	0	0	0	0	0	0	0	0	0	0	0	0	0	0	0	0	0	0	0	0	0	0	0	0	0	0	0	0	0	0	0	0	0	0	0	0	0	0	0	0	0
ENSG00000273350	13.95624829	13.28858892	11.40748607	10.86372861	11.09257679	12.2615036	12.10726349	11.78066272	11.06522783	12.20648885	10.88215257	11.73178845	10.89200262	10.91427511	13.71881495	12.98172574	12.36981822	14.1769019	13.2946787	10.88106226	11.6028999	0	13.64730801	10.57136279	13.2786267	13.23482818	13.38303161	12.5638073	11.8971259	11.89629913	14.51299054	11.24276178	11.67184604	12.28007864	12.72458679	15.1591598	0	14.37717743	0	13.11897135	10.58483204	11.28613139	13.06928287	14.36509851	12.95954466	11.28721446	11.82910277	13.49287472	12.35686796
ENSG00000138271	13.08061263	18.471734	18.04418671	17.10723157	18.21065702	17.30833933	20.58733552	13.97119862	18.63075319	19.85406827	11.3847278	20.64443994	14.0186212	20.09903085	19.70854589	20.56412954	20.05556895	18.84777005	19.00027812	17.34117527	18.29506523	19.89068806	17.15750015	18.61108361	19.22221612	14.66714483	19.26073847	18.17768363	19.22962513	19.57863172	15.72029986	18.80296137	19.0160331	13.19777978	17.81214257	17.93079318	17.74761813	18.11330632	19.43269166	14.66897045	19.26411441	18.21741645	21.05061807	9.825027627	18.77941202	19.5454394	20.5050457	19.69272346	19.42036478
ENSG00000261620	16.75584755	14.02709663	14.68989545	12.40913985	15.14037666	12.22246956	13.80496077	11.74163187	14.93244901	12.48932049	16.12776823	15.55033317	14.02221284	14.26687585	16.03018464	0	14.06755314	15.90334019	0	14.01126735	14.37081692	13.73682514	14.77812981	13.8533978	15.53492568	14.5582663	14.46944894	13.78766332	14.08018122	13.44197065	15.62591836	14.3731172	13.95438068	14.41073768	10.68620738	13.5352373	10.16993285	12.11600016	10.38876063	13.75794312	15.35223971	14.56849893	14.56618528	13.866653	12.33563807	14.36314065	13.90523535	14.88985411	13.77708519
ENSG00000196778	0	0	0	0	0	0	0	0	0	0	0	0	0	0	0	0	0	0	0	0	0	0	0	0	0	0	0	0	0	0	0	0	0	0	0	10.79896018	0	0	0	0	0	0	0	0	0	0	0	0	0
ENSG00000250046	0	0	0	0	0	0	0	9.313636063	0	0	0	0	0	0	0	0	0	0	0	0	0	0	0	0	0	0	0	0	0	0	0	0	0	0	0	0	0	0	0	0	0	0	0	0	0	0	0	0	0
ENSG00000207930	0	0	0	0	0	0	0	12.24313332	0	0	0	0	0	0	0	0	0	0	0	12.9280278	0	0	0	0	0	0	0	0	0	12.94364933	0	0	0	0	0	0	0	0	0	0	0	0	0	0	0	0	0	0	12.40440462
ENSG00000105819	17.97108248	18.6561945	18.20205815	18.46894741	17.571544	18.40408177	18.32567075	18.52715106	18.61864836	18.13250819	18.08910285	18.22665846	17.974482	17.94831295	18.02471706	19.01602579	18.15274825	17.77415434	18.23875094	18.57501679	18.26621758	18.3572725	18.602734	18.73137465	18.2009103	17.95313064	18.95001154	17.43362406	18.36515571	18.25172042	18.60252436	17.93226036	17.71981367	18.57973417	17.89076102	17.71024331	18.47386528	18.54587281	18.32272893	18.79749953	17.58451502	18.0929949	18.2384967	18.42163179	18.3123196	17.86597816	17.84543344	18.24494723	18.17467727
ENSG00000263401	0	0	0	0	0	0	0	0	0	0	0	0	0	0	0	0	0	0	0	0	0	0	0	0	0	0	0	0	0	0	0	0	0	0	0	0	0	0	0	0	0	0	0	0	0	11.70570879	0	0	0
ENSG00000160606	17.17244287	19.45684689	18.0642888	15.34381989	17.81547059	19.34987988	20.05675078	18.59089897	18.48613532	19.77854214	14.4329872	16.74006027	16.82611829	21.14539856	19.16453496	18.03632485	18.92734151	17.38749677	18.71276549	20.2434373	19.13065493	17.76429082	20.32460454	19.08903931	19.26929928	16.94716016	19.44269086	18.85795585	15.54533623	18.55761821	19.5204709	18.20560288	18.15100406	15.78027399	20.21198339	19.86657403	19.2907076	17.94822971	18.94414776	18.69337045	19.3199159	20.0813803	18.67119202	17.29464603	18.11524903	19.06347547	18.94943824	16.60620073	18.12536266
ENSG00000279125	0	0	0	0	0	0	0	0	0	0	0	0	0	0	0	0	0	0	0	0	0	0	0	0	0	0	0	0	0	0	0	0	0	0	0	0	0	0	0	0	0	0	0	0	0	0	0	0	0
ENSG00000221394	0	0	0	0	12.63107739	0	0	0	0	0	0	0	0	0	0	0	0	0	0	0	0	0	0	0	0	0	0	0	0	0	12.88212892	0	0	0	0	13.11325466	0	0	0	0	13.12298809	0	0	0	0	0	0	0	0
ENSG00000242221	0	9.265676238	8.607935461	8.06562735	0	0	0	0	0	0	0	0	0	0	0	0	9.9832873	7.475341686	0	9.080243044	0	0	0	0	11.10444631	0	7.1310722	7.447209724	0	0	8.54415201	0	0	10.06337818	0	10.77226119	9.407126763	0	7.631299373	0	0	9.806371982	6.956131178	0	0	0	0	0	9.141390552
ENSG00000250910	0	0	0	0	7.355091091	0	0	8.04008032	8.323401392	0	0	0	0	0	0	8.654505687	0	0	7.236541658	0	0	7.375845037	6.913548727	0	0	8.685168934	7.187731011	0	0	0	8.601060108	7.504469611	0	0	0	11.07708948	6.478330554	0	0	7.062054361	6.850782248	7.547621454	0	0	7.054667659	8.544841372	0	6.67382291	7.618290242
ENSG00000262135	0	0	0	0	0	0	0	0	0	0	0	0	0	0	0	0	0	0	0	0	0	0	0	0	0	0	0	0	0	0	0	0	0	0	0	0	0	0	0	0	0	0	0	0	0	8.862388144	0	0	0
ENSG00000233200	0	10.55964883	0	0	0	0	0	0	0	10.28494322	9.376200904	0	0	0	0	0	0	11.34808976	0	0	10.6809179	0	0	0	0	0	0	0	11.38992563	0	0	0	0	0	0	0	0	0	0	0	0	0	0	0	0	9.780918249	0	11.48339352	0
ENSG00000237438	14.45173954	14.88596025	13.72128193	10.00865056	10.82197089	15.19562035	11.32979482	13.35467342	11.62434416	9.936913907	8.444866805	10.93529008	0	0	8.959014456	0	9.930357672	10.7370023	12.70208128	10.44066824	9.164285418	7.097738185	13.45458433	8.134888714	6.395620864	11.5107128	14.63767238	10.70872653	11.33110954	8.459357948	10.36286417	14.6841969	10.55362483	9.426182358	8.288328402	9.942312633	8.770362539	8.134231443	9.987480844	7.364992131	0	14.33680911	15.58034469	13.61479338	7.93962215	14.51373441	9.390190573	12.15476045	11.16448182
ENSG00000200632	0	0	0	0	0	0	0	0	0	0	0	0	0	0	0	0	0	0	0	0	0	0	0	0	0	0	0	0	0	0	0	0	0	0	0	0	0	0	0	0	0	0	0	0	0	0	0	0	0
ENSG00000171302	19.33145286	18.85956544	18.59844838	18.28976406	18.58523413	17.62982551	19.63953571	18.1000114	18.27384361	19.08917001	19.00224505	19.44468491	18.50936603	19.4638044	19.39325878	18.70124652	19.0270876	18.8840534	19.19465946	18.3304922	18.80062784	18.50626795	19.48256151	17.92790048	18.20927565	19.14857296	18.30429934	18.70968301	18.45642083	18.3750075	19.19687203	18.4829427	18.76832452	17.73446864	18.00146113	17.68983879	18.32575752	17.67406839	18.95200503	17.70814187	17.6593897	18.27149209	18.54187994	18.88998612	19.0071022	19.34978766	18.96033504	19.01187279	18.52188792
ENSG00000259046	0	0	0	0	0	0	0	0	0	0	0	0	0	0	0	0	0	0	0	0	11.32564414	0	0	0	0	0	9.647910293	9.965730294	0	10.61948387	10.06699533	10.96553389	0	0	0	0	0	0	0	0	0	0	0	0	9.514058942	0	0	9.130509004	0
ENSG00000267711	0	10.50748783	12.43262246	12.88855106	10.11862084	0	0	13.39075605	12.89750499	0	10.32295881	12.34201122	12.50186109	9.940403002	12.42244929	0	0	12.29562701	14.16801701	0	11.62829841	12.13852316	12.67282313	12.18109414	0	12.45298753	0	13.26719385	11.33774922	10.92207094	12.69055679	10.26874283	12.2820626	13.62723726	10.75061784	10.60049398	0	13.40264947	10.45316233	0	0	11.89630119	11.35810572	12.51621392	12.40007458	11.31261099	11.26973474	12.6008506	11.38253997
ENSG00000278460	0	0	0	0	0	0	0	0	0	0	0	0	0	0	0	0	0	0	0	0	0	0	0	0	0	0	0	0	0	0	0	0	0	0	0	0	0	0	0	0	0	0	0	0	0	0	0	0	0
ENSG00000276281	0	0	0	0	0	0	0	0	0	0	0	0	0	0	0	0	0	0	0	0	0	0	11.07132293	0	0	0	0	0	0	0	0	0	0	0	0	0	0	10.99391905	0	0	0	0	0	0	0	10.12642258	0	9.830329065	0
ENSG00000171786	11.38745202	9.392041852	7.737571212	11.6466765	9.417867366	10.5859893	9.847381579	13.44999704	8.976224969	9.853512616	13.2786228	12.22543117	11.02313221	10.23856266	9.722329416	10.30652769	10.10973007	11.1793588	11.61883459	12.11135443	12.31887649	10.43767779	14.72597697	7.900306391	11.39135524	10.3372424	10.05601639	12.37310847	11.33662343	11.22036605	11.66728814	8.56980867	9.996657301	9.605482369	11.04889541	13.73099466	12.53180638	0	0	10.70654784	9.909234207	12.00206341	9.395099995	13.47749319	10.4362489	11.78081281	11.47498188	10.53745334	7.687449361
ENSG00000230245	0	0	0	0	0	0	0	0	0	0	0	0	0	0	0	0	0	0	0	0	0	0	0	0	0	0	0	0	0	0	0	0	0	0	0	0	0	0	0	0	0	0	0	0	0	0	0	0	0
ENSG00000224875	11.01665214	10.82708448	11.75257336	11.94548592	10.85293404	10.02283498	10.86794645	9.956980177	9.826382115	8.969302612	11.64207725	11.95139797	11.65192943	10.99639963	11.4794511	12.15713859	9.546751149	9.032928035	11.73326865	11.6409867	0	9.874572031	0	0	0	12.50973691	10.26983427	12.00223043	13.97900286	0	10.10455263	9.005214457	10.75440512	11.04071135	9.486623851	0	13.4916471	0	0	9.55903273	0	10.6316635	10.09370811	9.66761134	11.72002906	11.26985169	11.8117378	14.87981791	12.28704441
ENSG00000231087	0	9.089539717	9.015544406	0	8.701185647	9.868553119	0	8.804320082	8.673890408	9.813586941	8.905236944	9.923612236	0	10.84204088	9.005389111	0	0	8.878800656	0	0	10.79401056	0	0	0	8.429041069	0	10.11552776	9.849005354	0	0	8.95171971	0	10.2783652	0	0	9.182442328	0	10.17680091	0	10.98835317	0	10.89211217	12.16065625	9.513373222	11.39577334	10.30861185	8.852667084	10.01248342	8.965281459
ENSG00000259563	0	12.16885966	0	12.13569382	0	10.94939601	0	10.88351049	11.75242909	9.895155935	9.985305967	11.00448563	0	10.60191242	0	11.08470579	0	9.958840291	12.66028641	10.56870379	12.61205105	10.80106186	10.33576883	10.25904862	11.0921299	11.70017624	11.19649881	11.92946731	10.00065053	10.58431708	14.35245739	9.931101363	11.68122777	10.96796547	0	10.26278911	0	11.84256659	0	0	12.27164069	10.97372762	0	11.59352194	12.79902557	9.391281076	0	10.67858623	12.36625076
ENSG00000161048	15.58680028	15.78724423	15.22808127	15.92985513	15.66561246	14.9312436	14.70297767	15.55274182	16.32950616	15.14922944	14.99030422	15.56058034	14.67676321	15.11337668	15.46824779	15.98307147	15.57837683	15.66241494	16.38497715	15.29088858	16.14527235	16.0845552	15.26207841	15.95741558	15.59619657	15.13004013	16.2169873	15.33120247	15.27948961	16.24399878	16.2289477	15.69877748	15.50465286	15.26209086	15.35786978	15.24718514	15.18274625	16.40567095	15.96298513	15.90872977	15.40501446	15.24098072	16.1405711	15.03942586	16.18282214	15.5064618	15.66864658	15.12987375	15.5647346
ENSG00000265771	0	0	0	0	0	0	0	0	0	0	0	0	0	0	0	0	0	0	0	0	0	0	0	0	0	0	0	0	0	0	0	0	0	0	0	0	0	0	0	0	0	0	0	0	0	0	0	0	0
ENSG00000226810	0	0	8.804977087	0	0	0	0	0	0	0	0	8.131311639	0	0	0	0	0	8.668276971	0	0	0	0	0	0	0	0	0	0	0	0	0	0	0	0	0	0	0	0	0	0	8.981542261	0	0	0	8.189182947	0	0	0	0
ENSG00000279853	7.837365467	9.059122795	0	10.02462821	7.674321888	8.839687937	0	11.09320455	0	8.784784179	9.458765476	8.311239142	0	7.496862551	9.973541339	8.974781	9.94633446	9.84682678	11.13353766	10.04195455	9.764384109	0	10.22372838	8.150825219	9.39651793	0	0	9.404060261	7.8931923	10.79398732	0	0	8.834855083	0	8.304270616	11.73486954	0	0	8.007668641	0	0	9.447909079	10.13115468	8.484956661	0	10.73727741	8.822260249	12.62469719	10.51786552
ENSG00000239304	0	0	0	0	0	0	0	0	0	0	0	0	0	0	0	0	0	0	0	0	0	0	0	0	0	0	0	0	0	0	0	0	0	0	0	0	0	0	0	0	0	0	0	0	0	0	0	0	0
ENSG00000231439	13.94907114	16.10927731	13.65672205	0	14.53066622	15.11497718	14.03474981	16.02992964	14.16228543	11.13455279	0	9.923612236	10.49804043	8.523253166	12.58777599	0	11.71274037	12.57640863	12.38603078	16.00968018	15.16247093	12.52619534	11.25358585	10.76200713	11.23280368	11.35560162	14.90435069	13.01753917	14.23958705	14.96119673	14.15833538	13.30753951	8.281845969	11.47105861	13.97411873	14.85243126	16.62089059	16.02106573	14.20252705	16.97254717	15.86214123	13.89144777	14.84488831	9.513373222	15.08177994	11.89281578	11.65734461	0	13.35484731
ENSG00000185164	16.39204016	14.32782456	12.45242257	14.55372848	16.09797622	14.03520392	14.85580239	14.84935849	15.38565679	15.1962907	15.49778611	14.8346929	14.27484881	15.11489747	14.02703903	14.63449694	14.45546209	14.63300067	14.9866108	13.27210361	14.70824171	15.0695121	14.18525208	14.54709778	14.44240108	16.30616466	14.94272581	14.44303514	15.23337435	14.68841944	14.83262771	16.41195759	15.88999373	14.59665345	13.69569204	12.04501541	14.43205362	12.78966647	14.24359468	13.03490833	14.30724573	14.74842769	15.40798118	12.79900814	15.22307289	15.3574168	15.50843005	14.7242793	15.45494662
ENSG00000205250	19.33383875	18.50439685	19.21905031	18.99733739	19.38352266	19.72462967	18.71768647	18.8750119	19.0269994	19.15136598	18.94126642	19.5457929	19.43735444	18.97783736	19.10535605	19.19023734	20.24525455	19.57972261	19.14946688	19.6359665	18.40479866	18.99992266	18.71331516	19.08684177	18.54527753	19.3813255	18.88558644	19.71122475	18.66987462	18.94750361	18.14825847	19.09010497	18.54367297	19.56053009	19.22483477	20.38732958	19.40288234	19.40395784	19.02335991	19.23584471	19.48380956	18.97938474	19.10675143	19.2909911	18.86905363	19.61102759	19.09413383	19.9928162	18.83095417
ENSG00000231304	0	10.71930627	8.0647511	0	8.747674158	11.236134	0	0	0	10.44457964	7.954650664	7.392374951	0	0	10.05053883	0	0	7.928266383	8.628654542	8.536585418	9.257193551	0	0	8.22763327	9.059117524	0	9.577752057	8.897068186	0	9.550244113	8.001044261	0	8.328297315	8.935136852	0	10.22775946	8.863221348	0	0	0	9.238680445	8.94089012	10.98525922	0	0	7.362863852	0	8.063089195	0
ENSG00000280823	0	0	11.14216244	0	0	0	0	0	10.79993292	0	0	0	0	10.64899519	0	0	0	0	0	0	0	0	0	0	0	0	0	0	0	0	0	0	0	0	0	0	0	0	11.16192513	0	0	0	0	0	11.52449743	0	0	0	0
ENSG00000186862	14.19710164	12.45464398	11.40587478	10.00476623	12.5901091	11.10271276	14.38354779	13.72812098	10.5278671	10.66940491	12.17861082	12.57244793	13.09790411	11.14203585	12.7073277	11.12260169	12.21069685	11.45524856	12.43520277	12.10849379	11.44380084	8.993003511	10.59589008	12.97778685	11.98218147	11.89003898	11.7367202	10.90636186	13.15279037	13.62140471	11.61315459	10.96825623	11.33593109	16.83171902	15.44601364	13.98144074	11.3486825	13.82920203	13.49799542	13.59561623	12.65526052	13.5960022	14.02210708	12.60082676	10.01869991	12.8195612	10.84436734	12.53462171	12.6265112
ENSG00000091436	14.60833877	15.89985769	16.27298032	19.2791257	15.88647904	16.25048826	15.63756293	16.15118819	14.17170317	16.10420139	16.32187419	17.40422113	15.29821401	15.11367203	15.41352874	16.97565026	17.05264112	16.79220629	15.86216701	14.51700793	16.22980453	16.7648261	15.50530491	15.21214898	16.12788029	17.96139996	14.92460217	17.36925268	16.5847349	16.64832045	14.00976309	15.64912937	17.25942873	16.89864362	15.39930868	13.65927627	14.83427282	14.61981245	16.03445707	14.86953113	16.55323119	15.82371499	16.70813542	17.40858178	15.24975997	16.42381896	16.34351452	16.49308575	16.05188745
ENSG00000011600	17.00896576	17.14280325	21.51427914	21.41337484	20.50593898	18.24358541	21.142541	17.26097296	15.37894101	20.141124	22.07339445	19.64992188	23.39783415	19.97741579	20.17420404	20.01350179	17.93800543	20.56664696	19.47458879	21.19013499	18.58481069	17.57915979	16.42390797	17.12084459	17.97917706	22.11439668	18.82678526	19.75501323	20.98290842	18.6870905	18.46471552	18.64775228	20.5406874	19.53900166	17.03069986	16.4300969	19.86627362	16.96969446	19.87584909	18.11524087	18.74624536	16.85625826	19.63510451	23.51671471	17.98480884	16.36339516	19.71909003	20.34640419	19.19032225
ENSG00000063169	16.82439586	16.17638789	16.13315385	15.8985103	16.18955349	17.11414235	15.6151125	17.07137013	16.3198091	15.17687686	15.93870865	16.39051503	15.48489131	16.48626234	16.25504434	15.81750594	15.81307441	15.6227156	15.40428944	17.20545255	15.67510925	15.78208751	15.48675383	16.22956714	16.16710068	15.53618197	15.69269699	16.75064767	16.28245755	16.00029715	15.90273467	16.90131213	15.82424469	16.15653375	17.62774533	17.29670165	16.52710478	16.69304008	15.77950549	17.11915077	17.4988064	16.8918931	17.05785355	15.93644703	16.26159922	16.15373216	16.21195722	16.06138853	17.20551925
ENSG00000271367	12.97524832	0	13.12646755	10.41343875	9.643147705	11.81103765	14.3193984	11.33023938	9.615820646	11.34112862	14.62726853	12.45097324	14.24809864	0	0	0	0	11.40485443	14.10707763	0	12.47404404	12.39945554	0	10.12113667	13.06908384	0	11.05853038	12.79127078	12.66878794	0	11.89280961	11.37709767	12.22113234	11.82961131	0	13.82412341	0	0	9.977584245	10.34741521	11.13396086	10.83576949	12.75625342	13.2625266	0	11.57350246	11.37867446	11.76248331	11.49148289
ENSG00000148459	16.74172597	15.56194738	15.46134238	16.24281424	15.86714158	16.53031937	16.97458297	17.79854522	16.32982421	16.29139449	15.83750413	15.78128571	16.34047577	17.08337049	15.87949363	16.91200201	15.89142981	16.83307424	16.44867992	16.06242925	15.81681242	17.18779308	16.51146366	16.81631382	15.32149322	16.89672846	16.27461329	16.97017814	15.67017449	16.28286958	17.33596754	16.33606765	15.95198613	16.34303958	16.76980894	17.44095636	18.79259551	15.79998537	15.78511352	17.09259751	17.85682472	17.85337474	16.13059754	17.00381932	15.47551928	16.66412151	16.13319499	17.17779372	16.12096722
ENSG00000255074	10.90392937	11.71394027	11.63982797	0	10.74021808	0	0	0	9.71373193	0	9.945347911	9.38098805	0	11.1465848	11.62965614	12.62923353	0	11.50285156	0	10.52873242	0	10.17653962	11.29522818	10.21908365	9.468546134	10.07611912	12.89304114	12.69667158	0	0	12.31267397	12.21185698	9.321119463	0	11.37237633	13.39167555	9.85673731	12.80237762	0	11.44485711	0	11.51846635	0	0	12.02220634	10.93483268	0	11.05342415	11.00475362
ENSG00000201727	0	0	0	0	0	0	0	0	0	0	0	0	0	0	0	0	0	0	0	0	0	0	0	0	0	0	0	0	0	0	0	0	0	0	0	0	0	0	0	0	0	0	0	0	0	0	0	0	0
ENSG00000254756	10.892708	11.11797026	11.62860425	10.5001818	0	11.89781903	0	11.41701149	12.28603695	0	10.51860294	13.45518668	10.5284515	0	0	11.03350448	10.42186634	9.907667364	12.19410861	10.5175128	11.82402764	9.166577902	13.45348035	11.2072558	12.04058605	0	13.46671415	12.2001068	11.53346555	0	13.97932433	11.87878063	0	0	12.68275233	15.06841203	11.84434565	11.20659646	12.06329456	12.01842254	0	11.92215653	13.47100799	10.54279713	13.01080701	13.50795459	10.88074022	12.74216821	11.57825846
ENSG00000120436	0	0	9.049410645	10.08897222	10.31773962	0	10.16296323	0	7.711185727	0	11.10673513	7.379783033	0	8.557093052	9.623303061	0	8.428506887	7.915650969	8.616019039	0	0	0	0	0	11.26672078	10.39005752	7.570803423	0	11.8587945	0	7.988426277	0	9.634877972	8.922495197	8.36847583	9.216315646	7.853702887	10.21070297	8.071828367	0	0	0	8.391220638	8.549185334	7.437515546	0	0	9.047745656	8.001962082
ENSG00000265458	15.15778852	16.29567616	15.68098236	15.48490898	15.3327841	14.66079635	14.42407086	14.96409997	16.04906907	15.34271479	15.26077774	16.63340965	14.51322826	14.68234694	16.4781506	14.67064022	15.40653967	14.60812155	16.27904668	16.18673793	16.11746442	15.60921786	15.85410575	14.70696478	15.38853944	14.99682364	16.29264018	14.44859126	15.37431499	15.35437965	14.91250653	15.22669735	15.44020097	15.1818586	16.18281761	16.00345809	15.85520484	16.59379107	15.91374337	15.31192467	13.98351238	17.34805813	14.84720649	14.42067244	15.18900807	16.21670164	15.45066175	15.00125884	15.75614988
ENSG00000280324	0	0	0	0	0	0	0	0	0	0	0	0	0	0	0	0	0	0	0	0	0	0	0	0	0	0	0	0	0	0	0	0	0	0	0	0	0	0	0	0	0	0	0	0	0	0	0	0	0
ENSG00000277003	0	0	0	0	0	0	12.4282272	0	0	0	0	0	0	0	0	13.3027191	0	0	0	0	0	0	0	0	0	0	0	0	0	0	0	0	0	0	0	0	0	0	0	0	0	0	0	0	0	0	0	11.31184579	0
ENSG00000258941	0	0	6.965342493	0	0	0	0	0	0	0	0	0	0	0	0	0	0	0	0	0	9.958038202	0	8.198909744	0	0	0	0	0	0	0	0	0	7.227856514	0	0	0	0	0	8.562306378	0	0	0	0	0	7.927136789	0	8.379839834	8.540923997	0
ENSG00000270638	13.3452222	10.76393056	11.82686641	11.63084685	9.054714176	13.80635569	10.80479154	12.74054618	10.02602148	10.16752128	13.63166131	10.27757222	10.43732931	10.87437882	0	10.35776749	0	11.81537902	12.25491307	14.01039225	11.56299566	10.48892105	12.06704619	10.11675951	8.782412821	10.71019585	10.88431114	11.20233603	11.44231138	8.859113516	12.21028165	12.90287716	9.633304291	11.56227652	14.5914054	12.34187347	10.97587624	12.33747116	11.38734766	10.75779727	11.86628971	10.83139079	11.16732871	10.4516743	10.07278955	10.47012967	10.52673281	8.95324549	11.48710332
ENSG00000272113	0	0	0	0	0	0	0	0	0	0	0	0	0	0	0	0	0	0	0	0	0	0	0	0	0	0	0	0	0	0	0	0	0	0	0	0	0	0	0	0	0	0	0	0	0	0	0	0	0
ENSG00000267342	12.68066463	12.46549939	13.90577652	13.43220168	11.8540678	13.24551277	13.34276859	13.12713843	13.19570401	13.13803067	13.33134599	12.66327369	11.06871461	11.79117375	14.40653584	13.3808746	13.86836974	13.69476928	13.84994401	13.30516669	12.23896566	13.53764494	14.60541271	13.70151849	13.0834785	12.69180406	13.98299664	13.84480327	13.34670414	13.32078868	14.72930987	13.50655268	11.6560054	13.98023932	14.80811406	15.65787593	14.05703161	14.41904546	12.6912068	13.83176057	13.15316775	13.85476792	13.652019	13.78294015	13.05387059	13.73656082	13.22804854	13.83011286	13.44041283
ENSG00000239617	10.27498446	11.49968993	14.88453599	14.20306058	13.11018095	12.27960174	13.86210076	11.21399937	10.083986	14.31181915	14.26879667	13.74957076	15.71672675	11.93199842	10.41593804	0	15.50315571	13.87309387	12.99088607	15.14636618	0	14.59038846	13.25040793	12.91063161	12.15939521	13.61546536	11.5270182	14.25981625	14.32995696	12.49923412	11.36165399	12.26056217	12.0117831	12.29817683	13.91249399	16.45025679	14.68531026	12.58809084	10.44586275	14.13699106	12.18726608	13.11117335	12.57288045	13.73116134	0	11.30530907	12.84700383	13.88291566	11.96001937
ENSG00000253986	11.00704048	12.23201123	9.574507277	0	9.259930088	11.42739266	9.689381378	9.363141496	0	12.37211473	12.71022728	10.89777956	0	9.081851149	11.8847485	0	0	9.437674331	0	10.04732014	9.769748617	12.01576957	0	11.32159961	11.57014594	10.59391634	9.091770467	0	11.47794997	10.06292898	9.510642	9.40994766	10.83785124	13.44557685	10.89079265	0	9.375554663	0	0	9.963985287	0	11.45172771	9.914341749	0	9.956550216	0	11.99471875	8.574734443	0
ENSG00000256221	0	0	0	0	0	0	0	0	0	0	0	0	0	0	0	0	0	0	0	0	0	8.446418792	0	0	0	0	0	0	0	0	0	0	0	0	0	0	0	0	0	0	0	0	0	0	0	0	0	0	0
ENSG00000235099	0	0	0	0	0	0	0	0	0	0	0	0	0	0	0	0	0	0	0	0	0	0	0	0	0	0	10.0428611	0	0	0	0	0	0	0	0	0	0	9.689530811	0	0	0	0	0	0	0	0	9.363962714	0	0
ENSG00000155438	18.12110285	18.85189248	18.56414754	18.65236142	18.0982108	18.69763284	19.02442445	18.93024895	19.0726845	18.5253658	18.53061785	18.97923051	19.18201776	18.91290716	18.58267153	19.34279485	19.58887292	19.23376958	18.73068514	18.91661847	17.92236026	19.50603917	18.09449847	19.6188412	18.75371165	18.59934698	18.04968632	19.13314533	18.4422298	18.66379465	17.48521579	18.49236505	18.21435342	18.72437779	18.84210629	18.68848227	18.7714378	19.05119146	19.17329037	19.52069838	19.20997075	18.78735246	18.88688131	19.64221992	18.56596469	19.15707984	19.07059736	19.05392648	18.64510191
ENSG00000233919	0	0	9.803363378	0	0	0	0	0	0	0	0	0	0	0	0	0	0	0	10.36849174	0	0	0	0	0	0	0	0	0	0	0	0	0	10.65205614	0	0	0	0	0	0	0	0	0	0	0	0	9.099100672	0	0	0
ENSG00000103056	16.05334716	13.95831117	14.68630754	12.65787985	14.46776113	14.11302452	12.90182741	12.47899244	12.63320804	14.10205414	13.40385122	12.81047589	12.34673617	13.54205696	14.97542299	13.8371024	12.66970477	12.82488388	15.66800922	14.43511383	13.27597757	12.31113857	13.10257554	12.24410786	12.05221315	13.3554302	13.90872309	14.71519583	14.3172688	13.30642473	13.39309741	13.2922696	13.21250161	14.42414101	15.42909856	16.39624798	15.03126483	13.88608953	12.51540629	14.4639995	14.24465178	12.10366742	16.41505223	13.0682007	13.03950693	13.11219922	13.47669378	13.22322362	13.72858674
ENSG00000266710	0	0	10.86043264	0	11.54510041	11.71434072	0	0	0	10.6597772	0	10.18530537	0	11.36677533	11.84987232	0	0	10.7234885	0	0	13.05530707	0	12.68507872	0	10.27291799	11.88040788	0	10.69521289	0	0	0	11.695303	0	0	0	0	0	11.02314968	0	0	11.0372806	12.73846626	0	11.35884951	0	10.1556415	0	10.8587654	0
ENSG00000234593	0	9.952585389	0	0	0	0	0	0	0	0	0	9.203851637	0	0	0	0	0	0	0	0	0	9.000692101	10.11853279	11.04113802	0	0	9.395647339	9.713399315	9.783461958	0	0	0	0	0	0	10.04556249	0	10.0411635	0	0	0	0	10.21843724	0	0	10.1729637	0	0	9.82821969
ENSG00000260687	0	0	0	0	0	0	0	0	0	0	0	0	0	0	0	0	0	0	0	0	0	0	0	0	0	0	0	0	0	0	0	0	0	0	0	0	0	0	0	0	0	0	0	0	0	0	0	0	0
ENSG00000180329	18.07136486	17.98912876	16.97602889	17.34402921	17.31945266	17.50888566	18.3608179	18.29643088	17.61536898	17.94042673	18.01102652	18.01849411	17.67598236	18.61941807	17.76709353	17.94415236	18.47043988	17.888303	17.31322679	17.65581778	17.87784246	18.17023527	17.6718114	18.32262507	18.16963253	17.72092714	18.28394567	17.22521701	17.41955594	18.11259597	17.83762287	17.82820842	17.70068087	17.91965297	16.84385399	17.64623015	17.6670831	17.46075363	18.38851716	17.95659199	18.38416642	18.32795428	17.990855	18.19920018	17.23724185	18.84928622	17.97608218	18.08226049	17.95627957
ENSG00000147400	19.75017671	18.7333316	19.42229678	19.75297564	19.37048565	20.05647609	20.31250441	19.53348745	19.18929483	19.67588726	19.65875815	19.4291927	19.51759794	19.37133286	18.94433127	19.17144613	19.14395016	19.08532262	18.91785037	20.28552355	18.42048853	18.81170964	19.69294701	19.550538	19.96830562	18.31798018	19.06477314	18.98253885	19.66336416	19.19082494	19.47150158	19.60107576	18.84995548	18.62722969	19.92297931	19.02211619	19.22190411	19.31205413	19.67107207	19.67738403	19.49401299	20.02082828	19.92909901	19.51591889	19.30331883	19.56617245	19.25269325	19.19242628	19.28715154
ENSG00000148053	10.17572408	7.990494698	12.08093384	14.55875366	13.91565322	9.844503251	12.2823243	8.340897362	10.42177024	11.55168741	13.34803618	13.75700786	13.43462282	6.266190146	8.821231615	13.47197476	11.11902784	9.692936281	11.55481009	10.46304296	10.52217579	13.93184323	10.8644086	7.235742162	10.99904095	12.55577502	8.845363348	13.11475829	14.75937521	9.623863645	9.926210847	8.281047427	12.04993412	11.13778683	9.519568118	10.36847715	5.572165168	10.604917	9.569776731	9.832699694	8.50662295	7.435065337	10.92721397	12.09770463	13.6586214	8.73929004	13.09340454	9.326294304	13.78588799
ENSG00000199762	0	13.4282394	0	0	0	0	0	12.14262792	13.01174777	0	0	0	0	0	0	0	0	0	0	0	0	0	13.59433092	0	0	0	12.87067629	12.18896862	0	0	12.29031059	0	0	0	0	0	0	0	0	0	12.53115486	0	0	0	0	0	0	0	0
ENSG00000201342	0	12.11764566	0	0	0	0	0	0	0	0	0	0	0	0	12.03335523	0	0	0	12.60906914	0	12.23896566	0	12.2837161	0	0	0	13.14481791	12.87806373	0	0	12.97941366	0	0	0	0	0	11.84434565	0	0	0	0	13.50687117	12.38368808	0	0	0	0	0	0
ENSG00000235643	0	0	0	0	0	0	8.845020486	0	0	0	9.939729078	0	10.21236556	0	0	0	10.69032477	0	0	0	0	0	9.968542004	0	9.141512434	0	0	0	8.635323586	0	11.66335447	10.1483064	0	0	10.63015248	10.48003662	0	0	0	0	0	0	11.87483181	9.227912313	8.114559064	0	0	9.726896016	8.680020425
ENSG00000279967	0	0	0	0	0	0	0	0	0	0	0	0	0	0	0	0	0	0	0	0	7.993471804	0	8.038058417	0	0	0	0	0	0	0	0	0	0	0	0	0	0	0	0	0	0	0	0	0	0	0	0	0	0
ENSG00000238231	10.38461956	14.06842758	12.53502015	11.99113079	11.80510387	14.19646368	10.65069385	13.32325305	0	12.65615736	12.23190251	13.55974558	12.60425961	11.62676831	10.52558107	11.52489672	12.91259241	12.71989754	11.10108612	13.00829437	0	12.46326665	10.77584083	10.69910457	14.33925909	13.14026807	13.75183142	12.69160927	11.44012659	14.02382939	11.47133421	12.370261	12.12147788	12.40787621	11.85258596	12.28723121	13.33568381	13.5050559	12.13983064	12.50991312	14.03372869	14.32033685	13.33458037	12.03376481	10.91800653	13.41459137	12.37183809	12.11839591	10.48542177
ENSG00000203772	15.1376815	14.74639462	16.10518706	14.32572283	15.25250788	15.30890617	15.88035961	14.95968947	14.71575146	13.91513593	15.01238285	14.30702782	16.05698103	14.45781973	16.00688257	15.65221504	14.76358312	15.97881472	15.74377657	17.54973343	15.98318781	15.44081706	16.02350085	14.87368255	14.60373432	14.64372268	15.35225048	15.7293122	15.16203927	13.71382133	15.12767061	14.98600353	13.91738404	15.21107796	16.93324628	18.13317805	16.26098236	15.35441563	13.95510382	16.6081162	16.02122715	15.13580845	16.27147881	16.75582638	14.08334312	15.08244569	14.53762583	15.84262435	14.73292951
ENSG00000248399	0	0	0	0	0	0	0	11.06206376	0	12.07261725	0	0	0	0	12.84803674	0	0	0	0	0	12.46878924	10.39500459	11.51378774	0	0	12.8785764	11.78997113	0	0	0	0	12.10859174	0	0	11.59094009	0	0	0	0	11.66342462	0	0	13.19840162	0	0	10.56872348	0	11.27196897	0
ENSG00000148843	17.22706675	17.9400907	17.55777158	17.4345881	17.48437737	17.33034393	16.88570233	17.23136663	17.72020445	16.36141511	17.06922982	17.61815318	17.98468013	17.94989873	16.94264655	17.90763966	18.62630162	17.42185341	17.21322242	17.6623849	17.4513154	17.39964626	16.78360714	16.9274654	16.66248587	18.32795027	17.49097302	17.24388374	17.34127737	17.5248979	16.52438583	17.76647911	17.60157318	17.72671377	17.40774069	18.97544942	18.16115634	17.74083266	17.10244982	17.99542843	16.38438668	17.0697796	17.19859969	18.29244838	16.83147714	17.06777867	17.68391598	18.44285	17.9855681
ENSG00000113615	16.68446586	16.59303074	15.72829835	16.53091734	16.66434342	16.08339208	16.5637001	15.86326224	16.04015972	16.72266836	17.17601293	17.05820677	16.39362184	17.67589955	16.07733493	16.50154032	16.44144344	16.73460057	16.11444327	14.92327375	17.52072894	16.49446876	16.25052879	16.29569284	16.11607145	17.28040026	16.53995517	16.87035778	16.3038895	17.77789077	16.82305186	16.60215693	17.64539798	16.02017772	15.21609988	14.88746261	16.7390485	15.30111277	17.45373652	15.30635059	15.88703489	16.73191219	15.96654872	16.34457225	16.88678333	16.47621488	16.91170333	16.78132467	17.06429323
ENSG00000280832	16.16506727	16.15201452	15.32662482	14.71430557	15.24784899	15.2559085	16.25556817	15.64941169	12.63135001	15.87405916	14.44802076	15.25470189	15.30584399	14.44699332	14.72893596	14.2693293	13.67842615	13.88812711	13.64057157	14.4204589	14.65448701	16.00306251	15.64188567	12.26280704	14.17419207	15.62618858	14.56048222	15.34429672	13.89150443	15.08205016	15.6200941	15.04422583	15.29899845	14.8852237	15.28440535	16.40104222	14.71408347	14.97705979	16.28609429	16.08195628	15.5979487	16.6387323	13.55488314	16.10445545	14.75957441	14.74903034	14.70848621	13.5481677	12.38999775
ENSG00000200849	0	0	0	0	0	0	0	0	0	0	0	0	0	0	0	0	0	0	0	0	0	0	0	0	0	0	0	0	0	0	0	0	0	0	0	0	0	0	0	0	0	0	0	0	0	0	0	0	0
ENSG00000234359	0	0	0	0	0	0	0	0	0	0	0	0	0	0	0	0	0	0	0	0	0	0	0	0	0	0	0	0	0	0	0	0	0	0	0	0	0	0	0	0	10.05280062	0	0	0	0	0	0	0	0
ENSG00000281443	12.23105101	14.04117098	0	0	13.06711718	0	0	13.17047968	13.03975879	0	11.27204205	11.70682894	0	12.88875067	0	0	0	0	12.94782272	0	0	12.50311567	14.94420251	0	0	13.40248992	11.89887587	0	0	0	15.77749422	0	0	0	0	0	0	0	0	0	0	13.26073364	11.72264694	0	14.34950323	15.48409405	13.21892811	12.9654627	13.33176592
ENSG00000235797	0	0	0	0	0	0	0	0	0	0	0	0	0	0	0	0	0	0	0	0	0	0	0	0	0	0	0	0	0	0	10.11218308	0	0	0	0	10.34314413	0	0	0	0	0	0	0	0	0	0	0	0	0
ENSG00000055044	18.02834803	19.80103518	18.86345703	19.18783081	18.97600553	19.21733096	18.70743265	19.1880167	19.18753735	18.55169508	19.39338431	19.5264698	19.27242978	19.40431253	18.97985229	20.00593687	19.97124408	20.23573067	19.22687549	19.98969095	18.4409027	19.39173979	18.89340165	19.94738624	19.32221267	19.29686428	18.9210033	18.93811384	19.48514423	18.4311093	17.85436355	18.78018757	18.6076169	19.47545007	19.280211	19.66308799	18.52602246	19.19518251	19.55692452	19.86896745	19.2543465	19.10590051	18.03045543	20.03297697	18.87546873	20.00270114	19.18638506	19.14383306	18.94650824
ENSG00000123416	21.77608529	20.86414148	19.53360058	21.38898644	20.82726537	20.71844388	20.45324079	21.1720856	20.44226298	20.33687692	21.60577606	20.99466957	21.38855922	21.74532598	20.56227972	20.9009389	20.50273936	20.51201086	20.30458268	19.52250022	20.69642553	21.30302976	20.87867505	20.35816361	21.17475237	21.54656459	20.72904997	20.46000083	21.62689661	20.63676681	21.25339632	20.28842577	21.00036189	21.00446386	19.86829004	18.50973163	21.27185752	18.61662885	19.90907185	20.10377473	19.77703323	21.11819588	20.49482771	21.59149437	19.71987683	20.55432618	20.93787037	20.96135773	20.16254004
ENSG00000234270	0	0	0	0	0	11.59172306	0	0	0	0	0	0	0	0	0	0	0	0	0	0	0	0	0	0	0	0	0	0	0	0	0	0	0	0	0	13.48929165	0	0	0	0	0	0	0	0	0	0	0	0	0
ENSG00000246339	0	13.13782117	11.39029195	10.45446481	9.853882963	13.43678444	9.921299626	11.17871212	13.44958129	10.60494721	8.475927726	8.909811455	7.489774258	10.41195934	11.0753935	9.988487831	10.96075176	11.03103012	13.29115351	13.44818818	11.10046589	11.61063065	10.69797802	10.62124426	10.93383163	10.60369562	13.61209434	12.08038367	10.48823443	11.73475358	12.02129586	11.73996085	9.433898272	13.19235286	12.90000697	12.45029999	10.70595871	14.43642628	12.63214546	11.70972204	13.30380018	12.26864548	13.13224556	8.500070847	13.03830361	12.93619694	10.15741768	9.582614117	11.85435527
ENSG00000163513	16.97381042	18.81343116	19.25562269	20.35496468	18.60411164	18.20385619	17.94561374	17.87370313	18.67410565	18.57581428	19.43628415	19.14997767	20.3902393	16.93686417	18.4481963	18.44149644	16.36166935	18.09330717	18.68425255	16.96108967	19.66860932	17.86703016	18.62977441	17.58521312	16.66345465	19.80455461	18.43566105	19.33711243	19.38984041	18.61692309	17.9818547	17.93134553	20.59777083	17.6344723	16.66802858	16.50173977	18.1418454	18.64735625	19.78945958	18.02521233	17.16225888	17.86648789	17.61704494	19.163557	19.19051409	18.01790284	18.91100378	19.83383873	18.89911943
ENSG00000249252	0	9.30587074	11.23005529	10.68632966	10.50037448	10.08503828	0	0	11.47252434	11.3511637	11.11957371	11.13946606	9.715459983	0	0	0	9.608931546	10.09375394	0	12.70301315	0	9.352542303	11.79203024	0	11.81187591	0	0	11.87188049	12.30449502	0	12.33570764	0	10.81663171	10.10360008	0	15.32742998	0	0	10.25041081	9.621213818	10.99206308	9.110665311	0	9.729798285	10.19812934	8.528087647	9.068932186	0	10.18033645
ENSG00000204792	0	15.7836624	14.67761404	14.68223383	15.84848397	15.15692607	14.50791054	14.36949955	0	14.85920754	14.40789736	10.81115144	0	6.548574622	15.02200019	10.82428812	15.13888516	12.05974881	14.8776096	9.501840804	16.26092579	15.99289865	8.271424604	7.199813577	14.62848384	15.48569932	15.49433334	10.03249649	13.92011529	13.87312119	15.32891353	16.0063989	0	13.32574624	16.73410824	13.44176748	16.97703281	13.71297654	15.5698703	12.77419147	15.40804915	15.97926978	15.30928938	15.1834012	15.70822593	16.37516985	12.44851676	9.611646922	9.563016392
ENSG00000145287	18.33015052	11.02482928	16.94355817	16.22802155	15.43497082	12.24512642	15.44752277	10.25409201	14.5417738	17.53059778	14.49161167	15.40960381	14.16617247	12.04187891	16.18233975	18.39437586	12.22101702	14.27248481	15.82726487	14.63841342	11.7308699	17.20238003	16.17732285	15.82183103	14.86767306	13.71771149	13.16710839	13.6356577	16.48003474	11.21718118	15.71534722	13.66446991	16.07600162	12.33768733	16.4171841	13.49979894	11.80179917	11.76529279	13.48447218	16.71000602	11.84353893	11.82899704	15.80708458	12.81141619	14.77784728	13.27040256	15.75095129	14.48533749	14.94407966
ENSG00000205090	13.3308447	13.15768519	15.80389505	15.36539645	13.80087604	14.23317803	14.4114714	13.90424318	12.0892463	14.5525325	12.68357566	13.53345426	15.5840119	10.71635347	14.86176169	12.42120873	11.80934595	14.36965049	11.19023045	15.41926398	12.40467047	12.60305282	13.18628432	12.78762426	13.65087778	12.73200439	13.53290996	14.64852751	14.69877023	13.81346641	13.20401879	12.36633604	13.99702237	14.35484426	13.89567047	15.69808148	14.99462775	14.74100958	12.34444928	14.47338199	13.55590557	12.50280803	13.17380228	14.07688419	12.00679501	12.50389135	12.98448956	12.90788256	13.48061559
ENSG00000149084	17.05102361	17.53972977	17.07441522	17.3717764	16.71911538	16.57834258	17.23631191	17.30060217	17.53709601	18.08359275	16.88045162	17.06192898	17.89799336	17.09450148	16.42225006	18.41790602	16.98306785	16.88825739	17.34680396	16.56486652	16.91787739	18.22848935	16.86116978	17.24513487	16.53082893	17.77367884	17.25611653	17.41004144	17.57036841	18.54170428	16.96269599	17.17100498	17.79515982	18.38704876	16.13935902	16.24294934	16.53410614	17.59882573	16.88518961	17.2758488	17.25465667	16.25522691	17.14311654	17.75790298	17.47661458	17.10755548	17.9039014	17.11288317	16.49809546
ENSG00000238190	0	0	0	0	12.78206258	0	0	0	11.53259078	0	0	0	0	0	0	0	0	0	0	13.34798479	10.48602911	0	0	10.45403002	15.02360814	0	0	0	0	10.77932854	0	11.12539909	0	0	0	12.7788781	0	0	0	0	0	0	0	0	0	11.90656534	0	0	0
ENSG00000259445	0	10.09095266	12.33770114	0	10.70132215	12.45496866	0	13.50439342	13.25820357	0	11.90534106	10.34101636	10.5007787	11.84438727	0	0	10.39419499	12.68604671	10.5820879	11.48933842	11.79634362	0	11.84109079	12.50113074	13.23509389	0	9.533951809	9.851742548	0	15.08946392	9.95299954	11.43618899	10.86567912	0	11.91824836	14.50468747	12.62384502	0	0	0	11.19304818	0	10.35682694	0	9.400114846	0	12.65986101	9.016614359	14.55015497
ENSG00000233754	0	13.59407593	13.23986554	0	17.94705103	15.09401252	15.00685602	0	11.67536465	12.4017818	0	0	9.918141738	10.93966866	14.22961647	0	0	9.297634334	12.58321125	11.49116745	14.94981629	0	11.99488378	14.18086112	9.846024917	0	11.75664347	15.43700503	0	14.56524292	12.95355482	11.85292549	13.28191776	11.89053768	0	12.40718503	15.29925365	0	11.45264768	0	15.58660824	14.59642063	8.775888591	0	14.27434956	13.58517957	12.07683922	10.01704884	14.18943165
ENSG00000264812	12.07908127	11.71958515	13.55203308	11.10167832	9.332223388	13.66931298	12.76024943	11.75570297	12.76226116	0	11.85681008	11.2919353	0	12.73676871	13.21996105	0	12.34485606	11.83032523	14.0181164	13.9258122	10.84129007	9.767557673	11.88564438	12.13073166	11.05779432	11.25094568	12.74670486	12.28735195	11.87216559	12.45617295	11.90337608	11.06586946	10.49543352	11.51834793	9.963886427	14.27172992	12.25343999	13.8079228	13.24990435	10.03632307	11.82235831	11.52411099	12.68591308	12.95120311	9.030267926	11.26225763	11.06744611	10.64425594	12.17993384
ENSG00000227068	0	0	0	11.78972097	12.43357353	0	0	0	0	0	0	10.07409991	10.23383853	0	0	0	0	0	0	0	0	0	0	0	0	9.770373239	0	9.584917429	11.65362971	0	0	0	11.3352871	0	0	0	0	0	0	0	0	0	0	0	0	0	0	0	0
ENSG00000204683	0	0	9.793944553	0	0	10.64747303	11.90771309	0	0	11.17713283	0	9.119324208	0	10.30003572	0	0	10.17119848	9.657085009	10.35906949	11.26624651	9.98921973	8.916187033	0	0	12.20471913	0	10.89454908	11.94929744	0	10.28244303	0	10.62844155	9.05947388	10.66604032	11.1103899	12.28173931	12.4007074	12.27733704	0	0	10.96997541	0	10.13383513	0	0	10.08836394	0	0	0
ENSG00000275296	0	0	0	0	0	0	0	0	0	0	0	0	0	0	0	0	0	0	0	0	0	0	0	0	0	0	0	0	0	0	0	0	0	0	0	0	0	0	0	0	0	0	0	0	0	0	0	0	0
ENSG00000221412	0	0	0	0	0	0	0	0	0	0	0	0	0	0	0	0	0	0	0	0	0	0	0	0	0	0	0	11.69970856	0	0	0	0	0	0	0	0	0	0	0	0	0	0	0	0	0	0	0	0	0
ENSG00000277010	0	0	13.53382698	15.85222551	13.08132939	12.51373781	10.19052793	10.86338358	0	12.68107703	9.965188328	10.39975137	12.55880121	9.582728843	11.64951034	12.06424064	10.4529316	10.93798783	10.64082974	0	10.27092299	10.78093558	13.12203117	10.23892752	0	0	0	13.07905148	10.97981849	0	0	0	10.33983628	12.94729006	17.15988664	10.24266797	9.876576459	10.23826845	0	11.46471046	10.25239449	11.95323628	9.416618317	10.57386419	0	10.37008394	9.912560238	0	12.02425813
ENSG00000259064	11.48582683	11.71112609	10.63746675	0	11.32208549	11.49131686	10.75241645	12.0102083	13.2943039	11.43631017	9.527986882	0	0	12.46531649	0	0	0	0	12.78737953	0	0	11.75785661	10.87756851	0	10.05001732	10.65782278	13.32313663	12.05654803	0	11.12617211	12.15788799	10.47278778	9.902517865	0	0	11.80416727	0	13.12145062	10.6572258	11.02717844	0	12.83728472	0	0	13.18912393	10.9320191	0	0	11.58666796
ENSG00000238737	0	0	0	0	0	0	0	0	0	0	0	0	0	0	0	0	0	0	0	0	0	0	0	0	0	0	0	0	0	0	0	0	0	0	0	0	0	0	0	0	0	0	0	0	0	0	0	0	0
ENSG00000257228	0	0	0	0	0	0	0	0	0	0	0	0	0	0	0	0	0	0	0	0	0	7.866338789	0	0	0	0	0	9.575841427	0	0	0	0	0	0	0	0	0	0	0	0	8.919184453	0	0	0	0	0	0	7.744339487	0
ENSG00000151623	17.12928604	11.02442389	14.89215812	16.91472234	12.4927886	13.14978463	10.28816195	13.39150791	14.09913098	16.94195095	11.73026239	13.12383286	12.13464511	8.874283743	11.21304749	8.358665445	10.7431039	11.65432462	13.78836879	11.64578111	12.17513663	17.04824292	14.35983048	12.71813181	16.28355021	13.15334508	9.690246021	14.62982916	14.65753701	12.13932145	12.97328738	11.48575048	14.0085485	11.04550499	13.23679073	13.68169359	10.68983649	14.44636137	14.04982603	10.21520564	13.90798726	11.56563649	10.0281761	10.44927207	12.4478153	13.40095374	15.14104164	11.85520808	13.40186784
ENSG00000083817	15.17318078	15.16364801	15.65676219	15.84615704	15.85985062	14.89000489	14.43196863	14.52031839	15.86527886	15.08578079	15.40932807	15.60710679	15.22747498	17.15736734	14.87154198	15.75500085	15.67943311	15.68239058	14.92697685	16.84913238	15.05672824	15.38810996	15.72038202	15.70276319	15.91882713	15.10988329	15.48686799	15.14407646	15.86077791	15.98246101	15.83792035	16.08285383	14.69686473	15.38614883	15.50058274	14.55739608	15.72747241	14.98222901	16.06912674	15.14425561	15.57422477	15.68736339	14.92394926	15.95168736	16.12005023	16.1404036	15.88161744	16.35780468	14.7690743
ENSG00000252291	0	0	0	0	0	0	0	0	0	0	0	0	0	0	0	0	0	0	0	0	0	0	0	12.49020308	0	0	0	0	0	0	0	0	0	0	12.64413699	14.49375838	0	0	0	0	0	0	0	0	0	0	0	0	0
ENSG00000213551	17.16195845	16.49877396	16.10215131	16.48280732	17.435579	17.54792835	17.10872388	17.01871089	17.07430959	17.11486152	18.07391192	17.31659011	16.56653446	18.19367059	17.07206669	17.13898543	17.65125869	17.67443277	16.76601344	15.71787165	17.54123134	17.73758975	16.28184806	16.03661656	18.06153314	17.39211497	17.02021593	17.43749731	17.1261356	16.72063488	17.80172654	16.49092521	16.90371489	17.36365594	17.26315716	17.28618382	17.79522883	16.36580032	15.97336806	17.03985266	17.05997653	15.97509425	17.36032438	17.2438492	16.31717538	17.43928365	16.93893111	17.41163048	17.75590232
ENSG00000250125	0	0	7.071182034	0	0	0	0	0	0	0	5.973036262	0	0	0	0	0	0	8.512311028	0	0	0	6.201037121	7.309776089	0	0	0	0	0	6.976743666	7.557060427	0	0	6.342748149	0	0	0	0	0	0	0	0	0	0	8.562877182	0	0	6.909255311	9.061448162	0
ENSG00000254331	12.61185228	12.25232702	0	0	10.86363194	13.03232344	12.29320292	10.96695253	12.4207215	0	11.06803909	10.50329998	11.66262979	12.26972352	11.16834831	13.16768315	13.14064686	14.36287146	11.74396919	14.23627582	12.37364936	10.29992041	0	0	11.59045929	11.19887894	11.69484167	11.01328054	11.08339161	12.66708392	13.43600359	13.0132823	10.44338175	14.05081503	0	13.34523799	13.30073463	11.34125235	0	0	13.35497158	12.64168332	10.51911185	0	0	12.05791695	0	11.76160628	12.71271181
ENSG00000144395	13.91941881	11.84189924	10.81397653	11.76144294	12.61730672	13.39548413	11.73597196	15.39433395	11.9140918	11.93470028	12.33228192	12.73025362	11.54587339	12.47987131	14.00276013	12.35766868	13.03646494	13.47717988	12.77135087	14.34186904	12.66708937	13.05834455	12.91158386	12.8471949	13.77226752	13.4035324	11.59693735	13.93335539	13.29557747	12.97474523	13.08030734	12.57935944	11.52105832	13.90527114	12.95095484	14.64221244	13.95832867	10.97669085	11.66628027	13.68702629	13.47405501	13.19177369	12.86096003	13.55986555	10.84030188	14.37942534	12.25017276	12.9044521	11.99198586
ENSG00000256670	0	0	0	11.52221851	0	0	11.18136907	0	0	0	9.956651793	0	0	0	0	0	0	0	0	0	0	0	0	0	11.47832937	11.08676081	0	0	0	0	0	10.90169436	0	0	0	0	0	0	0	0	0	0	11.40649222	0	0	10.3615453	0	12.38625808	0
ENSG00000263508	9.309262355	0	14.15874214	12.23644995	14.50079888	15.44179384	13.66081688	12.41674766	12.11614806	15.57940979	9.934132088	11.10521601	9.943977309	10.55072065	11.4485648	10.44888607	0	10.32232931	12.34608092	13.73902619	15.04606474	0	14.28349908	0	12.67789367	0	12.97491282	13.10042877	9.365242969	10.9479198	12.20193367	10.29458411	12.04494202	10.33217677	9.777287287	14.4328467	13.50704219	10.62193916	9.480016585	13.65561647	13.09475761	12.33710109	9.800074788	0	12.01098179	9.75461431	12.10269535	0	9.409983866
ENSG00000232568	0	11.16051185	10.08707348	10.54271331	0	0	0	9.875618299	0	0	0	0	10.57098357	0	0	0	10.46439623	9.950184163	0	0	10.28238652	0	0	0	10.4988389	0	10.60318434	9.921920533	0	0	10.02318256	10.92170187	0	0	11.40369785	0	9.888037087	10.24973177	0	11.4761792	10.2638579	9.965788606	0	10.58532947	9.470265551	0	0	9.086734158	0
ENSG00000276246	0	0	0	0	0	0	0	0	0	0	0	0	0	0	0	0	0	0	13.02032627	0	0	0	0	0	0	0	0	0	0	0	0	0	0	0	0	0	0	0	0	0	0	0	0	0	0	0	0	0	0
ENSG00000254869	0	10.38143735	0	0	0	0	0	11.09521529	11.96418107	0	0	0	0	0	10.29719247	11.29642417	0	0	10.87264226	13.36466194	10.50269629	9.429193831	0	0	10.71917154	0	11.40822395	10.1421837	0	0	11.24286483	11.7268201	0	0	12.20890647	10.47443784	0	12.46927473	10.32711532	11.69658138	0	10.18605808	12.45406455	0	0	10.60186876	0	0	11.25644831
ENSG00000236516	12.10436949	8.873062412	8.799089705	9.254211053	0	0	0	11.90648645	0	0	0	0	0	0	0	0	11.75885437	0	9.363690976	0	8.994160364	0	13.35815345	10.54523502	0	8.819413027	0	9.632352245	0	0	0	0	0	9.670452445	12.57293443	12.87013357	12.68429651	0	0	0	13.49647158	0	15.13611937	12.29477807	0	8.095849904	0	9.79580313	0
ENSG00000157259	16.84449554	19.21305229	17.10559983	17.81080702	17.46382718	18.04231197	17.62982894	18.23732015	18.00554344	18.09361251	17.41344435	18.04904926	17.13437456	17.42035536	18.00362759	18.40665099	17.33779612	16.95573469	18.44380695	17.94460435	18.39283953	17.91965264	17.73743448	18.29497609	18.16780973	17.40614293	18.71113784	17.89781157	17.88034333	18.4471989	18.13449865	17.73028221	16.93589854	17.91059509	17.92872494	18.03442956	17.53897006	18.5244356	18.05081493	18.40620315	17.21470257	17.25765688	17.401563	17.21721959	17.89159083	17.6867017	17.66791297	16.57232319	17.1605741
ENSG00000227275	0	0	0	0	0	0	0	0	0	0	0	0	0	0	0	0	0	0	0	0	0	0	0	0	0	0	0	0	0	0	0	0	0	0	0	0	0	0	0	0	0	0	9.382787586	0	0	0	0	0	0
ENSG00000179452	0	0	0	0	0	0	0	0	0	0	0	0	0	0	0	0	0	0	0	0	0	0	0	11.20167714	0	0	0	10.87306048	0	0	0	0	0	0	0	0	0	0	0	0	0	0	0	0	0	0	0	0	0
ENSG00000232403	11.618233	0	11.7694244	11.22561298	10.45500034	0	0	10.55830341	10.42765842	0	0	0	0	10.27674698	12.34407606	0	0	0	11.33522173	0	0	10.89065036	0	0	0	10.79019474	10.2866766	0	0	0	11.70549209	10.60514902	0	11.64229615	12.08676153	0	0	0	0	11.1595681	11.94631422	0	11.10989604	11.26823977	0	11.06440462	0	0	0
ENSG00000265650	0	13.84324418	0	13.22516106	0	0	0	12.55758565	14.01166043	0	13.24359293	12.09375051	0	14.2756563	0	0	0	12.63221688	14.91967228	0	0	11.89027036	0	0	13.76617215	0	13.87057997	15.60372608	0	13.25812408	13.70516806	13.60433837	13.61853722	0	0	0	0	14.51683496	0	15.15897671	12.94613142	13.64772218	12.10956962	0	13.15165329	0	12.60603133	11.76775674	13.71875612
ENSG00000261761	0	0	0	9.205657277	12.60233062	9.603323305	0	14.83937769	0	11.79477482	0	0	8.236292928	0	0	0	13.82537984	0	0	9.222970979	13.87352708	6.880389273	14.97618263	0	7.169365091	0	0	0	0	0	0	12.04219766	0	0	14.72289607	0	11.71833292	0	0	0	15.29050822	15.13364595	14.17498537	14.35444947	0	0	0	0	0
ENSG00000232512	0	0	0	0	0	0	0	0	0	0	0	0	0	0	0	0	0	0	0	0	0	0	0	0	0	0	0	0	0	0	0	0	0	0	0	0	0	0	0	0	0	0	0	0	0	0	0	0	0
ENSG00000130513	22.73146273	20.07754075	22.03177036	16.80062298	19.68190748	20.37130231	23.14972681	22.13054197	22.81142193	21.85907593	19.54374873	15.64165482	22.11742952	23.00338108	21.84922153	20.46649395	18.01770059	18.38002914	18.11445609	18.3801281	20.36510681	19.27510691	23.37412485	19.52995308	18.76572616	17.59446889	21.33385385	18.26490105	17.90070133	17.56329551	22.01250069	19.98329709	21.21914814	21.69789664	23.54029706	18.99530407	19.0812248	19.61048667	22.23447681	21.50442218	19.76112252	23.4037426	19.59835336	17.92031057	20.67001446	21.32920878	21.62096091	17.72944048	22.63421094
ENSG00000100906	18.71651486	22.07789263	20.87327426	20.85394398	19.75990007	19.37213094	20.27519749	21.29147411	20.91208699	20.6078322	20.56506919	20.45649013	21.238721	21.78129264	20.88057005	20.34330065	19.92128625	20.06299848	19.51609545	19.78795156	19.69337761	18.77136134	22.83944362	19.71489271	21.76415836	20.93341348	22.02642586	20.82952229	20.76755431	20.05070058	19.8680798	20.52985387	21.199784	19.62164296	20.16109692	19.23010511	20.24816479	19.47283362	21.27267013	20.30698907	20.07108414	22.04989184	20.83398625	19.60910437	21.83905329	22.49662657	20.73008547	19.62794909	19.60373405
ENSG00000225428	0	0	0	0	0	0	0	0	0	0	0	0	0	0	0	0	0	0	0	0	0	0	0	0	0	0	0	0	0	0	0	0	0	0	0	0	0	0	0	0	0	0	0	0	0	0	0	0	0
ENSG00000265145	0	0	0	0	0	0	0	12.55758565	0	0	0	0	0	0	12.75904419	0	13.14679841	0	0	0	0	13.88998529	0	0	0	12.78958358	12.2858101	14.18873687	0	0	0	0	12.03380411	0	0	0	0	0	0	0	0	13.64772218	0	0	13.15165329	13.64880561	13.60591563	12.76754985	0
[truncated: 19,398 more rows]
[truncated: 357 more columns]
