# Supplementary material for: An eight-mRNA signature predicts the prognosis of patients with bladder urothelial carcinoma
Source: PeerJ. 2019 Oct 22;7:e7836. doi: 10.7717/peerj.7836 (PMC6814068; doi:10.7717/peerj.7836)
Supplement: Supplemental Information 4 [file peerj-07-7836-s004.zip › supplementary data 1_3/the TCGA training set.txt]

sample list
TCGA-FD-A62O-01
TCGA-FD-A43S-01
TCGA-XF-AAN4-01
TCGA-UY-A9PE-01
TCGA-XF-A9SJ-01
TCGA-E7-A5KF-01
TCGA-FD-A3B4-01
TCGA-E7-A541-01
TCGA-GC-A3YS-01
TCGA-DK-AA6X-01
TCGA-DK-A1AE-01
TCGA-ZF-AA4U-01
TCGA-BT-A20O-01
TCGA-GV-A3QK-01
TCGA-XF-A9SI-01
TCGA-GC-A3RD-01
TCGA-DK-A1AF-01
TCGA-KQ-A41N-01
TCGA-4Z-AA87-01
TCGA-5N-A9KM-01
TCGA-DK-A3X1-01
TCGA-DK-A6B5-01
TCGA-E7-A8O7-01
TCGA-ZF-AA56-01
TCGA-UY-A8OB-01
TCGA-KQ-A41O-01
TCGA-ZF-A9RN-01
TCGA-ZF-A9R2-01
TCGA-CU-A0YO-01
TCGA-XF-A9SZ-01
TCGA-ZF-A9RE-01
TCGA-GU-AATP-01
TCGA-UY-A9PH-01
TCGA-DK-A1A5-01
TCGA-SY-A9G5-01
TCGA-LT-A8JT-01
TCGA-4Z-AA89-01
TCGA-XF-AAN3-01
TCGA-K4-A83P-01
TCGA-CU-A72E-01
TCGA-DK-A1AC-01
TCGA-XF-A9SW-01
TCGA-XF-AAN2-01
TCGA-FD-A3SR-01
TCGA-XF-AAN1-01
TCGA-2F-A9KR-01
TCGA-XF-AAN0-01
TCGA-CF-A3MF-01
TCGA-ZF-A9R0-01
TCGA-DK-A6B6-01
TCGA-CU-A5W6-01
TCGA-CF-A5U8-01
TCGA-C4-A0F7-01
TCGA-FD-A3SL-01
TCGA-CF-A8HY-01
TCGA-DK-AA6P-01
TCGA-PQ-A6FI-01
TCGA-C4-A0F1-01
TCGA-XF-AAMG-01
TCGA-GC-A3RB-01
TCGA-FD-A6TD-01
TCGA-4Z-AA7O-01
TCGA-CF-A47W-01
TCGA-BT-A0S7-01
TCGA-DK-A1A3-01
TCGA-YC-A89H-01
TCGA-E7-A7DU-01
TCGA-XF-A8HB-01
TCGA-UY-A8OD-01
TCGA-XF-A9T3-01
TCGA-4Z-AA7Y-01
TCGA-HQ-A2OE-01
TCGA-DK-A2I2-01
TCGA-YC-A9TC-01
TCGA-4Z-AA83-01
TCGA-XF-AAME-01
TCGA-CF-A3MH-01
TCGA-CF-A47V-01
TCGA-DK-AA6R-01
TCGA-FD-A43Y-01
TCGA-UY-A78K-01
TCGA-GD-A3OS-01
TCGA-E7-A4IJ-01
TCGA-XF-AAMH-01
TCGA-BT-A3PJ-01
TCGA-FD-A3B8-01
TCGA-BT-A0YX-01
TCGA-FD-A5BR-01
TCGA-DK-A3IK-01
TCGA-XF-A8HI-01
TCGA-CU-A3YL-01
TCGA-2F-A9KW-01
TCGA-XF-AAN7-01
TCGA-DK-A3WW-01
TCGA-G2-A2EC-01
TCGA-DK-AA6U-01
TCGA-DK-A3IS-01
TCGA-ZF-A9RC-01
TCGA-4Z-AA86-01
TCGA-ZF-A9RL-01
TCGA-FD-A5BV-01
TCGA-FD-A3SM-01
TCGA-G2-A2EJ-01
TCGA-ZF-AA54-01
TCGA-K4-AAQO-01
TCGA-FD-A62S-01
TCGA-XF-A9T0-01
TCGA-DK-A6AV-01
TCGA-E7-A97Q-01
TCGA-UY-A78N-01
TCGA-XF-AAMT-01
TCGA-4Z-AA7N-01
TCGA-XF-AAMY-01
TCGA-FD-A6TF-01
TCGA-G2-AA3F-01
TCGA-YF-AA3L-01
TCGA-XF-A9SM-01
TCGA-CF-A3MI-01
TCGA-G2-A2ES-01
TCGA-E7-A519-01
TCGA-ZF-AA4T-01
TCGA-GV-A3QH-01
TCGA-4Z-AA81-01
TCGA-HQ-A2OF-01
TCGA-FD-A3SJ-01
TCGA-CF-A47X-01
TCGA-GV-A3JZ-01
TCGA-4Z-AA7S-01
TCGA-XF-A8HG-01
TCGA-XF-A9T8-01
TCGA-G2-A2EK-01
TCGA-BT-A2LD-01
TCGA-XF-AAMJ-01
TCGA-XF-A9SL-01
TCGA-FD-A3B5-01
TCGA-DK-A6B0-01
TCGA-E5-A2PC-01
TCGA-DK-A1AG-01
TCGA-FD-A3NA-01
TCGA-XF-A9T5-01
TCGA-FJ-A3Z7-01
TCGA-DK-A1A7-01
TCGA-XF-A9SX-01
TCGA-FJ-A871-01
TCGA-ZF-A9R9-01
TCGA-GD-A6C6-01
TCGA-4Z-AA84-01
TCGA-FD-A43N-01
TCGA-FD-A6TI-01
TCGA-FJ-A3Z9-01
TCGA-CF-A9FL-01
TCGA-ZF-AA5P-01
TCGA-FD-A6TG-01
TCGA-2F-A9KT-01
TCGA-KQ-A41S-01
TCGA-DK-AA6M-01
TCGA-FD-A3SN-01
TCGA-H4-A2HQ-01
TCGA-FD-A6TB-01
TCGA-ZF-AA4N-01
TCGA-CF-A9FF-01
TCGA-DK-A3IT-01
TCGA-E7-A3X6-01
TCGA-DK-A3IL-01
TCGA-FD-A6TE-01
TCGA-FD-A5BY-01
TCGA-GU-A766-01
TCGA-FD-A5BU-01
TCGA-DK-A2I6-01
TCGA-G2-A3VY-01
TCGA-DK-AA74-01
TCGA-FD-A3SO-01
TCGA-XF-A9SH-01
TCGA-GC-A3RC-01
TCGA-FD-A6TC-01
TCGA-DK-AA77-01
TCGA-YC-A8S6-01
TCGA-E7-A677-01
TCGA-ZF-A9R1-01
TCGA-CF-A9FM-01
TCGA-K4-A6FZ-01
TCGA-ZF-AA4R-01
TCGA-GC-A6I1-01
TCGA-E7-A7XN-01
TCGA-XF-AAMR-01
TCGA-SY-A9G0-01
TCGA-K4-A6MB-01
TCGA-GV-A3JW-01
TCGA-ZF-AA51-01
TCGA-CF-A7I0-01
TCGA-K4-A3WU-01
TCGA-FD-A6TK-01
TCGA-GU-A763-01
TCGA-XF-A9SU-01
