# Supplementary material for: An eight-mRNA signature predicts the prognosis of patients with bladder urothelial carcinoma
Source: PeerJ. 2019 Oct 22;7:e7836. doi: 10.7717/peerj.7836 (PMC6814068; doi:10.7717/peerj.7836)
Supplement: Supplemental Information 4 [file peerj-07-7836-s004.zip › supplementary data 1_3/the TCGA validation set.txt]

sample list
TCGA-GC-A4ZW-01
TCGA-DK-A6B2-01
TCGA-4Z-AA7R-01
TCGA-5N-A9KI-01
TCGA-K4-A5RH-01
TCGA-FD-A5BX-01
TCGA-DK-A1A6-01
TCGA-XF-AAN5-01
TCGA-ZF-AA4W-01
TCGA-BL-A0C8-01
TCGA-MV-A51V-01
TCGA-FD-A3SS-01
TCGA-K4-A3WS-01
TCGA-LT-A5Z6-01
TCGA-XF-A9T2-01
TCGA-E5-A4U1-01
TCGA-CF-A47Y-01
TCGA-E7-A8O8-01
TCGA-GV-A3QF-01
TCGA-G2-AA3C-01
TCGA-BT-A42C-01
TCGA-G2-A2EF-01
TCGA-E7-A6MD-01
TCGA-GU-AATQ-01
TCGA-FJ-A3ZE-01
TCGA-E7-A678-01
TCGA-UY-A78O-01
TCGA-E7-A6MF-01
TCGA-DK-A3WY-01
TCGA-UY-A8OC-01
TCGA-4Z-AA7W-01
TCGA-C4-A0F0-01
TCGA-E7-A85H-01
TCGA-DK-A2I4-01
TCGA-ZF-A9RF-01
TCGA-BT-A20T-01
TCGA-XF-A9T4-01
TCGA-UY-A78L-01
TCGA-GU-A764-01
TCGA-E7-A3Y1-01
TCGA-UY-A78P-01
TCGA-XF-AAN8-01
TCGA-G2-A3IE-01
TCGA-FD-A43X-01
TCGA-FD-A3B3-01
TCGA-DK-AA6W-01
TCGA-2F-A9KQ-01
TCGA-FT-A3EE-01
TCGA-S5-AA26-01
TCGA-CF-A47S-01
TCGA-XF-A8HH-01
TCGA-DK-A3IV-01
TCGA-DK-AA6Q-01
TCGA-XF-AAMZ-01
TCGA-XF-AAMQ-01
TCGA-ZF-AA4X-01
TCGA-XF-AAML-01
TCGA-LC-A66R-01
TCGA-BT-A3PH-01
TCGA-FD-A3N6-01
TCGA-XF-A8HE-01
TCGA-FD-A3SQ-01
TCGA-DK-AA76-01
TCGA-G2-AA3D-01
TCGA-BL-A5ZZ-01
TCGA-DK-AA6S-01
TCGA-2F-A9KP-01
TCGA-G2-A2EO-01
TCGA-XF-A9T6-01
TCGA-BL-A3JM-01
TCGA-ZF-A9R5-01
TCGA-CU-A3QU-01
TCGA-GV-A40E-01
TCGA-FD-A62N-01
TCGA-FD-A3B6-01
TCGA-GV-A6ZA-01
TCGA-HQ-A5ND-01
TCGA-FD-A62P-01
TCGA-BT-A20J-01
TCGA-E7-A7DV-01
TCGA-KQ-A41R-01
TCGA-4Z-AA82-01
TCGA-FD-A5BS-01
TCGA-FD-A6TA-01
TCGA-XF-AAMW-01
TCGA-FD-A6TH-01
TCGA-ZF-A9R7-01
TCGA-R3-A69X-01
TCGA-UY-A9PD-01
TCGA-BL-A13I-01
TCGA-UY-A9PF-01
TCGA-DK-A3WX-01
TCGA-2F-A9KO-01
TCGA-FD-A5C0-01
TCGA-GU-A42R-01
TCGA-GU-A42Q-01
TCGA-CF-A1HR-01
TCGA-XF-A9SK-01
TCGA-XF-A9SP-01
TCGA-4Z-AA80-01
TCGA-E7-A7PW-01
TCGA-GV-A3JX-01
TCGA-DK-A3IN-01
TCGA-K4-A5RJ-01
TCGA-DK-A2I1-01
TCGA-ZF-AA4V-01
TCGA-DK-A1AD-01
TCGA-GC-A3OO-01
TCGA-PQ-A6FN-01
TCGA-ZF-A9RM-01
TCGA-XF-A8HC-01
TCGA-DK-A3IQ-01
TCGA-FD-A43P-01
TCGA-BT-A20V-01
TCGA-FD-A5C1-01
TCGA-ZF-A9R3-01
TCGA-XF-A8HF-01
TCGA-DK-A3IU-01
TCGA-GV-A40G-01
TCGA-FD-A5BZ-01
TCGA-GU-A42P-01
TCGA-E7-A4XJ-01
TCGA-BT-A3PK-01
TCGA-DK-A6AW-01
TCGA-DK-AA6T-01
TCGA-GU-A767-01
TCGA-DK-A6B1-01
TCGA-S5-A6DX-01
TCGA-BT-A42E-01
TCGA-XF-AAMX-01
TCGA-UY-A78M-01
TCGA-CF-A1HS-01
TCGA-E7-A6ME-01
TCGA-YF-AA3M-01
TCGA-DK-AA71-01
TCGA-XF-A9ST-01
TCGA-GU-AATO-01
TCGA-G2-A3IB-01
TCGA-ZF-AA5N-01
TCGA-FD-A5BT-01
TCGA-GD-A76B-01
TCGA-DK-A3IM-01
TCGA-FD-A43U-01
TCGA-FD-A3N5-01
TCGA-DK-A1AA-01
TCGA-G2-A2EL-01
TCGA-K4-A4AC-01
TCGA-DK-AA75-01
TCGA-CF-A8HX-01
TCGA-C4-A0F6-01
TCGA-4Z-AA7Q-01
TCGA-E7-A5KE-01
TCGA-BT-A20X-01
TCGA-BT-A20P-01
TCGA-K4-A4AB-01
TCGA-DK-AA6L-01
TCGA-E5-A4TZ-01
TCGA-ZF-AA52-01
TCGA-XF-A9SV-01
TCGA-CU-A3KJ-01
TCGA-H4-A2HO-01
TCGA-4Z-AA7M-01
TCGA-FD-A3SP-01
TCGA-ZF-A9R4-01
TCGA-FT-A61P-01
TCGA-CF-A5UA-01
TCGA-E7-A97P-01
TCGA-GU-A762-01
TCGA-ZF-AA58-01
TCGA-XF-A9SY-01
TCGA-HQ-A5NE-01
TCGA-G2-AA3B-01
TCGA-CF-A27C-01
TCGA-KQ-A41P-01
TCGA-ZF-AA5H-01
TCGA-UY-A9PB-01
TCGA-UY-A9PA-01
TCGA-GV-A3QI-01
TCGA-DK-A1AB-01
TCGA-XF-A8HD-01
TCGA-CF-A3MG-01
TCGA-ZF-AA53-01
TCGA-GC-A3I6-01
TCGA-FJ-A3ZF-01
TCGA-GV-A3JV-01
TCGA-DK-A3X2-01
TCGA-DK-A2HX-01
TCGA-KQ-A41Q-01
TCGA-ZF-A9RD-01
TCGA-CF-A47T-01
TCGA-BT-A42F-01
TCGA-FD-A3B7-01
TCGA-C4-A0EZ-01
